# Supplementary material for: MicroExonator enables systematic discovery and quantification of microexons across mouse embryonic development
Source: Genome Biol. 2021 Jan 22;22:43. doi: 10.1186/s13059-020-02246-2 (PMC7821500; doi:10.1186/s13059-020-02246-2)
Supplement: Supplementary file 2 — Additional file 2: Table S1. High confidence list of detected microexons. Here we report all of the high confidence microexons detected by MicroExonator from mouse bulk and scRNA-seq. The table also includes information about the downstream analyses. Columns PC1-3 summarize the PPCA results; In.10_percent_of_bulk indicates if the microexon was supported by >5 reads in >10% of bulk RNA-seq samples; MHN/F.diff columns indicate if they were found to be alternatively included in these sample groups at any of the time points that were compared with the control group. For the microexons that remained differentially included during brain development MHN/F.change_dir and MHN/F.diff_age indicate the direction of inclusion and the embryonic stage since they started to be detected as differentially included. [file 13059_2020_2246_MOESM2_ESM.tsv]

ME	transcript	sum_total_coverage	total_SJs	total_coverages	len_micro_exon_seq_found	micro_exon_seq_found	total_number_of_micro_exons_matches	U2_scores	mean_conservations_vertebrates	P_MEs	total_ME	ME_P_value	ME_type	ensembl_transcript_id	type	Alt5_3	ME_cluster.type	ME_cluster.name	ME_cluster.number	PC1	PC2	PC3	In.10_percent_of_bulk	MHN.diff	F.diff	HNM.diff_age	HNM.change_dir	F.diff_age	F.change_dir	SKM.diff	Heart.diff	AG.diff
chr10_+_101864522_101864547	ENSMUST00000146230.7	18	chr10:101864030+102011732	18	25	ATATCCATGTGATGGGATTACACAG	1	84.6188680949	-0.0601724101038	0	chr10_+_101864522_101864547|84.6188680949|-0.0601724101038	0	IN	ENSMUST00000146230	Novel	NA	Excluded	E1	6	-0.000549414063378275	0.0009845677095745	0.00235394752347453	TRUE	FALSE	FALSE					FALSE	FALSE	FALSE
chr10_+_101889302_101889318	ENSMUST00000146230.7	30	chr10:101864030+102011732	30	16	AAGAACAACAGAATGG	1	84.6753537943	None	1.34315987554e-07	chr10_+_101889302_101889318|84.6753537943|None	2.8974111443425e-08	IN	ENSMUST00000146230	Novel	Alt3	Excluded	E1	6	0.000210051145214433	-0.00146233741127024	0.000207299831387723	TRUE	FALSE	FALSE					FALSE	FALSE	FALSE
chr10_+_102380225_102380232	ENSMUST00000179929.7	160	chr10:102378304+102385005	160	7	TCCTGTG	1	76.2792517634	0.405090905049	0.0015937491152	chr10_+_102380225_102380232|76.2792517634|0.405090905049	0.00123909762759944	IN	ENSMUST00000179929	Novel	NA	Excluded	E1	6	0.000120850799400681	-0.00078873992594448	0.000548567626455441	TRUE	FALSE	FALSE					FALSE	FALSE	FALSE
chr10_+_106859776_106859806	ENSMUST00000029404.16	0	chr10:106858398+106863253	0	30	CCAAGTGATCTAAGGAAACATCGGAGAAAG	1	76.4275094609	4.7085882548	0	chr10_+_106859776_106859806|76.4275094609|4.7085882548	0	IN	ENSMUST00000029404	Annotated	NA	Included	I1	1	6.3985549693789e-06	-3.04750908022528e-05	-1.42855984215466e-05	TRUE	TRUE	FALSE					FALSE	FALSE	FALSE
chr10_+_106882735_106882744	ENSMUST00000029404.16	799	chr10:106869972+106893431	799	9	CACATCGGG	1	73.7771355349	3.38323080998	0.000349311604444	chr10_+_106882735_106882744|73.7771355349|3.38323080998	0.000321784571283734	IN	ENSMUST00000029404	Missing in GENCODE	NA	Excluded	E4	11	-0.00233418228374317	-0.0104201261378047	0.0280832863970274	TRUE	TRUE	FALSE	13.5	-1			FALSE	FALSE	FALSE
chr10_+_106904816_106904846	ENSMUST00000029404.16	0	chr10:106903705+106906365	0	30	AAAGAATCTGAGGAAGGAAGCTGGGCCCAG	1	78.5552525606	5.33779412508	0	chr10_+_106904816_106904846|78.5552525606|5.33779412508	0	IN	ENSMUST00000029404	Annotated	NA	Included	I1	1	-8.73132902049765e-06	4.1639611805197e-05	1.8574625812213e-05	TRUE	TRUE	TRUE	13.5	1	12.5	1	FALSE	FALSE	TRUE
chr10_+_106904820_106904846	ENSMUST00000219024.1	0	chr10:106903705+106906365	0	26	AATCTGAGGAAGGAAGCTGGGCCCAG	1	71.4737895824	5.25366667509	5.83977310953e-13	chr10_+_106904820_106904846|71.4737895824|5.25366667509	5.7065463465733e-13	IN	ENSMUST00000219024	Annotated	NA							FALSE	TRUE	TRUE	10.5	1	12.5	1	FALSE	FALSE	TRUE
chr10_+_108267403_108267420	ENSMUST00000219263.1	0	chr10:108264768+108268571	0	17	ACGGATTCTGTTTCCAG	1	87.1896579518	1.73714286905	2.20141349372e-07	chr10_+_108267403_108267420|87.1896579518|1.73714286905	3.70087823720056e-08	IN	ENSMUST00000219263	Annotated	Alt5	Included	I2	10	-0.00415984886288055	-0.00249038668231195	0.00561516951116149	TRUE	FALSE	FALSE					FALSE	FALSE	FALSE
chr10_+_110766138_110766162	ENSMUST00000174810.7	67	chr10:110765774+110767116	67	24	GGTGGAGATGAAAGTTGTCTACAG	1	85.3361259918	1.91778571105	0	chr10_+_110766138_110766162|85.3361259918|1.91778571105	0	IN	ENSMUST00000174810	Annotated	NA	Neuronal	N6	15	0.0156856174336417	0.00719560919899432	0.0148352202376099	TRUE	FALSE	FALSE					FALSE	FALSE	FALSE
chr10_+_111494794_111494824	ENSMUST00000065917.15	0	chr10:111494293+111495324,chr10:111494293+111495050	0	30	TATGATGAAGAAGGTGAAGAAGCTGACGAG	1	82.2155673137	5.16441166401	0	chr10_+_111494794_111494824|82.2155673137|5.16441166401	0	IN	ENSMUST00000065917	Annotated	NA	Included	I1	1	0	0	0	TRUE	FALSE	FALSE					FALSE	FALSE	FALSE
chr10_+_11188144_11188165	ENSMUST00000159553.7	1	chr10:11188036+11189630	1	21	GCATGGAAGAAGGAATATAAG	1	74.4506480888	5.10051993668	1.39355194051e-12	chr10_+_11188144_11188165|74.4506480888|5.10051993668	1.24333876527771e-12	IN	ENSMUST00000159553	Novel	Alt5	Excluded	E3	2	-0.000450273813612417	0.00249493296005385	0.00426621649982173	TRUE	FALSE	FALSE					FALSE	FALSE	FALSE
chr10_+_116362523_116362541	ENSMUST00000218553.1	0	chr10:116362427+116362643	0	18	CAACCGGAAAACTTCTTG	1	79.4436248379	2.78649998558	2.8230715543e-09	chr10_+_116362523_116362541|79.4436248379|2.78649998558	1.42543254977312e-09	IN	ENSMUST00000218553	Annotated	NA	Included	I1	1	-2.49160393590879e-28	1.70762094671791e-29	5.11950864329488e-28	TRUE	FALSE	FALSE					FALSE	FALSE	FALSE
chr10_+_118156833_118156863	ENSMUST00000020437.12	246	chr10:118152274+118157194	246	30	GGTTCTCTAAATGCCATGTGGTATGCAGAG	1	79.6651136897	3.22602942323	0	chr10_+_118156833_118156863|79.6651136897|3.22602942323	0	IN	ENSMUST00000020437	Annotated	NA	Muscular	M2	20	0.00591317169156016	-0.016164292415021	0.102546935836079	TRUE	TRUE	TRUE					FALSE	FALSE	FALSE
chr10_+_127065248_127065264	ENSMUST00000120226.7	0	chr10:127064630+127065952	0	16	AGATGTTCCGTCGGAA	1	79.0103836667	3.50494999513	3.03145452074e-07	chr10_+_127065248_127065264|79.0103836667|3.50494999513	1.64330381191569e-07	IN	ENSMUST00000120226	Annotated	Alt5	Excluded	E1	6	-0.000204805183248688	6.33466843169281e-05	-0.000431250584073663	TRUE	FALSE	FALSE					FALSE	FALSE	FALSE
chr10_+_127167862_127167881	ENSMUST00000217678.1	1	chr10:127167542+127169743	1	19	GCCAACACAGCAGACACAG	1	73.1466087364	3.36056520434	3.09512415697e-11	chr10_+_127167862_127167881|73.1466087364|3.36056520434	2.91697777043964e-11	IN	ENSMUST00000217678	Novel	Alt5	Excluded	E3	2	0.00029541485855491	0.00372967410014977	-0.00415977779889944	TRUE	FALSE	FALSE					FALSE	FALSE	FALSE
chr10_+_127270483_127270492	ENSMUST00000026479.10	59	chr10:127267482+127274713	59	9	TTTGCACAA	1	72.8516815699	4.60730778254	0.000107550798297	chr10_+_127270483_127270492|72.8516815699|4.60730778254	0.000102241011362358	IN	ENSMUST00000026479	Missing in GENCODE	NA	Neuronal	N6	15	0.0131391445448268	0.00603485531462466	0.00461255399923905	TRUE	TRUE	TRUE	13.5	1			FALSE	FALSE	FALSE
chr10_+_127272438_127272444	ENSMUST00000026479.10	5272	chr10:127267482+127274713	5272	6	GAGCTG	1	69.0568507503	4.85660002232	0.00686282801791	chr10_+_127272438_127272444|69.0568507503|4.85660002232	0.00682874049361071	IN	ENSMUST00000026479	Novel	NA	Neuro-Muscular	NM2	9	0.042090767779503	-0.0129755797748004	0.0388617707879676	TRUE	TRUE	TRUE	10.5	1	12.5	1	TRUE	TRUE	TRUE
chr10_+_127272441_127272444	ENSMUST00000026479.10	108	chr10:127267482+127274713	108	3	CTG	1	67.4238408943	4.70600002153	0.356563171289	chr10_+_127272441_127272444|67.4238408943|4.70600002153	0.356002865171776	RESCUED	ENSMUST00000026479	Novel	NA	Excluded	E1	6	0.00327081012340397	0.000158562754611531	0.00799608233167466	TRUE	FALSE	FALSE					FALSE	FALSE	FALSE
chr10_+_127728446_127728476	ENSMUST00000179960.7	0	chr10:127728276+127729113	0	30	GACCAAAGGAGACATCACTTCCACAGAAAC	1	78.7249858725	1.19920586269	0	chr10_+_127728446_127728476|78.7249858725|1.19920586269	0	IN	ENSMUST00000179960	Annotated	NA	Included	I1	1	-6.86389920577943e-10	-2.76276047550802e-09	2.18365709298125e-09	TRUE	FALSE	FALSE					FALSE	FALSE	FALSE
chr10_+_128282101_128282119	ENSMUST00000085708.2	0	chr10:128281708+128282711	0	18	GAATTCAGACTTACCAGG	1	92.2910140471	1.06450001133	1.4275428728e-08	chr10_+_128282101_128282119|92.2910140471|1.06450001133	2.43208242434179e-09	IN	ENSMUST00000085708	Annotated	Alt5	Included	I2	10	-0.00281570765220152	-0.00455350735583429	-0.00157121979097224	TRUE	FALSE	FALSE					FALSE	FALSE	FALSE
chr10_+_128311850_128311879	ENSMUST00000005825.7	33	chr10:128310800+128312877	33	29	CATTTTGCAGATTTATTTATTGATTATAT	1	83.6247750283	0.20639393964	0	chr10_+_128311850_128311879|83.6247750283|0.20639393964	0	IN	ENSMUST00000005825	Missing in GENCODE	NA	Excluded	E1	6	0.000964611871154035	0.000730951789509587	0.00228467498212044	TRUE	FALSE	FALSE					FALSE	FALSE	FALSE
chr10_+_128765378_128765391	ENSMUST00000163377.9	1	chr10:128765240+128765609	1	13	CTGGGCTTGAGGG	1	62.8943852421	0.347764702733	2.04890964195e-08	chr10_+_128765378_128765391|62.8943852421|0.347764702733	2.04882686372088e-08	IN	ENSMUST00000163377	Novel	NA	Excluded	E2	3	-0.00133117529840398	0.00130620461769007	0.00109696718881748	TRUE	FALSE	FALSE					FALSE	FALSE	FALSE
chr10_+_128848760_128848789	ENSMUST00000105230.3	0	chr10:128848310+128851156	0	29	GTTTGGAATTTCTTCAGTTCCAACAAAAG	1	93.4906100984	2.42030302322	0	chr10_+_128848760_128848789|93.4906100984|2.42030302322	0	IN	ENSMUST00000105230	Annotated	NA							FALSE	FALSE	FALSE					FALSE	FALSE	FALSE
chr10_+_128851156_128851182	ENSMUST00000105230.3	0	chr10:128848789+128853182,chr10:128848789+128851737	0	26	GTTTATCATCTGACACCAAGCCTATG	1	83.6894780849	1.77859998867	6.47926157171e-13	chr10_+_128851156_128851182|83.6894780849|1.77859998867	1.6020518245341e-13	IN	ENSMUST00000105230	Annotated	NA							FALSE	FALSE	FALSE					FALSE	FALSE	FALSE
chr10_+_14110772_14110786	ENSMUST00000191138.6	31	chr10:14066684+14117518,chr10:14066684+14126451	1,30	14	AAAGCTTCTTGAAG	1	77.8441058916	0.0822777785361	7.39469850797e-07	chr10_+_14110772_14110786|77.8441058916|0.0822777785361	4.77572699497664e-07	IN	ENSMUST00000191138	Novel	Alt5	Excluded	E1	6	0.000696424804054078	0.000965061430907605	-0.00237785581869097	TRUE	FALSE	FALSE					FALSE	FALSE	FALSE
chr10_+_14117577_14117600	ENSMUST00000015645.10	7	chr10:14066684+14126451	7	23	CTTCCTGAGTTCTGGGATTGCAG	1	83.6825727427	-0.0693703614589	0	chr10_+_14117577_14117600|83.6825727427|-0.0693703614589	0	IN	ENSMUST00000015645	Novel	Alt5	Excluded	E1	6	0.00031727002915399	4.75662653890965e-05	0.00180976379262403	TRUE	FALSE	FALSE					FALSE	FALSE	FALSE
chr10_+_19597516_19597530	ENSMUST00000172253.1	1	chr10:19592197+19601319	1	14	GTAAAGGTGTATTC	1	84.5412520483	0.870166665564	1.32480627468e-07	chr10_+_19597516_19597530|84.5412520483|0.870166665564	2.90812823822151e-08	IN	ENSMUST00000172253	Novel	Alt5	Excluded	E2	3	-0.00173926978379554	2.5560813027672e-05	-0.00146579004165467	TRUE	FALSE	FALSE					FALSE	FALSE	FALSE
chr10_+_20019557_20019581	ENSMUST00000120259.7	351	chr10:20000705+20023607	351	24	GAAATTATTTGCCAGAAGAATACT	1	82.6479453171	3.93589287677	0	chr10_+_20019557_20019581|82.6479453171|3.93589287677	0	IN	ENSMUST00000120259	Annotated	NA	Included	I1	1	-0.00227366703433194	0.00795704246257277	-0.00218830873486444	TRUE	FALSE	FALSE					FALSE	FALSE	FALSE
chr10_+_20111777_20111798	ENSMUST00000095806.9	0	chr10:20110895+20118144	0	21	CTCTCTCGACTGGATCGAATG	1	86.7160205286	2.37124002341	1.6425474314e-09	chr10_+_20111777_20111798|86.7160205286|2.37124002341	2.85943158040425e-10	IN	ENSMUST00000095806	Annotated	NA	Included	I1	1	-2.65750387062595e-11	-1.20056872636156e-11	5.43616706214216e-11	TRUE	FALSE	FALSE					FALSE	FALSE	FALSE
chr10_+_20321861_20321883	ENSMUST00000092678.9	50	chr10:20318111+20322002	50	22	GGATAATAGGCCTGTTTTATAA	1	90.8776286005	0.392038468415	8.58202398035e-13	chr10_+_20321861_20321883|90.8776286005|0.392038468415	1.35558231306732e-13	IN	ENSMUST00000092678	Novel	NA	Excluded	E1	6	6.75937472741467e-05	-3.03507681612741e-05	0.000152531799498729	TRUE	FALSE	FALSE					FALSE	FALSE	FALSE
chr10_+_21007751_21007778	ENSMUST00000214893.1	1785	chr10:21000705+21017912	1785	27	GAGGTGATACGATCCTGTGCTGCAAAA	1	86.3998594349	1.43054838154	0	chr10_+_21007751_21007778|86.3998594349|1.43054838154	0	IN	ENSMUST00000214893	Annotated	NA	Included	I2	10	-0.00261695429123839	0.0079251069636928	-0.000488864322433591	TRUE	FALSE	FALSE					FALSE	FALSE	FALSE
chr10_+_21007754_21007778	ENSMUST00000214893.1	47	chr10:21000705+21017912	47	24	GTGATACGATCCTGTGCTGCAAAA	1	84.2506061941	1.26239285099	0	chr10_+_21007754_21007778|84.2506061941|1.26239285099	0	IN	ENSMUST00000214893	Novel	NA	Other	O1	4	0.0011167982296764	0.00143139843857315	-0.0189192020678169	TRUE	FALSE	FALSE					FALSE	FALSE	FALSE
chr10_+_24883203_24883221	ENSMUST00000176502.1	450	chr10:24879785+24888399,chr10:24882649+24888399	5,445	18	ACCTTGAACATTGCTCAG	1	77.8186251788	5.88759086349	3.25599103235e-10	chr10_+_24883203_24883221|77.8186251788|5.88759086349	2.11021311535831e-10	IN	ENSMUST00000176502	Annotated	NA	Neuro-Muscular	NM2	9	0.0463637686064536	-0.0155166312497744	0.0125690231384297	TRUE	TRUE	TRUE	13.5	1			FALSE	FALSE	FALSE
chr10_+_28554769_28554799	ENSMUST00000166468.1	267	chr10:28551756+28560004	267	30	GAGGAGCTACTACTCTTACTCCTACTACCT	1	79.6869000444	6.10891171063	0	chr10_+_28554769_28554799|79.6869000444|6.10891171063	0	IN	ENSMUST00000166468	Annotated	NA	Neuronal	N4	13	0.0423452776643493	0.0205730902921386	-0.00646179266018277	TRUE	TRUE	TRUE	13.5	1	14.5	1	FALSE	FALSE	FALSE
chr10_+_28564094_28564106	ENSMUST00000219621.1	765	chr10:28560165+28566494,chr10:28562142+28565095,chr10:28562142+28566494	10,295,460	12	TCCCTATAACCG	1	78.2111938843	3.69137492459	6.83823366709e-07	chr10_+_28564094_28564106|78.2111938843|3.69137492459	4.19183529554168e-07	IN	ENSMUST00000219621	Annotated	NA	Neuronal	N3	17	0.0605224662184709	0.0230634483630926	0.038624262027727	TRUE	TRUE	TRUE	13.5	1	14.5	1	FALSE	FALSE	FALSE
chr10_+_28570173_28570191	ENSMUST00000166468.1	0	chr10:28569973+28573367	0	18	ATTTGGCTGTACAGGGAT	1	78.2016990387	5.97031821988	4.90690569288e-08	chr10_+_28570173_28570191|78.2016990387|5.97031821988	3.01210496544968e-08	IN	ENSMUST00000166468	Annotated	NA							FALSE	TRUE	TRUE					FALSE	FALSE	FALSE
chr10_+_29217952_29217971	ENSMUST00000217011.1	1	chr10:29199280+29218054	1	19	TTTAATTATGTCATTGACG	1	73.1279988391	0.775956501698	2.66467736765e-10	chr10_+_29217952_29217971|73.1279988391|0.775956501698	2.51276111029597e-10	IN	ENSMUST00000217011	Novel	NA	Excluded	E2	3	0.00080001862328405	-0.000373542614228356	-0.00436253176819892	TRUE	FALSE	FALSE					FALSE	FALSE	FALSE
chr10_+_33321304_33321334	ENSMUST00000095762.4	0	chr10:33305090+33332435	0	30	CTGCAGCTAGAAAGGATGAGAAGAAAGAAG	1	87.836723045	1.56452943023	0	chr10_+_33321304_33321334|87.836723045|1.56452943023	0	IN	ENSMUST00000095762	Annotated	NA							FALSE	FALSE	FALSE					FALSE	FALSE	FALSE
chr10_+_33332435_33332465	ENSMUST00000095762.4	0	chr10:33321334+33333231	0	30	AATCAAAGAAAATGAGAAAACCTACAGAAG	1	80.904035665	1.34317648805	0	chr10_+_33332435_33332465|80.904035665|1.34317648805	0	IN	ENSMUST00000095762	Annotated	NA							FALSE	FALSE	FALSE					FALSE	FALSE	FALSE
chr10_+_33333231_33333249	ENSMUST00000095762.4	0	chr10:33332465+33334981	0	18	AACAACCCAAGGGAAAAA	1	85.4259644942	1.53495457667	3.62924759134e-08	chr10_+_33333231_33333249|85.4259644942|1.53495457667	7.15227099767901e-09	IN	ENSMUST00000095762	Annotated	NA							FALSE	FALSE	FALSE					FALSE	FALSE	FALSE
chr10_+_33335139_33335166	ENSMUST00000095762.4	0	chr10:33335014+33337512	0	27	CAAAGACACCAAAAAAGGAACATCCAG	1	87.0692633101	1.47493550566	0	chr10_+_33335139_33335166|87.0692633101|1.47493550566	0	IN	ENSMUST00000095762	Annotated	NA							FALSE	FALSE	FALSE					FALSE	FALSE	FALSE
chr10_+_33337512_33337539	ENSMUST00000095762.4	0	chr10:33335166+33343075	0	27	GTCCAAGTGAAAAACTCAAAAAAGCAA	1	86.9789759605	1.80774193389	0	chr10_+_33337512_33337539|86.9789759605|1.80774193389	0	IN	ENSMUST00000095762	Annotated	NA							FALSE	FALSE	FALSE					FALSE	FALSE	FALSE
chr10_+_33433700_33433730	ENSMUST00000095762.4	0	chr10:33399145+33437717	0	30	AGCCACAACTAAAAAACGAAGAGAAGTCAA	1	77.9609788088	1.31041175127	0	chr10_+_33433700_33433730|77.9609788088|1.31041175127	0	IN	ENSMUST00000095762	Annotated	NA							FALSE	FALSE	FALSE					FALSE	FALSE	FALSE
chr10_+_33438791_33438818	ENSMUST00000095762.4	0	chr10:33437747+33439174	0	27	CATCATCTGACAAAGGCCAAACACGCA	1	80.4144469013	0.362645149712	0	chr10_+_33438791_33438818|80.4144469013|0.362645149712	0	IN	ENSMUST00000095762	Annotated	NA							FALSE	FALSE	FALSE					FALSE	FALSE	FALSE
chr10_+_33444053_33444074	ENSMUST00000095762.4	0	chr10:33442932+33444723	0	21	ATAAGCCTAAACCATCTTCAA	1	89.0259610829	0.99576000452	4.01541910833e-10	chr10_+_33444053_33444074|89.0259610829|0.99576000452	6.24305052099317e-11	IN	ENSMUST00000095762	Annotated	NA							FALSE	FALSE	FALSE					FALSE	FALSE	FALSE
chr10_+_33444723_33444750	ENSMUST00000095762.4	0	chr10:33444074+33445419	0	27	AGGGAGCACCAGAAGTTCCAGACTCAG	1	86.6817700312	0.919516139453	0	chr10_+_33444723_33444750|86.6817700312|0.919516139453	0	IN	ENSMUST00000095762	Annotated	NA							FALSE	FALSE	FALSE					FALSE	FALSE	FALSE
chr10_+_33450978_33451002	ENSMUST00000095762.4	0	chr10:33447032+33464557	0	24	CAGAAAAACCTGGAAAAATACCAA	1	83.3335076932	0.959892861146	6.2161831238e-11	chr10_+_33450978_33451002|83.3335076932|0.959892861146	1.62231339473351e-11	IN	ENSMUST00000095762	Annotated	NA							FALSE	FALSE	FALSE					FALSE	FALSE	FALSE
chr10_+_3952310_3952333	ENSMUST00000120274.7	0	chr10:3949705+3956545	0	23	AAACTTCACAAGATATCCAGAAG	1	91.5413010417	1.85900000207	9.68185531747e-11	chr10_+_3952310_3952333|91.5413010417|1.85900000207	1.57396318201108e-11	IN	ENSMUST00000120274	Annotated	NA	Included	I1	1	-3.23691905723523e-15	1.45687437721662e-14	9.71657879898125e-15	TRUE	FALSE	FALSE					FALSE	FALSE	FALSE
chr10_+_44271263_44271288	ENSMUST00000039286.4	53	chr10:44268584+44286031	53	25	GGATCTACTTGTCTCTGCCTCCCAG	1	79.3145985184	0.0743448271834	0	chr10_+_44271263_44271288|79.3145985184|0.0743448271834	0	IN	ENSMUST00000039286	Novel	NA	Excluded	E1	6	0.0001341118476517	-0.000187139821962958	0.000218409877907952	TRUE	FALSE	FALSE					FALSE	FALSE	FALSE
chr10_+_44327332_44327354	ENSMUST00000039286.4	29	chr10:44319554+44346956	29	22	TCCGCAGACTCGGGACTCTGGA	1	76.8495985044	-0.123884616814	6.07869310443e-12	chr10_+_44327332_44327354|76.8495985044|-0.123884616814	4.44944081579024e-12	IN	ENSMUST00000039286	Novel	NA	Excluded	E1	6	0.000158390562850969	4.35294989138028e-05	0.000114256024149311	TRUE	FALSE	FALSE					FALSE	FALSE	FALSE
chr10_+_45701010_45701024	ENSMUST00000150511.7	0	chr10:45700675+45709880	0	14	TTCGTTACTGGCAG	1	91.1273257754	4.94899996784	3.42236563931e-05	chr10_+_45701010_45701024|91.1273257754|4.94899996784	5.45693116216217e-06	IN	ENSMUST00000150511	Annotated	Alt5	Excluded	E2	3	0.000299181835117129	0.00282090774146295	-0.0048021601764099	TRUE	FALSE	FALSE					FALSE	FALSE	FALSE
chr10_+_58256896_58256904	ENSMUST00000162860.7	4	chr10:58255882+58258240	4	8	GTGTACAG	1	63.8238443055	2.68716669828	0.000139822724702	chr10_+_58256896_58256904|63.8238443055|2.68716669828	0.00013981006746	IN	ENSMUST00000162860	Novel	Alt5	Excluded	E2	3	-0.00119997057145762	0.000405530752775526	-0.00187625821547843	TRUE	FALSE	FALSE					FALSE	FALSE	FALSE
chr10_+_59756705_59756717	ENSMUST00000165563.7	282	chr10:59750547+59768137	282	12	GAGTTCTGGCAG	1	78.1923077733	3.74424995482	4.09175736082e-06	chr10_+_59756705_59756717|78.1923077733|3.74424995482	2.51516800209295e-06	IN	ENSMUST00000165563	Annotated	NA	Excluded	E2	3	-0.000594487307917608	-0.0143469787617747	0.0174074615405938	TRUE	FALSE	FALSE					TRUE	FALSE	FALSE
chr10_+_59767083_59767089	ENSMUST00000172034.1	3411	chr10:59750547+59768137,chr10:59762656+59768137	3396,15	6	ACCGAG	1	72.190011678	4.62739995718	0.00520396687656	chr10_+_59767083_59767089|72.190011678|4.62739995718	0.00502447343247447	IN	ENSMUST00000172034	Annotated	NA	Neuronal	N6	15	0.0223690105007157	0.00182876965336545	0.0606776313517252	TRUE	TRUE	TRUE	14.5	1			FALSE	FALSE	FALSE
chr10_+_60121231_60121240	ENSMUST00000138976.2	0	chr10:60115081+60121477,chr10:60106656+60121477	0	9	GAGGTAGAA	1	83.7323257334	2.97838465067	0.0240548447641	chr10_+_60121231_60121240|83.7323257334|2.97838465067	0.00591167751095145	IN	ENSMUST00000138976	Annotated	NA	Included	I1	1	-2.05310638352833e-18	1.15305716942778e-17	5.48117473749719e-18	TRUE	FALSE	FALSE					FALSE	FALSE	FALSE
chr10_+_60297536_60297545	ENSMUST00000105465.7	13372	chr10:60296002+60299097	13372	9	CAGGATCAG	1	86.5124510398	2.02046157076	4.59243245875e-05	chr10_+_60297536_60297545|86.5124510398|2.02046157076	8.13017149570161e-06	IN	ENSMUST00000105465	Annotated	NA	Neuronal	N2	8	0.0669742964001514	-0.0233586516635701	-0.00559925290273972	TRUE	TRUE	TRUE	10.5	1	12.5	1	TRUE	TRUE	TRUE
chr10_+_60297539_60297545	ENSMUST00000105465.7	2798	chr10:60296002+60299097	2798	6	GATCAG	1	82.957166542	1.98970003426	0.00293776297329	chr10_+_60297539_60297545|82.957166542|1.98970003426	0.000813347791772223	IN	ENSMUST00000105465	Novel	NA	Neuro-Muscular	NM4	16	0.0409960305326459	-0.00840754706088271	0.0227195153228968	TRUE	TRUE	TRUE	11.5	1	12.5	1	FALSE	TRUE	FALSE
chr10_+_60367765_60367793	ENSMUST00000020301.13	0	chr10:60364308+60368528,chr10:60364308+60368531	0	28	GTGCCCAGGAGTTGGTGAGGATGGACAG	1	88.8098238713	4.1254374492	0	chr10_+_60367765_60367793|88.8098238713|4.1254374492	0	IN	ENSMUST00000020301	Annotated	NA	Included	I1	1	3.62182133701535e-18	2.2432275670741e-17	-7.68726527620614e-18	TRUE	FALSE	FALSE					FALSE	FALSE	FALSE
chr10_+_61680867_61680897	ENSMUST00000218474.1	4	chr10:61680413+61682098,chr10:61680413+61684060,chr10:61680413+61684879	1,2,1	30	ATGAATGTTTTCTTCGTCATTTTTACCCAG	1	77.3580733791	-0.203441174646	0	chr10_+_61680867_61680897|77.3580733791|-0.203441174646	0	IN	ENSMUST00000218474	Novel	Alt5	Excluded	E1	6	-0.00020886850661198	2.93845171688612e-05	0.000245839940546187	TRUE	FALSE	FALSE					FALSE	FALSE	FALSE
chr10_+_63052428_63052458	ENSMUST00000020262.4	0	chr10:63052310+63053863	0	30	GACTTCCATGAAGTTGAAGACTTGATAAAG	1	81.0141413468	1.78302940283	0	chr10_+_63052428_63052458|81.0141413468|1.78302940283	0	IN	ENSMUST00000020262	Annotated	NA	Included	I1	1	-0.000142606501957356	-0.000582816965133353	0.00010547318291687	TRUE	FALSE	FALSE					FALSE	FALSE	FALSE
chr10_+_63067657_63067687	ENSMUST00000020266.14	0	chr10:63067538+63071406	0	30	GACTTCCATGAAGTTGAAGACTTGATAAAG	1	80.9161545406	1.65976469054	0	chr10_+_63067657_63067687|80.9161545406|1.65976469054	0	IN	ENSMUST00000020266	Annotated	NA	Included	I1	1	-0.000108713389677731	-0.00057718608718368	0.000259854669698493	TRUE	FALSE	FALSE					FALSE	FALSE	FALSE
chr10_+_63303844_63303868	ENSMUST00000020258.9	265	chr10:63299239+63306347	265	24	GATGTCAGCCATGGAGTAACTGAG	1	83.0585024391	3.80525003161	0	chr10_+_63303844_63303868|83.0585024391|3.80525003161	0	IN	ENSMUST00000020258	Annotated	Alt5	Neuronal	N3	17	0.0517018463001109	0.0112029650091482	0.0209924567844458	TRUE	TRUE	TRUE	11.5	1	12.5	1	FALSE	FALSE	FALSE
chr10_+_69823077_69823101	ENSMUST00000218680.1	385	chr10:69822393+69824317	385	24	ATGGTGGTGAATAGAGCAACTGAG	1	73.1791328982	5.90621424041	0	chr10_+_69823077_69823101|73.1791328982|5.90621424041	0	IN	ENSMUST00000218680	Annotated	NA	Excluded	E2	3	0.00551424351835867	0.00103783994416805	0.0207132127986216	TRUE	FALSE	FALSE					FALSE	FALSE	FALSE
chr10_+_69929446_69929458	ENSMUST00000182795.7	1275	chr10:69927818+69932393,chr10:69927818+69932408	89,1186	12	TCCCAAGATAAG	1	76.3157810237	3.54956243187	1.0614743412e-06	chr10_+_69929446_69929458|76.3157810237|3.54956243187	8.22298126812449e-07	IN	ENSMUST00000182795	Annotated	NA	Neuronal	N1	18	0.0602153486416609	-0.00657031315761262	-0.014093235403266	TRUE	TRUE	TRUE	11.5	1	12.5	1	TRUE	FALSE	FALSE
chr10_+_69980823_69980850	ENSMUST00000218680.1	152	chr10:69980394+69982115	152	27	GAGACAGAGTCAGATCAAGATGATGAG	1	71.4877383737	5.56448395022	0	chr10_+_69980823_69980850|71.4877383737|5.56448395022	0	IN	ENSMUST00000218680	Annotated	NA	Neuronal	N1	18	0.0640493469014286	0.0332952075482559	-0.0352061475869033	TRUE	TRUE	TRUE	11.5	1	12.5	1	FALSE	FALSE	TRUE
chr10_+_70006799_70006802	ENSMUST00000182029.7	8	chr10:70004991+70015567,chr10:70004991+70015570	1,7	3	CAG	1	67.7735619513	3.08642859118	0.475390054515	chr10_+_70006799_70006802|67.7735619513|3.08642859118	0.474426862943209	RESCUED	ENSMUST00000182029	Novel	Alt3	Excluded	E4	11	0.00365939906662763	0.00205542940801325	0.00628339637483773	TRUE	FALSE	FALSE					TRUE	FALSE	FALSE
chr10_+_70015816_70015834	ENSMUST00000218680.1	20	chr10:70015653+70023831	20	18	ATGTATATATGTATATAT	1	78.2815593216	-0.320590908554	4.63614924229e-10	chr10_+_70015816_70015834|78.2815593216|-0.320590908554	2.81274226132666e-10	IN	ENSMUST00000218680	Novel	NA	Excluded	E1	6	2.27402806791776e-06	5.89010159263027e-07	3.45295235561449e-06	TRUE	FALSE	FALSE					FALSE	FALSE	FALSE
chr10_+_72663889_72663900	ENSMUST00000160337.1	2	chr10:72657388+72668811	2	11	GGAATATGACG	1	74.5899978949	-0.0586666696394	1.0624471496e-05	chr10_+_72663889_72663900|74.5899978949|-0.0586666696394	9.40593823151037e-06	IN	ENSMUST00000160337	Novel	NA	Excluded	E1	6	0.00210083913783744	0.000564686282324143	0.00285120105854155	TRUE	FALSE	FALSE					FALSE	FALSE	FALSE
chr10_+_74051092_74051107	ENSMUST00000064562.13	119	chr10:73947146+74051597	119	15	ACTGGCAATACGAGG	1	82.0527738708	3.95757903551	3.79921330618e-07	chr10_+_74051092_74051107|82.0527738708|3.95757903551	1.22147338355028e-07	IN	ENSMUST00000064562	Annotated	NA	Other	O2	21	0.0040086721929564	0.00349981278421642	-0.0134322861464129	TRUE	FALSE	FALSE					FALSE	FALSE	FALSE
chr10_+_74626146_74626155	ENSMUST00000092420.12	259	chr10:74624423+74626686	259	9	GTTTAAAGT	1	78.9844541066	2.7593846344	3.35270508919e-05	chr10_+_74626146_74626155|78.9844541066|2.7593846344	1.82503322234684e-05	IN	ENSMUST00000092420	Annotated	NA	Included	I3	5	0.000333024508151361	-0.0112228428081562	-0.00302131829206198	TRUE	FALSE	FALSE					FALSE	FALSE	FALSE
chr10_+_74628927_74628933	ENSMUST00000064562.13	113	chr10:74626842+74630510	113	6	GCATAA	1	77.2066392241	3.35129998922	0.00348246441886	chr10_+_74628927_74628933|77.2066392241|3.35129998922	0.00244399643984028	IN	ENSMUST00000064562	Annotated	NA							FALSE	FALSE	FALSE					FALSE	FALSE	FALSE
chr10_+_74635629_74635648	ENSMUST00000146682.7	0	chr10:74291075+74643363,chr10:74633386+74637159,chr10:74626842+74642281,chr10:74317169+74643363,chr10:74628933+74641342,chr10:74628933+74642281,chr10:74624423+74637159,chr10:74632193+74637159,chr10:74385960+74643363,chr10:74303206+74643363,chr10:74626842+74637159	0	19	GGGAGGCTTTGCACCAGAG	1	90.1753207695	2.00604347561	1.36424204156e-08	chr10_+_74635629_74635648|90.1753207695|2.00604347561	2.11805728511649e-09	IN	ENSMUST00000146682	Annotated	NA							FALSE	TRUE	FALSE					FALSE	FALSE	FALSE
chr10_+_75228905_75228931	MmuEX0044616	0	chr10:75212219+75230681,chr10:75222205+75229770,chr10:75212491+75230681	0	26	GCATCAAACACAAAAGTAGTACACAG	1	85.2430765054	0.0185333311558	1.67310609811e-12	chr10_+_75228905_75228931|85.2430765054|0.0185333311558	3.36619621066347e-13	IN	MmuEX0044616	Missing in GENCODE	NA	Excluded	E1	6	0.000213215949772451	0.000251720689452669	0.000796527418301555	TRUE	FALSE	FALSE					FALSE	FALSE	FALSE
chr10_+_76542467_76542495	ENSMUST00000162475.7	0	chr10:76541916+76543850	0	28	GCTGGGCCTTGATGGCATGAAAATGCAG	1	86.2740095728	4.86268739426	0	chr10_+_76542467_76542495|86.2740095728|4.86268739426	0	IN	ENSMUST00000162475	Annotated	NA	Included	I1	1	-3.92776565394119e-25	-2.84045753694868e-23	-7.25776425545412e-25	TRUE	FALSE	FALSE					FALSE	FALSE	FALSE
chr10_+_77586379_77586404	ENSMUST00000009435.11	1	chr10:77581927+77587250	1	25	TTGGGTCATTATGGATAGAGATACG	1	79.3285818364	-0.175551722051	0	chr10_+_77586379_77586404|79.3285818364|-0.175551722051	0	IN	ENSMUST00000009435	Annotated	Alt5	Excluded	E1	6	0.000408079058461453	-0.000216383485770626	0.00210633393560344	TRUE	FALSE	FALSE					FALSE	FALSE	FALSE
chr10_+_77622409_77622416	ENSMUST00000174113.7	1	chr10:77614051+77630725	1	7	TATAAGC	1	65.2340532947	1.9467273192	0.0039648882493	chr10_+_77622409_77622416|65.2340532947|1.9467273192	0.00396373252491311	IN	ENSMUST00000174113	Novel	Alt5	Excluded	E2	3	-0.00166151531067102	-0.00124087212378772	-0.00539327603179378	TRUE	FALSE	FALSE					FALSE	FALSE	FALSE
chr10_+_77979752_77979771	ENSMUST00000105397.9	0	chr10:77978781+77980500	0	19	GGGCAGCCAGCTCACAGAT	1	87.0995087091	3.00908700563	6.17001205683e-09	chr10_+_77979752_77979771|87.0995087091|3.00908700563	1.04370279085941e-09	IN	ENSMUST00000105397	Annotated	Alt3	Excluded	E3	2	-0.00200789893369534	-0.0020153592604513	0.00163048285038409	TRUE	FALSE	FALSE					FALSE	FALSE	FALSE
chr10_+_78077143_78077173	ENSMUST00000105393.2	0	chr10:78075354+78077892,chr10:78075354+78083169	0	30	GACCCAAGACTGTACAGCTTGAACTTACAG	1	85.4436076436	0.223470588492	0	chr10_+_78077143_78077173|85.4436076436|0.223470588492	0	IN	ENSMUST00000105393	Annotated	NA	Included	I1	1	-2.12132662583768e-07	-1.06992249392246e-06	2.19388287876629e-07	TRUE	FALSE	FALSE					FALSE	FALSE	FALSE
chr10_+_79685350_79685367	ENSMUST00000219791.1	3	chr10:79685102+79687848	3	17	TACACGGACATCATCCG	1	64.5310204028	4.0412857623	6.19593265583e-10	chr10_+_79685350_79685367|64.5310204028|4.0412857623	6.19491569153752e-10	IN	ENSMUST00000219791	Novel	Alt5	Excluded	E1	6	4.61383065165215e-05	-4.44254123463603e-05	0.000612107181898562	TRUE	FALSE	FALSE					FALSE	FALSE	FALSE
chr10_+_79711255_79711280	ENSMUST00000179781.7	0	chr10:79710920+79711493	0	25	AGGATGACCCTGGCGCCGCCCCACT	1	76.0590058731	1.35668966059	4.83169060317e-13	chr10_+_79711255_79711280|76.0590058731|1.35668966059	3.83582055007992e-13	IN	ENSMUST00000179781	Annotated	NA	Included	I1	1	0	0	0	TRUE	FALSE	FALSE					FALSE	FALSE	FALSE
chr10_+_79812342_79812364	ENSMUST00000046945.12	0	chr10:79809620+79815184	0	22	ACTCCGTTGGGTACCCCAAAAG	1	89.3920132743	1.27257691926	3.14798853651e-10	chr10_+_79812342_79812364|89.3920132743|1.27257691926	4.8726467305471e-11	IN	ENSMUST00000046945	Annotated	NA	Included	I1	1	-5.47922770296876e-84	5.68482063314548e-84	1.76341732003491e-83	TRUE	FALSE	FALSE					FALSE	FALSE	FALSE
chr10_+_80055922_80055947	ENSMUST00000144698.7	0	chr10:80055119+80056039	0	25	TGCCATCAAATGGAACTTTACCAAG	1	86.1198478076	3.7723448256	7.91366971953e-13	chr10_+_80055922_80055947|86.1198478076|3.7723448256	1.45106149318508e-13	IN	ENSMUST00000144698	Annotated	Alt5	Included	I1	1	-0.00149271253215579	-1.24256792608214e-05	0.000845574722814469	TRUE	FALSE	FALSE					FALSE	FALSE	FALSE
chr10_+_80170981_80170994	ENSMUST00000054666.6	4	chr10:80170764+80172413	4	13	CTACACACAACGA	1	74.5132450161	4.00735293416	9.49948980589e-08	chr10_+_80170981_80170994|74.5132450161|4.00735293416	8.4463402050261e-08	IN	ENSMUST00000054666	Novel	NA	Neuronal	N5	14	0.0297724289867501	-0.00227165949865714	0.0430334967932328	TRUE	FALSE	FALSE					FALSE	FALSE	FALSE
chr10_+_80284229_80284259	ENSMUST00000105362.7	0	chr10:80283177+80284408	0	30	GAATGTGGGTGCCAGCAGGACAGGCCATTG	1	82.7222813262	3.01538236045	0	chr10_+_80284229_80284259|82.7222813262|3.01538236045	0	IN	ENSMUST00000105362	Annotated	NA	Included	I1	1	-3.92655829767634e-82	-1.49123237209209e-80	-2.75295539692808e-81	TRUE	FALSE	FALSE					FALSE	FALSE	FALSE
chr10_+_80703729_80703756	ENSMUST00000218184.1	0	chr10:80703280+80703852	0	27	GCCGCATTGACTGTCAGCGTCACTGTG	1	83.7153731183	1.41880645855	0	chr10_+_80703729_80703756|83.7153731183|1.41880645855	0	IN	ENSMUST00000218184	Annotated	Alt3	Other	O1	4	-0.00140131132816678	8.2904616690126e-05	0.0188760624705778	TRUE	FALSE	FALSE					FALSE	FALSE	FALSE
chr10_+_80704179_80704194	ENSMUST00000219987.1	0	chr10:80704086+80704417,chr10:80703928+80704417	0	15	AAACACCTGGCACAA	1	81.0791896705	1.32173684455	2.90572601203e-07	chr10_+_80704179_80704194|81.0791896705|1.32173684455	1.10584179147111e-07	IN	ENSMUST00000219987	Annotated	Alt5	Included	I1	1	1.88110003663661e-20	-3.50103762035565e-17	8.64892681424555e-18	TRUE	FALSE	FALSE					FALSE	FALSE	FALSE
chr10_+_80704417_80704435	ENSMUST00000219987.1	0	chr10:80704194+80704620,chr10:80704194+80704698	0	18	ACAGGATGAAAAGATGAG	1	85.0132321894	0.608590899205	5.87897375226e-09	chr10_+_80704417_80704435|85.0132321894|0.608590899205	1.21572396594161e-09	IN	ENSMUST00000219987	Annotated	Alt5							FALSE	FALSE	FALSE					FALSE	FALSE	FALSE
chr10_+_80704698_80704713	ENSMUST00000219987.1	0	chr10:80704435+80705063	0	15	AACCACCCCAGCCTT	1	74.4769919694	1.22499998326	5.67175287403e-07	chr10_+_80704698_80704713|74.4769919694|1.22499998326	5.05302928610618e-07	IN	ENSMUST00000219987	Annotated	Alt5	Included	I2	10	0.00512425089111822	0.00691365566356451	-0.00638312110813074	TRUE	FALSE	FALSE					FALSE	FALSE	FALSE
chr10_+_80827599_80827605	ENSMUST00000177850.7	2	chr10:80826905+80828242	2	6	GTTTAG	1	64.023270589	0.083599999547	0.00126472598046	chr10_+_80827599_80827605|64.023270589|0.083599999547	0.00126459036345683	IN	ENSMUST00000177850	Novel	NA	Excluded	E3	2	0.000430510822471298	0.00145089718009202	0.00465822226708446	TRUE	FALSE	FALSE					FALSE	FALSE	FALSE
chr10_+_81191041_81191068	ENSMUST00000218227.1	71	chr10:81190646+81191758	71	27	GAGCATTGGCGTCATCACCTACATCCT	1	80.3805071442	4.70629031271	0	chr10_+_81191041_81191068|80.3805071442|4.70629031271	0	IN	ENSMUST00000218227	Annotated	NA	Included	I2	10	-0.000806367722500271	-0.00272011564631129	0.00947860215888148	TRUE	FALSE	FALSE					FALSE	FALSE	FALSE
chr10_+_81580894_81580914	ENSMUST00000140433.7	0	chr10:81580667+81581644	0	20	TGGACAGAGCTGCCAGCAGG	1	81.1384720335	0.515249991266	8.6674845079e-10	chr10_+_81580894_81580914|81.1384720335|0.515249991266	3.26453752919065e-10	IN	ENSMUST00000140433	Annotated	Alt5	Included	I2	10	0.00186082448736252	-0.0027471031070803	-0.00460075477270886	TRUE	FALSE	TRUE					FALSE	FALSE	FALSE
chr10_+_83737908_83737933	ENSMUST00000150459.2	0	chr10:83723034+83757444	0	25	GTCCAACAGGAGCAGTTAAAGACAC	1	84.6607144688	1.60886201789	3.05364622477e-11	chr10_+_83737908_83737933|84.6607144688|1.60886201789	6.59960974758178e-12	IN	ENSMUST00000150459	Annotated	NA	Included	I1	1	5.63118739734797e-48	-6.1998494833311e-48	-1.59921429232564e-47	TRUE	FALSE	FALSE					FALSE	FALSE	FALSE
chr10_+_90897246_90897256	ENSMUST00000182600.7	5	chr10:90895206+90897348	5	10	GAACCCAGTG	1	79.4630979029	4.34649994544	7.92738634803e-06	chr10_+_90897246_90897256|79.4630979029|4.34649994544	3.98972889348315e-06	IN	ENSMUST00000182600	Novel	Alt3	Excluded	E2	3	0.00159444576702874	-0.0068915128190215	-0.0047203010301315	TRUE	FALSE	FALSE					FALSE	FALSE	FALSE
chr10_+_90940563_90940575	ENSMUST00000183156.7	0	chr10:90897426+90966224,chr10:90923602+90941425	0	12	GCTAACTGTCAG	1	78.7356200996	3.16274996218	0.0010608166239	chr10_+_90940563_90940575|78.7356200996|3.16274996218	0.000600662956065756	IN	ENSMUST00000183156	Annotated	NA	Included	I1	1	5.41512735028736e-06	4.21527791575281e-05	-0.000111644936160745	TRUE	TRUE	TRUE	10.5	1	10.5	1	FALSE	FALSE	TRUE
chr10_+_90967005_90967035	ENSMUST00000182053.7	4	chr10:90966392+90969803,chr10:90966392+90969806	1,3	30	GCTCCGCAGACATCCTGTCCCAACAGGCTG	1	79.6445702966	0.571911768632	0	chr10_+_90967005_90967035|79.6445702966|0.571911768632	0	IN	ENSMUST00000182053	Novel	NA	Excluded	E1	6	7.36324341011961e-05	-0.00125098508609798	-0.00200174044862379	TRUE	FALSE	FALSE					FALSE	FALSE	FALSE
chr10_+_90969634_90969662	ENSMUST00000183156.7	1	chr10:90966392+90969803	1	28	GCCCCTGCAGAGTCGCTGTGCAGTACAG	1	79.8471730375	-0.0683437464759	0	chr10_+_90969634_90969662|79.8471730375|-0.0683437464759	0	IN	ENSMUST00000183156	Novel	NA	Excluded	E2	3	-0.00661739150359932	0.0231172832759932	0.0137393504030889	TRUE	FALSE	FALSE					FALSE	FALSE	FALSE
chr10_+_93470799_93470823	ENSMUST00000016033.8	0	chr10:93469188+93471295	0	24	GCAGGTGACAAGTCACTCTCCAAC	1	88.6732016754	3.22032147353	7.38609173823e-12	chr10_+_93470799_93470823|88.6732016754|3.22032147353	1.15740750317173e-12	IN	ENSMUST00000016033	Annotated	NA	Included	I1	1	1.82122298537408e-118	3.40418088415027e-119	3.57327731863455e-118	TRUE	FALSE	FALSE					FALSE	FALSE	FALSE
chr10_+_93490039_93490067	ENSMUST00000129421.7	0	chr10:93489934+93490746	0	28	ATACAGCAAATACCGGGAGCCTGAAAAA	1	78.1917208192	3.07278127037	0	chr10_+_93490039_93490067|78.1917208192|3.07278127037	0	IN	ENSMUST00000129421	Annotated	NA							FALSE	FALSE	FALSE					FALSE	FALSE	FALSE
chr10_+_96000350_96000365	ENSMUST00000218291.1	132	chr10:95997092+96002886	132	15	ATGCTTAAATTTGAG	1	76.9121263783	2.12563156611	2.10093273889e-08	chr10_+_96000350_96000365|76.9121263783|2.12563156611	1.52689162424835e-08	IN	ENSMUST00000218291	Missing in GENCODE	NA	Excluded	E2	3	0.00564344535750341	0.00665297185228349	-0.0163204992070058	TRUE	FALSE	FALSE					FALSE	FALSE	FALSE
chr10_+_99164585_99164607	ENSMUST00000020113.14	97	chr10:99156351+99164868	97	22	GATATTTTCTGCATCTCTTGAG	1	74.2449379439	1.14096153098	1.88538074042e-12	chr10_+_99164585_99164607|74.2449379439|1.14096153098	1.70019553991096e-12	IN	ENSMUST00000020113	Annotated	NA	Excluded	E2	3	0.00716082620958133	0.00222208300903285	0.00921322783263212	TRUE	FALSE	FALSE					FALSE	FALSE	FALSE
chr10_-_105794361_105794391	ENSMUST00000046638.9	0	chr10:105793413-105797224	0	30	GCATTGCAGCGGGTTGCAGTTGGCCAAGGG	1	90.1859549966	2.35029414208	0	chr10_-_105794361_105794391|90.1859549966|2.35029414208	0	IN	ENSMUST00000046638	Annotated	NA	Included	I1	1	-3.97287149871093e-66	3.91364824588584e-66	9.346976718327e-66	TRUE	FALSE	FALSE					FALSE	FALSE	FALSE
chr10_-_107789182_107789206	ENSMUST00000165341.4	0	chr10:107789092-107789421	0	24	AATGGACATGCCCTTAAAAAACCA	1	82.9823019877	1.51417856437	1.06936681732e-12	chr10_-_107789182_107789206|82.9823019877|1.51417856437	2.94875235340442e-13	IN	ENSMUST00000165341	Annotated	NA							FALSE	FALSE	FALSE					FALSE	FALSE	FALSE
chr10_-_107812901_107812928	ENSMUST00000165341.4	0	chr10:107808776-107813912	0	27	CCCTTGACTGTGAATATTATAATCAAG	1	87.0979895338	4.23419352188	0	chr10_-_107812901_107812928|87.0979895338|4.23419352188	0	IN	ENSMUST00000165341	Annotated	NA							FALSE	FALSE	FALSE					FALSE	FALSE	FALSE
chr10_-_108978592_108978618	ENSMUST00000064054.13	69	chr10:108902315-108993837,chr10:108902315-109008891,chr10:108902315-109010575	49,19,1	26	ACAGAACTAGAACTTTTGTGTGTTGG	1	83.1709214105	-0.132666672518	0	chr10_-_108978592_108978618|83.1709214105|-0.132666672518	0	IN	ENSMUST00000064054	Novel	NA	Excluded	E1	6	1.00692097473427e-05	-1.35569101511942e-05	3.95033042306876e-05	TRUE	FALSE	FALSE					FALSE	FALSE	FALSE
chr10_-_109684781_109684796	ENSMUST00000032719.14	29	chr10:109684239-109688785	29	15	TTACCCCCTCTGGAG	1	85.2464255963	0.840684210784	1.64691299487e-08	chr10_-_109684781_109684796|85.2464255963|0.840684210784	3.31271177156367e-09	IN	ENSMUST00000032719	Novel	NA	Excluded	E1	6	-2.38725275094203e-05	-2.23495741104105e-05	-0.00136230228289009	TRUE	FALSE	FALSE					FALSE	FALSE	FALSE
chr10_-_109719065_109719086	ENSMUST00000161582.7	35	chr10:109718366-109719956	35	21	GTGAACTCTAGAGGAAGTGAG	1	78.6231320747	4.10376003265	1.38999922683e-12	chr10_-_109719065_109719086|78.6231320747|4.10376003265	8.00914889964588e-13	IN	ENSMUST00000161582	Annotated	NA	Excluded	E1	6	3.04743852355323e-05	-0.00323695885158432	0.00581768887923483	TRUE	FALSE	FALSE					FALSE	FALSE	FALSE
chr10_-_109747193_109747217	ENSMUST00000032719.14	0	chr10:109742678-109751431	0	24	GCTGAAGAGAAGGCTCATTCAGAG	1	84.9075113999	4.56917856873	3.09974268475e-11	chr10_-_109747193_109747217|84.9075113999|4.56917856873	6.49358344873008e-12	IN	ENSMUST00000032719	Annotated	NA	Included	I1	1	4.3752741075516e-07	-2.18191491740888e-06	-1.02943689518827e-06	TRUE	FALSE	FALSE					FALSE	FALSE	FALSE
chr10_-_111985777_111985804	ENSMUST00000074805.11	0	chr10:111985682-111986588	0	27	TTAACCCACGACGAGACCAGGTCTCAC	1	82.8267591541	1.3337741913	0	chr10_-_111985777_111985804|82.8267591541|1.3337741913	0	IN	ENSMUST00000074805	Annotated	Alt3	Included	I2	10	0.00251903925548427	0.0117632204113134	-0.00220794690516948	TRUE	FALSE	FALSE					FALSE	FALSE	FALSE
chr10_-_115357083_115357106	ENSMUST00000218731.1	1	chr10:115347783-115359653	1	23	CACATTTTTAGGAAGAGCCCAAA	1	72.6060930737	1.18870370863	0	chr10_-_115357083_115357106|72.6060930737|1.18870370863	0	IN	ENSMUST00000218731	Novel	NA	Excluded	E1	6	1.18580382922664e-05	-0.000431916161869793	-0.000406170712777007	TRUE	FALSE	FALSE					FALSE	FALSE	FALSE
chr10_-_116517358_116517383	ENSMUST00000105265.7	1	chr10:116507188-116549032	1	25	ATGCTGGCATCGCCATCTACGTCAG	1	82.6899297979	4.21668966269	0	chr10_-_116517358_116517383|82.6899297979|4.21668966269	0	IN	ENSMUST00000105265	Novel	Alt3	Excluded	E1	6	-0.000302860301273751	-0.000377104689394297	-0.00220034455580294	TRUE	FALSE	FALSE					FALSE	FALSE	FALSE
chr10_-_117099942_117099967	ENSMUST00000020381.4	0	chr10:117085123-117100625	0	25	ACTTTTTGAAGGAAGACATCATCGA	1	79.4243934598	0.348620693039	1.3742784688e-11	chr10_-_117099942_117099967|79.4243934598|0.348620693039	6.96132040900466e-12	IN	ENSMUST00000020381	Annotated	NA	Included	I1	1	-6.22558064704671e-116	-7.79419966659709e-117	-1.00134115702316e-115	TRUE	FALSE	FALSE					FALSE	FALSE	FALSE
chr10_-_120825107_120825136	ENSMUST00000130950.1	36	chr10:120791499-120871034	36	29	GTCAGAAACCAAATTTGACTCTGGTTCAG	1	91.7268130606	3.66948488987	0	chr10_-_120825107_120825136|91.7268130606|3.66948488987	0	IN	ENSMUST00000130950	Annotated	NA	Included	I2	10	0.00168808690212713	0.00180403653752423	0.00123754814970946	TRUE	FALSE	FALSE					FALSE	FALSE	FALSE
chr10_-_121831884_121831912	ENSMUST00000020322.11	0	chr10:121829329-121840029,chr10:121828762-121840029	0	28	GCCATAGAGCTGAATATATGACTACAAG	1	88.3804151651	3.92118748248	0	chr10_-_121831884_121831912|88.3804151651|3.92118748248	0	IN	ENSMUST00000020322	Annotated	NA	Included	I1	1	-2.05160835250912e-06	1.3571113963463e-05	4.82905374041e-06	TRUE	FALSE	FALSE					FALSE	FALSE	FALSE
chr10_-_123009912_123009930	ENSMUST00000037557.8	1037	chr10:123009631-123010493	1037	18	ATCCAACTATTTGCACCG	1	72.9618217784	5.66590910608	4.77484718431e-11	chr10_-_123009912_123009930|72.9618217784|5.66590910608	4.5250914126882e-11	IN	ENSMUST00000037557	Annotated	NA	Neuronal	N1	18	0.0626623938611832	0.0285850776045264	0.0164169885473514	TRUE	TRUE	TRUE	12.5	1	12.5	1	FALSE	FALSE	FALSE
chr10_-_123023085_123023088	ENSMUST00000037557.8	593	chr10:123022944-123023909	593	3	AAG	1	86.6648519427	3.14771430833	0.0567967312547	chr10_-_123023085_123023088|86.6648519427|3.14771430833	0.00992830676121015	IN	ENSMUST00000037557	Annotated	NA	Neuronal	N1	18	0.0646713892115327	0.0316330513636562	0.0053585873312061	TRUE	TRUE	TRUE	11.5	1	12.5	1	FALSE	FALSE	FALSE
chr10_-_12385517_12385540	ENSMUST00000076817.4	0	chr10:12384196-12401310	0	23	CAAATGTCCCCAGCAGGCCACAG	1	91.4967270577	2.42066668195	2.42820874519e-10	chr10_-_12385517_12385540|91.4967270577|2.42066668195	3.93838295309479e-11	IN	ENSMUST00000076817	Annotated	NA	Included	I1	1	-1.21936538089576e-45	3.97902696917359e-46	1.30180337121799e-45	TRUE	FALSE	FALSE					FALSE	FALSE	FALSE
chr10_-_127230148_127230176	ENSMUST00000099172.4	0	chr10:127229856-127230568	0	28	GAAATGCCACAGATATCAACGACAACAG	1	80.2079771687	4.02578133531	0	chr10_-_127230148_127230176|80.2079771687|4.02578133531	0	IN	ENSMUST00000099172	Annotated	NA	Included	I1	1	1.03137268235392e-10	-6.96308512629927e-10	-3.0373605792461e-10	TRUE	FALSE	FALSE					FALSE	FALSE	FALSE
chr10_-_127296716_127296736	ENSMUST00000037290.11	18	chr10:127296633-127296872	18	20	AAGAGTCCTTGGAGTTAAAG	1	77.2070880714	1.39775001506	7.63833440942e-13	chr10_-_127296716_127296736|77.2070880714|1.39775001506	5.36015676289026e-13	IN	ENSMUST00000037290	Novel	NA	Excluded	E2	3	0.00976459514366632	-0.00527168487815304	0.0246349442220728	TRUE	FALSE	FALSE					FALSE	FALSE	FALSE
chr10_-_127296716_127296740	ENSMUST00000037290.11	618	chr10:127296633-127296872	618	24	CTAGAAGAGTCCTTGGAGTTAAAG	1	81.6826475275	1.46192858262	0	chr10_-_127296716_127296740|81.6826475275|1.46192858262	0	IN	ENSMUST00000037290	Annotated	NA	Neuro-Muscular	NM4	16	0.0420927150240909	-0.0274362610219151	0.0595927544842679	TRUE	FALSE	FALSE					FALSE	FALSE	FALSE
chr10_-_128491289_128491304	ENSMUST00000164181.1	4	chr10:128491033-128491719,chr10:128491033-128492058	2,2	15	TGGCTGACCATAACT	1	75.7150507769	1.51589475807	2.42653186433e-09	chr10_-_128491289_128491304|75.7150507769|1.51589475807	1.98577698728997e-09	IN	ENSMUST00000164181	Novel	Alt5	Excluded	E1	6	-5.70057281026125e-05	2.90231103071955e-05	0.00133692513458651	TRUE	FALSE	FALSE					FALSE	FALSE	FALSE
chr10_-_128493333_128493353	ENSMUST00000219554.1	262	chr10:128492745-128493538	262	20	ATCTGAGCCCCAAGCGCTGG	1	82.3741484979	1.59675001508	2.732036819e-12	chr10_-_128493333_128493353|82.3741484979|1.59675001508	8.32001134654092e-13	IN	ENSMUST00000219554	Annotated	NA	Excluded	E3	2	-0.00149475074646936	-0.0583391492861598	0.000840792545633365	TRUE	FALSE	FALSE					FALSE	FALSE	FALSE
chr10_-_128493538_128493566	ENSMUST00000164181.1	0	chr10:128492709-128493808,chr10:128493045-128493808,chr10:128492402-128493999,chr10:128492745-128493808,chr10:128493353-128493999,chr10:128492535-128493808	0	28	TGTGACTTCACCGAGGACCAGACCGCAG	1	80.6039985453	2.37000001129	0	chr10_-_128493538_128493566|80.6039985453|2.37000001129	0	IN	ENSMUST00000164181	Annotated	NA	Included	I1	1	0	0	0	TRUE	FALSE	FALSE					FALSE	FALSE	FALSE
chr10_-_128496613_128496641	ENSMUST00000026428.3	0	chr10:128496396-128497200	0	28	ATCGAGTTTAACAAGGACCAGCTGGAGG	1	84.3475226722	2.84987495444	0	chr10_-_128496613_128496641|84.3475226722|2.84987495444	0	IN	ENSMUST00000026428	Annotated	NA	Included	I1	1	1.46909982633997e-06	-7.06701788664283e-06	-3.57639702733573e-06	TRUE	FALSE	FALSE					FALSE	FALSE	FALSE
chr10_-_128548657_128548680	ENSMUST00000177163.7	0	chr10:128548429-128548948,chr10:128548451-128548948	0	23	TGGCGGAAGAAGAGAATGCGCAG	1	80.4868839412	2.61788890814	6.67910171614e-12	chr10_-_128548657_128548680|80.4868839412|2.61788890814	2.81985546024544e-12	IN	ENSMUST00000177163	Annotated	Alt5	Included	I2	10	-0.0035910917316919	-0.00347458769759017	-0.00816091566540041	TRUE	FALSE	FALSE					FALSE	FALSE	FALSE
chr10_-_128548948_128548971	ENSMUST00000176683.7	0	chr10:128548680-128549087	0	23	ACTCCTGCGCCATGAGAGCGAAG	1	85.1724693811	1.61862963783	5.40012479178e-12	chr10_-_128548948_128548971|85.1724693811|1.61862963783	1.09567910300257e-12	IN	ENSMUST00000176683	Annotated	Alt3	Excluded	E1	6	2.24303649934277e-05	4.68655604666623e-05	7.16423751561108e-05	TRUE	FALSE	FALSE					FALSE	FALSE	FALSE
chr10_-_13255309_13255321	ENSMUST00000105543.8	777	chr10:13253879-13257576,chr10:13253879-13261765	232,545	12	CTGCATCCAGAG	1	80.5097751507	0.459687492112	8.57049232139e-07	chr10_-_13255309_13255321|80.5097751507|0.459687492112	3.6039434914148e-07	IN	ENSMUST00000105543	Annotated	NA	Other	O1	4	0.0133020309352791	-0.0432548495595212	-0.00977089895094351	TRUE	FALSE	FALSE					FALSE	FALSE	FALSE
chr10_-_18216259_18216282	ENSMUST00000080860.12	0	chr10:18214178-18219487	0	23	TTAGAAGAATTGAATTCTTCTAT	1	75.0020051387	3.97885188046	7.50617346057e-11	chr10_-_18216259_18216282|75.0020051387|3.97885188046	6.47891740257478e-11	IN	ENSMUST00000080860	Annotated	Alt3	Included	I2	10	0.000137842992100471	-0.00375462461280404	0.00294638247400988	TRUE	FALSE	FALSE					FALSE	FALSE	FALSE
chr10_-_23786624_23786642	ENSMUST00000218107.1	2	chr10:23786004-23786763	2	18	CAGGAAACCTAGGAAAAG	1	72.7939529089	1.29909089072	4.18935997004e-11	chr10_-_23786624_23786642|72.7939529089|1.29909089072	3.98874266949178e-11	IN	ENSMUST00000218107	Novel	NA							FALSE	FALSE	FALSE					FALSE	FALSE	FALSE
chr10_-_27021460_27021472	ENSMUST00000219763.1	187	chr10:27018527-27023271	187	12	TATGAAAGCAAG	1	78.2212411572	3.35224999115	1.10082267746e-06	chr10_-_27021460_27021472|78.2212411572|3.35224999115	6.73813323803785e-07	IN	ENSMUST00000219763	Annotated	NA	Excluded	E4	11	-0.00684878684844638	-0.0443346427740855	0.0472288525108586	TRUE	FALSE	FALSE					FALSE	FALSE	FALSE
chr10_-_27053027_27053033	ENSMUST00000219763.1	352	chr10:27050352-27054502	352	6	AAATCA	1	70.7544600829	3.88130007982	0.00394042960505	chr10_-_27053027_27053033|70.7544600829|3.88130007982	0.0038818344294953	IN	ENSMUST00000219763	Annotated	NA	Included	I3	5	-0.0192672273400616	-0.0132570983695376	0.0318789602049079	TRUE	TRUE	FALSE					FALSE	FALSE	FALSE
chr10_-_30567862_30567868	ENSMUST00000019927.6	12	chr10:30566506-30587438	12	6	TGTTCT	1	77.7103494127	0.994500013068	0.0197550441108	chr10_-_30567862_30567868|77.7103494127|0.994500013068	0.0129934354017591	IN	ENSMUST00000019927	Novel	NA	Excluded	E1	6	-0.000268449853251712	0.000121694910892022	-0.001139009972322	TRUE	FALSE	FALSE					FALSE	FALSE	FALSE
chr10_-_31343011_31343026	ENSMUST00000000305.6	1736	chr10:31332969-31346610,chr10:31338245-31346610,chr10:31341178-31346610	386,55,1295	15	GTCTCACTCTTTTGG	1	80.0355162467	1.95094734278	1.96923790607e-08	chr10_-_31343011_31343026|80.0355162467|1.95094734278	8.99213770111373e-09	IN	ENSMUST00000000305	Annotated	NA	Neuronal	N3	17	0.06177858394434	0.0162131194077356	0.0668435647314843	TRUE	TRUE	TRUE	13.5	1	14.5	1	FALSE	FALSE	FALSE
chr10_-_39681472_39681484	ENSMUST00000145971.1	1	chr10:39645808-39731737	1	12	TGGGAACCCTTC	1	66.7398322202	0.199437499046	2.00029790283e-05	chr10_-_39681472_39681484|66.7398322202|0.199437499046	1.99840850889643e-05	IN	ENSMUST00000145971	Novel	Alt5	Excluded	E1	6	0.000464028883980641	-1.07104363717542e-06	-0.00201597638405724	TRUE	FALSE	FALSE					FALSE	FALSE	FALSE
chr10_-_42414996_42415018	ENSMUST00000151747.7	18	chr10:42400399-42415548	18	22	CTCATCATGTGGTCAGTTAAAG	1	90.2208960282	0.344346156702	3.35798056028e-12	chr10_-_42414996_42415018|90.2208960282|0.344346156702	5.21693799271361e-13	IN	ENSMUST00000151747	Novel	NA	Excluded	E1	6	0.000562650033461326	-0.000110317209864144	-0.00115571989654352	TRUE	FALSE	FALSE					FALSE	FALSE	FALSE
chr10_-_43897415_43897443	ENSMUST00000020012.6	20	chr10:43896168-43901613	20	28	ACCCCCTGCCCCCAGGATCACATAGCAG	1	84.3054000847	-0.230437503087	0	chr10_-_43897415_43897443|84.3054000847|-0.230437503087	0	IN	ENSMUST00000020012	Novel	NA	Excluded	E1	6	-4.98393017512055e-05	-0.000733124300755588	0.0012824140353605	TRUE	FALSE	FALSE					FALSE	FALSE	FALSE
chr10_-_4431627_4431646	ENSMUST00000042251.10	14	chr10:4429171-4432265	14	19	AGCTAGCATACTGCACACG	1	84.1178855165	0.0709565245425	4.36415348304e-11	chr10_-_4431627_4431646|84.1178855165|0.0709565245425	1.01471053781665e-11	IN	ENSMUST00000042251	Novel	NA	Excluded	E1	6	0.000247985850317911	7.15340845316148e-05	1.8221585979454e-05	TRUE	FALSE	FALSE					FALSE	FALSE	FALSE
chr10_-_52178946_52178973	ENSMUST00000219173.1	0	chr10:52172901-52180161	0	27	AATGACACCTACGCCACCATTTGTGAG	1	88.7793713121	1.48945160595	0	chr10_-_52178946_52178973|88.7793713121|1.48945160595	0	IN	ENSMUST00000219173	Annotated	NA							FALSE	FALSE	FALSE					FALSE	FALSE	FALSE
chr10_-_52357341_52357365	ENSMUST00000020008.9	546	chr10:52354747-52358772	546	24	TCTGTCCACTCTGTGGAGGATCTG	1	82.1960251952	3.84975001376	0	chr10_-_52357341_52357365|82.1960251952|3.84975001376	0	IN	ENSMUST00000020008	Annotated	NA	Neuronal	N2	8	0.0760137835205153	-0.0163877925056543	-0.000228777211822616	TRUE	TRUE	TRUE	11.5	1	12.5	1	TRUE	TRUE	FALSE
chr10_-_5426254_5426275	ENSMUST00000214945.1	73	chr10:5425760-5436738	73	21	TCCATGTACAGAGGATCACCG	1	81.1073634668	3.64219998837	9.72821823098e-12	chr10_-_5426254_5426275|81.1073634668|3.64219998837	3.68405306261366e-12	IN	ENSMUST00000214945	Annotated	NA	Neuro-Muscular	NM1	12	0.0430343213174011	-0.141385758011271	-0.0487158738301352	TRUE	TRUE	TRUE					FALSE	FALSE	FALSE
chr10_-_56223735_56223754	ENSMUST00000099739.4	1	chr10:56215118-56224563	1	19	AACTCTCTCTCTGGGGCTG	1	85.772957941	None	1.33894673127e-10	chr10_-_56223735_56223754|85.772957941|None	2.54186671710954e-11	IN	ENSMUST00000099739	Novel	NA	Excluded	E2	3	-0.00268745437194845	-0.00469069761452526	0.00158675841104966	TRUE	FALSE	FALSE					FALSE	FALSE	FALSE
chr10_-_57523960_57523987	ENSMUST00000169122.7	0	chr10:57523216-57524319	0	27	AAGGGAACTCAAGATGTTGGTATGCAG	1	71.2873453423	4.21519361082	0	chr10_-_57523960_57523987|71.2873453423|4.21519361082	0	IN	ENSMUST00000169122	Annotated	Alt5	Excluded	E1	6	-6.39125271795741e-08	3.62211716010606e-05	-5.20021453006024e-05	TRUE	FALSE	FALSE					FALSE	FALSE	FALSE
chr10_-_57529069_57529075	ENSMUST00000020027.10	139	chr10:57527826-57532356	139	6	CAAAAG	1	83.4699917823	0.300899999216	0.0043013326216	chr10_-_57529069_57529075|83.4699917823|0.300899999216	0.00109938590879732	IN	ENSMUST00000020027	Novel	NA	Excluded	E1	6	4.25078902726472e-06	-1.64901024955512e-06	2.15570423854003e-05	TRUE	FALSE	FALSE					FALSE	FALSE	FALSE
chr10_-_5905118_5905127	ENSMUST00000064225.13	1	chr10:5862662-5918183	1	9	GGAAACAAT	1	74.7902182927	-0.109000002965	0.000826791680958	chr10_-_5905118_5905127|74.7902182927|-0.109000002965	0.00072334378278438	IN	ENSMUST00000064225	Novel	NA	Excluded	E1	6	3.90356213252559e-05	-0.000185288822877908	-8.11767390473348e-05	TRUE	FALSE	FALSE					FALSE	FALSE	FALSE
chr10_-_5913708_5913738	ENSMUST00000064225.13	38	chr10:5862662-5915792,chr10:5862662-5918183	31,7	30	AGCTTGAACCCAGGCTACCAGGTTTATGAG	1	83.4442693825	0.125088232268	0	chr10_-_5913708_5913738|83.4442693825|0.125088232268	0	IN	ENSMUST00000064225	Novel	NA	Excluded	E2	3	-0.00301443982789334	-0.0092300534090137	0.0182836250009125	TRUE	FALSE	FALSE					FALSE	FALSE	FALSE
chr10_-_60468034_60468040	ENSMUST00000105464.8	53	chr10:60466152-60486989	53	6	AACTTG	1	77.724298204	1.61940002143	0.0196662307737	chr10_-_60468034_60468040|77.724298204|1.61940002143	0.0129106753704501	IN	ENSMUST00000105464	Novel	NA							FALSE	FALSE	FALSE					FALSE	FALSE	FALSE
chr10_-_61856781_61856808	ENSMUST00000145469.7	0	chr10:61856418-61857587	0	27	GGCCTCCAAGGTTTTCCTGGACCAAAG	1	79.6998475611	2.76338711705	0	chr10_-_61856781_61856808|79.6998475611|2.76338711705	0	IN	ENSMUST00000145469	Annotated	NA	Included	I1	1	-2.86080044437749e-13	7.90839559111694e-13	-3.83152956672707e-12	TRUE	FALSE	FALSE					FALSE	FALSE	FALSE
chr10_-_61866390_61866414	ENSMUST00000105451.7	0	chr10:61864003-61867451	0	24	GAGATCAGGACGCTGGCCTTGATG	1	86.1392172926	2.21610713431	1.21502807815e-11	chr10_-_61866390_61866414|86.1392172926|2.21610713431	2.22444285213896e-12	IN	ENSMUST00000105451	Annotated	NA	Included	I1	1	3.6011664546595e-15	4.17267714247306e-14	-1.17501743301257e-13	TRUE	FALSE	FALSE					FALSE	FALSE	FALSE
chr10_-_61873993_61874020	ENSMUST00000105451.7	0	chr10:61871334-61874737	0	27	GGTGAGCCAGGGACGCCAGGAACCAAG	1	80.5402622366	2.2280322669	0	chr10_-_61873993_61874020|80.5402622366|2.2280322669	0	IN	ENSMUST00000105451	Annotated	NA	Included	I1	1	-6.81166856353531e-09	6.81265413030105e-09	-4.70680910900309e-08	TRUE	FALSE	FALSE					FALSE	FALSE	FALSE
chr10_-_61885687_61885714	ENSMUST00000105452.8	0	chr10:61884711-61887248	0	27	GGTTTACCGGGGCCTCCTGGACCAAAG	1	88.821217686	3.04083867503	0	chr10_-_61885687_61885714|88.821217686|3.04083867503	0	IN	ENSMUST00000105452	Annotated	NA	Included	I1	1	-4.45588480188879e-11	1.61337310058369e-10	-7.09992390661418e-10	TRUE	FALSE	FALSE					FALSE	FALSE	FALSE
chr10_-_61892955_61892982	ENSMUST00000105452.8	0	chr10:61891264-61893914,chr10:61887356-61893914	0	27	GGTCAGTGTGGAGAGTACCCACACAGG	1	84.6299856959	2.9605484439	0	chr10_-_61892955_61892982|84.6299856959|2.9605484439	0	IN	ENSMUST00000105452	Annotated	NA	Included	I1	1	3.47622944129558e-06	-2.39311553137534e-06	1.91759168240127e-05	TRUE	FALSE	FALSE					FALSE	FALSE	FALSE
chr10_-_61893914_61893941	ENSMUST00000105452.8	0	chr10:61892982-61894033	0	27	GGACCTCAGGGACAAAAGGGAGAAAAG	1	90.923583653	2.66209675227	0	chr10_-_61893914_61893941|90.923583653|2.66209675227	0	IN	ENSMUST00000105452	Annotated	NA							FALSE	FALSE	FALSE					FALSE	FALSE	FALSE
chr10_-_61894033_61894060	ENSMUST00000105452.8	0	chr10:61893941-61895333	0	27	GGCCTGGTGGGTCCTCGAGGACAACCG	1	83.5985347278	1.52729032441	0	chr10_-_61894033_61894060|83.5985347278|1.52729032441	0	IN	ENSMUST00000105452	Annotated	NA							FALSE	FALSE	FALSE					FALSE	FALSE	FALSE
chr10_-_61895333_61895360	ENSMUST00000105452.8	0	chr10:61894060-61896345	0	27	GGCCACCCCGGACCTAAAGGGGAGATG	1	88.850496337	1.92051612603	0	chr10_-_61895333_61895360|88.850496337|1.92051612603	0	IN	ENSMUST00000105452	Annotated	NA							FALSE	FALSE	FALSE					FALSE	FALSE	FALSE
chr10_-_61896345_61896372	ENSMUST00000105452.8	0	chr10:61895360-61897138	0	27	GGTCCCATTGGTCTTGACGGCAGGCCG	1	91.2134008662	1.90767743511	0	chr10_-_61896345_61896372|91.2134008662|1.90767743511	0	IN	ENSMUST00000105452	Annotated	NA							FALSE	FALSE	FALSE					FALSE	FALSE	FALSE
chr10_-_61905253_61905280	ENSMUST00000105452.8	62	chr10:61903140-61908681	62	27	GGTATCAAAGGTCAACCAGGCGAGAAG	1	83.5335554575	1.7221612887	0	chr10_-_61905253_61905280|83.5335554575|1.7221612887	0	IN	ENSMUST00000105452	Annotated	NA	Other	O2	21	0.00258755436869502	-0.012424765582245	-0.0130351403861346	TRUE	FALSE	FALSE					FALSE	FALSE	FALSE
chr10_-_61911706_61911733	ENSMUST00000105452.8	0	chr10:61908717-61920088	0	27	GGTCCCACTGGAAGACCTGGACTCCCA	1	87.393054807	1.85700000312	0	chr10_-_61911706_61911733|87.393054807|1.85700000312	0	IN	ENSMUST00000105452	Annotated	NA							FALSE	FALSE	FALSE					FALSE	FALSE	FALSE
chr10_-_61920088_61920096	ENSMUST00000105452.8	0	chr10:61911733-61961288	0	8	GACCTCCT	1	85.836659723	2.55283330878	0.530424327127	chr10_-_61920088_61920096|85.836659723|2.55283330878	0.1000387605691	RESCUED	ENSMUST00000105452	Annotated	NA							FALSE	FALSE	FALSE					FALSE	FALSE	FALSE
chr10_-_62786979_62786992	ENSMUST00000020268.6	185	chr10:62785594-62790920	185	13	GCTGGGACTCTAG	1	83.5135990184	0.0424705831444	3.0902442405e-07	chr10_-_62786979_62786992|83.5135990184|0.0424705831444	7.84643002793572e-08	IN	ENSMUST00000020268	Novel	NA	Excluded	E1	6	0.000619510610724458	0.000265373810296728	-7.55466450161641e-05	TRUE	FALSE	FALSE					FALSE	FALSE	FALSE
chr10_-_63150022_63150046	ENSMUST00000095580.2	0	chr10:63147993-63152794	0	24	AACCTCGATCCATGGCAGAACCAG	1	86.9180017887	3.36892863469	1.69571023889e-11	chr10_-_63150022_63150046|86.9180017887|3.36892863469	2.90623081156127e-12	IN	ENSMUST00000095580	Annotated	NA	Included	I1	1	-2.68002903269808e-06	4.60720937777779e-07	2.50376911204003e-06	TRUE	FALSE	FALSE					FALSE	FALSE	FALSE
chr10_-_75775489_75775497	ENSMUST00000001715.9	138	chr10:75775010-75775870	138	8	GACAATGG	1	82.9659708533	-0.0780833351115	5.0543462912e-05	chr10_-_75775489_75775497|82.9659708533|-0.0780833351115	1.39737869034873e-05	IN	ENSMUST00000001715	Annotated	NA	Excluded	E2	3	0.00771483100276977	-0.00215312080824656	0.00978894214363868	TRUE	FALSE	FALSE					FALSE	FALSE	FALSE
chr10_-_75919987_75919990	ENSMUST00000000925.9	1	chr10:75916911-75921302	1	3	GTG	1	70.4463782395	None	0.234775704325	chr10_-_75919987_75919990|70.4463782395|None	0.231891896618271	RESCUED	ENSMUST00000000925	Novel	NA	Excluded	E1	6	-8.00932558541419e-05	-0.000290200218434712	-0.000455674426866161	TRUE	FALSE	FALSE					FALSE	FALSE	FALSE
chr10_-_75940393_75940420	ENSMUST00000059658.5	0	chr10:75940017-75940563	0	27	GGATGTTTATCACTGTGATGTTTGGAG	1	88.9800060304	1.68535482944	0	chr10_-_75940393_75940420|88.9800060304|1.68535482944	0	IN	ENSMUST00000059658	Annotated	NA							FALSE	FALSE	FALSE					FALSE	FALSE	FALSE
chr10_-_76271375_76271397	ENSMUST00000160048.7	5	chr10:76270457-76272532	5	22	GCTGGGAAAACTAGCTGAGCAG	1	78.4818142461	4.6363076751	4.54969395491e-13	chr10_-_76271375_76271397|78.4818142461|4.6363076751	2.6789681584205e-13	IN	ENSMUST00000160048	Novel	NA	Neuronal	N6	15	0.0130112179323374	0.00635260289803316	0.000958104125944812	TRUE	TRUE	TRUE	13.5	1			FALSE	FALSE	FALSE
chr10_-_76271375_76271405	ENSMUST00000160048.7	256	chr10:76270457-76272532	256	30	CCCAACAGGCTGGGAAAACTAGCTGAGCAG	1	77.8344729392	4.67938232071	0	chr10_-_76271375_76271405|77.8344729392|4.67938232071	0	IN	ENSMUST00000160048	Annotated	NA	Neuronal	N1	18	0.062223099651504	0.0135128678499279	-0.0471842911540875	TRUE	TRUE	TRUE	11.5	1	12.5	1	FALSE	FALSE	FALSE
chr10_-_76403623_76403644	ENSMUST00000220395.1	0	chr10:76401535-76403757	0	21	TGCGTCCAGTTAGACGAGGAG	1	72.2751200209	0.172159994766	4.99539964949e-10	chr10_-_76403623_76403644|72.2751200209|0.172159994766	4.81477080427339e-10	IN	ENSMUST00000220395	Annotated	NA	Included	I1	1	1.79693668141483e-23	1.10427215380382e-23	-9.41453231781204e-27	TRUE	TRUE	TRUE	13.5	-1			FALSE	FALSE	FALSE
chr10_-_76406691_76406706	ENSMUST00000220395.1	1	chr10:76404651-76408697	1	15	CACACAAGGACACAG	1	80.0833012149	0.950947391016	1.46501405451e-08	chr10_-_76406691_76406706|80.0833012149|0.950947391016	6.6347541904932e-09	IN	ENSMUST00000220395	Novel	NA	Excluded	E2	3	-0.000587488782543238	-0.00812567699245184	0.0057715415284252	TRUE	FALSE	FALSE					TRUE	FALSE	FALSE
chr10_-_76611162_76611189	ENSMUST00000001181.12	0	chr10:76611073-76611415	0	27	GGTGAATTTGGATCGGATGGTCGGAAG	1	87.6654015044	2.78948387263	0	chr10_-_76611162_76611189|87.6654015044|2.78948387263	0	IN	ENSMUST00000001181	Annotated	NA	Included	I1	1	1.98778647580288e-45	-2.55058659924201e-45	1.31268265021854e-44	TRUE	FALSE	FALSE					FALSE	FALSE	FALSE
chr10_-_76611415_76611442	ENSMUST00000001181.12	0	chr10:76611189-76611791	0	27	GGTGTGCCTGGCTTCAAGGGAGAGAAG	1	88.5361996856	3.0644192835	0	chr10_-_76611415_76611442|88.5361996856|3.0644192835	0	IN	ENSMUST00000001181	Annotated	NA	Included	I1	1	-3.17536284882977e-51	2.69157815434366e-52	7.70848632334916e-53	TRUE	FALSE	FALSE					FALSE	FALSE	FALSE
chr10_-_76614108_76614129	ENSMUST00000001181.12	0	chr10:76613320-76614336	0	21	AAACATGAAGCCTATGGAGAG	1	88.8630985866	2.61055998623	2.25327312364e-10	chr10_-_76614108_76614129|88.8630985866|2.61055998623	3.51447759783241e-11	IN	ENSMUST00000001181	Annotated	NA	Included	I1	1	-1.89308954714852e-76	-2.35458180130513e-77	-7.748623764409e-77	TRUE	FALSE	FALSE					FALSE	FALSE	FALSE
chr10_-_76710345_76710375	ENSMUST00000001147.4	0	chr10:76710181-76710961	0	30	ATAAGAAGTGTCCGGATTATACCTGTCCAA	1	90.8549100246	3.56902941755	0	chr10_-_76710345_76710375|90.8549100246|3.56902941755	0	IN	ENSMUST00000001147	Annotated	NA	Included	I1	1	-5.63021185838799e-79	-1.28784125874197e-79	-7.96956820502089e-79	TRUE	FALSE	TRUE					FALSE	FALSE	FALSE
chr10_-_76712864_76712873	ENSMUST00000001147.4	0	chr10:76712401-76713184	0	9	CCTGCTGTG	1	83.2401819931	2.09238463526	0.00293296809808	chr10_-_76712864_76712873|83.2401819931|2.09238463526	0.000776589336380917	IN	ENSMUST00000001147	Annotated	NA	Included	I1	1	1.71984561329977e-60	-1.20836526720109e-60	6.26319208939066e-60	TRUE	FALSE	TRUE					FALSE	FALSE	FALSE
chr10_-_76718516_76718543	ENSMUST00000001147.4	0	chr10:76718417-76718978	0	27	GGTTCCAGAGGACCGAAAGGTTACAAG	1	89.1229120878	2.491483918	0	chr10_-_76718516_76718543|89.1229120878|2.491483918	0	IN	ENSMUST00000001147	Annotated	NA	Included	I1	1	5.11156399900303e-54	-4.81298191891616e-54	3.14639583123033e-53	TRUE	FALSE	TRUE					FALSE	FALSE	FALSE
chr10_-_76718978_76719005	ENSMUST00000001147.4	0	chr10:76718543-76719124	0	27	GGAGAAAAGGGGAGCCGTGGAGAGAAG	1	87.4327950515	2.72196766746	0	chr10_-_76718978_76719005|87.4327950515|2.72196766746	0	IN	ENSMUST00000001147	Annotated	NA	Included	I1	1	2.01474750461186e-39	2.14714668877659e-39	-2.48080321629977e-39	TRUE	FALSE	TRUE					FALSE	FALSE	FALSE
chr10_-_76721087_76721108	ENSMUST00000001147.4	0	chr10:76721005-76721262	0	21	TGTTGTTCTTTTGAGTGCCAG	1	90.9767202614	3.12268000722	5.27506927028e-11	chr10_-_76721087_76721108|90.9767202614|3.12268000722	8.36175573226683e-12	IN	ENSMUST00000001147	Annotated	NA	Included	I1	1	-1.1524190654138e-49	3.80586181891104e-50	-2.4764522003127e-49	TRUE	FALSE	TRUE					FALSE	FALSE	FALSE
chr10_-_76721262_76721283	ENSMUST00000001147.4	0	chr10:76721108-76721402	0	21	AAAAATAACGTGGAACAAGTG	1	87.0981276406	1.99984002292	6.11635186942e-11	chr10_-_76721262_76721283|87.0981276406|1.99984002292	1.03472785895065e-11	IN	ENSMUST00000001147	Annotated	NA	Included	I1	1	-2.41858681501164e-56	8.18076130858391e-57	-4.37778192103733e-56	TRUE	FALSE	FALSE					FALSE	FALSE	FALSE
chr10_-_76799528_76799552	ENSMUST00000001148.10	0	chr10:76798659-76800759	0	24	GAAGTTGGAAGCATCATCGGGAAG	1	91.9908733473	4.64642860261	7.36122274247e-12	chr10_-_76799528_76799552|91.9908733473|4.64642860261	1.2285727990502e-12	IN	ENSMUST00000001148	Annotated	NA	Included	I1	1	-9.37417816173202e-41	9.35376041338711e-40	4.21375847429321e-40	TRUE	FALSE	FALSE					FALSE	FALSE	FALSE
chr10_-_77067631_77067658	ENSMUST00000081654.12	0	chr10:77067432-77068389	0	27	GGAGAGCCAGGCTTTCGAGGACCCCCG	1	83.8445720713	1.67664516321	0	chr10_-_77067631_77067658|83.8445720713|1.67664516321	0	IN	ENSMUST00000081654	Annotated	NA	Included	I1	1	-1.28506654435264e-81	-5.774571719538e-82	-1.0743895464317e-81	TRUE	FALSE	FALSE					FALSE	FALSE	FALSE
chr10_-_77069819_77069846	ENSMUST00000081654.12	0	chr10:77069498-77069949	0	27	GGCAAGCCAGGGTACGCAGGCTTTCCT	1	84.343724734	0.899516102768	0	chr10_-_77069819_77069846|84.343724734|0.899516102768	0	IN	ENSMUST00000081654	Annotated	NA	Included	I1	1	1.00250891347927e-54	-2.67935343021747e-56	4.08137579374901e-54	TRUE	FALSE	FALSE					FALSE	FALSE	FALSE
chr10_-_77069949_77069979	ENSMUST00000081654.12	0	chr10:77069846-77070960	0	30	AAAGCAATAGTGAGCACGCCAGGACCTGAG	1	75.431897219	0.111470597029	0	chr10_-_77069949_77069979|75.431897219|0.111470597029	0	IN	ENSMUST00000081654	Annotated	NA	Included	I1	1	1.55331941629933e-63	3.37885093205099e-65	5.78022940794832e-63	TRUE	FALSE	FALSE					FALSE	FALSE	FALSE
chr10_-_77072941_77072968	ENSMUST00000081654.12	0	chr10:77072062-77073739	0	27	GGACCTCCCGGGTCGCCGGGACTCAAG	1	84.7781398134	0.936096783127	0	chr10_-_77072941_77072968|84.7781398134|0.936096783127	0	IN	ENSMUST00000081654	Annotated	NA	Included	I1	1	-1.04197899902333e-56	9.0649774141953e-58	-4.5807481287922e-56	TRUE	FALSE	FALSE					FALSE	FALSE	FALSE
chr10_-_77076147_77076174	ENSMUST00000081654.12	0	chr10:77074481-77077158	0	27	GGTGATGTGGGCATCCCAGGACCCAAG	1	86.1692555313	0.767967748786	0	chr10_-_77076147_77076174|86.1692555313|0.767967748786	0	IN	ENSMUST00000081654	Annotated	NA	Included	I1	1	-4.58695052393864e-87	-2.3475965664143e-87	-3.63241207487893e-87	TRUE	FALSE	FALSE					FALSE	FALSE	FALSE
chr10_-_77079260_77079287	ENSMUST00000081654.12	0	chr10:77078519-77080678	0	27	GGTGACCCTGGTGAAGATGGGAGACCG	1	81.281723358	1.73741935722	0	chr10_-_77079260_77079287|81.281723358|1.73741935722	0	IN	ENSMUST00000081654	Annotated	NA	Included	I1	1	-1.55438083314063e-80	-1.11162282541046e-81	-5.20048847120848e-80	TRUE	FALSE	FALSE					FALSE	FALSE	FALSE
chr10_-_78351626_78351647	ENSMUST00000146899.1	0	chr10:78329336-78352212,chr10:78329336-78352089	0	21	CCCCGGAGCAGTTGACCCCAG	1	69.0779120441	-0.0605599957705	5.16774889547e-09	chr10_-_78351626_78351647|69.0779120441|-0.0605599957705	5.14171272225639e-09	IN	ENSMUST00000146899	Annotated	Alt5	Excluded	E2	3	-0.000183671467018898	-0.000240464417076145	0.00747984235175526	TRUE	FALSE	FALSE					FALSE	FALSE	FALSE
chr10_-_78402424_78402444	ENSMUST00000219374.1	0	chr10:78401966-78402609	0	20	GCTGCGGGAGCTGGCTGGAG	1	89.0134969402	1.3325000025	5.62977220397e-10	chr10_-_78402424_78402444|89.0134969402|1.3325000025	8.75489680751684e-11	IN	ENSMUST00000219374	Annotated	NA	Included	I1	1	0	0	0	TRUE	FALSE	FALSE					FALSE	FALSE	FALSE
chr10_-_79068717_79068728	ENSMUST00000218854.1	0	chr10:79068051-79088286	0	11	ATGTCCATAAG	1	85.4601114115	-0.0534666708981	0.00480921814599	chr10_-_79068717_79068728|85.4601114115|-0.0534666708981	0.00094416699028621	IN	ENSMUST00000218854	Annotated	Alt3	Excluded	E3	2	0.000181625781609239	0.00342299843553592	-0.0167944240483268	TRUE	FALSE	FALSE					FALSE	FALSE	FALSE
chr10_-_79907490_79907511	ENSMUST00000164705.7	0	chr10:79907146-79908817	0	21	ACCTACGCAATGATGACCAGG	1	81.1528006186	1.82683998823	3.7425706978e-10	chr10_-_79907490_79907511|81.1528006186|1.82683998823	1.40607747667332e-10	IN	ENSMUST00000164705	Annotated	Alt5	Excluded	E2	3	0.000394262252184014	6.15546947277331e-05	0.000388108535754615	TRUE	FALSE	FALSE					FALSE	FALSE	FALSE
chr10_-_79908338_79908341	ENSMUST00000105378.8	7	chr10:79907653-79908817	7	3	GTG	1	63.6806275078	-0.546857144151	0.0681839275693	chr10_-_79908338_79908341|63.6806275078|-0.546857144151	0.0681784666380915	IN	ENSMUST00000105378	Novel	NA	Included	I3	5	-0.00301283535244704	0.00712302197537874	-0.00170140550240154	TRUE	FALSE	FALSE					FALSE	FALSE	FALSE
chr10_-_80406241_80406248	ENSMUST00000020372.5	26	chr10:80404286-80406695	26	7	TATCCAG	1	75.8779132733	-0.242818184874	0.000571564415633	chr10_-_80406241_80406248|75.8779132733|-0.242818184874	0.000461267196446236	IN	ENSMUST00000020372	Novel	NA	Excluded	E1	6	-1.44332328867941e-05	3.65820033570439e-05	-5.76635553182956e-05	TRUE	FALSE	FALSE					FALSE	FALSE	FALSE
chr10_-_80796590_80796618	ENSMUST00000219959.1	0	chr10:80796522-80796731	0	28	GAATGAGATCAGGAAGATGACTGGCAAG	1	87.2820514308	2.43965629209	0	chr10_-_80796590_80796618|87.2820514308|2.43965629209	0	IN	ENSMUST00000219959	Annotated	Alt5	Excluded	E4	11	0.00482015262370646	-0.00148541585717339	0.0168509518561037	TRUE	FALSE	FALSE					FALSE	FALSE	FALSE
chr10_-_80854888_80854891	ENSMUST00000218119.1	4	chr10:80854708-80854939,chr10:80854708-80855013	3,1	3	GAC	1	61.8742245085	-0.310428564038	0.0135792509737	chr10_-_80854888_80854891|61.8742245085|-0.310428564038	0.0135790319669669	IN	ENSMUST00000218119	Novel	NA	Excluded	E2	3	0.00184438112905524	0.00282031542216948	-0.0070545221953996	TRUE	FALSE	FALSE					FALSE	FALSE	FALSE
chr10_-_88097873_88097876	ENSMUST00000048518.15	1	chr10:88093727-88110298	1	3	AAG	1	66.815514771	None	0.636151309147	chr10_-_88097873_88097876|66.815514771|None	0.635515123510766	RESCUED	ENSMUST00000048518	Novel	NA	Excluded	E3	2	0.00140393007870381	0.00199702067721691	-0.000764713544501536	TRUE	FALSE	FALSE					FALSE	FALSE	FALSE
chr10_-_88481352_88481379	ENSMUST00000117440.7	294	chr10:88480946-88482230	294	27	TTGTCTTGAACAACAGTTGACCAACAG	1	77.2561160012	2.13329029227	0	chr10_-_88481352_88481379|77.2561160012|2.13329029227	0	IN	ENSMUST00000117440	Annotated	NA	Neuronal	N6	15	0.0224241871800133	0.0101762314825732	0.00548064057396644	TRUE	TRUE	TRUE	13.5	1	14.5	1	FALSE	FALSE	FALSE
chr10_-_88519933_88519943	ENSMUST00000124144.1	17	chr10:88518569-88522966	17	10	TCGTAGCACA	1	78.8016696979	3.73057142432	1.63278141083e-05	chr10_-_88519933_88519943|78.8016696979|3.73057142432	9.14996835865711e-06	IN	ENSMUST00000124144	Novel	Alt3	Excluded	E2	3	-0.000578879333097301	0.00432362160698825	-0.00483784570729115	TRUE	FALSE	FALSE					FALSE	FALSE	FALSE
chr10_-_88536645_88536666	ENSMUST00000121629.7	10	chr10:88536482-88540948	10	21	CCATTTGGGGACATTTTTCAG	1	74.2951743086	0.510559997037	3.94440036189e-12	chr10_-_88536645_88536666|74.2951743086|0.510559997037	3.54793971979461e-12	IN	ENSMUST00000121629	Novel	NA	Excluded	E1	6	0.000253187193039377	0.000268843766152185	-0.00129967126335582	TRUE	FALSE	FALSE					FALSE	FALSE	FALSE
chr10_-_88539117_88539126	ENSMUST00000156573.1	22	chr10:88537519-88540948	22	9	GTTTAAAAC	1	85.0085710834	2.83130772756	5.0901071514e-05	chr10_-_88539117_88539126|85.0085710834|2.83130772756	1.0531884755749e-05	IN	ENSMUST00000156573	Novel	NA							FALSE	FALSE	FALSE					FALSE	FALSE	FALSE
chr10_-_89654334_89654346	ENSMUST00000174252.7	306	chr10:89654226-89656707	306	12	GCTAGCAACATG	1	84.4021784559	5.31474998593	5.73927371961e-07	chr10_-_89654334_89654346|84.4021784559|5.31474998593	1.28336523741446e-07	IN	ENSMUST00000174252	Missing in GENCODE	NA	Neuronal	N1	18	0.0721591469041876	0.0335332166564918	0.0206487207576156	TRUE	TRUE	TRUE	12.5	1	12.5	1	FALSE	FALSE	FALSE
chr10_-_91122037_91122043	ENSMUST00000170810.7	1	chr10:91119706-91122206	1	6	AGTACA	1	70.2446386664	3.74339997768	0.00237183292887	chr10_-_91122037_91122043|70.2446386664|3.74339997768	0.00234617602935161	IN	ENSMUST00000170810	Novel	Alt3	Excluded	E1	6	-2.59048744293555e-06	-1.89394388650978e-05	7.75588510685541e-06	TRUE	FALSE	FALSE					FALSE	FALSE	FALSE
chr10_-_93877642_93877664	ENSMUST00000047910.14	171	chr10:93871649-93879539	171	22	ACCCCTGTTAACCACCTAGCAG	1	80.6932500936	0.927307689562	1.74615877313e-12	chr10_-_93877642_93877664|80.6932500936|0.927307689562	7.11097847272413e-13	IN	ENSMUST00000047910	Missing in GENCODE	NA	Excluded	E1	6	0.000624822968394553	6.91487203474449e-05	0.00134702625936188	TRUE	FALSE	FALSE					FALSE	FALSE	FALSE
chr10_-_93985394_93985424	ENSMUST00000119818.7	8	chr10:93984493-93990139	8	30	GACCACCTTGAACTGGAATTACAGATGGAT	1	81.6548189984	None	0	chr10_-_93985394_93985424|81.6548189984|None	0	IN	ENSMUST00000119818	Novel	NA	Excluded	E1	6	-0.000252174233110577	-7.97091443250692e-05	-0.000642549284857301	TRUE	FALSE	FALSE					FALSE	FALSE	FALSE
chr10_-_93994181_93994201	ENSMUST00000119818.7	16	chr10:93993654-93996837,chr10:93993666-93996837	6,10	20	GTAAGTGCCAGTGGCAGCAG	1	79.8067422588	2.00195830564	1.11803899472e-11	chr10_-_93994181_93994201|79.8067422588|2.00195830564	5.30964161526981e-12	IN	ENSMUST00000119818	Novel	NA	Excluded	E1	6	0.00138511744913002	0.00106993537528779	-0.00098299846261801	TRUE	FALSE	FALSE					FALSE	FALSE	FALSE
chr10_-_95550474_95550477	ENSMUST00000020217.6	2	chr10:95549860-95551448	2	3	CAC	1	69.6267486441	0.179142856172	0.0919896729052	chr10_-_95550474_95550477|69.6267486441|0.179142856172	0.091321686752081	IN	ENSMUST00000020217	Novel	NA	Excluded	E4	11	0.000182986423388738	0.00305239494755663	-0.00463584683557781	TRUE	FALSE	FALSE					FALSE	FALSE	FALSE
chr10_-_95551201_95551204	ENSMUST00000020217.6	4	chr10:95549860-95551448	4	3	CAT	1	74.0394004326	0.204857150359	0.0919896729052	chr10_-_95551201_95551204|74.0394004326|0.204857150359	0.0837765942884559	IN	ENSMUST00000020217	Novel	NA	Excluded	E4	11	-0.000241790878357093	0.00221278892445929	7.85486056313154e-05	TRUE	FALSE	FALSE					FALSE	FALSE	FALSE
chr11_+_100420534_100420545	ENSMUST00000134815.1	4	chr11:100416025+100420890	4	11	CATCGGTGTGG	1	73.9143101582	3.51153338552	4.51690428771e-06	chr11_+_100420534_100420545|73.9143101582|3.51153338552	4.13677021615655e-06	IN	ENSMUST00000134815	Novel	Alt5	Excluded	E1	6	-0.000526835402488606	0.000643044523800666	-0.000657351357636878	TRUE	FALSE	FALSE					FALSE	FALSE	FALSE
chr11_+_101049458_101049476	ENSMUST00000103110.9	6964	chr11:101048525+101055025	6964	18	CCTACCGAGGACGAAGTG	1	81.5507209643	3.59968184341	3.6823166738e-10	chr11_+_101049458_101049476|81.5507209643|3.59968184341	1.29066868304051e-10	IN	ENSMUST00000103110	Annotated	NA	Neuronal	N1	18	0.081659776448224	0.0484921111869237	-0.0205096037566691	TRUE	TRUE	TRUE	10.5	1	12.5	1	FALSE	FALSE	TRUE
chr11_+_101049467_101049476	ENSMUST00000103110.9	59	chr11:101048525+101055025	59	9	GACGAAGTG	1	73.2581300133	3.74330770969	9.66591615869e-05	chr11_+_101049467_101049476|73.2581300133|3.74330770969	9.07694387649594e-05	IN	ENSMUST00000103110	Novel	NA	Neuronal	N6	15	0.0162663432102896	0.0029628039107983	0.0314593821052739	TRUE	TRUE	FALSE					FALSE	FALSE	FALSE
chr11_+_101428365_101428371	ENSMUST00000040561.5	738	chr11:101425610+101429451	738	6	GGCTTG	1	80.6776785469	2.33679999411	0.00364686203532	chr11_+_101428365_101428371|80.6776785469|2.33679999411	0.00148911591606271	IN	ENSMUST00000040561	Missing in GENCODE	NA	Neuronal	N1	18	0.0722606179948826	0.0245960583592914	0.0121079853935133	TRUE	TRUE	TRUE	12.5	1	12.5	1	FALSE	FALSE	FALSE
chr11_+_101469771_101469792	ENSMUST00000153185.7	5	chr11:101469020+101470012	5	21	ATGGCTGTGAGCCACCATGTG	1	72.0243870447	-0.0445200018771	8.5886853185e-13	chr11_+_101469771_101469792|72.0243870447|-0.0445200018771	8.3189011235163e-13	IN	ENSMUST00000153185	Novel	NA	Excluded	E2	3	-0.000254375088079528	0.00575396341579687	0.00285926348271986	TRUE	FALSE	TRUE					FALSE	FALSE	FALSE
chr11_+_101560432_101560451	ENSMUST00000103099.7	0	chr11:101559581+101562296,chr11:101554098+101568398,chr11:101559588+101562296,chr11:101559588+101562228	0	19	ATATCCATCAATAGTCAAG	1	91.6430857861	3.38026091821	9.52059053816e-09	chr11_+_101560432_101560451|91.6430857861|3.38026091821	1.55624713116254e-09	IN	ENSMUST00000103099	Annotated	NA	Included	I1	1	-7.78257797748945e-05	0.000170625688206606	-5.49723645562184e-05	TRUE	FALSE	FALSE					FALSE	FALSE	FALSE
chr11_+_101562296_101562319	ENSMUST00000103099.7	0	chr11:101554098+101568398,chr11:101560451+101564628,chr11:101562240+101564628	0	23	GTGAATATGAAGAAGCACTTAAG	1	85.6151018177	4.71640738376	3.35518279826e-11	chr11_+_101562296_101562319|85.6151018177|4.71640738376	6.47648601415085e-12	IN	ENSMUST00000103099	Annotated	Alt5	Included	I2	10	-0.00119101271798907	-0.0018396580440616	0.000463457483555639	TRUE	FALSE	FALSE					FALSE	FALSE	FALSE
chr11_+_102777630_102777648	ENSMUST00000135513.1	259	chr11:102777078+102778130	259	18	AAACATCCGTCGTGGAAG	1	78.0014095875	3.60577269373	5.85487214266e-11	chr11_+_102777630_102777648|78.0014095875|3.60577269373	3.69900776675536e-11	IN	ENSMUST00000135513	Annotated	NA	Included	I1	1	9.56935665615296e-07	-4.13518881985097e-06	-2.0781911488077e-06	TRUE	FALSE	FALSE					FALSE	FALSE	FALSE
chr11_+_103183015_103183033	ENSMUST00000042286.11	258	chr11:103182767+103185620	258	18	GTGCCCCCCTTCTCCCCG	1	81.2541365158	1.81486361135	1.60923718795e-10	chr11_+_103183015_103183033|81.2541365158|1.81486361135	5.93963767059336e-11	IN	ENSMUST00000042286	Annotated	NA	Neuronal	N2	8	0.0586871808262027	-0.0164297980844194	-0.037959699666224	TRUE	TRUE	TRUE					FALSE	FALSE	FALSE
chr11_+_104305381_104305409	ENSMUST00000106992.9	2	chr11:104302410+104306625	2	28	TCCTGGAACAAAGCAGATGAAACTCAAG	1	75.5573672872	2.06096875388	0	chr11_+_104305381_104305409|75.5573672872|2.06096875388	0	IN	ENSMUST00000106992	Novel	Alt5	Excluded	E1	6	-0.000623753935112227	0.00142899627200471	0.00125176568827719	TRUE	FALSE	FALSE					FALSE	FALSE	FALSE
chr11_+_104580401_104580429	ENSMUST00000018800.8	0	chr11:104577574+104583977	0	28	ATAGACTTCAGTGCTGACCAGATCGAAG	1	90.7969396766	3.34250003146	0	chr11_+_104580401_104580429|90.7969396766|3.34250003146	0	IN	ENSMUST00000018800	Annotated	Alt5_3	Included	I3	5	-0.00440395323229397	-0.00388353992611584	-0.00301381825234412	TRUE	FALSE	FALSE					FALSE	FALSE	FALSE
chr11_+_105349567_105349594	ENSMUST00000100335.9	0	chr11:105348777+105349698	0	27	TGGAAGAGAACAGCTTCTTGCCATCAG	1	86.7584193299	1.2816774352	0	chr11_+_105349567_105349594|86.7584193299|1.2816774352	0	IN	ENSMUST00000100335	Annotated	NA	Included	I1	1	-5.35048399073216e-31	2.10228036806578e-30	1.95755517301874e-30	TRUE	FALSE	FALSE					FALSE	FALSE	FALSE
chr11_+_105914040_105914070	ENSMUST00000100330.9	202	chr11:105913489+105914891	202	30	GTTGTCAGACGTTACCGAGTCGCCCACGAG	1	82.7564282435	4.92976465997	0	chr11_+_105914040_105914070|82.7564282435|4.92976465997	0	IN	ENSMUST00000100330	Annotated	NA	Other	O1	4	0.0317439572128341	-0.0189414381937758	-0.0151454074736164	TRUE	FALSE	FALSE					FALSE	FALSE	FALSE
chr11_+_107485592_107485609	ENSMUST00000106750.4	1	chr11:107479684+107485707	1	17	AAAAGCAGACCCGGACT	1	81.9317577483	2.90309523188	1.36469680001e-09	chr11_+_107485592_107485609|81.9317577483|2.90309523188	4.47912817946872e-10	IN	ENSMUST00000106750	Novel	Alt5	Excluded	E1	6	0.00072681481153824	-3.10404713718257e-05	0.000631735669433399	TRUE	FALSE	FALSE					FALSE	FALSE	FALSE
chr11_+_115572735_115572759	ENSMUST00000021085.10	87	chr11:115570120+115577929	87	24	CTCTCAAATACTTGGATTACACAC	1	85.1736432893	0.0382857093854	0	chr11_+_115572735_115572759|85.1736432893|0.0382857093854	0	IN	ENSMUST00000021085	Novel	NA	Excluded	E1	6	0.000848908192451669	0.000123253236647157	0.00151824930559773	TRUE	FALSE	FALSE					FALSE	FALSE	FALSE
chr11_+_115583183_115583212	ENSMUST00000021085.10	3	chr11:115583028+115583325	3	29	CTGGAAGATGCCTCACTAGAGGGATGGAT	1	77.1300589789	-0.261424241531	0	chr11_+_115583183_115583212|77.1300589789|-0.261424241531	0	IN	ENSMUST00000021085	Novel	NA	Excluded	E1	6	0.0001005750130984	0.000310524965614248	-0.000565057406437287	TRUE	FALSE	FALSE					FALSE	FALSE	FALSE
chr11_+_115854546_115854575	ENSMUST00000103032.10	0	chr11:115854355+115854811,chr11:115854355+115855062,chr11:115854355+115854731	0	29	GAACTCAAAGAGCCAAAGTGATGGAGATG	1	81.7243557946	0.955909086335	0	chr11_+_115854546_115854575|81.7243557946|0.955909086335	0	IN	ENSMUST00000103032	Annotated	Alt3	Other	O2	21	-0.0113003435460359	-0.00279726671287739	-0.0278651742671258	TRUE	FALSE	FALSE					FALSE	FALSE	FALSE
chr11_+_115991885_115991909	ENSMUST00000021107.13	0	chr11:115991716+115993054	0	24	ACAGCAGCCCAACACCGGGAAAAA	1	81.4474515714	1.60785713932	4.65405491923e-12	chr11_+_115991885_115991909|81.4474515714|1.60785713932	1.66078262253677e-12	IN	ENSMUST00000021107	Annotated	NA	Included	I1	1	7.08780310980429e-07	3.97540447523421e-06	-8.7631844876463e-07	TRUE	FALSE	FALSE					FALSE	FALSE	FALSE
chr11_+_116859348_116859378	ENSMUST00000106363.9	0	chr11:116858581+116859496	0	30	CATCTGTCTTCATCGGAATTGCCGCTGCTG	1	81.697770227	3.44744120935	0	chr11_+_116859348_116859378|81.697770227|3.44744120935	0	IN	ENSMUST00000106363	Annotated	Alt5	Excluded	E3	2	0.0015663879475564	0.000948051586470329	0.000410170516545454	TRUE	FALSE	FALSE					FALSE	FALSE	FALSE
chr11_+_116974187_116974197	ENSMUST00000136584.1	44	chr11:116973431+116977680	44	10	GCAGCTCCAG	1	72.9907551624	1.51514284951	1.57764799934e-05	chr11_+_116974187_116974197|72.9907551624|1.51514284951	1.49387179780858e-05	IN	ENSMUST00000136584	Novel	NA							FALSE	FALSE	FALSE					FALSE	FALSE	FALSE
chr11_+_116974191_116974197	ENSMUST00000136584.1	651	chr11:116973431+116977680	651	6	CTCCAG	1	71.690410168	2.00699999332	0.00403446693717	chr11_+_116974191_116974197|71.690410168|2.00699999332	0.0039296435677838	IN	ENSMUST00000136584	Annotated	NA	Included	I2	10	0.0130370070749683	-0.0423155145898783	-0.0166543493497709	TRUE	FALSE	FALSE					FALSE	FALSE	FALSE
chr11_+_117702378_117702400	ENSMUST00000026658.12	0	chr11:117700824+117714125	0	22	GCTGCTGATCAAAAAACCAAAG	1	96.4328037868	2.83561536899	7.54596385377e-10	chr11_+_117702378_117702400|96.4328037868|2.83561536899	2.12284856360156e-10	IN	ENSMUST00000026658	Annotated	NA	Included	I1	1	-1.73839987006297e-11	1.33729694910795e-10	5.24505866923256e-11	TRUE	FALSE	FALSE					FALSE	FALSE	FALSE
chr11_+_120708980_120708999	ENSMUST00000167678.1	4	chr11:120708709+120709070	4	19	CTGATGTGCTGGTGGCCAG	1	86.4559998671	1.79317393122	4.80326889374e-12	chr11_+_120708980_120708999|86.4559998671|1.79317393122	8.5442763975152e-13	IN	ENSMUST00000167678	Novel	Alt5	Excluded	E3	2	-0.00124029970426606	0.000602902626515988	-0.0033716892550719	TRUE	FALSE	FALSE					FALSE	FALSE	FALSE
chr11_+_121216892_121216905	ENSMUST00000124925.7	2	chr11:121214924+121218087	2	13	GTCTACTACTTGG	1	84.0958229481	2.973882293	1.83121284469e-07	chr11_+_121216892_121216905|84.0958229481|2.973882293	4.27095685484602e-08	IN	ENSMUST00000124925	Novel	Alt3	Excluded	E1	6	-0.000554285040228751	0.000361210230957558	-0.00189692526448344	TRUE	FALSE	FALSE					FALSE	FALSE	FALSE
chr11_+_121556955_121556985	ENSMUST00000103013.9	0	chr11:121550281+121560674	0	30	GCTGCCTTCCAGGAGAACGTGGGGAGACAG	1	85.5721160624	3.4461469922	0	chr11_+_121556955_121556985|85.5721160624|3.4461469922	0	IN	ENSMUST00000103013	Annotated	NA	Included	I1	1	3.20027755694803e-100	5.5172659640971e-99	1.45133753184455e-99	TRUE	FALSE	FALSE					FALSE	FALSE	FALSE
chr11_+_121580147_121580170	ENSMUST00000103013.9	0	chr11:121578775+121582752	0	23	CTTTGTGACCGCCATCTCTATAG	1	86.4351802603	1.33544444431	5.6132876125e-11	chr11_+_121580147_121580170|86.4351802603|1.33544444431	1.00037755856874e-11	IN	ENSMUST00000103013	Annotated	NA	Included	I1	1	1.00570532878685e-54	-2.16114691256957e-53	-6.05599759709494e-55	TRUE	FALSE	FALSE					FALSE	FALSE	FALSE
chr11_+_21886259_21886288	ENSMUST00000020568.9	0	chr11:21885087+21898475	0	29	GAGAACTGAAAGAAGACCAAAGGAAACAG	1	81.8168528537	0.458181819346	0	chr11_+_21886259_21886288|81.8168528537|0.458181819346	0	IN	ENSMUST00000020568	Annotated	NA	Included	I1	1	2.61091607351458e-30	-1.0598438992599e-29	-8.95173038361439e-30	TRUE	FALSE	FALSE					FALSE	FALSE	FALSE
chr11_+_23256691_23256717	ENSMUST00000102870.7	0	chr11:23256151+23261834	0	26	GAAGAAGCAGTTGGTTGAATTTCTGG	1	69.8940544416	1.59743333173	1.25521815164e-12	chr11_+_23256691_23256717|69.8940544416|1.59743333173	1.24433796599988e-12	IN	ENSMUST00000102870	Annotated	Alt5	Excluded	E2	3	0.00100647921742689	-1.52317982580735e-05	0.00585140746171702	TRUE	FALSE	FALSE					FALSE	FALSE	FALSE
chr11_+_23268660_23268690	ENSMUST00000020538.12	19	chr11:23267763+23271132	19	30	ATGATTAGAGGAACAGAAAGAAAGCAACAG	1	71.2273724451	4.18079411633	0	chr11_+_23268660_23268690|71.2273724451|4.18079411633	0	IN	ENSMUST00000020538	Novel	Alt5	Excluded	E1	6	8.38408556415925e-05	0.000439564798183596	-0.00015066950161752	TRUE	FALSE	FALSE					FALSE	FALSE	FALSE
chr11_+_23270466_23270495	ENSMUST00000020538.12	20	chr11:23267763+23271132	20	29	CTTCCATGTCTGTAAGGAATACCTGAAAG	1	75.2605756784	1.96272726605	0	chr11_+_23270466_23270495|75.2605756784|1.96272726605	0	IN	ENSMUST00000020538	Novel	NA	Excluded	E1	6	0.000932376797675174	0.000383509298341483	0.000456684024030413	TRUE	FALSE	FALSE					FALSE	FALSE	FALSE
chr11_+_29139258_29139275	ENSMUST00000131527.1	0	chr11:29138604+29139947	0	17	ATTATGAACATGATAAA	1	81.2201967587	3.17885718406	7.695052473e-08	chr11_+_29139258_29139275|81.2201967587|3.17885718406	2.85712108416547e-08	IN	ENSMUST00000131527	Annotated	Alt5	Excluded	E1	6	0.0001016976494224	0.000143604665609335	0.000971773864773691	TRUE	FALSE	FALSE					FALSE	FALSE	FALSE
chr11_+_29706409_29706439	ENSMUST00000102842.9	16	chr11:29705591+29733632	16	30	AAAAAATTATGGATTTGAAGGAGCAGCCAG	1	75.8888927674	3.12720591706	0	chr11_+_29706409_29706439|75.8888927674|3.12720591706	0	IN	ENSMUST00000102842	Missing in GENCODE	Alt3	Excluded	E2	3	0.000261154887237142	-0.000565316721118587	0.000403208771833851	TRUE	FALSE	FALSE					FALSE	FALSE	FALSE
chr11_+_31918800_31918824	ENSMUST00000155278.1	51	chr11:31908875+31920408	51	24	CAAGGACTTATGGGCGAAGGAGAG	1	76.7706013894	5.54767845997	0	chr11_+_31918800_31918824|76.7706013894|5.54767845997	0	IN	ENSMUST00000155278	Annotated	NA	Neuronal	N2	8	0.0540079257986286	0.0334312711120115	-0.044146599763255	TRUE	TRUE	TRUE	11.5	1	12.5	1	FALSE	FALSE	FALSE
chr11_+_32397065_32397091	ENSMUST00000038753.5	0	chr11:32396533+32403860	0	26	GGAGCATATTGGGAAGAAGAAATCAG	1	86.7879741946	3.5606000013	1.62025948214e-12	chr11_+_32397065_32397091|86.7879741946|3.5606000013	2.80442336020315e-13	IN	ENSMUST00000038753	Annotated	NA	Included	I1	1	-2.8826846685947e-56	3.56435722211314e-56	8.43034243097934e-56	TRUE	FALSE	FALSE					FALSE	FALSE	FALSE
chr11_+_34078243_34078269	ENSMUST00000052413.11	0	chr11:34075299+34078384	0	26	GAAAGAAACCACCATTTTCTGATAAG	1	82.7330536601	1.98270004168	6.78346268046e-13	chr11_+_34078243_34078269|82.7330536601|1.98270004168	1.94733118519252e-13	IN	ENSMUST00000052413	Annotated	Alt5	Included	I1	1	-1.00195134265761e-12	-5.65875079024666e-12	1.89577240314647e-12	TRUE	FALSE	FALSE					FALSE	FALSE	FALSE
chr11_+_34078384_34078404	ENSMUST00000052413.11	0	chr11:34078269+34078507	0	20	CCCTCAGCCCCATTGGGGAG	1	89.6605965601	0.802375012097	1.94631866179e-10	chr11_+_34078384_34078404|89.6605965601|0.802375012097	3.00994784652175e-11	IN	ENSMUST00000052413	Annotated	NA							FALSE	FALSE	FALSE					FALSE	FALSE	FALSE
chr11_+_34081719_34081732	ENSMUST00000052413.11	0	chr11:34080220+34082393	0	13	GATGAAGATGATG	1	90.6024161861	2.20164709686	3.2126385795e-05	chr11_+_34081719_34081732|90.6024161861|2.20164709686	5.03214489422366e-06	IN	ENSMUST00000052413	Annotated	NA	Included	I1	1	7.24758138818477e-09	4.49200816924696e-08	-1.45874207178746e-08	TRUE	FALSE	FALSE					FALSE	FALSE	FALSE
chr11_+_40736492_40736506	ENSMUST00000127382.1	1	chr11:40736066+40736567	1	14	AGGACAGAAAAATG	1	77.7858248033	3.66888890995	7.0285750553e-09	chr11_+_40736492_40736506|77.7858248033|3.66888890995	4.57575310974789e-09	IN	ENSMUST00000127382	Novel	Alt3	Excluded	E1	6	9.65962768413916e-07	-5.07249792792177e-05	-2.30518527660149e-05	TRUE	FALSE	FALSE					FALSE	FALSE	FALSE
chr11_+_44562073_44562082	ENSMUST00000019333.9	163	chr11:44561821+44563919	163	9	GAAAAACAG	1	73.0591525771	3.03599995833	3.10684386867e-05	chr11_+_44562073_44562082|73.0591525771|3.03599995833	2.93590084275985e-05	IN	ENSMUST00000019333	Novel	NA	Excluded	E1	6	0.000366054001848061	-0.000108649015690278	0.00167045119620655	TRUE	FALSE	FALSE					FALSE	FALSE	FALSE
chr11_+_46439805_46439824	ENSMUST00000170928.7	21	chr11:46437009+46440562,chr11:46437191+46440562	7,14	19	GATCATCTGTCCCTATCGG	1	87.3464092203	0.412869577822	4.75779415865e-11	chr11_+_46439805_46439824|87.3464092203|0.412869577822	7.91700038860199e-12	IN	ENSMUST00000170928	Annotated	Alt3	Excluded	E3	2	-0.00141086902208809	-0.00155106262670094	-0.00534833595630809	TRUE	FALSE	FALSE					FALSE	FALSE	FALSE
chr11_+_46456255_46456284	ENSMUST00000109229.1	0	chr11:46455058+46456431	0	29	GGTCATTGGAAAATGCTTATGTGTTTGAG	1	81.8385356283	0.12624242676	0	chr11_+_46456255_46456284|81.8385356283|0.12624242676	0	IN	ENSMUST00000109229	Annotated	Alt3							FALSE	FALSE	FALSE					FALSE	FALSE	FALSE
chr11_+_48847514_48847537	ENSMUST00000109213.8	0	chr11:48845666+48848024	0	23	GAGTTCAAAAGCACACTGAGCAA	1	86.7480613165	1.76529629073	3.31255023411e-11	chr11_+_48847514_48847537|86.7480613165|1.76529629073	5.75195446828047e-12	IN	ENSMUST00000109213	Annotated	NA	Included	I1	1	6.55394616252063e-08	1.62647437092312e-06	1.04745632771965e-07	TRUE	FALSE	FALSE					FALSE	FALSE	FALSE
chr11_+_4911457_4911470	ENSMUST00000101615.8	1	chr11:4910759+4912780	1	13	CCCCCTAGACAGG	1	80.4556717943	2.68500003394	1.16648145698e-07	chr11_+_4911457_4911470|80.4556717943|2.68500003394	4.95171404990558e-08	IN	ENSMUST00000101615	Novel	Alt5	Excluded	E1	6	0.00132789290932722	-0.000843067104032952	-0.000571247425713681	TRUE	FALSE	FALSE					FALSE	FALSE	FALSE
chr11_+_49214222_49214243	ENSMUST00000150284.7	8	chr11:49213642+49214525,chr11:49213642+49214554,chr11:49213642+49215063	3,1,4	21	GCTGGAGCATGTTTCTACCAT	1	85.842391157	-0.283960005678	7.62057084103e-13	chr11_+_49214222_49214243|85.842391157|-0.283960005678	1.43662859386495e-13	IN	ENSMUST00000150284	Novel	Alt3	Excluded	E1	6	-0.00197754185904473	0.000435573524945071	-0.00412968602219356	TRUE	FALSE	FALSE					FALSE	FALSE	FALSE
chr11_+_49214643_49214654	ENSMUST00000109198.7	1	chr11:49213642+49215063	1	11	TAGTTCTAAAG	1	79.4931361416	0.199533327793	1.30943868315e-06	chr11_+_49214643_49214654|79.4931361416|0.199533327793	6.55718605191424e-07	IN	ENSMUST00000109198	Novel	Alt5	Excluded	E1	6	0.000685798510337413	-0.000949233345130485	-0.000342740544669707	TRUE	FALSE	FALSE					FALSE	FALSE	FALSE
chr11_+_5033241_5033262	ENSMUST00000109897.7	1959	chr11:5032619+5033686	1959	21	ATGGGGGATGAGTCTGAAGGG	1	76.9049448223	4.6273199749	9.25481913328e-13	chr11_+_5033241_5033262|76.9049448223|4.6273199749	6.73128219830232e-13	IN	ENSMUST00000109897	Annotated	NA	Neuronal	N1	18	0.0677874625992297	-0.00451145798271294	0.048177358507297	TRUE	TRUE	TRUE	11.5	1	12.5	1	FALSE	TRUE	FALSE
chr11_+_50377779_50377802	ENSMUST00000109142.7	1	chr11:50377440+50378290	1	23	CCACGCCGAGGCTTTTTGTGGAG	1	86.6386806957	0.211222210623	0	chr11_+_50377779_50377802|86.6386806957|0.211222210623	0	IN	ENSMUST00000109142	Novel	Alt5	Excluded	E4	11	0.005167463019057	0.00310706115316869	0.0176151644918363	TRUE	FALSE	FALSE					FALSE	FALSE	FALSE
chr11_+_5040920_5040929	ENSMUST00000109897.7	3325	chr11:5040421+5041717	3325	9	GACTTGGAG	1	76.7722586715	2.64661537684	1.91180072027e-05	chr11_+_5040920_5040929|76.7722586715|2.64661537684	1.41158196645952e-05	IN	ENSMUST00000109897	Missing in GENCODE	NA	Neuronal	N6	15	0.0246325515563485	0.000998910783739405	0.0413057539920891	TRUE	TRUE	TRUE	13.5	1			FALSE	FALSE	FALSE
chr11_+_51525951_51525959	ENSMUST00000102765.8	0	chr11:51517250+51527867	0	8	GTCCTCCA	1	85.8217096571	1.71974998216	0.149397890695	chr11_+_51525951_51525959|85.8217096571|1.71974998216	0.0282197431315253	IN	ENSMUST00000102765	Annotated	NA	Included	I1	1	1.19871175617478e-11	-2.92907733891358e-12	-1.3399230631718e-10	TRUE	FALSE	FALSE					FALSE	FALSE	FALSE
chr11_+_51527867_51527894	ENSMUST00000102765.8	0	chr11:51525959+51549692	0	27	GGGCAATCAGGACGAGATGGCTACCCG	1	78.3739528005	2.56732262979	0	chr11_+_51527867_51527894|78.3739528005|2.56732262979	0	IN	ENSMUST00000102765	Annotated	NA	Included	I1	1	1.84096264394937e-10	2.90250791540513e-10	-6.43097488534077e-10	TRUE	FALSE	FALSE					FALSE	FALSE	FALSE
chr11_+_51549692_51549719	ENSMUST00000102765.8	0	chr11:51527894+51551133	0	27	GGACCTCTAGGTCTGGACGGCAAGCCC	1	82.914974901	1.57529031233	0	chr11_+_51549692_51549719|82.914974901|1.57529031233	0	IN	ENSMUST00000102765	Annotated	NA	Included	I1	1	-5.79759295087199e-12	9.29577679393137e-13	3.7034387847694e-11	TRUE	FALSE	FALSE					FALSE	FALSE	FALSE
chr11_+_51551133_51551160	ENSMUST00000102765.8	0	chr11:51549719+51551975	0	27	GGACTTCCAGGCCCCAAAGGGGAAAAG	1	93.0156606602	2.49741936932	0	chr11_+_51551133_51551160|93.0156606602|2.49741936932	0	IN	ENSMUST00000102765	Annotated	NA	Included	I1	1	-3.41095418760825e-13	3.14041262738e-13	1.02610689815659e-12	TRUE	FALSE	FALSE					FALSE	FALSE	FALSE
chr11_+_51551975_51552002	ENSMUST00000102765.8	0	chr11:51551160+51557470	0	27	GGTACACCGGGAGACTTTGGCCCGCGG	1	82.6576818497	1.97774195575	0	chr11_+_51551975_51552002|82.6576818497|1.97774195575	0	IN	ENSMUST00000102765	Annotated	NA	Included	I1	1	-3.84861889556812e-18	2.79459952645347e-18	8.77661644694452e-18	TRUE	FALSE	FALSE					FALSE	FALSE	FALSE
chr11_+_51560006_51560033	ENSMUST00000102765.8	0	chr11:51558464+51561888	0	27	GGCCCCAAAGGACCTCCAGGACCCAAG	1	87.3222750492	1.79293549926	0	chr11_+_51560006_51560033|87.3222750492|1.79293549926	0	IN	ENSMUST00000102765	Annotated	NA	Included	I1	1	-1.9787444326951e-18	2.38542090075443e-18	4.8856619042462e-18	TRUE	FALSE	FALSE					FALSE	FALSE	FALSE
chr11_+_51561888_51561915	ENSMUST00000102765.8	0	chr11:51560033+51562999	0	27	GGAGAACCTGGCATTCCTGGGAAGAAG	1	88.7113882179	1.35893548989	0	chr11_+_51561888_51561915|88.7113882179|1.35893548989	0	IN	ENSMUST00000102765	Annotated	NA	Included	I1	1	8.22937298898373e-18	-6.99267506332648e-18	-1.65291805906048e-17	TRUE	FALSE	FALSE					FALSE	FALSE	FALSE
chr11_+_51568471_51568495	ENSMUST00000102765.8	33	chr11:51567973+51569460	33	24	GCCTCCGGGAAGTACAAGTTGATG	1	81.5336992958	0.486071425157	0	chr11_+_51568471_51568495|81.5336992958|0.486071425157	0	IN	ENSMUST00000102765	Novel	NA	Excluded	E2	3	-0.00290297233101526	-0.0192652366145377	0.0131601764313059	TRUE	FALSE	FALSE					FALSE	FALSE	FALSE
chr11_+_51572757_51572784	ENSMUST00000102765.8	0	chr11:51572512+51574000	0	27	GGCCTTCAGGGGATCCAAGGTCCCAAG	1	89.3504431141	2.55683870337	0	chr11_+_51572757_51572784|89.3504431141|2.55683870337	0	IN	ENSMUST00000102765	Annotated	NA	Included	I1	1	8.63009912316881e-28	-6.27163505637315e-28	-1.94003784069859e-27	TRUE	FALSE	FALSE					FALSE	FALSE	FALSE
chr11_+_51574431_51574458	ENSMUST00000102765.8	0	chr11:51574200+51576850	0	27	GGCAGACCTGGAGAACCAGGACTCGAT	1	83.4088104502	3.02212896631	0	chr11_+_51574431_51574458|83.4088104502|3.02212896631	0	IN	ENSMUST00000102765	Annotated	NA	Included	I1	1	-3.72361459497312e-25	4.33245696465305e-25	8.60100295692058e-25	TRUE	FALSE	FALSE					FALSE	FALSE	FALSE
chr11_+_51779244_51779274	ENSMUST00000020653.5	1	chr11:51777561+51779688	1	30	CTCTGGCTGCCCTGGAACTATGTTAACCAG	1	83.337719952	0.160588229952	0	chr11_+_51779244_51779274|83.337719952|0.160588229952	0	IN	ENSMUST00000020653	Novel	NA	Excluded	E1	6	1.06744499568685e-05	2.48329829055867e-05	8.47168126579053e-05	TRUE	FALSE	FALSE					FALSE	FALSE	FALSE
chr11_+_51900054_51900058	ENSMUST00000212253.1	1	chr11:51899096+51903126	1	4	TAAT	1	65.3950168219	-0.387625005096	0.0595260398231	chr11_+_51900054_51900058|65.3950168219|-0.387625005096	0.0595062938952355	IN	ENSMUST00000212253	Novel	NA							FALSE	FALSE	FALSE					FALSE	FALSE	FALSE
chr11_+_53164410_53164437	ENSMUST00000036796.7	0	chr11:53163151+53165753	0	27	TGGCAAACATCTTGTGGCGGGAAGAAG	1	71.7938176678	5.17867746228	0	chr11_+_53164410_53164437|71.7938176678|5.17867746228	0	IN	ENSMUST00000036796	Annotated	NA	Included	I1	1	1.99064284390275e-21	-1.28109713722539e-21	-5.70072823863428e-21	TRUE	FALSE	FALSE					FALSE	FALSE	FALSE
chr11_+_53590716_53590725	ENSMUST00000057330.14	2213	chr11:53586930+53593373	2213	9	ACCAAGCAG	1	74.763529145	4.16961536041	9.58098771309e-05	chr11_+_53590716_53590725|74.763529145|4.16961536041	8.39589326318002e-05	IN	ENSMUST00000057330	Annotated	NA	Neuro-Muscular	NM3	19	0.0380993252343004	-0.000685532838362854	-0.148531613189905	TRUE	TRUE	TRUE	10.5	1	10.5	1	FALSE	FALSE	FALSE
chr11_+_53595316_53595337	ENSMUST00000057330.14	12	chr11:53594951+53597958	12	21	AACCCAGGACCCCCTGTCCAG	1	85.8904523389	0.0302400010824	2.64854804755e-12	chr11_+_53595316_53595337|85.8904523389|0.0302400010824	4.96824803519758e-13	IN	ENSMUST00000057330	Novel	NA	Excluded	E1	6	-0.000312386780340275	0.000279676914954246	0.000480001691052904	TRUE	FALSE	FALSE					FALSE	FALSE	FALSE
chr11_+_54647097_54647109	ENSMUST00000102743.9	99	chr11:54642951+54649181	99	12	GAGACTGTTTTG	1	79.3817184448	2.50400000019	1.44680857317e-06	chr11_+_54647097_54647109|79.3817184448|2.50400000019	7.38090511931411e-07	IN	ENSMUST00000102743	Missing in GENCODE	NA	Excluded	E1	6	0.00234993417574135	0.000623761911316812	0.00188578265290129	TRUE	FALSE	FALSE					FALSE	FALSE	FALSE
chr11_+_54651748_54651763	ENSMUST00000102743.9	477	chr11:54649339+54657245	477	15	CTGTTGGTTTTTACT	1	80.4685847843	3.78868422383	2.86927384074e-08	chr11_+_54651748_54651763|80.4685847843|3.78868422383	1.21526285701279e-08	IN	ENSMUST00000102743	Annotated	NA	Neuronal	N3	17	0.0561485314657671	0.025319911283355	0.0194567874661695	TRUE	TRUE	TRUE	13.5	1	14.5	1	FALSE	FALSE	FALSE
chr11_+_54671654_54671678	ENSMUST00000102743.9	150	chr11:54668737+54676194	150	24	GAAGAAGAGGTGGCGGAGTCTGGG	1	86.3266628073	5.89824990715	0	chr11_+_54671654_54671678|86.3266628073|5.89824990715	0	IN	ENSMUST00000102743	Annotated	NA	Neuro-Muscular	NM4	16	0.0263443524525657	-0.0102449454465402	-0.0315223521984108	TRUE	TRUE	TRUE	13.5	1			TRUE	FALSE	FALSE
chr11_+_58172480_58172501	ENSMUST00000020820.1	1	chr11:58171842+58173032	1	21	TCCTGAGTATTCATAAAACCT	1	73.188006263	0.397040006109	1.03472785895e-12	chr11_+_58172480_58172501|73.188006263|0.397040006109	9.73887637201187e-13	IN	ENSMUST00000020820	Novel	NA	Excluded	E1	6	0.000121826551726096	2.8695563603041e-05	0.000163941653512322	TRUE	FALSE	FALSE					FALSE	FALSE	FALSE
chr11_+_58646932_58646955	ENSMUST00000075084.4	0	chr11:58646126+58647051	0	23	GGAGCGAGAGGAGTCTTGACACG	1	89.3065251375	0.990037048305	1.27613475343e-11	chr11_+_58646932_58646955|89.3065251375|0.990037048305	1.97664107304263e-12	IN	ENSMUST00000075084	Annotated	NA							FALSE	FALSE	FALSE					FALSE	FALSE	FALSE
chr11_+_58970426_58970449	ENSMUST00000047697.11	0	chr11:58968717+58970541,chr11:58968717+58970545	0	23	GATGTGAAGGACACCTTGAACAG	1	81.147621612	0.957518517247	2.55369059232e-11	chr11_+_58970426_58970449|81.147621612|0.957518517247	9.60287405149529e-12	IN	ENSMUST00000047697	Annotated	NA							FALSE	FALSE	FALSE					FALSE	FALSE	FALSE
chr11_+_58988724_58988747	ENSMUST00000108809.7	0	chr11:58982223+58988835,chr11:58982223+58988828,chr11:58987680+58988828	0	23	GACATTAAGGACGCCCTGTGCAG	1	86.8917269615	1.44311111144	1.59303681357e-11	chr11_+_58988724_58988747|86.8917269615|1.44311111144	2.73570055497885e-12	IN	ENSMUST00000108809	Annotated	NA	Included	I1	1	-9.34298800405136e-96	1.39144336258469e-95	1.09471555203895e-95	TRUE	FALSE	FALSE					FALSE	FALSE	FALSE
chr11_+_5960426_5960441	ENSMUST00000002818.8	200	chr11:5959379+5961187	200	15	CTCCATAAACAAGAG	1	76.3243436481	-0.0381052654825	6.50834408589e-09	chr11_+_5960426_5960441|76.3243436481|-0.0381052654825	5.03756969472136e-09	IN	ENSMUST00000002818	Missing in GENCODE	NA	Excluded	E1	6	0.00134132729499603	0.000370331570445894	0.00194058545394459	TRUE	FALSE	FALSE					FALSE	FALSE	FALSE
chr11_+_67025908_67025938	ENSMUST00000079077.11	0	chr11:67025271+67029965,chr11:67025271+67026122	0	30	GTAAACGATCCAGATGCAGAGTTGTGGGTG	1	83.8780629811	1.99823532297	0	chr11_+_67025908_67025938|83.8780629811|1.99823532297	0	IN	ENSMUST00000079077	Annotated	NA							FALSE	FALSE	FALSE					FALSE	FALSE	FALSE
chr11_+_67056583_67056607	ENSMUST00000136984.7	0	chr11:67055903+67058326	0	24	AAGCCATTGCGACTTATGTGAAAG	1	68.2112225415	3.70889289305	8.50874926073e-12	chr11_+_67056583_67056607|68.2112225415|3.70889289305	8.48521253260515e-12	IN	ENSMUST00000136984	Annotated	Alt5	Excluded	E3	2	-0.00198057381031427	0.000366206921761611	-0.0038714983664712	TRUE	FALSE	FALSE					FALSE	FALSE	FALSE
chr11_+_67083398_67083426	ENSMUST00000108689.7	0	chr11:67083007+67083749	0	28	ATCGTGAGAACCAGTCTATCCTGATCAC	1	83.8666691664	4.62984377984	0	chr11_+_67083398_67083426|83.8666691664|4.62984377984	0	IN	ENSMUST00000108689	Annotated	NA	Included	I1	1	2.74079304462564e-07	4.6497153195865e-07	1.2064990557619e-06	TRUE	FALSE	FALSE					FALSE	FALSE	FALSE
chr11_+_67176143_67176171	ENSMUST00000170159.7	0	chr11:67175099+67176253	0	28	ACAGGGAGAATCAGTCAATCCTGATCAC	1	87.3508631661	4.78146872041	0	chr11_+_67176143_67176171|87.3508631661|4.78146872041	0	IN	ENSMUST00000170159	Annotated	NA							FALSE	FALSE	FALSE					FALSE	FALSE	FALSE
chr11_+_67203575_67203603	ENSMUST00000124516.7	0	chr11:67202589+67204348	0	28	ATCGGGAGAACCAGTCTATTTTGATCAC	1	84.8291702924	4.53121872968	0	chr11_+_67203575_67203603|84.8291702924|4.53121872968	0	IN	ENSMUST00000124516	Annotated	NA							FALSE	FALSE	FALSE					FALSE	FALSE	FALSE
chr11_+_67242140_67242168	ENSMUST00000018632.10	0	chr11:67241550+67242260	0	28	ATCGTGAGAATCAGTCCATCCTGATTAC	1	84.8096281739	4.64518752415	0	chr11_+_67242140_67242168|84.8096281739|4.64518752415	0	IN	ENSMUST00000018632	Annotated	NA							FALSE	FALSE	FALSE					FALSE	FALSE	FALSE
chr11_+_67283251_67283279	ENSMUST00000019625.11	0	chr11:67280275+67283377	0	28	ATCGTGAGAACCAGTCCATCCTGATCAC	1	81.2308655125	4.4719063025	0	chr11_+_67283251_67283279|81.2308655125|4.4719063025	0	IN	ENSMUST00000019625	Annotated	NA	Included	I1	1	3.21520445540742e-07	6.99855926833696e-08	1.6662075279815e-06	TRUE	FALSE	FALSE					FALSE	FALSE	FALSE
chr11_+_68734387_68734415	ENSMUST00000102611.9	0	chr11:68721476+68745316	0	28	ATCGTGAGGACCAGTCAATTCTATGCAC	1	86.0649848637	2.50056249858	0	chr11_+_68734387_68734415|86.0649848637|2.50056249858	0	IN	ENSMUST00000102611	Annotated	NA	Included	I1	1	1.73669686637127e-82	-1.83259570213917e-82	-5.75111948479051e-82	TRUE	FALSE	FALSE					FALSE	FALSE	FALSE
chr11_+_69587256_69587278	ENSMUST00000108658.9	0	chr11:69586973+69587371	0	22	ACTTCCTCCAGAAGATATCCTG	1	86.744056218	0.796461532895	2.11457518162e-11	chr11_+_69587256_69587278|86.744056218|0.796461532895	3.67295083236741e-12	IN	ENSMUST00000108658	Annotated	NA	Included	I1	1	-8.26822541821124e-71	-3.08609611346584e-71	-1.20877976253552e-70	TRUE	FALSE	FALSE					FALSE	FALSE	FALSE
chr11_+_69992675_69992700	ENSMUST00000108592.1	0	chr11:69992443+69994458	0	25	TGCCACGATGGGTCAGCTGTACCAG	1	72.4538993311	4.28872416297	1.76392234152e-12	chr11_+_69992675_69992700|72.4538993311|4.28872416297	1.69353420176321e-12	IN	ENSMUST00000108592	Annotated	Alt5	Excluded	E2	3	0.000294173835303018	0.000320695574352156	0.000505221279902355	TRUE	FALSE	FALSE					FALSE	FALSE	FALSE
chr11_+_70041900_70041928	ENSMUST00000108589.8	0	chr11:70041808+70042056	0	28	GACTGGGGCTCCAGCTCTGGATCACAGG	1	85.1413953411	1.96368752129	0	chr11_+_70041900_70041928|85.1413953411|1.96368752129	0	IN	ENSMUST00000108589	Annotated	NA	Included	I1	1	-2.62277038646133e-07	1.42938534732891e-06	6.48494413057876e-07	TRUE	FALSE	FALSE					FALSE	FALSE	FALSE
chr11_+_70609407_70609431	ENSMUST00000072873.13	306	chr11:70609254+70609553	306	24	AGCTATAAGCGAGCAATTGGCGAG	1	79.2440604476	4.46871431784	0	chr11_+_70609407_70609431|79.2440604476|4.46871431784	0	IN	ENSMUST00000072873	Annotated	NA	Neuronal	N2	8	0.0539809928863227	-0.0109355473072216	-0.00911320096956348	TRUE	TRUE	TRUE	13.5	1	14.5	1	FALSE	FALSE	FALSE
chr11_+_70723903_70723925	ENSMUST00000102554.7	130	chr11:70719093+70724047	130	22	AGGGGCTGTGGCACCCCTGCAG	1	73.5675238717	1.71884615977	1.09423581307e-12	chr11_+_70723903_70723925|73.5675238717|1.71884615977	1.01640917904433e-12	IN	ENSMUST00000102554	Missing in GENCODE	NA	Neuronal	N6	15	0.0204889008173406	0.0109039800378055	-0.00900739821092092	TRUE	FALSE	FALSE					FALSE	FALSE	FALSE
chr11_+_72970595_72970613	ENSMUST00000021142.7	0	chr11:72961471+72970847	0	18	AGCTCCCGACCGAGGAAG	1	80.6095228191	3.20359087871	1.36118605831e-07	chr11_+_72970595_72970613|80.6095228191|3.20359087871	5.62484882005165e-08	IN	ENSMUST00000021142	Annotated	NA	Included	I1	1	2.24013022894571e-16	2.92653749557301e-16	-4.73825782105444e-18	TRUE	FALSE	FALSE					FALSE	FALSE	FALSE
chr11_+_73029141_73029163	ENSMUST00000155720.1	0	chr11:73028265+73030802	0	22	TGTTCGACCTCCTGAGAAAAGG	1	87.4978088486	3.92326921053	1.42733824759e-10	chr11_+_73029141_73029163|87.4978088486|3.92326921053	2.353162109614e-11	IN	ENSMUST00000155720	Annotated	NA	Included	I1	1	-8.42274078099664e-10	1.07519259407699e-08	1.79864780435067e-09	TRUE	FALSE	FALSE					FALSE	FALSE	FALSE
chr11_+_75566403_75566415	ENSMUST00000108433.7	519	chr11:75563708+75566978	519	12	TGATGGCGACTG	1	78.2146810821	2.35006249696	7.57630627568e-07	chr11_+_75566403_75566415|78.2146810821|2.35006249696	4.64190713644896e-07	IN	ENSMUST00000108433	Missing in GENCODE	Alt5	Neuronal	N1	18	0.0572294236609422	0.021374903751376	-0.0126014145192865	TRUE	TRUE	TRUE	11.5	1	12.5	1	FALSE	FALSE	FALSE
chr11_+_75608106_75608114	ENSMUST00000102509.10	3	chr11:75603480+75612219	3	8	TTATTACA	1	76.3790339585	4.11124996344	0.000520034485627	chr11_+_75608106_75608114|76.3790339585|4.11124996344	0.000400317478591594	IN	ENSMUST00000102509	Annotated	NA							FALSE	FALSE	FALSE					FALSE	FALSE	FALSE
chr11_+_75756816_75756834	ENSMUST00000134745.7	2	chr11:75755652+75759291	2	18	GAAAGGGGACTACCACAG	1	80.2303504775	4.83659092405	2.0560264602e-10	chr11_+_75756816_75756834|80.2303504775|4.83659092405	9.07716124487479e-11	IN	ENSMUST00000134745	Novel	Alt3	Excluded	E1	6	9.89577513472472e-06	-2.17694139061474e-06	1.46981041311081e-05	TRUE	FALSE	FALSE					FALSE	FALSE	FALSE
chr11_+_77502828_77502855	ENSMUST00000037285.9	0	chr11:77501114+77503017	0	27	ATCTCGGCAAAAGTGCATGTCTCAGAG	1	71.5739860981	2.66806451351	0	chr11_+_77502828_77502855|71.5739860981|2.66806451351	0	IN	ENSMUST00000037285	Annotated	NA	Neuronal	N1	18	0.0732081223501439	0.0256843018132533	0.012256829286864	TRUE	TRUE	TRUE	12.5	1	14.5	1	FALSE	FALSE	FALSE
chr11_+_77821529_77821550	ENSMUST00000100794.9	5	chr11:77821186+77823275	5	21	AGCCCCTTGAGGAGCAAGACG	1	77.851356501	1.74127999812	1.83320025826e-12	chr11_+_77821529_77821550|77.851356501|1.74127999812	1.18272058813318e-12	IN	ENSMUST00000100794	Annotated	NA	Neuronal	N6	15	0.00850705608922911	0.00402644197267578	0.0581139244509067	TRUE	FALSE	FALSE					FALSE	FALSE	FALSE
chr11_+_77822662_77822674	ENSMUST00000100794.9	985	chr11:77821186+77823275	985	12	AAGCTGCTGAAG	1	84.4512409124	3.0618125312	4.82657807832e-07	chr11_+_77822662_77822674|84.4512409124|3.0618125312	1.07220858303059e-07	IN	ENSMUST00000100794	Annotated	NA	Neuronal	N5	14	0.049485538568059	0.0734172332918148	0.0102321460301445	TRUE	TRUE	TRUE	14.5	1			TRUE	TRUE	FALSE
chr11_+_77822665_77822674	ENSMUST00000100794.9	36	chr11:77821186+77823275	36	9	CTGCTGAAG	1	75.4057259719	2.8615384973	3.09343323925e-05	chr11_+_77822665_77822674|75.4057259719|2.8615384973	2.59469555050629e-05	IN	ENSMUST00000100794	Annotated	NA	Neuronal	N4	13	0.030789684980827	0.0108795136234904	0.0543174593855855	TRUE	TRUE	TRUE					FALSE	FALSE	FALSE
chr11_+_77977275_77977283	ENSMUST00000000646.13	1	chr11:77976941+77977536	1	8	CCTGGATG	1	71.3423809199	2.07933332647	3.47489051825e-05	chr11_+_77977275_77977283|71.3423809199|2.07933332647	3.40122613573524e-05	IN	ENSMUST00000000646	Novel	Alt5	Excluded	E1	6	0.000373940394959317	-0.00132652528395743	0.00176354482062158	TRUE	FALSE	FALSE					FALSE	FALSE	FALSE
chr11_+_78264241_78264266	ENSMUST00000010421.6	9	chr11:78264059+78264463	9	25	GAAGAACAGCCAGTGCTCTTATTCG	1	72.5386278802	0.0975517240064	0	chr11_+_78264241_78264266|72.5386278802|0.0975517240064	0	IN	ENSMUST00000010421	Novel	NA	Excluded	E1	6	-0.000363767903295482	0.000239020609640532	-0.000743132016243407	TRUE	FALSE	FALSE					FALSE	FALSE	FALSE
chr11_+_78291223_78291226	ENSMUST00000046361.4	1	chr11:78290939+78291423	1	3	CAT	1	71.7239356045	0.28328571575	0.028694909865	chr11_+_78291223_78291226|71.7239356045|0.28328571575	0.0279348024032929	IN	ENSMUST00000046361	Novel	NA							FALSE	FALSE	FALSE					FALSE	FALSE	FALSE
chr11_+_78293383_78293411	ENSMUST00000046361.4	0	chr11:78292994+78293528	0	28	ATGGAGAATATCCTGCTGGATGAACGAG	1	79.7464240944	3.42343753879	0	chr11_+_78293383_78293411|79.7464240944|3.42343753879	0	IN	ENSMUST00000046361	Annotated	Alt5							FALSE	FALSE	FALSE					FALSE	FALSE	FALSE
chr11_+_78518952_78518979	ENSMUST00000001127.10	0	chr11:78518209+78519179	0	27	GAAGCCCAGAATTCCCACGTCTACTGG	1	90.611634818	5.21645162423	0	chr11_+_78518952_78518979|90.611634818|5.21645162423	0	IN	ENSMUST00000001127	Annotated	Alt5	Included	I2	10	-0.00159460566053632	-0.00116007406851476	-0.00209189053462113	TRUE	FALSE	FALSE					FALSE	FALSE	FALSE
chr11_+_78538709_78538738	ENSMUST00000108275.1	4	chr11:78536576+78538833	4	29	ACCTCTAGGGCTTCCTGGAAGGGAAACAG	1	78.6738863401	0.890939387182	0	chr11_+_78538709_78538738|78.6738863401|0.890939387182	0	IN	ENSMUST00000108275	Novel	Alt5	Excluded	E3	2	0.000763483910113672	-0.000994140129872223	-0.00422920646508754	TRUE	FALSE	FALSE					FALSE	FALSE	FALSE
chr11_+_79414240_79414270	ENSMUST00000108251.8	40	chr11:79412758+79418551	40	30	AGCACTTTCAAGCATGGACTTGGCACTGCT	1	70.509907388	3.10132351518	0	chr11_+_79414240_79414270|70.509907388|3.10132351518	0	IN	ENSMUST00000108251	Annotated	NA	Neuronal	N6	15	0.0215295856167721	-0.000985707784030558	0.0735490281063776	TRUE	FALSE	FALSE					FALSE	FALSE	FALSE
chr11_+_80302663_80302687	ENSMUST00000017836.7	0	chr11:80301271+80319557	0	24	CACTGGAAAGTCCTGTTTGAAAAG	1	83.3348887617	2.89025001866	6.48654463475e-11	chr11_+_80302663_80302687|83.3348887617|2.89025001866	1.69251279658056e-11	IN	ENSMUST00000017836	Annotated	NA	Included	I1	1	-1.26963733359183e-07	8.18756286185327e-07	3.59121518678684e-07	TRUE	TRUE	TRUE					FALSE	FALSE	FALSE
chr11_+_83305561_83305579	ENSMUST00000142680.1	156	chr11:83302837+83308214,chr11:83305090+83308214	145,11	18	ATGTCTTATACCTGCTAG	1	80.8395052419	0.183409090069	1.76328285306e-10	chr11_+_83305561_83305579|80.8395052419|0.183409090069	6.99859059594132e-11	IN	ENSMUST00000142680	Missing in GENCODE	NA	Excluded	E1	6	0.00225175150959823	0.00101501567564554	0.000879254766814959	TRUE	FALSE	FALSE					FALSE	FALSE	FALSE
chr11_+_83417185_83417211	ENSMUST00000021022.9	71	chr11:83412834+83417851	71	26	ACAGCAACCTGAGGGCTGTGTCAGGG	1	77.2780404628	-0.107699997723	0	chr11_+_83417185_83417211|77.2780404628|-0.107699997723	0	IN	ENSMUST00000021022	Novel	NA	Excluded	E1	6	-3.42193547134549e-06	0.00144493956485384	0.00300417260010888	TRUE	TRUE	TRUE	12.5	-1			FALSE	TRUE	TRUE
chr11_+_83973673_83973676	ENSMUST00000092834.11	4	chr11:83971592+83977079,chr11:83971592+83977082	1,3	3	CAG	3	71.6405190704	None	0.284291890875	chr11_+_83973673_83973676|71.6405190704|None,chr11_+_83972446_83972449|55.89274802|0.0271428525448,chr11_+_83973091_83973094|63.636018997|0.675142847002	0.759038525054292	RESCUED	ENSMUST00000092834	Novel	NA	Excluded	E4	11	0.00204733455268074	-0.00404116220065692	0.0112622546745755	TRUE	FALSE	FALSE					FALSE	FALSE	FALSE
chr11_+_84290287_84290311	ENSMUST00000183887.1	350	chr11:84280510+84292890	350	24	AGGGAACATCCCCACGCTAAACAG	1	79.2421269517	6.16199992384	0	chr11_+_84290287_84290311|79.2421269517|6.16199992384	0	IN	ENSMUST00000183887	Annotated	NA	Included	I1	1	0.00150452122079507	0.00125161466883494	0.000718316959851276	TRUE	FALSE	FALSE					FALSE	FALSE	FALSE
chr11_+_87570298_87570306	ENSMUST00000122945.7	0	chr11:87568958+87583317	0	8	ACGAGGAG	1	87.4859661867	2.7717500627	0.196602891252	chr11_+_87570298_87570306|87.4859661867|2.7717500627	0.0324355486903901	IN	ENSMUST00000122945	Annotated	NA							FALSE	FALSE	FALSE					FALSE	FALSE	FALSE
chr11_+_87766609_87766625	ENSMUST00000039627.11	36	chr11:87766488+87766716	36	16	AGAGCATCTGGAGCAG	1	78.3928043848	0.275350002851	1.89174897969e-10	chr11_+_87766609_87766625|78.3928043848|0.275350002851	1.12888809411515e-10	IN	ENSMUST00000039627	Novel	NA	Excluded	E1	6	-0.000710594222418185	0.00277969684859921	0.000899799873681763	TRUE	FALSE	FALSE					FALSE	FALSE	FALSE
chr11_+_87768800_87768821	ENSMUST00000039627.11	0	chr11:87768480+87769677	0	21	TCTACCTTGGATTCCATGCAG	1	77.0086285359	3.32923999369	2.66481947619e-10	chr11_+_87768800_87768821|77.0086285359|3.32923999369	1.9151213948021e-10	IN	ENSMUST00000039627	Annotated	NA	Included	I1	1	1.57882074715061e-05	-7.34980201219807e-05	-3.37159544120384e-05	TRUE	FALSE	FALSE					FALSE	FALSE	FALSE
chr11_+_89015166_89015190	ENSMUST00000000284.6	229	chr11:89013538+89015532	229	24	AAGAAAAGAAGACCAAGAAAACCC	1	85.5879638228	0.76310717208	0	chr11_+_89015166_89015190|85.5879638228|0.76310717208	0	IN	ENSMUST00000000284	Annotated	NA	Included	I1	1	-1.30307698154563e-19	-3.26634964251608e-20	-1.571017408969e-19	TRUE	FALSE	FALSE					FALSE	FALSE	FALSE
chr11_+_9118630_9118660	ENSMUST00000020677.7	1	chr11:9118284+9119373	1	30	TGCTCCAGCGCGGCCAACGGGGACTGAGCG	1	83.6491163596	-0.0244411716566	0	chr11_+_9118630_9118660|83.6491163596|-0.0244411716566	0	IN	ENSMUST00000020677	Annotated	Alt5	Excluded	E4	11	0.00330144249255712	0.000950308209530615	0.00605925024770573	TRUE	TRUE	TRUE					FALSE	FALSE	FALSE
chr11_+_94079198_94079210	ENSMUST00000041956.13	3332	chr11:94071686+94081339	3332	12	GGGAATATTCTG	1	74.8249176374	5.27231249213	2.24378639591e-06	chr11_+_94079198_94079210|74.8249176374|5.27231249213	1.95884212084163e-06	IN	ENSMUST00000041956	Annotated	NA	Neuronal	N6	15	0.0131550283960658	0.000671487307161246	0.0423772550600578	TRUE	FALSE	FALSE					FALSE	FALSE	FALSE
chr11_+_94080739_94080754	ENSMUST00000041956.13	260	chr11:94071686+94081339	260	15	ACCATAATTTCTTTG	1	73.3732075415	3.84021050052	3.50482871614e-08	chr11_+_94080739_94080754|73.3732075415|3.84021050052	3.27848053149893e-08	IN	ENSMUST00000041956	Annotated	NA	Excluded	E2	3	0.00605574583541731	0.0075726276009032	-0.0216409041092182	TRUE	FALSE	FALSE					FALSE	FALSE	FALSE
chr11_+_96046279_96046287	ENSMUST00000107700.3	119	chr11:96045302+96047194	119	8	AAAAACGG	1	83.5449147454	4.85383336743	0.000112050457396	chr11_+_96046279_96046287|83.5449147454|4.85383336743	2.83166605756779e-05	IN	ENSMUST00000107700	Novel	Alt3	Excluded	E1	6	0.000415083714961679	7.9828877178475e-05	0.00130111184517443	TRUE	FALSE	FALSE					FALSE	FALSE	FALSE
chr11_+_96526042_96526068	ENSMUST00000103154.10	0	chr11:96489928+96541384	0	26	GTACTGTTGGGATTTTCAGCCCCAAG	1	88.6715098665	2.27709997681	1.14188658529e-11	chr11_+_96526042_96526068|88.6715098665|2.27709997681	1.78934644878836e-12	IN	ENSMUST00000103154	Annotated	NA	Included	I1	1	-5.07327715287995e-12	7.18334471401015e-11	7.06854926456759e-12	TRUE	FALSE	FALSE					FALSE	FALSE	FALSE
chr11_+_97491643_97491666	ENSMUST00000121799.7	357	chr11:97491230+97493050	357	23	CGGACCTGTTGGAGATTTAAAGG	1	74.5424546137	2.54499998137	0	chr11_+_97491643_97491666|74.5424546137|2.54499998137	0	IN	ENSMUST00000121799	Annotated	NA	Neuro-Muscular	NM3	19	0.0601604947225791	-0.0388712064195656	-0.0518269600209092	TRUE	TRUE	TRUE	14.5	1			FALSE	TRUE	FALSE
chr11_+_98350884_98350907	ENSMUST00000078694.12	0	chr11:98350629+98351265	0	23	AGGAGGAGGCCTCTCCACATCAG	1	83.5296884658	1.70340741481	8.65441052156e-12	chr11_+_98350884_98350907|83.5296884658|1.70340741481	2.19213536212237e-12	IN	ENSMUST00000078694	Annotated	Alt5	Included	I2	10	0.00160122299156264	-0.00518986508236965	-0.00138421230334577	TRUE	FALSE	FALSE					FALSE	FALSE	FALSE
chr11_+_98671730_98671757	ENSMUST00000017348.2	0	chr11:98671365+98672294	0	27	AAAAGCCAGGAGAAGGGAAGTTCATAT	1	87.1486056923	0.988225801641	0	chr11_+_98671730_98671757|87.1486056923|0.988225801641	0	IN	ENSMUST00000017348	Annotated	NA							FALSE	FALSE	FALSE					FALSE	FALSE	FALSE
chr11_+_98672294_98672315	ENSMUST00000017348.2	0	chr11:98671757+98672975	0	21	TGATCCAGGCATCTGATGTTG	1	84.5254733414	1.66151999742	2.71256794804e-10	chr11_+_98672294_98672315|84.5254733414|1.66151999742	5.96683813469667e-11	IN	ENSMUST00000017348	Annotated	NA							FALSE	FALSE	FALSE					FALSE	FALSE	FALSE
chr11_+_98810458_98810486	ENSMUST00000017384.13	0	chr11:98810186+98810897,chr11:98810091+98810897	0	28	GAGAGTGAAGATGGCATGGAAGGAGATG	1	87.917998923	3.36893753288	0	chr11_+_98810458_98810486|87.917998923|3.36893753288	0	IN	ENSMUST00000017384	Annotated	Alt5	Included	I1	1	-0.00129852722099908	0.000321245669220957	-0.00276064647426351	TRUE	FALSE	FALSE					FALSE	FALSE	FALSE
chr11_+_99043594_99043624	ENSMUST00000017637.12	34	chr11:99041845+99048225	34	30	CTGGTGGGCATCTAGCCCCAGGTGAAGATG	1	85.5675930632	0.185882356127	0	chr11_+_99043594_99043624|85.5675930632|0.185882356127	0	IN	ENSMUST00000017637	Novel	NA	Excluded	E1	6	-6.7061751701067e-05	-6.35470864271214e-05	-0.000255008636634816	TRUE	FALSE	FALSE					FALSE	FALSE	FALSE
chr11_+_99422362_99422378	ENSMUST00000128904.1	42	chr11:99422260+99422541	42	16	TTGGCCAGCTCAGCAG	1	77.2694433117	0.493399995752	2.37378117163e-10	chr11_+_99422362_99422378|77.2694433117|0.493399995752	1.65307323385377e-10	IN	ENSMUST00000128904	Novel	NA							FALSE	FALSE	FALSE					FALSE	FALSE	FALSE
chr11_-_100117982_100118005	ENSMUST00000007275.2	0	chr11:100117666-100118732	0	23	GATGACCGGCTTCAACTCCGGAG	1	89.5785610945	0.703666659348	1.47650780491e-11	chr11_-_100117982_100118005|89.5785610945|0.703666659348	2.28350671704902e-12	IN	ENSMUST00000007275	Annotated	Alt3	Included	I1	1	0.0019981929522067	0.0212635395985484	-0.0067354202809946	TRUE	FALSE	FALSE					FALSE	FALSE	FALSE
chr11_-_100132597_100132623	ENSMUST00000107411.2	0	chr11:100132135-100132990	0	26	GATGGCTGGTATTGGTGTCAGAGAAG	1	90.6045568422	1.18939998124	1.83186799063e-13	chr11_-_100132597_100132623|90.6045568422|1.18939998124	2.8643754035329e-14	IN	ENSMUST00000107411	Annotated	NA	Included	I1	1	-2.00194018142562e-09	-1.15185053625315e-09	-6.57036726166526e-09	TRUE	FALSE	FALSE					FALSE	FALSE	FALSE
chr11_-_100257319_100257345	ENSMUST00000080893.6	0	chr11:100256496-100257432	0	26	CCTGACTCAGTACAAGCCAAAAGAAC	1	88.704448349	1.67569998801	2.01172412062e-13	chr11_-_100257319_100257345|88.704448349|1.67569998801	3.15303338993544e-14	IN	ENSMUST00000080893	Annotated	NA	Included	I1	1	-1.5815949741709e-09	2.01981695225223e-09	-1.3927522775811e-08	TRUE	FALSE	FALSE					FALSE	FALSE	FALSE
chr11_-_100351759_100351762	ENSMUST00000138603.8	1	chr11:100351552-100351842	1	3	CAA	1	52.9486553624	0.839999988675	0.017125145169	chr11_-_100351759_100351762|52.9486553624|0.839999988675	0.0171251451483356	IN	ENSMUST00000138603	Novel	NA	Excluded	E2	3	-0.000791582469420669	-0.0033588038836903	-0.00288863801924738	TRUE	FALSE	FALSE					FALSE	FALSE	FALSE
chr11_-_100503159_100503189	ENSMUST00000007131.15	674	chr11:100498762-100504202	674	30	ATTCAGTCCCAAGTCCAAGATCCCTGCAAG	1	85.7502738918	2.5844706332	0	chr11_-_100503159_100503189|85.7502738918|2.5844706332	0	IN	ENSMUST00000007131	Annotated	NA	Other	O1	4	-0.00164177580196685	-0.0162530356562651	0.00797274619185385	TRUE	FALSE	FALSE					FALSE	FALSE	FALSE
chr11_-_100898793_100898823	ENSMUST00000103114.7	0	chr11:100898701-100902736,chr11:100898701-100899215	0	30	AGACTCTGGGGATGTTGCTGCCCTCAGAGG	1	87.3349463522	3.1409706206	0	chr11_-_100898793_100898823|87.3349463522|3.1409706206	0	IN	ENSMUST00000103114	Annotated	NA	Included	I1	1	3.59950770484545e-118	6.72810271976091e-119	7.06230886786916e-118	TRUE	FALSE	FALSE					FALSE	FALSE	FALSE
chr11_-_100907990_100908011	ENSMUST00000138438.1	0	chr11:100905928-100908659	0	21	ACGGCAGCCACGGCAGCCCAG	1	83.2814068861	3.39080002725	6.15273165749e-10	chr11_-_100907990_100908011|83.2814068861|3.39080002725	1.61872737436397e-10	IN	ENSMUST00000138438	Annotated	Alt5	Excluded	E2	3	1.22610258717295e-05	-0.00108377557565517	0.000160556641220219	TRUE	FALSE	FALSE					FALSE	FALSE	FALSE
chr11_-_101294969_101294998	ENSMUST00000129863.1	0	chr11:101294228-101295034,chr11:101294147-101299053	0	29	GCGGAGAGATTGGACCAGGAGGAAGCTCA	1	62.4931158054	3.0355151029	0	chr11_-_101294969_101294998|62.4931158054|3.0355151029	0	IN	ENSMUST00000129863	Annotated	Alt5	Excluded	E2	3	0.00033597528047336	-0.000191178276119068	0.00100018532232645	TRUE	FALSE	FALSE					FALSE	FALSE	FALSE
chr11_-_102010206_102010227	ENSMUST00000100400.8	0	chr11:102009684-102011719	0	21	ATGATCAGCCTTGTGACAAAG	1	77.4109337739	3.33651992559	4.57021087641e-10	chr11_-_102010206_102010227|77.4109337739|3.33651992559	3.12646797340221e-10	IN	ENSMUST00000100400	Annotated	NA	Included	I1	1	2.00591332579308e-07	-8.5903836031419e-07	-5.04529460094427e-07	TRUE	TRUE	TRUE	13.5	1	14.5	1	FALSE	FALSE	FALSE
chr11_-_102293066_102293095	ENSMUST00000137387.7	0	chr11:102292773-102293275	0	29	GGGAACTTAGCAACTCCGATCCTTTTAAG	1	94.2072119878	2.64630303825	0	chr11_-_102293066_102293095|94.2072119878|2.64630303825	0	IN	ENSMUST00000137387	Annotated	Alt5	Included	I3	5	-0.0133348574871235	0.00156758732646189	-0.00783501703162456	TRUE	FALSE	FALSE					FALSE	FALSE	FALSE
chr11_-_102293645_102293668	ENSMUST00000141516.7	0	chr11:102293321-102293843,chr11:102293342-102293843	0	23	CCAAGAAGAGAAAATCAGACAAG	1	83.704048357	3.56114807104	6.73594513501e-12	chr11_-_102293645_102293668|83.704048357|3.56114807104	1.66233693477125e-12	IN	ENSMUST00000141516	Annotated	NA	Included	I1	1	-3.65817928331732e-46	5.56627902999609e-44	1.36074620304118e-44	TRUE	FALSE	FALSE					FALSE	FALSE	FALSE
chr11_-_102444171_102444191	ENSMUST00000152015.1	0	chr11:102443742-102447397	0	20	AGATCCTGATCAAGGTACAG	1	79.479705251	3.58445833096	3.30237526214e-09	chr11_-_102444171_102444191|79.479705251|3.58445833096	1.65742741753405e-09	IN	ENSMUST00000152015	Annotated	Alt3	Excluded	E1	6	-0.000132063281785961	0.000801722633921533	-0.00149920428150281	TRUE	FALSE	FALSE					FALSE	FALSE	FALSE
chr11_-_102510231_102510261	ENSMUST00000143842.1	1	chr11:102508211-102528093	1	30	CATTATGATCCTGGACTTGTTGTGGTGATG	1	84.9425560117	5.46491185357	0	chr11_-_102510231_102510261|84.9425560117|5.46491185357	0	IN	ENSMUST00000143842	Novel	Alt3	Excluded	E1	6	-0.000213622773317304	0.000425770753640318	0.000987420480673544	TRUE	FALSE	FALSE					FALSE	FALSE	FALSE
chr11_-_102531312_102531330	ENSMUST00000126804.7	654	chr11:102528166-102537111,chr11:102528166-102538281	434,220	18	CCCAGTTTTTAAAGCCAG	1	82.2451567052	6.30013645779	5.07213826495e-10	chr11_-_102531312_102531330|82.2451567052|6.30013645779	1.57849067150551e-10	IN	ENSMUST00000126804	Annotated	NA	Excluded	E3	2	0.00298752979165202	-0.000187622115023921	0.000961484197440524	TRUE	FALSE	FALSE					FALSE	FALSE	FALSE
chr11_-_102871019_102871041	ENSMUST00000138483.7	1	chr11:102870246-102877609	1	22	GAAGACACCCAGCCCCTCACAG	1	74.3512456875	4.48892305347	1.62914126633e-12	chr11_-_102871019_102871041|74.3512456875|4.48892305347	1.46116452270917e-12	IN	ENSMUST00000138483	Novel	Alt5	Excluded	E3	2	-4.80351519099208e-06	-0.00108596645742681	0.000943408848414641	TRUE	FALSE	FALSE					FALSE	FALSE	FALSE
chr11_-_106180954_106180983	ENSMUST00000103072.9	33	chr11:106173781-106187124	33	29	AGCAGCCTCCGGGTGACACTCGGAGAAAA	1	85.17940925	4.50709094062	0	chr11_-_106180954_106180983|85.17940925|4.50709094062	0	IN	ENSMUST00000103072	Annotated	NA	Neuronal	N4	13	0.0424066136946233	0.0126391925649352	0.0532807805435491	TRUE	TRUE	TRUE			14.5	1	FALSE	FALSE	FALSE
chr11_-_106662001_106662024	ENSMUST00000080853.10	267	chr11:106655162-106671741,chr11:106655162-106679548	95,172	23	ATCTCATGGAAAACAGATACTCT	1	84.5983592285	1.90907409368	0	chr11_-_106662001_106662024|84.5983592285|1.90907409368	0	IN	ENSMUST00000080853	Annotated	Alt3	Other	O1	4	0.00372310943052956	0.00798065146244852	0.00326174281548405	TRUE	FALSE	FALSE					FALSE	FALSE	FALSE
chr11_-_106683592_106683620	ENSMUST00000103069.9	0	chr11:106682953-106684227	0	28	CCAAACAGAAACCCGTGGAGATGTCCAG	1	84.1504096784	1.95259375754	0	chr11_-_106683592_106683620|84.1504096784|1.95259375754	0	IN	ENSMUST00000103069	Annotated	NA	Included	I1	1	-2.41138512013873e-106	-6.26380685978688e-107	-4.86041465767397e-106	TRUE	FALSE	FALSE					FALSE	FALSE	FALSE
chr11_-_106714901_106714928	ENSMUST00000103069.9	0	chr11:106699885-106715018	0	27	ATGCAAGCCTCCAGGCTGAGGAAAACT	1	86.4150857145	1.24719355159	0	chr11_-_106714901_106714928|86.4150857145|1.24719355159	0	IN	ENSMUST00000103069	Annotated	NA	Included	I1	1	1.25534103156859e-108	4.57959004077125e-109	1.6040185489711e-108	TRUE	FALSE	FALSE					FALSE	FALSE	FALSE
chr11_-_107320792_107320800	ENSMUST00000040380.12	0	chr11:107296270-107321586	0	8	AATACACT	1	72.0273218152	3.10883330057	0.320289141368	chr11_-_107320792_107320800|72.0273218152|3.10883330057	0.310203817131367	RESCUED	ENSMUST00000040380	Annotated	Alt3	Included	I2	10	0.00331526780210853	0.000569952039446638	0.00420136228854705	TRUE	FALSE	FALSE					FALSE	FALSE	FALSE
chr11_-_109250026_109250056	ENSMUST00000020920.9	0	chr11:109249040-109259835	0	30	AAACAAACTGTCACTGCTGTCAGAAAAGAG	1	86.4522709823	1.90150001568	0	chr11_-_109250026_109250056|86.4522709823|1.90150001568	0	IN	ENSMUST00000020920	Annotated	NA	Included	I1	1	-3.58144672352414e-06	1.96991100769716e-05	7.25969820867442e-06	TRUE	FALSE	FALSE					FALSE	FALSE	FALSE
chr11_-_112680921_112680950	ENSMUST00000151650.7	50	chr11:112672972-112691291,chr11:112677858-112691291	44,6	29	GTGTGTAGCAGTGCAGTTCACCTGATGAG	1	85.0477589005	None	0	chr11_-_112680921_112680950|85.0477589005|None	0	IN	ENSMUST00000151650	Annotated	NA							FALSE	FALSE	TRUE					FALSE	FALSE	FALSE
chr11_-_113130658_113130677	ENSMUST00000136438.7	2	chr11:113067386-113172952	2	19	GCTCCCTCACGAGATTCTT	1	73.7516548221	-0.24878261127	1.49985623921e-09	chr11_-_113130658_113130677|73.7516548221|-0.24878261127	1.38310884967296e-09	IN	ENSMUST00000136438	Novel	NA	Excluded	E1	6	-0.000341670012406687	0.00180683430870439	0.000369240204988851	TRUE	FALSE	FALSE					FALSE	FALSE	FALSE
chr11_-_115118069_115118092	ENSMUST00000051264.13	0	chr11:115117686-115120263	0	23	CTGCTGGGCCACCATCAGAGCAG	1	84.9513948498	0.480185199598	3.62376795238e-11	chr11_-_115118069_115118092|84.9513948498|0.480185199598	7.55040474587076e-12	IN	ENSMUST00000051264	Annotated	NA							FALSE	FALSE	FALSE					FALSE	FALSE	FALSE
chr11_-_115418294_115418297	ENSMUST00000106537.7	1	chr11:115417935-115418385	1	3	TAA	1	68.7640297133	-0.110428575959	0.0266771075731	chr11_-_115418294_115418297|68.7640297133|-0.110428575959	0.0265685774661448	IN	ENSMUST00000106537	Novel	NA	Excluded	E2	3	0.00124367542925486	0.0015378664452684	-0.00855954889311447	TRUE	FALSE	FALSE					FALSE	FALSE	FALSE
chr11_-_115500665_115500684	ENSMUST00000021083.6	0	chr11:115498299-115502004	0	19	GGAGAAGGTGATATGCATG	1	90.326582291	1.95486956316	1.33950378567e-08	chr11_-_115500665_115500684|90.326582291|1.95486956316	2.08497141773734e-09	IN	ENSMUST00000021083	Annotated	Alt5_3	Included	I2	10	0.00135953533631592	-0.000860773091172657	0.00378522261623221	TRUE	FALSE	FALSE					FALSE	FALSE	FALSE
chr11_-_115532257_115532260	ENSMUST00000021084.9	6	chr11:115530417-115534555	6	3	ACA	1	64.5748347992	None	0.222867119117	chr11_-_115532257_115532260|64.5748347992|None	0.222829202884391	RESCUED	ENSMUST00000021084	Novel	NA							FALSE	FALSE	FALSE					FALSE	FALSE	FALSE
chr11_-_115588530_115588545	ENSMUST00000106508.9	10	chr11:115588003-115588855	10	15	GAAACAGTCACTGTG	1	71.9693169405	0.899736851258	3.03043634631e-09	chr11_-_115588530_115588545|71.9693169405|0.899736851258	2.93808821716368e-09	IN	ENSMUST00000106508	Novel	Alt3	Excluded	E2	3	-0.00212004553269837	-0.0013708035221972	-0.0022935613480768	TRUE	FALSE	FALSE					FALSE	FALSE	FALSE
chr11_-_115617517_115617532	ENSMUST00000106503.9	1	chr11:115616651-115620876	1	15	ACGGAAAGCAAACAG	1	78.3240962297	1.13968423205	1.53013387516e-08	chr11_-_115617517_115617532|78.3240962297|1.13968423205	9.22502330080732e-09	IN	ENSMUST00000106503	Novel	Alt5	Excluded	E1	6	0.000361987643520163	0.000289102717121225	0.000868145242313542	TRUE	FALSE	FALSE					FALSE	FALSE	FALSE
chr11_-_116164662_116164690	ENSMUST00000136318.7	0	chr11:116163359-116165831,chr11:116163359-116167551	0	28	GCACTGAGAACCAAGAAAGGATTGAAAG	1	85.8060000035	1.82481250138	0	chr11_-_116164662_116164690|85.8060000035|1.82481250138	0	IN	ENSMUST00000136318	Annotated	NA	Included	I1	1	1.87495137078795e-17	-8.67141396133665e-17	-5.51063060372977e-17	TRUE	FALSE	FALSE					FALSE	FALSE	FALSE
chr11_-_116167132_116167155	ENSMUST00000136318.7	4	chr11:116165912-116167551	4	23	CCTCCCAAGTGCTGGGATTGCAG	1	78.9644631409	0.0957407377384	0	chr11_-_116167132_116167155|78.9644631409|0.0957407377384	0	IN	ENSMUST00000136318	Novel	Alt5	Excluded	E2	3	0.00193892737447446	-0.000306287574567225	0.00450309266913209	TRUE	FALSE	FALSE					FALSE	FALSE	FALSE
chr11_-_116179607_116179624	ENSMUST00000130229.7	1	chr11:116178844-116180290	1	17	TCTGAAATCAAGAGAAG	1	75.958498617	3.28761902491	3.24007487507e-10	chr11_-_116179607_116179624|75.958498617|3.28761902491	2.59618548881235e-10	IN	ENSMUST00000130229	Novel	Alt5	Excluded	E1	6	0.000736946038076881	6.41497885452127e-05	0.00196178359663705	TRUE	FALSE	FALSE					FALSE	FALSE	FALSE
chr11_-_116179760_116179777	ENSMUST00000130229.7	1	chr11:116178844-116180290	1	17	GTGAAGCCTGACGGCAC	1	84.1954325097	3.93885711971	3.24007487507e-10	chr11_-_116179760_116179777|84.1954325097|3.93885711971	7.4525496884803e-11	IN	ENSMUST00000130229	Novel	Alt3	Excluded	E2	3	0.000487509490641585	-0.0011477757242878	-0.000218220546463914	TRUE	FALSE	FALSE					FALSE	FALSE	FALSE
chr11_-_116246219_116246248	ENSMUST00000127205.7	0	chr11:116245930-116254301	0	29	ACACCTCATCCCAAGTCAAAGACAATACG	1	78.6670500513	1.89018181852	0	chr11_-_116246219_116246248|78.6670500513|1.89018181852	0	IN	ENSMUST00000127205	Annotated	Alt5	Excluded	E3	2	0.000771174099333529	-0.000493050648473476	0.00180473981293708	TRUE	FALSE	FALSE					FALSE	FALSE	FALSE
chr11_-_116807950_116807968	ENSMUST00000021170.8	1	chr11:116804654-116811922	1	18	AACTGAAGAATAATGAAG	1	80.4441398728	2.84286361899	4.11887413065e-10	chr11_-_116807950_116807968|80.4441398728|2.84286361899	1.7519863337867e-10	IN	ENSMUST00000021170	Novel	Alt3	Excluded	E2	3	-0.00287849385641909	-0.00164251107524794	0.00386735440246737	TRUE	FALSE	FALSE					FALSE	FALSE	FALSE
chr11_-_118180201_118180204	ENSMUST00000100181.10	394	chr11:118177296-118182219	394	3	GAG	1	78.2313574836	4.73328569957	0.259224734611	chr11_-_118180201_118180204|78.2313574836|4.73328569957	0.158436523433556	RESCUED	ENSMUST00000100181	Missing in GENCODE	NA	Muscular	M2	20	-0.0201975870669912	-0.0313980186424644	0.125305198448448	TRUE	FALSE	FALSE					FALSE	FALSE	FALSE
chr11_-_11824848_11824868	ENSMUST00000066237.9	0	chr11:11822293-11829101	0	20	GATTCATCACTGACTACAGG	1	91.4362707865	3.11395838802	6.17001205683e-09	chr11_-_11824848_11824868|91.4362707865|3.11395838802	9.97688820447706e-10	IN	ENSMUST00000066237	Annotated	NA	Included	I1	1	8.22969814526201e-54	-2.06806083991002e-54	3.36366448352652e-54	TRUE	FALSE	FALSE					FALSE	FALSE	FALSE
chr11_-_120108466_120108490	ENSMUST00000045402.13	102	chr11:120106610-120109431	102	24	CTGAAATTAAAAAGCTAGTAGCAG	1	70.6543671473	2.83803571794	0	chr11_-_120108466_120108490|70.6543671473|2.83803571794	0	IN	ENSMUST00000045402	Annotated	Alt5	Neuronal	N1	18	0.0637693466202856	0.0126718996574939	-0.000442566313591	TRUE	TRUE	TRUE	10.5	1	12.5	1	FALSE	TRUE	FALSE
chr11_-_120730617_120730626	ENSMUST00000154565.1	0	chr11:120730523-120731005	0	9	GTATCCCAG	1	85.7771701997	1.53607692856	0.00178746970073	chr11_-_120730617_120730626|85.7771701997|1.53607692856	0.000339186566433614	IN	ENSMUST00000154565	Annotated	Alt5	Excluded	E2	3	-0.000879137457724053	-0.00357396560337033	-0.000866177848727909	TRUE	FALSE	FALSE					FALSE	FALSE	FALSE
chr11_-_20098736_20098751	ENSMUST00000000137.7	2283	chr11:20094445-20100822	2283	15	AATAACAAAAAGATG	1	76.6067376184	4.98068421765	2.31302690334e-08	chr11_-_20098736_20098751|76.6067376184|4.98068421765	1.73893276445014e-08	IN	ENSMUST00000000137	Novel	NA	Excluded	E3	2	0.00697122402987729	-0.0101239854788432	0.0185959638092723	TRUE	FALSE	FALSE					FALSE	FALSE	FALSE
chr11_-_20098736_20098754	ENSMUST00000000137.7	179	chr11:20094445-20100822	179	18	TAGAATAACAAAAAGATG	1	78.9081846018	5.07986364581	3.6123992686e-10	chr11_-_20098736_20098754|78.9081846018|5.07986364581	1.99050997906625e-10	IN	ENSMUST00000000137	Novel	NA	Excluded	E1	6	0.00071855798349331	-0.00136641384640209	0.00320808441085405	TRUE	FALSE	FALSE					FALSE	FALSE	FALSE
chr11_-_20696750_20696776	ENSMUST00000035350.11	9	chr11:20692588-20698312	9	26	TAGCTCTAGCAGCAGCACAATCCCAG	1	74.4909752874	3.80813336174	0	chr11_-_20696750_20696776|74.4909752874|3.80813336174	0	IN	ENSMUST00000035350	Novel	Alt5	Excluded	E1	6	0.00261696898232232	0.00155483080150234	0.00197270962397606	TRUE	FALSE	FALSE					FALSE	FALSE	FALSE
chr11_-_23583097_23583126	ENSMUST00000155903.7	0	chr11:23582940-23584519	0	29	TCAACTTCTAGAGATGTGTCTCCTTTTGT	1	82.9927290544	2.94378787189	0	chr11_-_23583097_23583126|82.9927290544|2.94378787189	0	IN	ENSMUST00000155903	Annotated	NA	Included	I1	1	-1.63825670278124e-70	3.26900362555197e-70	4.10625563939202e-70	TRUE	FALSE	FALSE					FALSE	FALSE	FALSE
chr11_-_29764949_29764958	ENSMUST00000058902.5	279	chr11:29764126-29777002	279	9	GGGATCCAG	1	83.9402801145	3.8066153095	0.000191655269646	chr11_-_29764949_29764958|83.9402801145|3.8066153095	4.56981991050487e-05	IN	ENSMUST00000058902	Missing in GENCODE	NA							FALSE	FALSE	FALSE					FALSE	FALSE	FALSE
chr11_-_29810143_29810167	ENSMUST00000058902.5	10	chr11:29809407-29818341	10	24	GGATTCGTGTGGAGAAAAAGACAA	1	79.1860900996	0.137857153313	0	chr11_-_29810143_29810167|79.1860900996|0.137857153313	0	IN	ENSMUST00000058902	Novel	NA	Excluded	E3	2	-6.0694036355998e-05	-0.0210434875781621	0.0176493830152495	TRUE	FALSE	FALSE					FALSE	FALSE	FALSE
chr11_-_30633685_30633702	ENSMUST00000074613.3	0	chr11:30632317-30649300	0	17	GTGTTTGCTTCAGAATG	1	86.9169314606	3.40600001812	9.87317857026e-07	chr11_-_30633685_30633702|86.9169314606|3.40600001812	1.69229687152495e-07	IN	ENSMUST00000074613	Annotated	NA	Included	I1	1	-3.42613025720917e-89	4.17540415374317e-89	-1.10566090856286e-88	TRUE	FALSE	FALSE					FALSE	FALSE	FALSE
chr11_-_3262643_3262664	ENSMUST00000166162.7	1	chr11:3259375-3264766	1	21	GTTTTGATGTGGCCAAGACAG	1	82.7338477744	4.20188003421	4.76596540011e-12	chr11_-_3262643_3262664|82.7338477744|4.20188003421	1.36790578864066e-12	IN	ENSMUST00000166162	Novel	Alt3	Excluded	E2	3	-0.000521937812987606	5.56991190889752e-05	-0.00119401281742788	TRUE	FALSE	FALSE					FALSE	FALSE	FALSE
chr11_-_33158908_33158911	ENSMUST00000075641.9	294	chr11:33157048-33159933	294	3	TGA	1	60.3207987216	None	0.161100647185	chr11_-_33158908_33158911|60.3207987216|None	0.161100046420816	RESCUED	ENSMUST00000075641	Novel	NA	Excluded	E3	2	-0.00323531085200984	-0.000326572542752667	-0.00826048900836071	TRUE	FALSE	FALSE					FALSE	FALSE	FALSE
chr11_-_3352899_3352915	ENSMUST00000101638.3	19	chr11:3352377-3353276	19	16	CTGGGAGGGGGGTCAG	1	81.0048191348	1.90109999329	7.99445842858e-10	chr11_-_3352899_3352915|81.0048191348|1.90109999329	3.08239433977064e-10	IN	ENSMUST00000101638	Novel	NA	Excluded	E1	6	0.00176317972798323	0.000379751118183309	0.00300672381129261	TRUE	FALSE	FALSE					FALSE	FALSE	FALSE
chr11_-_3352899_3352917	ENSMUST00000101638.3	726	chr11:3352377-3353276	726	18	AGCTGGGAGGGGGGTCAG	1	80.3009921285	1.78609090298	4.98516783409e-11	chr11_-_3352899_3352917|80.3009921285|1.78609090298	2.17404982905123e-11	IN	ENSMUST00000101638	Annotated	NA	Neuronal	N6	15	0.018680169336991	0.00525886559527497	0.0237823283704322	TRUE	FALSE	FALSE					FALSE	FALSE	FALSE
chr11_-_3370968_3370980	ENSMUST00000101638.3	1	chr11:3360586-3392916	1	12	AGACCCCTTTAG	1	84.7394008435	2.61068750173	7.523661117e-06	chr11_-_3370968_3370980|84.7394008435|2.61068750173	1.60972107610124e-06	IN	ENSMUST00000101638	Novel	NA	Excluded	E3	2	0.013958874493619	0.00179089145445581	-0.000299307848280043	TRUE	TRUE	TRUE	14.5	1			TRUE	FALSE	FALSE
chr11_-_3428883_3428902	ENSMUST00000064364.2	0	chr11:3426678-3452208,chr11:3426678-3432399	0	19	TTGGCCGTGTTTACATCAG	1	77.3990565852	4.66286953636	2.07292030208e-08	chr11_-_3428883_3428902|77.3990565852|4.66286953636	1.42022755778015e-08	IN	ENSMUST00000064364	Annotated	NA	Included	I1	1	-3.27094212794553e-97	2.13038245488378e-97	2.83203525940404e-97	TRUE	FALSE	FALSE					FALSE	FALSE	FALSE
chr11_-_36054925_36054946	ENSMUST00000102801.7	0	chr11:36052022-36063088	0	21	AAATAAAGAGTTTAAACATAG	1	84.5866546735	4.90671996593	2.51043275057e-09	chr11_-_36054925_36054946|84.5866546735|4.90671996593	5.478042464091e-10	IN	ENSMUST00000102801	Annotated	NA	Included	I1	1	2.77111213210062e-05	-0.000128054818087881	-6.09744542444277e-05	TRUE	TRUE	TRUE	14.5	1			FALSE	FALSE	FALSE
chr11_-_41913969_41913993	ENSMUST00000070725.10	7939	chr11:41912591-41916283	7939	24	CTTCTTCGGATGTTTTCCTTCAAG	1	68.422595067	4.99867864166	0	chr11_-_41913969_41913993|68.422595067|4.99867864166	0	IN	ENSMUST00000070725	Annotated	NA	Excluded	E3	2	0.0133511122261166	-0.0554282683579571	0.0220543688986851	TRUE	FALSE	FALSE					FALSE	FALSE	FALSE
chr11_-_4484670_4484697	ENSMUST00000109943.9	53	chr11:4482939-4485362	53	27	GGACACTGACTGTGTCGATCAAACGTG	1	83.3662390154	2.75790320096	0	chr11_-_4484670_4484697|83.3662390154|2.75790320096	0	IN	ENSMUST00000109943	Annotated	NA	Excluded	E2	3	-0.00183740104914576	-0.0264127804071173	0.00508271230672371	TRUE	FALSE	FALSE					FALSE	FALSE	FALSE
chr11_-_4799978_4799995	ENSMUST00000164190.7	1	chr11:4794917-4803677	1	17	AATAAAAAGGGCACAGA	1	69.3472894443	3.34504757183	1.9870185497e-09	chr11_-_4799978_4799995|69.3472894443|3.34504757183	1.97502414422956e-09	IN	ENSMUST00000164190	Novel	Alt3	Excluded	E1	6	0.000377510981056429	-0.000290769781944316	0.00175715885155468	TRUE	FALSE	FALSE					FALSE	FALSE	FALSE
chr11_-_48808464_48808487	ENSMUST00000047145.13	0	chr11:48808252-48809049	0	23	GACATCAAGGAGACTTTCAATAG	1	83.8427076289	2.59196293906	1.09423581307e-11	chr11_-_48808464_48808487|83.8427076289|2.59196293906	2.6461055568916e-12	IN	ENSMUST00000047145	Annotated	Alt3	Included	I3	5	0.00581130023992606	-0.00503405946850586	0.00862119912941889	TRUE	FALSE	FALSE					FALSE	FALSE	FALSE
chr11_-_49170596_49170623	ENSMUST00000046522.12	0	chr11:49169664-49173211,chr11:49169691-49173211	0	27	AGTGGAGAGCAGCCCAGCAATATGCAG	1	90.6772010424	1.27700001158	0	chr11_-_49170596_49170623|90.6772010424|1.27700001158	0	IN	ENSMUST00000046522	Annotated	NA							FALSE	FALSE	FALSE					FALSE	FALSE	FALSE
chr11_-_49173452_49173473	ENSMUST00000046522.12	0	chr11:49173238-49174825,chr11:49170623-49174825	0	21	AGAAACTTCAGACAGAGCTTG	1	87.3263146744	1.34176001385	3.55157681042e-10	chr11_-_49173452_49173473|87.3263146744|1.34176001385	5.91737769894962e-11	IN	ENSMUST00000046522	Annotated	NA							FALSE	FALSE	FALSE					FALSE	FALSE	FALSE
chr11_-_5080468_5080471	ENSMUST00000079949.12	13	chr11:5079519-5082252	13	3	GAG	1	66.9511011656	2.81557141032	0.153281436221	chr11_-_5080468_5080471|66.9511011656|2.81557141032	0.153111719006964	RESCUED	ENSMUST00000079949	Novel	NA	Other	O1	4	-0.000785043095456503	0.00147720224768517	0.00041527431953831	TRUE	FALSE	FALSE					FALSE	FALSE	FALSE
chr11_-_5091459_5091474	ENSMUST00000079949.12	252	chr11:5088146-5091858	252	15	AAGGGACCAGTACAG	1	74.0668836947	2.85352632247	1.34350556236e-08	chr11_-_5091459_5091474|74.0668836947|2.85352632247	1.22199904639686e-08	IN	ENSMUST00000079949	Missing in GENCODE	NA	Excluded	E1	6	0.00541647120396427	0.0013163482753493	0.00808644050726606	TRUE	FALSE	FALSE					FALSE	FALSE	FALSE
chr11_-_5091459_5091477	ENSMUST00000079949.12	933	chr11:5088146-5091858	933	18	TAGAAGGGACCAGTACAG	1	77.9662959223	2.95054546811	2.09752215596e-10	chr11_-_5091459_5091477|77.9662959223|2.95054546811	1.33176469852003e-10	IN	ENSMUST00000079949	Annotated	Alt3	Neuronal	N6	15	0.0238156813246051	0.00683430928787253	0.0298264455369638	TRUE	FALSE	FALSE					FALSE	FALSE	FALSE
chr11_-_5092417_5092420	ENSMUST00000079949.12	1	chr11:5091982-5093680	1	3	CTT	1	59.3318846616	0.762285718428	0.0980656994318	chr11_-_5092417_5092420|59.3318846616|0.762285718428	0.0980655613200538	IN	ENSMUST00000079949	Novel	NA	Excluded	E2	3	-0.000383968254646494	0.000228268447560659	-0.00101427994241032	TRUE	FALSE	FALSE					FALSE	FALSE	FALSE
chr11_-_51601884_51601890	ENSMUST00000074669.9	2	chr11:51601478-51602592	2	6	GTCAGA	1	74.9262190078	3.64199998379	0.00105230288794	chr11_-_51601884_51601890|74.9262190078|3.64199998379	0.000912797269037369	IN	ENSMUST00000074669	Novel	Alt3	Excluded	E1	6	-6.21137781045545e-05	1.85917481469142e-05	-6.46659100337501e-05	TRUE	FALSE	FALSE					FALSE	FALSE	FALSE
chr11_-_51995373_51995399	ENSMUST00000020657.12	0	chr11:51949916-52120691,chr11:51991483-51997817	0	26	ACCAGAAGGGACACCCTTTGAAGATG	1	90.535261733	5.16253338543	1.39976918945e-12	chr11_-_51995373_51995399|90.535261733|5.16253338543	2.18824958153618e-13	IN	ENSMUST00000020657	Annotated	NA	Included	I1	1	0	0	0	TRUE	FALSE	FALSE					FALSE	FALSE	FALSE
chr11_-_54853433_54853450	ENSMUST00000148070.7	5	chr11:54853299-54860551	5	17	GCACACGAGGGTCACAG	1	80.4332639588	-0.0545238107443	1.64413904713e-09	chr11_-_54853433_54853450|80.4332639588|-0.0545238107443	7.00672964093485e-10	IN	ENSMUST00000148070	Novel	NA	Excluded	E2	3	0.00235521537057194	-0.00383818778947628	-0.00552463862949189	TRUE	FALSE	FALSE					FALSE	FALSE	FALSE
chr11_-_54987050_54987068	ENSMUST00000102727.2	4908	chr11:54986215-54991390	4908	18	GTGGCTGCTGAGATCTTG	1	82.1791416335	2.82859084281	2.9291413739e-10	chr11_-_54987050_54987068|82.1791416335|2.82859084281	9.21778209317381e-11	IN	ENSMUST00000102727	Annotated	NA	Included	I3	5	0.00381353316557249	-0.00556635447427458	-0.000382747975655807	TRUE	FALSE	FALSE					FALSE	FALSE	FALSE
chr11_-_55450618_55450625	ENSMUST00000138412.1	1	chr11:55446784-55454880	1	7	GAGTGGA	1	67.8651267892	2.25445454872	0.00192575778627	chr11_-_55450618_55450625|67.8651267892|2.25445454872	0.00192159039191919	IN	ENSMUST00000138412	Novel	Alt3	Excluded	E1	6	0.000178927618450194	-3.22707078976148e-05	0.000599076734424004	TRUE	FALSE	FALSE					FALSE	FALSE	FALSE
chr11_-_5726830_5726857	ENSMUST00000093362.11	0	chr11:5723161-5741096,chr11:5726418-5761880,chr11:5726410-5761848,chr11:5726418-5741096,chr11:5726418-5732064,chr11:5726425-5761864	0	27	GATAGAAGTGGAATTACTGGTCAAAGG	1	86.1343490263	1.42790324025	0	chr11_-_5726830_5726857|86.1343490263|1.42790324025	0	IN	ENSMUST00000093362	Annotated	NA	Included	I1	1	-6.37287274268033e-83	4.52071268753114e-83	7.8475847195757e-83	TRUE	FALSE	FALSE					FALSE	FALSE	FALSE
chr11_-_59445273_59445300	ENSMUST00000132969.7	45	chr11:59438513-59449914,chr11:59442841-59449914,chr11:59442912-59449914	18,7,20	27	AAGAAACATCTGTTAATTATATTTAAG	1	76.393914971	0.168290320904	0	chr11_-_59445273_59445300|76.393914971|0.168290320904	0	IN	ENSMUST00000132969	Novel	NA	Excluded	E1	6	-0.00010135254807937	0.000219575559841541	0.000181705163014962	TRUE	FALSE	FALSE					FALSE	FALSE	FALSE
chr11_-_62276617_62276639	ENSMUST00000072916.4	0	chr11:62273814-62281256	0	22	TTCCCGACGAGCTTCTCTTATC	1	81.1068110394	1.70107689554	4.21550794272e-10	chr11_-_62276617_62276639|81.1068110394|1.70107689554	1.5965651023464e-10	IN	ENSMUST00000072916	Annotated	NA	Included	I1	1	6.18240629419397e-110	-4.36350454733731e-111	4.33817471299143e-110	TRUE	FALSE	FALSE					FALSE	FALSE	FALSE
chr11_-_62403435_62403462	ENSMUST00000101066.9	390	chr11:62401267-62403798	390	27	TGGAGTACCTGCAAGGCGCATGATGAA	1	83.1566618788	2.86400004356	0	chr11_-_62403435_62403462|83.1566618788|2.86400004356	0	IN	ENSMUST00000101066	Annotated	Alt3	Other	O2	21	-0.0022366511779989	0.00535724539011856	-0.00784339448946677	TRUE	FALSE	FALSE					FALSE	FALSE	FALSE
chr11_-_6267319_6267326	ENSMUST00000151446.1	1	chr11:6266917-6267417	1	7	GTCCTGT	1	75.9523528624	-0.513727268966	0.000116579903114	chr11_-_6267319_6267326|75.9523528624|-0.513727268966	9.34638754058748e-05	IN	ENSMUST00000151446	Novel	NA	Excluded	E2	3	0.00604251549604277	0.00522835640511782	-0.00567220485821006	TRUE	FALSE	FALSE					FALSE	FALSE	FALSE
chr11_-_62787746_62787770	ENSMUST00000152602.7	7	chr11:62784993-62787958,chr11:62785009-62787958	6,1	24	TATTTCTTGTCTCTCTACAGGCAG	1	86.7913232856	0.227607134813	0	chr11_-_62787746_62787770|86.7913232856|0.227607134813	0	IN	ENSMUST00000152602	Novel	NA	Excluded	E2	3	0.00545966907461876	-0.0146859725930214	0.00785137743089465	TRUE	FALSE	FALSE					FALSE	FALSE	FALSE
chr11_-_65012906_65012924	ENSMUST00000047463.14	332	chr11:65012098-65021940	332	18	CCTTAGGAAAATCCAAAG	1	78.9604235157	5.56818173148	5.58202373213e-10	chr11_-_65012906_65012924|78.9604235157|5.56818173148	3.05027669789126e-10	IN	ENSMUST00000047463	Annotated	NA	Neuronal	N6	15	0.00606444932082743	0.00164890929084853	0.0373640543358622	TRUE	FALSE	FALSE					FALSE	FALSE	FALSE
chr11_-_65739592_65739615	ENSMUST00000138093.1	15	chr11:65735366-65745551	15	23	TTTGCAGACTTTCATGTGACAAG	1	84.3359907507	0.172333327984	0	chr11_-_65739592_65739615|84.3359907507|0.172333327984	0	IN	ENSMUST00000138093	Novel	NA	Excluded	E1	6	-0.000371566559298023	0.00088393644253661	0.0013889566403393	TRUE	FALSE	FALSE					FALSE	FALSE	FALSE
chr11_-_69003191_69003211	ENSMUST00000021282.11	308	chr11:69002615-69003695	308	20	GTTGTCACACTTGACTACAG	1	71.5813402876	None	3.75166564481e-12	chr11_-_69003191_69003211|71.5813402876|None	3.66018326758422e-12	IN	ENSMUST00000021282	Missing in GENCODE	NA	Neuronal	N6	15	0.0147362701850806	-0.000335962074937263	0.035930210106389	TRUE	TRUE	FALSE					FALSE	FALSE	FALSE
chr11_-_69919448_69919478	ENSMUST00000108613.9	93	chr11:69919336-69920340,chr11:69919336-69920800,chr11:69919336-69921023,chr11:69919336-69921162	19,15,6,53	30	TTTCAAAGCAGGAAATGCAACTTTATTTAG	1	80.7655835534	0.239264704671	0	chr11_-_69919448_69919478|80.7655835534|0.239264704671	0	IN	ENSMUST00000108613	Annotated	NA	Excluded	E1	6	-1.8862492663116e-05	8.17730000341457e-05	0.000399818505770964	TRUE	FALSE	FALSE					FALSE	FALSE	FALSE
chr11_-_69920340_69920358	ENSMUST00000108613.9	4	chr11:69919336-69920800,chr11:69919336-69921162	3,1	18	TGAGACGTCCAGCCAGAT	1	77.2096775747	0.645454547072	8.19682099973e-11	chr11_-_69920340_69920358|77.2096775747|0.645454547072	5.750400156046e-11	IN	ENSMUST00000108613	Novel	Alt5	Excluded	E1	6	0.000187685671347736	0.000126239804316505	9.57463318324111e-06	TRUE	FALSE	FALSE					FALSE	FALSE	FALSE
chr11_-_70014792_70014811	ENSMUST00000018718.7	6	chr11:70014703-70015116	6	19	AGAAAAACCAGCCAGGGCA	1	75.4745377072	0.638565218117	5.54223333893e-12	chr11_-_70014792_70014811|75.4745377072|0.638565218117	4.62418991986624e-12	IN	ENSMUST00000018718	Novel	Alt5	Excluded	E2	3	0.000416515465407104	0.000530563391933363	0.0015739643455451	TRUE	FALSE	FALSE					FALSE	FALSE	FALSE
chr11_-_70670890_70670911	ENSMUST00000145823.7	1161	chr11:70670736-70671007	1161	21	CTGACCTGGATTGCACTTAAG	1	76.0755786944	3.69007995132	2.18491891246e-13	chr11_-_70670890_70670911|76.0755786944|3.69007995132	1.73194791841524e-13	IN	ENSMUST00000145823	Annotated	NA	Neuronal	N1	18	0.0799943113891242	0.0406513379706828	-0.00671391361891196	TRUE	TRUE	TRUE	12.5	1	12.5	1	FALSE	FALSE	FALSE
chr11_-_72262022_72262040	ENSMUST00000140167.2	0	chr11:72261749-72266463	0	18	GTTCTGGACTCCAAGCAG	1	85.4275527229	2.33713635057	6.827758392e-08	chr11_-_72262022_72262040|85.4275527229|2.33713635057	1.34532854856317e-08	IN	ENSMUST00000140167	Annotated	Alt5	Excluded	E2	3	0.0023309934670268	-0.00359810702025291	-0.00380470263618085	TRUE	FALSE	FALSE					FALSE	FALSE	FALSE
chr11_-_74438263_74438280	ENSMUST00000145524.1	1	chr11:74437463-74441749	1	17	GACCCCAGAAGAACAAG	1	67.32215973	3.03552380062	9.69748725765e-10	chr11_-_74438263_74438280|67.32215973|3.03552380062	9.68334523676617e-10	IN	ENSMUST00000145524	Novel	Alt5	Excluded	E1	6	0.0010977247836359	-0.000972177770576914	0.00179221443275083	TRUE	FALSE	FALSE					FALSE	FALSE	FALSE
chr11_-_76077092_76077122	ENSMUST00000166752.7	0	chr11:76076513-76081146	0	30	CTAGAAGAAAAACTCAAAGAAAAAGTTGAT	1	80.1514914693	3.90358825379	0	chr11_-_76077092_76077122|80.1514914693|3.90358825379	0	IN	ENSMUST00000166752	Annotated	Alt3	Excluded	E2	3	-0.000264516466392607	-0.000282583316932484	-0.00111323528828213	TRUE	FALSE	FALSE					FALSE	FALSE	FALSE
chr11_-_76163948_76163967	ENSMUST00000056601.10	18	chr11:76163864-76166198	18	19	ACGCAGCCTGGAAAGGTCG	1	74.1292734617	-0.0148260799925	3.28412852468e-11	chr11_-_76163948_76163967|74.1292734617|-0.0148260799925	2.97833979701068e-11	IN	ENSMUST00000056601	Novel	NA	Excluded	E1	6	0.00021184870948559	0.000109617146101792	8.71188807686722e-05	TRUE	FALSE	FALSE					FALSE	FALSE	FALSE
chr11_-_76163952_76163967	ENSMUST00000056601.10	143	chr11:76163864-76166198	143	15	ACGCAGCCTGGAAAG	1	73.4540345722	-0.0978947280857	8.42192093842e-09	chr11_-_76163952_76163967|73.4540345722|-0.0978947280857	7.85555631654944e-09	IN	ENSMUST00000056601	Novel	NA	Excluded	E1	6	0.00478902147821252	0.00222395506564139	0.00107401658299404	TRUE	FALSE	FALSE					FALSE	FALSE	FALSE
chr11_-_76737381_76737411	ENSMUST00000010536.8	0	chr11:76734651-76748507	0	30	CTCTGATCGTCTGATAGAAGAAACAATAAG	1	87.0168172359	4.0057058869	0	chr11_-_76737381_76737411|87.0168172359|4.0057058869	0	IN	ENSMUST00000010536	Annotated	NA	Included	I1	1	-1.03327808193475e-115	-1.29362643234545e-116	-1.66195561305922e-115	TRUE	FALSE	FALSE					FALSE	FALSE	FALSE
chr11_-_77471869_77471878	ENSMUST00000037593.13	2	chr11:77471823-77472301	2	9	GTGTCCCAG	1	76.1537816951	-0.00323077490052	6.92901600097e-06	chr11_-_77471869_77471878|76.1537816951|-0.00323077490052	5.4527927586534e-06	IN	ENSMUST00000037593	Novel	Alt3	Excluded	E2	3	0.00565432897305556	-0.0120675680520995	-0.0230613604231415	TRUE	FALSE	FALSE					FALSE	FALSE	FALSE
chr11_-_77601698_77601715	ENSMUST00000058496.7	1	chr11:77585494-77607207	1	17	ATTTCCTGTTACGAAAT	1	75.1076914015	0.407476188171	4.93218976771e-09	chr11_-_77601698_77601715|75.1076914015|0.407476188171	4.2269808764317e-09	IN	ENSMUST00000058496	Novel	NA	Excluded	E4	11	0.00237704982293399	-0.0119855092789436	0.0215708111177882	TRUE	FALSE	FALSE					FALSE	FALSE	FALSE
chr11_-_79043195_79043200	ENSMUST00000018478.10	0	chr11:79040937-79044844	0	5	GTTTG	1	88.6184423115	2.02755553027	0.97748726805	chr11_-_79043195_79043200|88.6184423115|2.02755553027	0.153403433341132	RESCUED	ENSMUST00000018478	Annotated	NA	Included	I1	1	1.95118517528869e-09	-5.60037064347368e-09	-4.40191304378951e-09	TRUE	FALSE	FALSE					FALSE	FALSE	FALSE
chr11_-_80059367_80059377	ENSMUST00000177825.7	1	chr11:80058014-80060097	1	10	CTTACCAGAA	1	73.9108229604	4.22292858256	7.70759593816e-06	chr11_-_80059367_80059377|73.9108229604|4.22292858256	7.06001476036278e-06	IN	ENSMUST00000177825	Novel	Alt3	Excluded	E1	6	0.000396405456000664	-0.000168491816786549	0.000339549685309826	TRUE	FALSE	FALSE					FALSE	FALSE	FALSE
chr11_-_82808512_82808536	ENSMUST00000093975.11	0	chr11:82807537-82810007,chr11:82806189-82810007	0	24	TGTCTGGTAATGAAGACCAAAACG	1	87.5811218025	1.57310713295	8.67572680363e-12	chr11_-_82808512_82808536|87.5811218025|1.57310713295	1.42341693987191e-12	IN	ENSMUST00000093975	Annotated	NA	Included	I1	1	-3.28730115909025e-31	-1.65284102406661e-30	-1.57635347565261e-31	TRUE	FALSE	FALSE					FALSE	FALSE	FALSE
chr11_-_8435715_8435742	ENSMUST00000020695.12	0	chr11:8434638-8435845	0	27	GTGGATCAAAGATGGCCCTTCTTCTAA	1	80.6457758658	2.16751613324	0	chr11_-_8435715_8435742|80.6457758658|2.16751613324	0	IN	ENSMUST00000020695	Annotated	NA	Included	I1	1	-1.33646699383103e-45	-6.78606343070478e-46	1.27811666195876e-45	TRUE	FALSE	FALSE					FALSE	FALSE	FALSE
chr11_-_84839980_84840006	ENSMUST00000170741.1	0	chr11:84837988-84840040,chr11:84837988-84870689	0	26	ACGAGAAAGCAGTGAGCCGAGAGAAG	1	77.9881858571	2.66476665686	4.48974191158e-13	chr11_-_84839980_84840006|77.9881858571|2.66476665686	2.8421709430404e-13	IN	ENSMUST00000170741	Annotated	Alt5	Excluded	E2	3	0.000362692686612594	-0.000394854546238705	0.00230425120048743	TRUE	FALSE	FALSE					FALSE	FALSE	FALSE
chr11_-_86701060_86701081	ENSMUST00000103186.10	682	chr11:86697340-86702208	682	21	GTTGATGCAATAAAGGAAAAG	1	82.4902618274	4.85144005299	4.30144808661e-12	chr11_-_86701060_86701081|82.4902618274|4.85144005299	1.28497212870116e-12	IN	ENSMUST00000103186	Annotated	Alt3	Excluded	E3	2	0.00526273733525498	-0.0469773596854769	-0.00255767225866404	TRUE	FALSE	FALSE					FALSE	FALSE	FALSE
chr11_-_86713424_86713436	ENSMUST00000103186.10	138	chr11:86712706-86717897	138	12	GACATGTATCAG	1	76.9494842797	4.3322499916	1.20489785516e-06	chr11_-_86713424_86713436|76.9494842797|4.3322499916	8.71915656563971e-07	IN	ENSMUST00000103186	Missing in GENCODE	NA	Excluded	E1	6	0.000707971523533801	0.000492066737431907	-0.000543821360120652	TRUE	FALSE	FALSE					FALSE	FALSE	FALSE
chr11_-_86735185_86735188	ENSMUST00000103186.10	378	chr11:86733844-86737070	378	3	ATG	1	83.3991774978	5.67500012262	0.178380728078	chr11_-_86735185_86735188|83.3991774978|5.67500012262	0.0460873186391683	IN	ENSMUST00000103186	Missing in GENCODE	NA	Excluded	E1	6	0.00132749113015515	-0.000232407194262874	0.00514317080160504	TRUE	FALSE	FALSE					FALSE	FALSE	FALSE
chr11_-_88368211_88368235	ENSMUST00000107909.7	139	chr11:88366847-88386044	139	24	CCCTATTACCATATTTAAATGCAA	1	78.5655069939	4.36360716394	0	chr11_-_88368211_88368235|78.5655069939|4.36360716394	0	IN	ENSMUST00000107909	Missing in GENCODE	NA	Excluded	E3	2	0.0117005593959748	0.0091757324793504	-0.0134717923929539	TRUE	FALSE	FALSE					FALSE	FALSE	FALSE
chr11_-_94416625_94416655	ENSMUST00000146160.1	0	chr11:94416527-94416840	0	30	CTCTGGGCGTGGAGCTCTTTGGAGACCTGG	1	84.5916610466	4.21049995446	0	chr11_-_94416625_94416655|84.5916610466|4.21049995446	0	IN	ENSMUST00000146160	Annotated	Alt5	Excluded	E3	2	-0.000596834079022929	-0.00140092809566278	-0.00525884784332442	TRUE	FALSE	FALSE					FALSE	FALSE	FALSE
chr11_-_94969058_94969085	ENSMUST00000103162.7	0	chr11:94963399-94969353	0	27	GCTGAAGAGAGACATGGCCACCTCTGA	1	81.2964662636	2.32200000603	0	chr11_-_94969058_94969085|81.2964662636|2.32200000603	0	IN	ENSMUST00000103162	Annotated	NA	Included	I1	1	-3.72155637862839e-05	7.81331918866646e-06	-0.000129857012487962	TRUE	FALSE	FALSE					FALSE	FALSE	FALSE
chr11_-_97542533_97542557	ENSMUST00000126287.1	234	chr11:97537239-97548879	234	24	CAACCAAACTACTGGAGTTTCAAG	1	84.4934325534	4.05024998741	0	chr11_-_97542533_97542557|84.4934325534|4.05024998741	0	IN	ENSMUST00000126287	Annotated	NA	Included	I2	10	-0.00108528786672059	-0.00702543659372049	0.0103133805165608	TRUE	FALSE	FALSE					FALSE	FALSE	FALSE
chr11_-_98010626_98010646	ENSMUST00000103144.9	13	chr11:98010376-98011342	13	20	CCAAACAGAAGCAGAAATCG	1	76.7786806398	4.86512509733	3.34665628543e-12	chr11_-_98010626_98010646|76.7786806398|4.86512509733	2.46924702906881e-12	IN	ENSMUST00000103144	Annotated	NA	Neuronal	N2	8	0.0716845850646718	0.0403092988895536	-0.0214872928763425	TRUE	TRUE	TRUE	13.5	1	12.5	1	TRUE	FALSE	FALSE
chr11_-_98179111_98179140	ENSMUST00000092735.11	0	chr11:98173292-98180016,chr11:98173292-98179947	0	29	AGCTGTCCAGAGCTTGTACAGCAGTTAAG	1	88.8790499271	3.29706055287	0	chr11_-_98179111_98179140|88.8790499271|3.29706055287	0	IN	ENSMUST00000092735	Annotated	NA	Included	I1	1	8.1281703015731e-116	5.43193242555106e-117	1.2464544293792e-115	TRUE	FALSE	FALSE					FALSE	FALSE	FALSE
chr11_-_99070401_99070428	ENSMUST00000017751.2	0	chr11:99068322-99070652	0	27	GTGGCAGAAGTACTGCAAGCCTTCCAG	1	91.8675094084	2.7007419336	0	chr11_-_99070401_99070428|91.8675094084|2.7007419336	0	IN	ENSMUST00000017751	Annotated	NA							FALSE	FALSE	FALSE					FALSE	FALSE	FALSE
chr12_+_102227063_102227089	ENSMUST00000159329.7	0	chr12:102223681+102228895	0	26	TTCATATACGATGAGGAAATTGTGTG	1	83.617041045	3.58336666251	1.15107923193e-12	chr12_+_102227063_102227089|83.617041045|3.58336666251	2.87769807982841e-13	IN	ENSMUST00000159329	Annotated	NA	Included	I1	1	1.48401903138061e-09	-1.79976082796963e-08	-1.46551732219895e-09	TRUE	FALSE	FALSE					FALSE	FALSE	FALSE
chr12_+_103049894_103049923	ENSMUST00000101099.11	0	chr12:103047698+103059318	0	29	CTGAAATATCTGCTATATGTCAGAAAAAG	1	90.2085009389	5.35281820008	0	chr12_+_103049894_103049923|90.2085009389|5.35281820008	0	IN	ENSMUST00000101099	Annotated	NA	Included	I1	1	-8.3521698659245e-06	3.76480192191966e-05	1.75988053091711e-05	TRUE	FALSE	FALSE					FALSE	FALSE	FALSE
chr12_+_103437675_103437705	ENSMUST00000076702.11	462	chr12:103436682+103439400,chr12:103437524+103439400	128,334	30	CCAAGGCTGTTGTGGCTGTGCTTGGGGGAG	1	90.7337212686	0.103735288167	0	chr12_+_103437675_103437705|90.7337212686|0.103735288167	0	IN	ENSMUST00000076702	Annotated	Alt5	Included	I2	10	-0.000167709972024402	0.00172913639659056	-0.00047329594015166	TRUE	FALSE	FALSE					FALSE	FALSE	FALSE
chr12_+_108502389_108502418	ENSMUST00000138456.7	0	chr12:108488420+108506478,chr12:108488420+108503182	0	29	CAAACCCAAGGAGCCCGCATTCAGTCCAG	1	87.8537447136	4.14612116461	0	chr12_+_108502389_108502418|87.8537447136|4.14612116461	0	IN	ENSMUST00000138456	Annotated	NA	Included	I1	1	-2.0138766396775e-66	2.02629042633619e-66	5.83300359941666e-66	TRUE	FALSE	FALSE					FALSE	FALSE	FALSE
chr12_+_109548563_109548572	ENSMUST00000143847.7	6	chr12:109546542+109549290,chr12:109546542+109549518	1,5	9	CCTCCCTCT	1	71.1439213843	-0.391923077619	4.07538457083e-05	chr12_+_109548563_109548572|71.1439213843|-0.391923077619	3.99862054443201e-05	IN	ENSMUST00000143847	Novel	NA	Excluded	E1	6	0.000127239589813127	-4.01533595827008e-05	0.000817652694579509	TRUE	FALSE	FALSE					FALSE	FALSE	FALSE
chr12_+_109566028_109566033	ENSMUST00000143836.7	3	chr12:109558320+109571390	3	5	GTGTG	1	66.8458982768	-0.167333333443	0.0486030074029	chr12_+_109566028_109566033|66.8458982768|-0.167333333443	0.0485532775087693	IN	ENSMUST00000143836	Novel	NA	Excluded	E1	6	-0.000304960041288151	-0.000766545996413865	0.00167961224915789	TRUE	FALSE	FALSE					FALSE	FALSE	FALSE
chr12_+_109652700_109652715	ENSMUST00000181253.8	3721	chr12:109651938+109654285	3721	15	AATGGATACCCCAAG	1	86.9971024839	0.100684205952	8.46921466291e-09	chr12_+_109652700_109652715|86.9971024839|0.100684205952	1.44311262939567e-09	IN	ENSMUST00000181253	Annotated	NA	Included	I2	10	-0.00548717692347209	0.103235817042189	0.00912134012371667	TRUE	FALSE	FALSE					FALSE	FALSE	FALSE
chr12_+_111539407_111539426	ENSMUST00000222375.1	3	chr12:111538548+111539546	3	19	AGCTGTTGCGCAGCCATTG	1	81.2298297112	4.83721734907	1.38555833473e-11	chr12_+_111539407_111539426|81.2298297112|4.83721734907	5.13578068961351e-12	IN	ENSMUST00000222375	Novel	Alt3	Excluded	E1	6	-0.000177651759922419	0.000149838055823703	-0.000286102385252812	TRUE	FALSE	FALSE					FALSE	FALSE	FALSE
chr12_+_111651957_111651984	ENSMUST00000075281.7	442	chr12:111647728+111653389,chr12:111647728+111655269	423,19	27	AAACATGTCATTCAGGTTTATCAAAAG	1	83.671903989	5.76625813976	0	chr12_+_111651957_111651984|83.671903989|5.76625813976	0	IN	ENSMUST00000075281	Annotated	NA	Non-Neuronal	NN1	23	-0.0342554954376696	-0.0691415567462765	-0.00369732903174749	TRUE	TRUE	TRUE					FALSE	FALSE	FALSE
chr12_+_112179479_112179500	ENSMUST00000183816.1	401	chr12:112179348+112179794	401	21	CCCTCCCAGGACGCAGAGAAG	1	86.0899822025	1.0251200071	3.73923114694e-13	chr12_+_112179479_112179500|86.0899822025|1.0251200071	6.87228052242972e-14	IN	ENSMUST00000183816	Annotated	NA	Included	I1	1	-0.000186232042780311	-9.3186385008988e-05	0.00175891274509481	TRUE	FALSE	FALSE					FALSE	FALSE	FALSE
chr12_+_112977130_112977149	ENSMUST00000223287.1	1	chr12:112976982+112977252	1	19	GCGTGTGCCCGCCCACAAG	1	75.9380933307	2.65991304815	3.51008111465e-12	chr12_+_112977130_112977149|75.9380933307|2.65991304815	2.81763501419618e-12	IN	ENSMUST00000223287	Novel	Alt5	Excluded	E3	2	-0.00150308144053011	-0.0028207213658442	-0.00280273116894336	TRUE	FALSE	FALSE					FALSE	FALSE	FALSE
chr12_+_113134800_113134812	ENSMUST00000109727.8	1087	chr12:113133337+113135796,chr12:113133576+113135796	39,1048	12	GCACTTACCTGG	1	81.8280395081	2.14200001	5.13158607052e-07	chr12_+_113134800_113134812|81.8280395081|2.14200001	1.71448750641012e-07	IN	ENSMUST00000109727	Missing in GENCODE	NA	Neuronal	N1	18	0.0734561492171239	0.0341759855551261	0.0348774083254313	TRUE	TRUE	TRUE	12.5	1	14.5	1	FALSE	FALSE	FALSE
chr12_+_12276342_12276367	ENSMUST00000223061.1	41	chr12:12262238+12295615,chr12:12262238+12304180	6,35	25	TGGGAAGCAACACTGAGGAATGCAG	1	85.5411110758	-0.021689657724	0	chr12_+_12276342_12276367|85.5411110758|-0.021689657724	0	IN	ENSMUST00000223061	Novel	Alt3	Excluded	E1	6	-0.000520159476670967	0.000695889864279524	0.000203601496085696	TRUE	FALSE	FALSE					FALSE	FALSE	FALSE
chr12_+_16955669_16955681	ENSMUST00000020904.7	0	chr12:16954967+16957225	0	12	GAAAGTCAGGAG	1	83.6173863121	2.19537496567	0.000133624657138	chr12_+_16955669_16955681|83.6173863121|2.19537496567	3.34038602149977e-05	IN	ENSMUST00000020904	Annotated	NA	Included	I1	1	6.30287699807548e-99	-1.59069713160179e-99	2.87363859579181e-99	TRUE	FALSE	FALSE					FALSE	FALSE	FALSE
chr12_+_16978673_16978692	ENSMUST00000020904.7	42	chr12:16978102+16984637	42	19	AAGAGCCATTTCTCTTTAG	1	85.6353344704	0.0766086937941	9.25410859054e-11	chr12_+_16978673_16978692|85.6353344704|0.0766086937941	1.7824408615752e-11	IN	ENSMUST00000020904	Novel	NA	Excluded	E1	6	0.000463877658359172	0.000237680163695801	0.000148529302454746	TRUE	FALSE	FALSE					FALSE	FALSE	FALSE
chr12_+_21214361_21214370	ENSMUST00000090834.12	338	chr12:21213225+21217974	338	9	TCTAGGAGA	1	75.6696481518	5.86869237973	7.05694098019e-05	chr12_+_21214361_21214370|75.6696481518|5.86869237973	5.79691721136477e-05	IN	ENSMUST00000090834	Annotated	NA	Neuronal	N1	18	0.0656438871509772	0.0217362256169741	0.0288371055582662	TRUE	TRUE	TRUE	12.5	1	14.5	1	FALSE	FALSE	FALSE
chr12_+_21214366_21214370	ENSMUST00000090834.12	39	chr12:21213225+21217974	39	4	GAGA	1	71.8253750818	6.09075009823	0.0697877293568	chr12_+_21214366_21214370|71.8253750818|6.09075009823	0.0678282653364926	IN	ENSMUST00000090834	Missing in GENCODE	NA	Neuronal	N6	15	0.0121969088184297	0.00561446626463918	0.00722790552381972	TRUE	TRUE	TRUE	14.5	1			FALSE	FALSE	FALSE
chr12_+_21294915_21294939	ENSMUST00000067284.9	5	chr12:21293354+21295029	5	24	TATGGGAACTGAACCTGGAGCCTT	1	80.5918796697	0.151678566255	0	chr12_+_21294915_21294939|80.5918796697|0.151678566255	0	IN	ENSMUST00000067284	Novel	NA	Excluded	E1	6	0.000233213322823389	0.000242547571885329	0.000902667428118201	TRUE	FALSE	FALSE					FALSE	FALSE	FALSE
chr12_+_24990214_24990217	ENSMUST00000066652.6	1	chr12:24989836+24990675	1	3	CAA	1	61.143777408	0.145000019244	0.0495149063181	chr12_+_24990214_24990217|61.143777408|0.145000019244	0.0495145011988352	IN	ENSMUST00000066652	Novel	NA	Excluded	E4	11	-0.00366517188345371	-0.000567288133867729	-0.00384656141465056	TRUE	FALSE	FALSE					FALSE	FALSE	FALSE
chr12_+_32968633_32968643	ENSMUST00000076698.12	3789	chr12:32967743+32969180,chr12:32967743+32974127	309,3480	10	ACTGTAAATG	1	76.1077230625	1.59949999835	5.30107405383e-06	chr12_+_32968633_32968643|76.1077230625|1.59949999835	4.18984353323104e-06	IN	ENSMUST00000076698	Missing in GENCODE	NA	Neuronal	N4	13	0.0302352945567992	0.0102969546181413	0.0303107375873422	TRUE	TRUE	TRUE	13.5	1	14.5	1	FALSE	FALSE	FALSE
chr12_+_3445451_3445454	ENSMUST00000092003.11	0	chr12:3442556+3450250,chr12:3442556+3451661	0	3	AAG	2	83.6333376526	3.99371436664	1	chr12_+_3445451_3445454|83.6333376526|3.99371436664	0.624694360346458	RESCUED	ENSMUST00000092003	Annotated	NA	Included	I1	1	3.2562605990333e-23	1.1345166605495e-22	-3.20175680937846e-23	TRUE	FALSE	FALSE					FALSE	FALSE	FALSE
chr12_+_3754095_3754116	ENSMUST00000164578.8	993	chr12:3751907+3772586	993	21	GAGGAAGAGCAAAAGCAGGCA	1	77.229841174	4.64339997049	1.83444370805e-11	chr12_+_3754095_3754116|77.229841174|4.64339997049	1.28375088337407e-11	IN	ENSMUST00000164578	Annotated	NA	Neuronal	N1	18	0.0541923035965904	0.00118916273937197	0.0194818447346002	TRUE	TRUE	TRUE	12.5	1	14.5	1	TRUE	FALSE	FALSE
chr12_+_3774569_3774574	ENSMUST00000173542.7	2	chr12:3772746+3779618	2	5	GAGAG	1	83.3494935605	0.49222221329	0.0258405839947	chr12_+_3774569_3774574|83.3494935605|0.49222221329	0.00672736695135479	IN	ENSMUST00000173542	Novel	Alt5_3	Excluded	E2	3	0.00511744141068007	0.00206467462151404	0.0017391454296562	TRUE	FALSE	FALSE					FALSE	FALSE	FALSE
chr12_+_38087572_38087593	ENSMUST00000220990.1	433	chr12:38084243+38100363	433	21	AAACAAGATATTCTTAACCAA	1	78.0556510507	3.70236000299	1.42952316651e-11	chr12_+_38087572_38087593|78.0556510507|3.70236000299	8.96205332168165e-12	IN	ENSMUST00000220990	Annotated	NA	Muscular	M1	22	0.020217898823919	-0.102270559783478	0.0257077234705746	TRUE	FALSE	FALSE					FALSE	FALSE	FALSE
chr12_+_40794596_40794623	ENSMUST00000037488.7	0	chr12:40790161+40794767,chr12:40794338+40794767	0	27	AATTCCACTATTTGGTCCCTACCCTAG	1	77.7904513825	4.98470959428	0	chr12_+_40794596_40794623|77.7904513825|4.98470959428	0	IN	ENSMUST00000037488	Annotated	NA	Included	I1	1	-6.02087419274466e-06	2.81249142278713e-05	1.27492848465034e-05	TRUE	TRUE	TRUE	11.5	1	12.5	1	FALSE	FALSE	FALSE
chr12_+_44535056_44535074	ENSMUST00000110748.3	2618	chr12:44532659+44537250	2618	18	CAAAGCTCCTTCATGACT	1	69.4592595685	3.32936358858	2.59717580775e-10	chr12_+_44535056_44535074|69.4592595685|3.32936358858	2.58028820532274e-10	IN	ENSMUST00000110748	Annotated	NA	Neuro-Muscular	NM1	12	0.0342759775469137	-0.0741714311648645	-0.0420851122231242	TRUE	TRUE	TRUE	11.5	1			TRUE	FALSE	TRUE
chr12_+_44535061_44535074	ENSMUST00000110748.3	20	chr12:44532659+44537250	20	13	CTCCTTCATGACT	1	65.7723592478	3.08541172217	2.66241805602e-07	chr12_+_44535061_44535074|65.7723592478|3.08541172217	2.66122625047771e-07	IN	ENSMUST00000110748	Novel	NA	Excluded	E2	3	0.00321697701433547	-0.00938974736551978	-0.00554046927868468	TRUE	FALSE	FALSE					TRUE	FALSE	TRUE
chr12_+_44566839_44566869	ENSMUST00000110748.3	1699	chr12:44566412+44568543	1699	30	CTCCTACTCCAACTCCAGCCCCCATTTACG	1	75.5117920285	3.46202939354	0	chr12_+_44566839_44566869|75.5117920285|3.46202939354	0	IN	ENSMUST00000110748	Annotated	NA	Neuro-Muscular	NM1	12	0.0575599728060919	-0.0696616267391325	-0.0482948720654206	TRUE	TRUE	TRUE	11.5	1	12.5	1	FALSE	FALSE	TRUE
chr12_+_44578168_44578180	ENSMUST00000110748.3	48	chr12:44576789+44590107	48	12	GTGCAGGCAAAG	1	76.7701180154	3.74106252193	3.09710842616e-06	chr12_+_44578168_44578180|76.7701180154|3.74106252193	2.28730070994665e-06	IN	ENSMUST00000110748	Novel	Alt5	Excluded	E1	6	0.000821884657605131	-0.00218214963737681	8.61931175996805e-05	TRUE	FALSE	FALSE					TRUE	FALSE	FALSE
chr12_+_44597781_44597793	ENSMUST00000110748.3	123	chr12:44591059+44598349	123	12	GTCTTTTGAAAG	1	82.4899165603	4.46999991313	1.69360866797e-06	chr12_+_44597781_44597793|82.4899165603|4.46999991313	5.05951459395249e-07	IN	ENSMUST00000110748	Annotated	NA	Excluded	E3	2	0.0125709961459965	-0.0296367823326664	0.0265210401841377	TRUE	FALSE	FALSE					FALSE	FALSE	FALSE
chr12_+_51594290_51594298	ENSMUST00000164782.9	9	chr12:51593791+51595334	9	8	TAGAAATG	1	84.0882961251	0.578083330144	9.1250550286e-05	chr12_+_51594290_51594298|84.0882961251|0.578083330144	2.13049927538789e-05	IN	ENSMUST00000164782	Novel	NA	Excluded	E1	6	0.000195636061044975	-0.000409914148513441	0.000254843936115316	TRUE	FALSE	FALSE					FALSE	FALSE	FALSE
chr12_+_51730887_51730899	ENSMUST00000021338.9	0	chr12:51723048+51738552	0	12	AGTGAATTAGAT	1	75.8766012582	4.05050002784	0.000922730567783	chr12_+_51730887_51730899|75.8766012582|4.05050002784	0.000744753022035805	IN	ENSMUST00000021338	Annotated	Alt3	Included	I2	10	0.00266022884727525	-0.00258216362224139	0.00117499598078775	TRUE	FALSE	FALSE					FALSE	FALSE	FALSE
chr12_+_59137580_59137602	ENSMUST00000176752.7	1580	chr12:59136195+59137697	1580	22	ATTCGAAGCCGATTTTATGTGG	1	82.0971752213	2.04823074962	3.27737836869e-13	chr12_+_59137580_59137602|82.0971752213|2.04823074962	1.0458300891969e-13	IN	ENSMUST00000176752	Annotated	NA	Included	I1	1	-0.000290153519658114	-0.000206230861373788	-2.46107540065019e-05	TRUE	FALSE	FALSE					FALSE	FALSE	FALSE
chr12_+_59146335_59146362	ENSMUST00000175912.7	203	chr12:59137786+59146846,chr12:59144770+59146846	124,79	27	TTTGTTGAAGGATCACAAATATCAGAG	1	81.5617695119	1.96522583043	0	chr12_+_59146335_59146362|81.5617695119|1.96522583043	0	IN	ENSMUST00000175912	Annotated	NA	Excluded	E4	11	-0.014810676214198	0.00183699950753963	0.0873637676908602	TRUE	TRUE	TRUE	10.5	-1			FALSE	FALSE	FALSE
chr12_+_61597308_61597336	ENSMUST00000130887.1	30	chr12:61524830+61604965,chr12:61524830+61669479	27,3	28	ATTGGATCAGTTCTCAATAAAACCAGAG	1	71.3006726528	0.207031253609	0	chr12_+_61597308_61597336|71.3006726528|0.207031253609	0	IN	ENSMUST00000130887	Novel	NA	Excluded	E1	6	0.00054262491428573	-0.00100973438709082	-0.00105965303784833	TRUE	FALSE	FALSE					FALSE	FALSE	FALSE
chr12_+_61768007_61768027	ENSMUST00000055815.13	1	chr12:61669654+61839407	1	20	TTCTAAGAACAGAACCCAAG	1	79.4149331409	-0.109291668981	6.02998539989e-10	chr12_+_61768007_61768027|79.4149331409|-0.109291668981	3.05926506349863e-10	IN	ENSMUST00000055815	Novel	NA	Excluded	E1	6	-0.000206720489421975	0.00162393891209455	-0.000577956405430457	TRUE	FALSE	TRUE					FALSE	FALSE	FALSE
chr12_+_64970225_64970255	ENSMUST00000066296.8	176	chr12:64968028+64976694	176	30	ATTGGCCCTTTCAGTGGACAGAACCAAGAG	1	80.3835109681	0.237176474403	0	chr12_+_64970225_64970255|80.3835109681|0.237176474403	0	IN	ENSMUST00000066296	Annotated	NA	Excluded	E3	2	0.000596504130770599	0.00288101508838104	0.0255837386618329	TRUE	FALSE	FALSE					FALSE	FALSE	FALSE
chr12_+_69960547_69960562	ENSMUST00000222141.1	6	chr12:69959488+69963227	6	15	GGAAGCACAAATGAG	1	86.7293823658	5.38984224043	1.35332810514e-08	chr12_+_69960547_69960562|86.7293823658|5.38984224043	2.35343600163418e-09	IN	ENSMUST00000222141	Annotated	NA	Included	I1	1	3.01333960110569e-05	-0.000140510990557896	-6.59226378522413e-05	TRUE	TRUE	TRUE	13.5	1	14.5	1	TRUE	FALSE	FALSE
chr12_+_71958746_71958773	ENSMUST00000221317.1	587	chr12:71952559+71959805	587	27	GAGTTCTTTGTGAACAACTCCAAGCAG	1	80.5342891156	3.4064838694	0	chr12_+_71958746_71958773|80.5342891156|3.4064838694	0	IN	ENSMUST00000221317	Annotated	NA	Neuronal	N1	18	0.0825306395118645	0.0455232726282193	-0.0306450870143012	TRUE	TRUE	TRUE	11.5	1	12.5	1	FALSE	FALSE	FALSE
chr12_+_76317154_76317177	ENSMUST00000021443.6	23	chr12:76315101+76317606	23	23	CTGCTGCAAGGCACAAAGTGGAG	1	82.0933772831	-0.0346296302698	0	chr12_+_76317154_76317177|82.0933772831|-0.0346296302698	0	IN	ENSMUST00000021443	Novel	NA	Excluded	E1	6	0.000192972047900028	8.87638922221106e-05	0.0013884612428406	TRUE	FALSE	FALSE					FALSE	FALSE	FALSE
chr12_+_76572046_76572069	ENSMUST00000219426.1	0	chr12:76571642+76572394	0	23	CAGCCAGAGCAGTGGGAATGAAG	1	78.0314132995	1.55318517238	1.03028696685e-11	chr12_+_76572046_76572069|78.0314132995|1.55318517238	6.48148201776166e-12	IN	ENSMUST00000219426	Annotated	NA							FALSE	TRUE	TRUE					FALSE	FALSE	FALSE
chr12_+_76572049_76572069	ENSMUST00000075249.5	0	chr12:76571642+76572394	0	20	CCAGAGCAGTGGGAATGAAG	1	78.0232304689	1.68316665385	6.62112142891e-10	chr12_+_76572049_76572069|78.0232304689|1.68316665385	4.17018641840627e-10	IN	ENSMUST00000075249	Annotated	NA							FALSE	FALSE	FALSE					FALSE	FALSE	FALSE
chr12_+_77239572_77239601	ENSMUST00000217879.1	1	chr12:77239253+77277360	1	29	CCGGGTCCCCACGGTCAGACCGTGGGAAG	1	80.0821618334	0.0802121243059	0	chr12_+_77239572_77239601|80.0821618334|0.0802121243059	0	IN	ENSMUST00000217879	Novel	NA	Excluded	E1	6	0.000911878655119081	0.00047913650153866	0.000703647111526333	TRUE	FALSE	FALSE					FALSE	FALSE	FALSE
chr12_+_78435173_78435195	ENSMUST00000052472.5	1	chr12:78412433+78454756	1	22	AAATTCCCAACATTCCCATTTT	1	75.9762108198	3.82134615458	9.39182065451e-12	chr12_+_78435173_78435195|75.9762108198|3.82134615458	7.51343431915075e-12	IN	ENSMUST00000052472	Novel	NA	Excluded	E1	6	0.000957863648172543	0.00054526881241049	0.00039281762196974	TRUE	FALSE	FALSE					FALSE	FALSE	FALSE
chr12_+_78435206_78435212	ENSMUST00000052472.5	1	chr12:78412433+78454756	1	6	AAAGGG	1	80.6008911413	4.31629998684	0.0395495065616	chr12_+_78435206_78435212|80.6008911413|4.31629998684	0.0163678145625957	IN	ENSMUST00000052472	Novel	NA	Excluded	E1	6	0.000247411055469242	3.10092383336662e-05	0.00054179696131568	TRUE	FALSE	FALSE					FALSE	FALSE	FALSE
chr12_+_78500131_78500154	ENSMUST00000052472.5	40	chr12:78492310+78504616	40	23	TTGACCAACTTTAGTTAATTTAG	1	82.1826288313	None	0	chr12_+_78500131_78500154|82.1826288313|None	0	IN	ENSMUST00000052472	Novel	NA	Excluded	E1	6	-6.77730977753968e-06	0.000213354456153686	-0.000161248993663631	TRUE	FALSE	FALSE					FALSE	FALSE	FALSE
chr12_+_78559116_78559122	ENSMUST00000110388.9	74	chr12:78504751+78562855,chr12:78532698+78562855	30,44	6	CATAAG	1	81.4520090972	2.79559994265	0.0283410721031	chr12_+_78559116_78559122|81.4520090972|2.79559994265	0.0101056132650903	IN	ENSMUST00000110388	Novel	NA	Excluded	E1	6	1.29805962109419e-05	2.71340366249278e-06	3.06127525473668e-05	TRUE	FALSE	FALSE					FALSE	FALSE	FALSE
chr12_+_80948452_80948466	ENSMUST00000094693.10	2	chr12:80947865+80949094	2	14	TAAAGTGGTCCTTG	1	73.3522843545	3.88477784395	1.76223692305e-08	chr12_+_80948452_80948466|73.3522843545|3.88477784395	1.64962026261151e-08	IN	ENSMUST00000094693	Novel	NA							FALSE	FALSE	TRUE					FALSE	FALSE	FALSE
chr12_+_88387225_88387253	ENSMUST00000101165.8	1	chr12:88371778+88401972	1	28	GATAATAATGGACTAAACCTCTAAAATG	1	83.0355076495	-0.0928125069477	0	chr12_+_88387225_88387253|83.0355076495|-0.0928125069477	0	IN	ENSMUST00000101165	Novel	NA	Excluded	E1	6	0.000693607749549249	0.000684048652908879	-0.00101173053358714	TRUE	FALSE	FALSE					FALSE	FALSE	FALSE
chr12_+_88832552_88832570	ENSMUST00000167734.7	0	chr12:88723186+89187021,chr12:88795893+88850278	0	18	ATGTCAGTCAAGGTCCAG	1	83.0983462638	3.16672726382	7.91085454699e-07	chr12_+_88832552_88832570|83.0983462638|3.16672726382	2.14167260037534e-07	IN	ENSMUST00000167734	Annotated	NA	Included	I1	1	-1.32944256141899e-06	6.24272195941529e-06	2.92593734445611e-06	TRUE	TRUE	TRUE	10.5	1	10.5	1	FALSE	FALSE	FALSE
chr12_+_88850278_88850308	ENSMUST00000167734.7	0	chr12:88723186+89187021,chr12:88832570+89187021	0	30	GCCTCTCCCATCTTATGATGAGTGAACAAG	1	86.9716562978	3.29405879098	0	chr12_+_88850278_88850308|86.9716562978|3.29405879098	0	IN	ENSMUST00000167734	Annotated	Alt3	Included	I1	1	-0.000504166233180376	0.00228431759339865	-0.00127795442479487	TRUE	TRUE	TRUE	10.5	1	10.5	1	FALSE	FALSE	FALSE
chr12_+_89191152_89191176	ENSMUST00000167734.7	164	chr12:89187323+89193045	164	24	CACTCAGGCATCGGACACGCTATG	1	73.4701585463	5.76607143027	0	chr12_+_89191152_89191176|73.4701585463|5.76607143027	0	IN	ENSMUST00000167734	Missing in GENCODE	NA	Excluded	E1	6	0.000508372991504478	-0.000111082423828923	0.00674993518649597	TRUE	FALSE	FALSE					FALSE	FALSE	FALSE
chr12_+_8934259_8934286	ENSMUST00000020909.3	6	chr12:8931748+8934695	6	27	TCAGTTGTTTAACATGGAAAGGCATGT	1	78.2386771464	-0.282709672266	0	chr12_+_8934259_8934286|78.2386771464|-0.282709672266	0	IN	ENSMUST00000020909	Novel	NA	Excluded	E1	6	0.000187523460912959	1.45327592229808e-05	0.00022465942463513	TRUE	FALSE	FALSE					FALSE	FALSE	FALSE
chr12_+_89354452_89354479	ENSMUST00000167103.7	1264	chr12:89348449+89503017	1264	27	ACTGTATCAGGATAAACTGTAACTCCA	1	80.7688981176	5.69354836402	0	chr12_+_89354452_89354479|80.7688981176|5.69354836402	0	IN	ENSMUST00000167103	Annotated	NA	Neuro-Muscular	NM3	19	0.0226289509907995	-0.0939323052158962	-0.00787175646221432	TRUE	FALSE	FALSE					FALSE	FALSE	FALSE
chr12_+_89517905_89517932	ENSMUST00000167103.7	682	chr12:89513112+89532890	682	27	TTGCGTTGACCAAAGCTGACCTGCAAG	1	73.735289161	5.53390323347	0	chr12_+_89517905_89517932|73.735289161|5.53390323347	0	IN	ENSMUST00000167103	Annotated	NA	Excluded	E3	2	0.00107389233613305	-0.0150207047282956	0.024811455567466	TRUE	FALSE	FALSE					FALSE	FALSE	FALSE
chr12_+_98755697_98755725	ENSMUST00000110104.9	3	chr12:98752892+98756184	3	28	TGTATTCCTAGCTACTTGGGAGGCTGAG	1	79.822486439	0.0158124910668	0	chr12_+_98755697_98755725|79.822486439|0.0158124910668	0	IN	ENSMUST00000110104	Novel	NA	Excluded	E1	6	5.96626908792027e-05	2.11786791226382e-05	6.38122806885866e-05	TRUE	FALSE	FALSE					FALSE	FALSE	FALSE
chr12_+_98937119_98937149	ENSMUST00000085109.9	85	chr12:98920783+98942217	85	30	GAACCAGCTCCTGATTTGCCAGTGTCTCAG	1	82.8291069704	1.65279409656	0	chr12_+_98937119_98937149|82.8291069704|1.65279409656	0	IN	ENSMUST00000085109	Annotated	NA	Excluded	E1	6	0.000523011130608732	0.000222870848149232	0.00106700533087647	TRUE	FALSE	FALSE					FALSE	FALSE	FALSE
chr12_+_99936049_99936058	ENSMUST00000153627.7	1	chr12:99935107+99945239	1	9	TCCTCACCT	1	62.6719296423	-0.189538469395	0.00015077348378	chr12_+_99936049_99936058|62.6719296423|-0.189538469395	0.000150768483028862	IN	ENSMUST00000153627	Novel	NA	Excluded	E1	6	0.000167609783502813	1.51935488489199e-05	0.000400765573219924	TRUE	FALSE	FALSE					FALSE	FALSE	FALSE
chr12_-_100337941_100337965	ENSMUST00000223020.1	15	chr12:100332719-100340496,chr12:100332719-100347935	11,4	24	GACATGCTGGGATGGAGGAAGCAG	1	79.6595548892	0.246250004142	0	chr12_-_100337941_100337965|79.6595548892|0.246250004142	0	IN	ENSMUST00000223020	Novel	NA	Excluded	E1	6	0.000168483893724949	-0.000165331383073973	0.00105366961598452	TRUE	FALSE	FALSE					FALSE	FALSE	FALSE
chr12_-_100340496_100340499	ENSMUST00000062957.7	101	chr12:100332719-100347935	101	3	TTA	2	82.0138277406	4.51028573513	0.604779729048	chr12_-_100340496_100340499|82.0138277406|4.51028573513,chr12_-_100336400_100336403|63.2797723916|0.304999987462	0.59786729713984	RESCUED	ENSMUST00000062957	Novel	Alt5	Excluded	E1	6	9.79253693740947e-05	-8.17901515862186e-05	0.000887534471619606	TRUE	FALSE	FALSE					FALSE	FALSE	FALSE
chr12_-_100445955_100445979	ENSMUST00000062957.7	31	chr12:100419570-100446859	31	24	GATAGATGTGCATGAAGACCAACA	1	78.8178281987	2.28764288593	0	chr12_-_100445955_100445979|78.8178281987|2.28764288593	0	IN	ENSMUST00000062957	Annotated	Alt3	Excluded	E1	6	0.000303472847599594	-0.000153198083353643	0.00292097634362522	TRUE	FALSE	FALSE					FALSE	FALSE	FALSE
chr12_-_102675442_102675467	ENSMUST00000046518.11	0	chr12:102623425-102695710,chr12:102674964-102704721,chr12:102623425-102704721	0	25	GAAGCGAGGGATAGAAGTCGTGCAG	1	92.3007160529	1.72865520572	1.84003923209e-11	chr12_-_102675442_102675467|92.3007160529|1.72865520572	3.13704617838084e-12	IN	ENSMUST00000046518	Annotated	Alt3	Included	I1	1	-3.90327652431925e-05	-2.64098202482274e-05	0.00030863367396278	TRUE	FALSE	FALSE					FALSE	FALSE	FALSE
chr12_-_103424586_103424597	ENSMUST00000220975.1	1	chr12:103424471-103425586	1	11	CAACCATGAAG	1	81.5690891747	2.58833331217	1.02445430783e-06	chr12_-_103424586_103424597|81.5690891747|2.58833331217	3.57932901318136e-07	IN	ENSMUST00000220975	Novel	Alt3	Excluded	E1	6	-5.52134564839101e-06	-0.000201548338185451	-8.15881732771728e-05	TRUE	FALSE	FALSE					FALSE	FALSE	FALSE
chr12_-_103443481_103443511	ENSMUST00000055071.8	0	chr12:103442993-103443626	0	30	GAACACTGTTTGGCTCTGCCATAGGAGGAG	1	80.0511913735	0.120264705928	0	chr12_-_103443481_103443511|80.0511913735|0.120264705928	0	IN	ENSMUST00000055071	Annotated	NA	Included	I1	1	-1.84169186430834e-26	-6.63257179109072e-26	6.8839853624229e-26	TRUE	FALSE	FALSE					FALSE	FALSE	FALSE
chr12_-_103452470_103452500	ENSMUST00000044687.6	0	chr12:103451967-103455721	0	30	GAAAATTTGTGGGCGCTGCTATAGGAGGAG	1	80.1947879651	0.184764702702	0	chr12_-_103452470_103452500|80.1947879651|0.184764702702	0	IN	ENSMUST00000044687	Annotated	NA							FALSE	FALSE	FALSE					FALSE	FALSE	FALSE
chr12_-_103457014_103457044	ENSMUST00000044687.6	0	chr12:103456519-103457152	0	30	GAAAATTTGTGGGCGCTGCTATAGGAGGAG	1	80.1947879651	0.245058824911	0	chr12_-_103457014_103457044|80.1947879651|0.245058824911	0	IN	ENSMUST00000044687	Annotated	NA							FALSE	FALSE	FALSE					FALSE	FALSE	FALSE
chr12_-_109052833_109052862	ENSMUST00000190647.2	0	chr12:109039013-109068125,chr12:109039013-109053256	0	29	GCCTCTGCCGCAGACATGGAGAAACTCAG	1	88.9495534712	1.04327272782	0	chr12_-_109052833_109052862|88.9495534712|1.04327272782	0	IN	ENSMUST00000190647	Annotated	Alt5	Included	I2	10	0.00199545449268927	-0.00935466606610803	-0.00477079773964321	TRUE	FALSE	FALSE					FALSE	FALSE	FALSE
chr12_-_110695765_110695780	ENSMUST00000094361.10	52	chr12:110695680-110696251	52	15	TCCAAAATAGAGTCG	1	77.9964377411	-0.82668422241	2.00816430151e-09	chr12_-_110695765_110695780|77.9964377411|-0.82668422241	1.26961707813678e-09	IN	ENSMUST00000094361	Novel	Alt3	Excluded	E1	6	0.000507822697795663	-0.000155462410747836	0.000339026027375221	TRUE	FALSE	FALSE					FALSE	FALSE	FALSE
chr12_-_110977751_110977770	ENSMUST00000128353.7	5	chr12:110977548-110977947	5	19	TTGGAAGGACCTGGCTCAG	1	84.6626479647	-0.243347827507	5.34328137292e-12	chr12_-_110977751_110977770|84.6626479647|-0.243347827507	1.1545209233077e-12	IN	ENSMUST00000128353	Novel	Alt3	Excluded	E2	3	-0.00122452996969077	-0.00142633533502106	-0.00155306468659283	TRUE	FALSE	FALSE					FALSE	FALSE	FALSE
chr12_-_11119002_11119032	ENSMUST00000055673.1	14	chr12:11092755-11119758	14	30	ACTTGAAGAAGAAACACTGCTGCTCTTTCA	1	75.1911424623	0.0529117693248	0	chr12_-_11119002_11119032|75.1911424623|0.0529117693248	0	IN	ENSMUST00000055673	Novel	NA	Excluded	E1	6	1.76028838012834e-05	-0.000967562421686687	0.00058817691005669	TRUE	FALSE	FALSE					FALSE	FALSE	FALSE
chr12_-_111962432_111962456	ENSMUST00000021719.6	0	chr12:111961538-111963229	0	24	ATAAAAGAAGTAAAGCTTTGAAAG	1	90.343673013	1.83339290188	5.90816284785e-12	chr12_-_111962432_111962456|90.343673013|1.83339290188	9.19930798204405e-13	IN	ENSMUST00000021719	Annotated	NA	Included	I1	1	1.24884392717392e-132	6.59599364706945e-133	2.05730125377447e-132	TRUE	FALSE	FALSE					FALSE	FALSE	FALSE
chr12_-_112912692_112912720	ENSMUST00000075827.4	0	chr12:112912614-112913164,chr12:112912614-112913144	0	28	ACACCAATGACTGCAACCCTCTGCCCTG	1	80.0653127984	2.93118748194	0	chr12_-_112912692_112912720|80.0653127984|2.93118748194	0	IN	ENSMUST00000075827	Annotated	NA	Included	I1	1	6.35869032663062e-14	-3.91015305209862e-13	-1.42773491863982e-13	TRUE	FALSE	FALSE					FALSE	FALSE	FALSE
chr12_-_13244967_13244997	ENSMUST00000071103.9	0	chr12:13243956-13245685	0	30	GCTGCAGAAACAGGAAGTGGAAAAACTGGT	1	82.0014671781	4.45885297831	0	chr12_-_13244967_13244997|82.0014671781|4.45885297831	0	IN	ENSMUST00000071103	Annotated	NA	Included	I1	1	0	0	0	TRUE	FALSE	FALSE					FALSE	FALSE	FALSE
chr12_-_16558677_16558707	ENSMUST00000067124.5	2	chr12:16558501-16560981	2	30	TTACCTCCACGGGATTTTGGACGCCATTAG	1	73.4866623142	1.88999998175	0	chr12_-_16558677_16558707|73.4866623142|1.88999998175	0	IN	ENSMUST00000067124	Missing in GENCODE	NA	Excluded	E1	6	0.00433151645719931	0.00152938768285765	0.00487517789037786	TRUE	FALSE	FALSE					FALSE	FALSE	FALSE
chr12_-_17307470_17307500	ENSMUST00000095820.11	103	chr12:17301215-17308271	103	30	GTCTGAAGGAAAAGATGAAATGTTTAAAGA	1	78.3537892012	2.05311765401	0	chr12_-_17307470_17307500|78.3537892012|2.05311765401	0	IN	ENSMUST00000095820	Annotated	NA	Neuro-Muscular	NM3	19	0.020480939983517	-0.0557835943193327	0.0257680635184115	TRUE	FALSE	FALSE					FALSE	FALSE	FALSE
chr12_-_31600089_31600119	ENSMUST00000177962.8	49	chr12:31596377-31600643	49	30	CAAGAGTCAGTTCCAAACATTCATTCGTAG	1	78.4210817612	0.120088230819	0	chr12_-_31600089_31600119|78.4210817612|0.120088230819	0	IN	ENSMUST00000177962	Novel	NA	Excluded	E1	6	-2.18782580996145e-05	1.97161095397418e-06	7.5860102081686e-05	TRUE	FALSE	FALSE					FALSE	FALSE	FALSE
chr12_-_41458966_41458995	ENSMUST00000043884.5	133	chr12:41454671-41485570	133	29	CTAGAAATCTGGGACCTGGGAAGAAAGAG	1	77.0028971018	-0.0549393925026	0	chr12_-_41458966_41458995|77.0028971018|-0.0549393925026	0	IN	ENSMUST00000043884	Novel	NA	Excluded	E1	6	0.000717456107328	-5.55242251520764e-05	-0.000541258154528117	TRUE	FALSE	FALSE					FALSE	FALSE	FALSE
chr12_-_50419852_50419876	ENSMUST00000002765.8	0	chr12:50395040-50425438	0	24	TCTCCTGTGAGCCCTGGCTTTGAG	1	83.0517352037	3.87378575546	1.07895914425e-10	chr12_-_50419852_50419876|83.0517352037|3.87378575546	2.94261282007824e-11	IN	ENSMUST00000002765	Annotated	NA	Included	I1	1	2.69912425624829e-08	-1.67450666965174e-08	-5.04136730984734e-08	TRUE	FALSE	TRUE					FALSE	FALSE	FALSE
chr12_-_51912204_51912231	ENSMUST00000040583.6	68	chr12:51910093-51914973	68	27	GAGATCTTGTTGGATAATTCTGTGTTG	1	83.9492915861	4.8000967195	0	chr12_-_51912204_51912231|83.9492915861|4.8000967195	0	IN	ENSMUST00000040583	Annotated	NA	Neuronal	N6	15	0.0156815964375841	0.00526706284929337	0.0297207862364738	TRUE	TRUE	FALSE					FALSE	FALSE	FALSE
chr12_-_54783402_54783419	ENSMUST00000218934.1	24	chr12:54770840-54784014	24	17	ACTATGCAGGTTACATT	1	71.9533310732	4.30804759264	2.9906459531e-09	chr12_-_54783402_54783419|71.9533310732|4.30804759264	2.90033164151993e-09	IN	ENSMUST00000218934	Novel	Alt5	Excluded	E2	3	-0.000744882701126754	-0.000247174518668642	-0.00309065307401795	TRUE	FALSE	FALSE					FALSE	FALSE	FALSE
chr12_-_55605699_55605702	ENSMUST00000085385.6	1212	chr12:55604268-55612072,chr12:55604268-55612633	583,629	3	TTG	1	81.0239469327	2.99900002139	0.378677890649	chr12_-_55605699_55605702|81.0239469327|2.99900002139	0.145516710289563	RESCUED	ENSMUST00000085385	Missing in GENCODE	NA	Neuro-Muscular	NM4	16	0.0437191154420805	-0.0119625197015526	0.0455987897792381	TRUE	FALSE	FALSE					FALSE	FALSE	FALSE
chr12_-_56513571_56513599	ENSMUST00000218376.1	24	chr12:56511683-56528807	24	28	GGCTGTTTCAGCTTACGTCATCAGAAAG	1	82.5753701704	1.83206248283	0	chr12_-_56513571_56513599|82.5753701704|1.83206248283	0	IN	ENSMUST00000218376	Annotated	NA	Excluded	E3	2	-0.00542806567823551	0.000109020058301266	-0.00272937588090953	TRUE	FALSE	TRUE					FALSE	FALSE	FALSE
chr12_-_65070771_65070789	ENSMUST00000221166.1	1	chr12:65070052-65073814	1	18	CTTGGTCCCCAGACTAGG	1	76.8852300703	0.0700909148224	2.12594386539e-10	chr12_-_65070771_65070789|76.8852300703|0.0700909148224	1.54983581523993e-10	IN	ENSMUST00000221166	Novel	NA	Excluded	E1	6	-1.01033269559154e-05	3.30553191544569e-05	-3.49366225940101e-05	TRUE	FALSE	FALSE					FALSE	FALSE	FALSE
chr12_-_66511989_66512010	ENSMUST00000178814.8	1221	chr12:66506822-66513181	1221	21	CACCTGTAAATCCTCATTTGA	1	82.0712456612	2.94675998092	5.62572211038e-12	chr12_-_66511989_66512010|82.0712456612|2.94675998092	1.80300219199125e-12	IN	ENSMUST00000178814	Annotated	NA	Included	I1	1	-0.000302514873819559	0.00152719281175906	-0.000213352133427805	TRUE	FALSE	FALSE					FALSE	FALSE	FALSE
chr12_-_70252019_70252043	ENSMUST00000223160.1	13	chr12:70251260-70268061	13	24	TTGACATTAAAAAGCTGTTGGCAG	1	72.097618199	3.52082146491	0	chr12_-_70252019_70252043|72.097618199|3.52082146491	0	IN	ENSMUST00000223160	Annotated	NA	Excluded	E4	11	0.00208400958158758	-0.0197833016470763	0.0317550761067922	TRUE	FALSE	FALSE					FALSE	FALSE	FALSE
chr12_-_70267233_70267263	ENSMUST00000110520.9	4	chr12:70252484-70268061,chr12:70266492-70267992	3,1	30	CGGGAGCCCATGAGACAAAACCTATGAAGG	1	78.5348818011	0.414941175019	0	chr12_-_70267233_70267263|78.5348818011|0.414941175019	0	IN	ENSMUST00000110520	Annotated	Alt5	Excluded	E3	2	-5.06164693113984e-05	0.00343762103115041	-0.0256899511092032	TRUE	FALSE	FALSE					FALSE	FALSE	FALSE
chr12_-_71134958_71134973	ENSMUST00000221815.1	392	chr12:71126397-71136554,chr12:71132086-71136554,chr12:71132642-71136554,chr12:71133997-71136554	48,258,30,56	15	GTGCTGGGATTAAAG	1	81.4379567258	-0.191526318851	9.2331902124e-09	chr12_-_71134958_71134973|81.4379567258|-0.191526318851	3.30035576645571e-09	IN	ENSMUST00000221815	Novel	NA	Excluded	E1	6	0.00192484790700312	-0.00148704591411468	0.00875313024559821	TRUE	FALSE	FALSE					FALSE	FALSE	FALSE
chr12_-_76961262_76961289	ENSMUST00000082136.6	447	chr12:76953276-76961784,chr12:76953276-76961989	38,409	27	GAAGAGCAACCGAGGTTTCAATCTGCG	1	84.1468879539	3.52603225554	0	chr12_-_76961262_76961289|84.1468879539|3.52603225554	0	IN	ENSMUST00000082136	Annotated	NA	Excluded	E4	11	0.00195534044740339	-0.0200720965457773	-0.0107608326377676	TRUE	FALSE	FALSE					FALSE	FALSE	FALSE
chr12_-_81209453_81209471	ENSMUST00000085238.12	173	chr12:81205016-81214065	173	18	CGCTCCTGTTATCTCCAG	1	79.442174716	2.36154546724	5.13125542057e-10	chr12_-_81209453_81209471|79.442174716|2.36154546724	2.59151367032473e-10	IN	ENSMUST00000085238	Annotated	NA	Muscular	M1	22	0.0116556132129521	-0.125469514707501	-0.00430492790647253	TRUE	FALSE	FALSE					FALSE	FALSE	FALSE
chr12_-_81386168_81386172	ENSMUST00000164386.7	1	chr12:81359344-81474586	1	4	GTAT	1	70.2659761739	None	0.827670116888	chr12_-_81386168_81386172|70.2659761739|None	0.818595128092466	RESCUED	ENSMUST00000164386	Novel	NA	Excluded	E1	6	-0.000678327019838872	-0.000416954367446291	-0.000747255821450885	TRUE	FALSE	FALSE					FALSE	FALSE	FALSE
chr12_-_81574524_81574552	ENSMUST00000161211.7	0	chr12:81573960-81581800,chr12:81573960-81579569	0	28	CAAAAGTCTGGAGAAAAGCCTGTCCCAG	1	79.1309164152	3.82590623945	0	chr12_-_81574524_81574552|79.1309164152|3.82590623945	0	IN	ENSMUST00000161211	Annotated	NA	Included	I1	1	2.90051054649691e-116	3.63133330305375e-117	4.66526859300246e-116	TRUE	FALSE	FALSE					FALSE	FALSE	FALSE
chr12_-_83811285_83811305	ENSMUST00000110298.8	0	chr12:83808241-83831921	0	20	TTGTGGACGAGAAAACTAAG	1	75.4924225436	4.65845831111	2.15150064431e-08	chr12_-_83811285_83811305|75.4924225436|4.65845831111	1.79263768274041e-08	IN	ENSMUST00000110298	Annotated	Alt5	Excluded	E2	3	0.00103230423991994	2.67298340656356e-05	0.00134128527107946	TRUE	FALSE	FALSE					FALSE	FALSE	FALSE
chr12_-_83827184_83827211	ENSMUST00000085215.10	4	chr12:83825291-83831921	4	27	ATTCATTTCATTGTATAAGTAATTCTA	1	69.9478815843	1.70170968483	0	chr12_-_83827184_83827211|69.9478815843|1.70170968483	0	IN	ENSMUST00000085215	Novel	NA	Excluded	E2	3	0.00077402081915173	-0.00421319113773207	-0.000657910730127458	TRUE	FALSE	FALSE					FALSE	FALSE	FALSE
chr12_-_84808424_84808444	ENSMUST00000002073.12	0	chr12:84807210-84809147	0	20	GTGACTCTCGGGCTGTTCAG	1	93.0817102585	1.31083332545	1.73986336449e-09	chr12_-_84808424_84808444|93.0817102585|1.31083332545	3.16459303206784e-10	IN	ENSMUST00000002073	Annotated	NA							FALSE	FALSE	FALSE					FALSE	FALSE	FALSE
chr12_-_85169510_85169540	ENSMUST00000223220.1	0	chr12:85169417-85171374	0	30	ACCTATTCTGGAGACGACAAAGGCAGAAAG	1	86.4036228464	1.24535294639	0	chr12_-_85169510_85169540|86.4036228464|1.24535294639	0	IN	ENSMUST00000223220	Annotated	NA	Included	I1	1	4.77450666682644e-31	-1.93200593116687e-31	-2.0839347428138e-30	TRUE	FALSE	FALSE					FALSE	FALSE	FALSE
chr12_-_85240959_85240983	ENSMUST00000223230.1	0	chr12:85240876-85247611,chr12:85240876-85245762	0	24	GAATTAATTCGAGAACAAGTGGAG	1	88.0413973885	2.82117857977	1.72590830516e-11	chr12_-_85240959_85240983|88.0413973885|2.82117857977	2.7663427104585e-12	IN	ENSMUST00000223230	Annotated	NA	Included	I1	1	7.46979066092415e-16	-7.24157595381888e-15	-2.52708632371292e-15	TRUE	FALSE	FALSE					FALSE	FALSE	FALSE
chr12_-_87250476_87250504	ENSMUST00000072744.14	0	chr12:87249461-87251715	0	28	GTTCCTAGATAGAGCAGAAGAACTGGCG	1	88.8730768061	2.80687501072	0	chr12_-_87250476_87250504|88.8730768061|2.80687501072	0	IN	ENSMUST00000072744	Annotated	NA	Included	I1	1	7.99765739259333e-136	1.16212285591188e-136	9.64335178008134e-136	TRUE	FALSE	FALSE					FALSE	FALSE	FALSE
chr12_-_91063141_91063165	ENSMUST00000143415.7	0	chr12:91022477-91083673,chr12:91022477-91063275	0	24	GACCGTGTAAATGCATTACAAATG	1	87.9271830281	1.68260716461	1.44844136685e-10	chr12_-_91063141_91063165|87.9271830281|1.68260716461	2.33381092229479e-11	IN	ENSMUST00000143415	Annotated	NA	Included	I1	1	5.28941072934205e-11	-7.82095067409065e-14	-9.42338209852715e-11	TRUE	FALSE	FALSE					FALSE	FALSE	FALSE
chr12_-_91833204_91833222	ENSMUST00000167466.1	0	chr12:91831784-91841637,chr12:91831674-91841637	0	18	TCTTGACTGCCATTGAAG	1	86.4297940934	3.35290910879	1.43059868396e-07	chr12_-_91833204_91833222|86.4297940934|3.35290910879	2.55075498500901e-08	IN	ENSMUST00000167466	Annotated	Alt3	Excluded	E3	2	-0.00290522872342839	-0.000284730745115396	-0.0104053643885301	TRUE	FALSE	FALSE					FALSE	FALSE	FALSE
chr12_-_98242522_98242532	ENSMUST00000021390.8	48	chr12:98234397-98242641	48	10	TATTTACTCG	1	76.4806115426	-0.0670714354409	3.06586692268e-05	chr12_-_98242522_98242532|76.4806115426|-0.0670714354409	2.33570328360688e-05	IN	ENSMUST00000021390	Novel	NA	Excluded	E1	6	0.00113539669973808	0.00027412535285264	0.00156167266323018	TRUE	FALSE	FALSE					FALSE	FALSE	FALSE
chr12_-_98805466_98805487	ENSMUST00000223282.1	0	chr12:98802457-98810518,chr12:98802474-98810514	0	21	GTGATTCTGCAGACATGTCAG	1	83.8815847056	3.88452006161	1.82240000868e-09	chr12_-_98805466_98805487|83.8815847056|3.88452006161	4.38220904008801e-10	IN	ENSMUST00000223282	Annotated	NA	Included	I1	1	2.05953582600135e-07	-9.45581220334184e-07	-4.93426050896728e-07	TRUE	FALSE	FALSE					FALSE	FALSE	FALSE
chr12_-_98819860_98819869	ENSMUST00000065716.7	6	chr12:98817898-98824633	6	9	AGGATCTAG	1	72.3263921869	3.80830771648	0.000100160589884	chr12_-_98819860_98819869|72.3263921869|3.80830771648	9.64349677327059e-05	IN	ENSMUST00000065716	Annotated	NA							FALSE	FALSE	TRUE					FALSE	FALSE	FALSE
chr12_-_98821599_98821614	ENSMUST00000065716.7	96	chr12:98817898-98824633	96	15	ACAGGGGGTAGTAAG	1	86.5035776751	3.47742110961	2.44326653354e-08	chr12_-_98821599_98821614|86.5035776751|3.47742110961	4.3286879636284e-09	IN	ENSMUST00000065716	Annotated	NA	Included	I3	5	0.00642291356980265	0.0106926802188608	0.0333156131488579	TRUE	FALSE	FALSE					FALSE	FALSE	FALSE
chr13_+_108173991_108174011	ENSMUST00000142931.7	0	chr13:108172783+108175553	0	20	TTGGAACAAGAGGACCCAAG	1	82.6764989072	4.30062503119	2.49747245107e-09	chr13_+_108173991_108174011|82.6764989072|4.30062503119	7.23535231728079e-10	IN	ENSMUST00000142931	Annotated	Alt3	Excluded	E2	3	-7.3646795313242e-05	-0.000348479375847213	0.00625482935216548	TRUE	FALSE	FALSE					FALSE	FALSE	FALSE
chr13_+_108183724_108183739	ENSMUST00000142931.7	112	chr13:108178696+108183822	112	15	GTGAACTATGGGAAG	1	82.7848092	5.0856315374	1.85791575458e-08	chr13_+_108183724_108183739|82.7848092|5.0856315374	5.28845800484845e-09	IN	ENSMUST00000142931	Novel	Alt3	Excluded	E2	3	0.00132532062076905	-0.00105400491442533	0.00341705258725265	TRUE	FALSE	FALSE					FALSE	FALSE	FALSE
chr13_+_108985254_108985266	ENSMUST00000122041.7	7	chr13:108860207+109032467	7	12	GATGAGTTGTTT	1	67.2225501684	-0.104187504447	4.01028772483e-05	chr13_+_108985254_108985266|67.2225501684|-0.104187504447	4.00485370778414e-05	IN	ENSMUST00000122041	Novel	NA							FALSE	FALSE	FALSE					FALSE	FALSE	FALSE
chr13_+_111687827_111687852	ENSMUST00000109272.8	0	chr13:111686354+111691235,chr13:111686454+111691235	0	25	GCTTCCTTTGGAAGTTCGAGCCCAG	1	81.2990212402	5.12989662433	4.22062385041e-12	chr13_+_111687827_111687852|81.2990212402|5.12989662433	1.54565249488314e-12	IN	ENSMUST00000109272	Annotated	NA	Included	I1	1	-1.43632258642402e-06	4.52500555177738e-05	-1.17573297672171e-06	TRUE	FALSE	FALSE					FALSE	FALSE	FALSE
chr13_+_114820540_114820552	ENSMUST00000166104.8	3	chr13:114819457+114820801	3	12	AATACTCAAAAG	1	79.6392186564	-0.470937494887	3.09199047033e-07	chr13_+_114820540_114820552|79.6392186564|-0.470937494887	1.51077794385834e-07	IN	ENSMUST00000166104	Novel	NA	Excluded	E1	6	0.000101022707599066	-5.18164415418575e-05	6.84363065750451e-05	TRUE	FALSE	FALSE					FALSE	FALSE	FALSE
chr13_+_119465926_119465949	ENSMUST00000225186.1	1	chr13:119464690+119466073	1	23	GAAGTTTATTTTAGATCCTAAAG	1	78.8596745726	0.0520740791431	0	chr13_+_119465926_119465949|78.8596745726|0.0520740791431	0	IN	ENSMUST00000225186	Novel	NA							FALSE	FALSE	FALSE					FALSE	FALSE	FALSE
chr13_+_12593507_12593519	ENSMUST00000221560.1	0	chr13:12591031+12595697	0	12	GGGAAGATGATG	1	89.5820137656	2.79475004418	0.000277123134674	chr13_+_12593507_12593519|89.5820137656|2.79475004418	4.2858792773548e-05	IN	ENSMUST00000221560	Annotated	NA	Included	I1	1	-9.75659961584234e-13	1.79643106655687e-11	6.85391984828414e-13	TRUE	FALSE	FALSE					FALSE	FALSE	FALSE
chr13_+_12595697_12595724	ENSMUST00000221560.1	0	chr13:12593519+12599860	0	27	GAGAATCATTCTATACGTGGCTAGAAG	1	85.5622068963	4.31209674333	0	chr13_+_12595697_12595724|85.5622068963|4.31209674333	0	IN	ENSMUST00000221560	Annotated	NA	Included	I1	1	-4.41245205234849e-20	3.22325694089614e-19	2.76341127954471e-20	TRUE	FALSE	FALSE					FALSE	FALSE	FALSE
chr13_+_19116236_19116260	ENSMUST00000003345.9	0	chr13:19113219+19118151	0	24	ACATTGCCCTGGGACTTATGGACG	1	85.9340941018	3.54575003205	1.74225078808e-11	chr13_+_19116236_19116260|85.9340941018|3.54575003205	3.25373061826895e-12	IN	ENSMUST00000003345	Annotated	NA	Included	I1	1	-2.30586644206333e-07	1.30939566091877e-06	5.60256304952376e-07	TRUE	FALSE	FALSE					FALSE	FALSE	FALSE
chr13_+_19118151_19118175	ENSMUST00000003345.9	0	chr13:19116260+19120595	0	24	ACAAGCACTGATTTGGTACAACCA	1	80.1852240661	3.13917860485	1.53015378146e-11	chr13_+_19118151_19118175|80.1852240661|3.13917860485	6.80855372081623e-12	IN	ENSMUST00000003345	Annotated	NA	Included	I1	1	-3.37411480750234e-06	1.83622192448596e-05	7.61454515639485e-06	TRUE	FALSE	FALSE					FALSE	FALSE	FALSE
chr13_+_21188040_21188063	ENSMUST00000222544.1	0	chr13:21183962+21189854	0	23	GACATTGGAGACACACTGAGCAG	1	83.6216330976	1.67866667319	8.33466629047e-11	chr13_+_21188040_21188063|83.6216330976|1.67866667319	2.08220107822399e-11	IN	ENSMUST00000222544	Annotated	NA	Included	I1	1	-6.65498403055865e-140	-2.08821479984654e-140	-1.36050573504412e-139	TRUE	FALSE	FALSE					FALSE	FALSE	FALSE
chr13_+_21190096_21190124	ENSMUST00000223065.1	0	chr13:21189970+21190592,chr13:21189970+21191219	0	28	ATGCAGTCAGATATGGAGAAGATCCAAG	1	79.4275353905	2.0346250541	0	chr13_+_21190096_21190124|79.4275353905|2.0346250541	0	IN	ENSMUST00000223065	Annotated	Alt5	Excluded	E3	2	0.00613854417791817	0.000551232448244322	0.0130054513125761	TRUE	FALSE	FALSE					FALSE	FALSE	FALSE
chr13_+_21191219_21191246	ENSMUST00000222544.1	0	chr13:21190124+21192029,chr13:21190686+21192029	0	27	AGTTGAGAGAGGCTCAGTTATACTCAG	1	88.2216613473	1.52529032961	0	chr13_+_21191219_21191246|88.2216613473|1.52529032961	0	IN	ENSMUST00000222544	Annotated	NA	Included	I1	1	-4.5145448499916e-119	-8.43846547204859e-120	-8.85763074921871e-119	TRUE	FALSE	FALSE					FALSE	FALSE	FALSE
chr13_+_23789334_23789357	ENSMUST00000223911.1	61	chr13:23788441+23789457	61	23	GACGTGAAAAACACTTTGAGCAG	1	91.8973059601	1.46448147932	0	chr13_+_23789334_23789357|91.8973059601|1.46448147932	0	IN	ENSMUST00000223911	Annotated	NA							FALSE	FALSE	FALSE					FALSE	FALSE	FALSE
chr13_+_23874592_23874614	ENSMUST00000129042.1	0	chr13:23872627+23875488	0	22	TTCCAGGGTTCTGTTCCTTCCG	1	79.6269962006	0.639999995725	1.6115109247e-10	chr13_+_23874592_23874614|79.6269962006|0.639999995725	7.89027732039926e-11	IN	ENSMUST00000129042	Annotated	Alt3							FALSE	FALSE	FALSE					FALSE	FALSE	FALSE
chr13_+_24674646_24674670	ENSMUST00000110383.7	0	chr13:24673110+24675774	0	24	GGTGTGCTGTATGACCTAGACAAG	1	87.967717387	4.05646420177	9.36495325732e-12	chr13_+_24674646_24674670|87.967717387|4.05646420177	1.50601753290402e-12	IN	ENSMUST00000110383	Annotated	NA	Included	I1	1	6.2707623642751e-24	-5.38477535234006e-24	-1.38026314952329e-23	TRUE	FALSE	FALSE					FALSE	FALSE	FALSE
chr13_+_24962626_24962654	ENSMUST00000021773.12	0	chr13:24962427+24962737	0	28	GCACGGGGAGATGTTTGCTGTTTCCAAG	1	85.2410394294	2.49546871707	0	chr13_+_24962626_24962654|85.2410394294|2.49546871707	0	IN	ENSMUST00000021773	Annotated	Alt5_3	Other	O2	21	-0.00826205041708084	-0.00747130217558843	0.00449381291846757	TRUE	FALSE	FALSE					FALSE	FALSE	FALSE
chr13_+_24986891_24986918	ENSMUST00000021773.12	0	chr13:24984868+24987008	0	27	GCACAGTATGTACTAACTTCTCCAGAG	1	91.0795408072	2.25987096395	0	chr13_+_24986891_24986918|91.0795408072|2.25987096395	0	IN	ENSMUST00000021773	Annotated	NA	Included	I1	1	-6.85934049545228e-08	-1.37376875058367e-06	3.57604892774725e-07	TRUE	FALSE	FALSE					FALSE	FALSE	FALSE
chr13_+_29023630_29023637	ENSMUST00000140415.7	10	chr13:29023212+29028421	10	7	GGCTCCA	1	67.2687469079	-0.668818178502	0.00123853230689	chr13_+_29023630_29023637|67.2687469079|-0.668818178502	0.00123679581682601	IN	ENSMUST00000140415	Novel	Alt3	Excluded	E2	3	-0.00151818600159648	0.00275868213773601	0.0107157223052118	TRUE	TRUE	TRUE	12.5	-1			FALSE	FALSE	FALSE
chr13_+_38214604_38214612	ENSMUST00000091641.12	727	chr13:38211141+38216324	727	8	TAACTGGG	1	86.5854405071	3.27383326987	0.000308168133762	chr13_+_38214604_38214612|86.5854405071|3.27383326987	5.42220226050771e-05	IN	ENSMUST00000091641	Novel	Alt3	Excluded	E3	2	0.00156967170906278	0.00226737805221828	0.00661729521550943	TRUE	FALSE	FALSE					FALSE	FALSE	FALSE
chr13_+_43400592_43400621	ENSMUST00000071926.4	0	chr13:43399569+43400852	0	29	CATAAAGAAATCACCAGAAAACGTAAAAG	1	84.6452465022	1.31533333715	0	chr13_+_43400592_43400621|84.6452465022|1.31533333715	0	IN	ENSMUST00000071926	Annotated	NA	Included	I1	1	0	0	0	TRUE	FALSE	FALSE					FALSE	FALSE	FALSE
chr13_+_46422275_46422287	ENSMUST00000037923.4	4	chr13:46421905+46428953	4	12	GGCTCGTATACA	1	69.2190227125	4.73762503266	1.63726374602e-06	chr13_+_46422275_46422287|69.2190227125|4.73762503266	1.62819275284498e-06	IN	ENSMUST00000037923	Novel	Alt3	Excluded	E1	6	-0.00228217920159096	-0.000833017915785216	-0.000798807934590299	TRUE	FALSE	FALSE					FALSE	FALSE	FALSE
chr13_+_47057676_47057697	ENSMUST00000037025.15	315	chr13:47053735+47058775	315	21	TGGGATATTTCAGAACTGCTG	1	74.0193404134	-0.0222400027514	4.4542147748e-12	chr13_+_47057676_47057697|74.0193404134|-0.0222400027514	4.06030764565912e-12	IN	ENSMUST00000037025	Missing in GENCODE	NA	Neuronal	N3	17	0.0506148922577962	0.0195092266296628	0.0265686755451514	TRUE	TRUE	TRUE	13.5	1	14.5	1	TRUE	FALSE	FALSE
chr13_+_54104043_54104063	ENSMUST00000021930.9	108	chr13:54096780+54104801	108	20	GAGTCTCCTTGGGCACGAGG	1	72.8479526851	0.441999998836	2.84110512894e-11	chr13_+_54104043_54104063|72.8479526851|0.441999998836	2.70111710776177e-11	IN	ENSMUST00000021930	Missing in GENCODE	NA	Excluded	E3	2	-0.000766154017785113	-0.0377927051576677	-0.00338437850268377	TRUE	FALSE	FALSE					FALSE	FALSE	FALSE
chr13_+_55378006_55378028	ENSMUST00000063771.13	0	chr13:55369936+55378701,chr13:55369936+55378219	0	22	GTTCTGGCTGTCTCAGATGGAG	1	83.6317839506	2.63211543973	4.69356109534e-10	chr13_+_55378006_55378028|83.6317839506|2.63211543973	1.17079235195661e-10	IN	ENSMUST00000063771	Annotated	NA	Included	I1	1	1.38781730428207e-05	9.80895005346883e-05	-2.65233815369558e-05	TRUE	FALSE	FALSE					FALSE	FALSE	FALSE
chr13_+_55660449_55660469	ENSMUST00000172272.7	1	chr13:55659098+55660716	1	20	GTTCTTCAGGCCCTATGATG	1	81.3661411667	4.28608333568	5.66302560401e-12	chr13_+_55660449_55660469|81.3661411667|4.28608333568	2.04969374806296e-12	IN	ENSMUST00000172272	Novel	NA	Excluded	E2	3	0.0033091585274733	-8.37140992783043e-05	-0.00447242760929233	TRUE	FALSE	FALSE					FALSE	FALSE	FALSE
chr13_+_56638020_56638045	ENSMUST00000225600.1	0	chr13:56637217+56638716	0	25	GCTGCCCAGAGGTCTGTGCGACTTG	1	85.2874433292	1.69696551211	1.30562227696e-12	chr13_+_56638020_56638045|85.2874433292|1.69696551211	2.61346499996762e-13	IN	ENSMUST00000225600	Annotated	NA	Included	I1	1	-4.8993972852853e-48	-2.96607022447159e-48	-2.56776786038144e-48	TRUE	FALSE	FALSE					FALSE	FALSE	FALSE
chr13_+_60718436_60718463	ENSMUST00000226059.1	0	chr13:60718350+60719609	0	27	GAGCATCGGGGTAATAACCTATATCCT	1	82.2100085133	4.86648388327	0	chr13_+_60718436_60718463|82.2100085133|4.86648388327	0	IN	ENSMUST00000226059	Annotated	NA	Included	I1	1	-1.03890194561475e-61	1.07897773375637e-60	5.18745662582572e-61	TRUE	FALSE	FALSE					FALSE	FALSE	FALSE
chr13_+_63286814_63286827	ENSMUST00000220670.1	150	chr13:63282258+63295012,chr13:63282258+63296857	16,134	13	AATTGTTAACAAG	1	88.3649817252	0.287529406083	7.41390702275e-07	chr13_+_63286814_63286827|88.3649817252|0.287529406083	1.17301360180733e-07	IN	ENSMUST00000220670	Missing in GENCODE	NA	Excluded	E2	3	-0.00229479006610824	-0.00281987332531327	-0.000440843117181421	TRUE	FALSE	FALSE					FALSE	FALSE	FALSE
chr13_+_66956381_66956394	ENSMUST00000224290.1	1	chr13:66953564+66956440	1	13	GTCTCAGTGTGTT	1	75.2829489872	4.15011769884	1.66415688674e-07	chr13_+_66956381_66956394|75.2829489872|4.15011769884	1.40864701347887e-07	IN	ENSMUST00000224290	Novel	Alt3	Excluded	E1	6	-7.29502807550212e-05	0.00030020225123525	-0.000151074803898747	TRUE	FALSE	FALSE					FALSE	FALSE	FALSE
chr13_+_73810693_73810708	ENSMUST00000222253.1	268	chr13:73810084+73812202,chr13:73810084+73813538	6,262	15	AGAGTGGGGAAACCT	1	79.8023573664	2.65357898646	7.63611751609e-09	chr13_+_73810693_73810708|79.8023573664|2.65357898646	3.62916030560712e-09	IN	ENSMUST00000222253	Missing in GENCODE	NA	Neuro-Muscular	NM4	16	0.0332233510074068	-0.0437541829389126	0.024400627535884	TRUE	TRUE	FALSE	13.5	1			TRUE	TRUE	FALSE
chr13_+_75847169_75847188	ENSMUST00000220523.1	0	chr13:75840175+75849243	0	19	GTTCCTCGGGTCTTCATAG	1	84.7399187441	2.22717394971	3.2905517755e-08	chr13_+_75847169_75847188|84.7399187441|2.22717394971	7.03981906102769e-09	IN	ENSMUST00000220523	Annotated	Alt3	Excluded	E2	3	0.000295107768823046	5.43594381669344e-05	0.00167988792769116	TRUE	FALSE	FALSE					FALSE	FALSE	FALSE
chr13_+_76129359_76129384	ENSMUST00000225220.1	0	chr13:76128750+76130200	0	25	GCTGCGAGACTGGATGCACACATGG	1	77.9532102988	3.51703451188	1.26210153439e-12	chr13_+_76129359_76129384|77.9532102988|3.51703451188	8.02802269106451e-13	IN	ENSMUST00000225220	Annotated	Alt3	Excluded	E2	3	0.000740928714464234	-0.00211268398701155	-0.00370318894994068	TRUE	FALSE	FALSE					FALSE	FALSE	FALSE
chr13_+_81796149_81796177	ENSMUST00000022009.9	167	chr13:81792147+81796653	167	28	GTTTACATGCTTTTGAGGTTTACATGAG	1	86.9347817703	-0.23912500334	0	chr13_+_81796149_81796177|86.9347817703|-0.23912500334	0	IN	ENSMUST00000022009	Missing in GENCODE	NA	Excluded	E1	6	0.000304433255563701	-0.00124263475784278	-0.000299378134723958	TRUE	FALSE	FALSE					FALSE	FALSE	FALSE
chr13_+_83654597_83654621	ENSMUST00000198199.4	14700	chr13:83652986+83655506	14700	24	TCTGAGGATGTGGATCTGCTGTTG	1	78.8699635325	4.67757139994	0	chr13_+_83654597_83654621|78.8699635325|4.67757139994	0	IN	ENSMUST00000198199	Annotated	NA	Neuronal	N1	18	0.0733931142506318	0.0287880644021557	0.0536042439413828	TRUE	TRUE	TRUE	13.5	1	12.5	1	FALSE	FALSE	FALSE
chr13_+_83918203_83918206	ENSMUST00000185600.1	1	chr13:83910815+83927902	1	3	ACA	4	65.8245981617	None	0.647432182098	chr13_+_83918203_83918206|65.8245981617|None,chr13_+_83913384_83913387|64.868277317|0.138285720987,chr13_+_83912677_83912680|59.9730802139|-0.107428578394,chr13_+_83919842_83919845|63.384906227|None	0.911782550163723	RESCUED	ENSMUST00000185600	Novel	NA							FALSE	FALSE	FALSE					FALSE	FALSE	FALSE
chr13_+_85203297_85203325	ENSMUST00000022030.10	38	chr13:85202496+85206127	38	28	AAGCGACCTTAGCCTTTTAAAATTTATG	1	84.3167248459	0.243343746406	0	chr13_+_85203297_85203325|84.3167248459|0.243343746406	0	IN	ENSMUST00000022030	Novel	NA	Excluded	E1	6	5.99647676688261e-05	-6.20512985600059e-05	8.24486937148201e-05	TRUE	FALSE	FALSE					FALSE	FALSE	FALSE
chr13_+_88977754_88977784	ENSMUST00000043111.6	501	chr13:88944948+89042431	501	30	CATCAGATGAAGAAAAGCCTACTTCAGCAG	1	79.9293120832	1.74814705025	0	chr13_+_88977754_88977784|79.9293120832|1.74814705025	0	IN	ENSMUST00000043111	Annotated	NA	Included	I2	10	0.0114907033457926	0.0117728865591001	0.00399537390466835	TRUE	FALSE	FALSE					FALSE	FALSE	FALSE
chr13_+_91693030_91693059	ENSMUST00000004094.14	0	chr13:91690938+91694018	0	29	GCTCAGGAGATATGGACAGTATTTCCAAG	1	84.2228121916	5.00933332245	0	chr13_+_91693030_91693059|84.2228121916|5.00933332245	0	IN	ENSMUST00000004094	Annotated	NA	Included	I1	1	-4.16020892177058e-124	3.17843267668984e-124	1.09345575350466e-123	TRUE	FALSE	FALSE					FALSE	FALSE	FALSE
chr13_+_94544013_94544022	ENSMUST00000220505.1	198	chr13:94542876+94547754,chr13:94542883+94547754	189,9	9	CCAATCAAG	1	83.6655856008	2.65061542163	7.23872215377e-05	chr13_+_94544013_94544022|83.6655856008|2.65061542163	1.79661797848896e-05	IN	ENSMUST00000220505	Missing in GENCODE	NA	Excluded	E2	3	0.0071544307062615	0.00238885686700709	0.00726782477468392	TRUE	FALSE	FALSE					FALSE	FALSE	FALSE
chr13_-_100630408_100630430	ENSMUST00000022136.13	68	chr13:100629582-100631055	68	22	CCTGGCCAACCCTACAGAATAG	1	76.6836631308	0.20626923098	3.21298543327e-13	chr13_-_100630408_100630430|76.6836631308|0.20626923098	2.39586128714109e-13	IN	ENSMUST00000022136	Novel	NA	Excluded	E1	6	0.00129522746094384	0.000559788862791473	0.000728148251312145	TRUE	FALSE	FALSE					FALSE	FALSE	FALSE
chr13_-_102806150_102806159	ENSMUST00000166726.7	550	chr13:102804720-102810500	550	9	AAATGACAG	1	76.796703583	3.65107694039	8.59313049391e-05	chr13_-_102806150_102806159|76.796703583|3.65107694039	6.32747899239616e-05	IN	ENSMUST00000166726	Annotated	NA	Neuronal	N4	13	0.0415320364800068	0.0127608456090642	0.0429509198921218	TRUE	TRUE	TRUE					FALSE	FALSE	FALSE
chr13_-_103764396_103764419	ENSMUST00000074616.6	1	chr13:103764006-103769316	1	23	TGACGCAGCCAACACGAACGGTT	1	63.5608198202	5.31300006972	0	chr13_-_103764396_103764419|63.5608198202|5.31300006972	0	IN	ENSMUST00000074616	Novel	Alt3	Excluded	E1	6	0.00126357744562156	0.000646108015289952	0.000961534329633388	TRUE	FALSE	FALSE					FALSE	FALSE	FALSE
chr13_-_104152164_104152182	ENSMUST00000144060.7	539	chr13:104150183-104154295	539	18	AGTGACCTCAGTTCTGTG	1	79.0954229562	4.64590904117	2.32489583141e-10	chr13_-_104152164_104152182|79.0954229562|4.64590904117	1.24310339799649e-10	IN	ENSMUST00000144060	Annotated	NA	Muscular	M2	20	-0.0411325519030989	-0.0528473343738063	0.0458330883999119	TRUE	TRUE	TRUE	10.5	-1	10.5	-1	FALSE	FALSE	FALSE
chr13_-_104634777_104634791	ENSMUST00000022228.12	1	chr13:104631738-104658028	1	14	ATTTGTGAGAGAAG	1	80.0252618135	1.12844443575	3.82307843827e-07	chr13_-_104634777_104634791|80.0252618135|1.12844443575	1.74882235248752e-07	IN	ENSMUST00000022228	Novel	NA	Excluded	E1	6	0.000307824538146765	0.000201481927698379	0.000186112644673391	TRUE	FALSE	FALSE					FALSE	FALSE	FALSE
chr13_-_106857498_106857525	ENSMUST00000186033.6	0	chr13:106857308-106860860	0	27	AGCTTCCATCCAGCTGCCTTGCAAACG	1	80.2853515284	0.371290321582	0	chr13_-_106857498_106857525|80.2853515284|0.371290321582	0	IN	ENSMUST00000186033	Annotated	NA	Neuronal	N4	13	0.0501726017136317	0.00705030047419191	0.0629837059927503	TRUE	TRUE	TRUE	13.5	1	14.5	1	TRUE	FALSE	FALSE
chr13_-_11634306_11634330	ENSMUST00000021750.14	430	chr13:11623001-11635524	430	24	GTCACAGGATCCCAACGCAGCAAG	1	81.1077432606	3.66746430525	0	chr13_-_11634306_11634330|81.1077432606|3.66746430525	0	IN	ENSMUST00000021750	Annotated	NA	Neuronal	N2	8	0.0535560675037437	0.0587167709443484	0.0270785732608463	TRUE	FALSE	FALSE					FALSE	TRUE	FALSE
chr13_-_116860519_116860536	ENSMUST00000022239.7	43	chr13:116855292-116862209	43	17	TAGATGGAACTCATTAG	1	84.8860012589	0.925714286488	1.56796886586e-09	chr13_-_116860519_116860536|84.8860012589|0.925714286488	3.29346327987423e-10	IN	ENSMUST00000022239	Novel	NA	Excluded	E1	6	0.00133990667252925	0.000971568809208889	-0.00243430683469986	TRUE	FALSE	FALSE					FALSE	FALSE	FALSE
chr13_-_11890833_11890848	ENSMUST00000021750.14	0	chr13:11885538-11903217,chr13:11885538-11918310,chr13:11885538-11895191	0	15	AAGTTCATGATGAAG	1	85.8737759375	3.87515785192	8.97232143648e-06	chr13_-_11890833_11890848|85.8737759375|3.87515785192	1.6858235545314e-06	IN	ENSMUST00000021750	Annotated	NA	Included	I1	1	-9.57074197748293e-06	1.17955034507041e-06	1.9528417982928e-05	TRUE	TRUE	TRUE	13.5	1			FALSE	TRUE	TRUE
chr13_-_11903217_11903238	ENSMUST00000021750.14	0	chr13:11885538-11918310,chr13:11890848-11918310,chr13:11900912-11918310	0	21	CAGGTGGATGTGGAAAAGTGG	1	85.413431298	2.38508007288	3.95016286348e-09	chr13_-_11903217_11903238|85.413431298|2.38508007288	7.79564524044929e-10	IN	ENSMUST00000021750	Annotated	NA							FALSE	FALSE	FALSE					FALSE	FALSE	FALSE
chr13_-_12451400_12451427	ENSMUST00000124888.7	0	chr13:12448507-12452721	0	27	ATACAAAAGCCAGGCAAGCTCCAGCTG	1	87.6800408299	0.50141935423	0	chr13_-_12451400_12451427|87.6800408299|0.50141935423	0	IN	ENSMUST00000124888	Annotated	NA	Included	I1	1	7.81216948711287e-77	2.62191633946421e-75	5.43276818348046e-76	TRUE	FALSE	FALSE					FALSE	FALSE	FALSE
chr13_-_12456343_12456353	ENSMUST00000143693.7	1	chr13:12454945-12459173	1	10	ATTCAGAAAG	1	81.0728712824	2.00142854133	1.56982501281e-05	chr13_-_12456343_12456353|81.0728712824|2.00142854133	5.98095293380396e-06	IN	ENSMUST00000143693	Novel	Alt5	Excluded	E1	6	-1.7575623170381e-05	-0.000295874718940305	0.00041657461886234	TRUE	FALSE	FALSE					FALSE	FALSE	FALSE
chr13_-_19305768_19305798	ENSMUST00000103561.2	0	chr13:19305202-19307221	0	30	TTGCTACAACTTGCTGGCAAGATAAAAATG	1	79.2951945067	0.0539117637364	0	chr13_-_19305768_19305798|79.2951945067|0.0539117637364	0	IN	ENSMUST00000103561	Annotated	NA							FALSE	FALSE	FALSE					FALSE	FALSE	FALSE
chr13_-_21428267_21428289	ENSMUST00000122872.7	2	chr13:21423624-21433390	2	22	GAAATGATACTGAACTGAACAG	1	83.5498520651	-0.0247307699532	2.16271445197e-12	chr13_-_21428267_21428289|83.5498520651|-0.0247307699532	5.46118705813115e-13	IN	ENSMUST00000122872	Novel	Alt5	Excluded	E2	3	-0.00150550251143101	-0.00115992268199281	-0.00225075069498975	TRUE	FALSE	FALSE					FALSE	FALSE	FALSE
chr13_-_23459872_23459893	ENSMUST00000041674.13	0	chr13:23459779-23460464	0	21	AGAGACTTCTGGAAGAACTCA	1	84.0368167988	1.60532001317	1.50066625793e-10	chr13_-_23459872_23459893|84.0368167988|1.60532001317	3.52927687075066e-11	IN	ENSMUST00000041674	Annotated	NA							FALSE	FALSE	FALSE					FALSE	FALSE	FALSE
chr13_-_23480449_23480476	ENSMUST00000041541.10	0	chr13:23478841-23481771,chr13:23478841-23480566	0	27	GATGGAGACGAACCCTCTTACATGCTG	1	84.7826628125	1.06806451599	0	chr13_-_23480449_23480476|84.7826628125|1.06806451599	0	IN	ENSMUST00000041541	Annotated	NA							FALSE	FALSE	FALSE					FALSE	FALSE	FALSE
chr13_-_23480566_23480587	ENSMUST00000041541.10	0	chr13:23478841-23481771,chr13:23480476-23481771	0	21	GGCAACTTCAAGAGGAACTGC	1	82.6201513147	1.48875998527	2.88764567813e-10	chr13_-_23480566_23480587|82.6201513147|1.48875998527	8.44327940896505e-11	IN	ENSMUST00000041541	Annotated	NA							FALSE	FALSE	FALSE					FALSE	FALSE	FALSE
chr13_-_24020046_24020071	ENSMUST00000072889.11	322	chr13:24013460-24022495,chr13:24019710-24022495	269,53	25	CGTGCCCAACTAATTTCTGAAACAG	1	76.8042649327	2.23786208342	0	chr13_-_24020046_24020071|76.8042649327|2.23786208342	0	IN	ENSMUST00000072889	Annotated	NA	Neuronal	N4	13	0.0398041454382571	0.0129582517419754	0.0253654564753155	TRUE	TRUE	TRUE	13.5	1	14.5	1	FALSE	FALSE	FALSE
chr13_-_24049642_24049660	ENSMUST00000072889.11	317	chr13:24045082-24064576	317	18	ACTCTCTGCTGTACAAGT	1	75.9013914368	4.85695450414	1.10685505206e-09	chr13_-_24049642_24049660|75.9013914368|4.85695450414	8.9141616310684e-10	IN	ENSMUST00000072889	Annotated	NA	Neuronal	N3	17	0.059964753565033	0.0238852556020385	-0.00646068689848706	TRUE	TRUE	TRUE	12.5	1	12.5	1	FALSE	FALSE	FALSE
chr13_-_24102071_24102083	ENSMUST00000110398.7	100	chr13:24099663-24106308	100	12	CTTGGCCACTGT	1	75.2982097935	4.26849995367	1.54343314585e-06	chr13_-_24102071_24102083|75.2982097935|4.26849995367	1.30500418371593e-06	IN	ENSMUST00000110398	Annotated	NA	Neuronal	N3	17	0.0605135323825189	0.0290105317125541	-0.00540945645547983	TRUE	TRUE	TRUE	12.5	1	12.5	1	FALSE	FALSE	FALSE
chr13_-_24107397_24107415	ENSMUST00000072889.11	37	chr13:24106378-24108489	37	18	CTTTGAGTTCATCATGAG	1	77.0630081059	-0.429681819948	1.18745902e-10	chr13_-_24107397_24107415|77.0630081059|-0.429681819948	8.47926173719316e-11	IN	ENSMUST00000072889	Novel	NA	Excluded	E1	6	0.00304325203138923	0.000560407588943853	0.00464618837357278	TRUE	FALSE	FALSE					FALSE	FALSE	FALSE
chr13_-_29691345_29691368	ENSMUST00000137225.7	52	chr13:29625954-29691598	52	23	TACACGTGGACTTCATTTCCCAG	1	77.2337081657	0.854740741352	0	chr13_-_29691345_29691368|77.2337081657|0.854740741352	0	IN	ENSMUST00000137225	Novel	NA							FALSE	FALSE	FALSE					FALSE	FALSE	FALSE
chr13_-_34193248_34193264	ENSMUST00000148390.2	3	chr13:34192279-34193393	3	16	CTGAAGTTGGCCGTAG	1	72.5264744779	2.08920000196	9.9498720374e-10	chr13_-_34193248_34193264|72.5264744779|2.08920000196	9.53702894435082e-10	IN	ENSMUST00000148390	Novel	NA	Excluded	E2	3	0.00176246169400405	-0.00877586223876316	0.0167692772416579	TRUE	FALSE	FALSE					FALSE	FALSE	FALSE
chr13_-_34193248_34193272	ENSMUST00000148390.2	200	chr13:34192279-34193393	200	24	AATTGCAGCTGAAGTTGGCCGTAG	1	76.6751695598	2.0047857144	0	chr13_-_34193248_34193272|76.6751695598|2.0047857144	0	IN	ENSMUST00000148390	Annotated	NA	Excluded	E3	2	0.0137001488030125	-0.0386522401683304	0.061498428566713	TRUE	FALSE	FALSE					FALSE	FALSE	FALSE
chr13_-_34193252_34193272	ENSMUST00000148390.2	79	chr13:34192279-34193393	79	20	AATTGCAGCTGAAGTTGGCC	1	74.2488049356	1.9647083357	3.87245790989e-12	chr13_-_34193252_34193272|74.2488049356|1.9647083357	3.49142936784119e-12	IN	ENSMUST00000148390	Novel	NA	Excluded	E3	2	0.00566911149084038	-0.0220056285245145	0.0344809047252155	TRUE	FALSE	FALSE					FALSE	FALSE	FALSE
chr13_-_34914440_34914454	ENSMUST00000021851.7	0	chr13:34913684-34914571	0	14	GCAAAACTAACAAG	1	86.9337114423	1.63416667614	3.23727203544e-06	chr13_-_34914440_34914454|86.9337114423|1.63416667614	5.54187037482556e-07	IN	ENSMUST00000021851	Annotated	Alt5	Other	O2	21	-0.0146413822881798	-0.0106795473269879	-0.00419246576800098	TRUE	FALSE	FALSE					FALSE	FALSE	FALSE
chr13_-_3599836_3599856	ENSMUST00000096069.4	0	chr13:3599751-3599938	0	20	ACTTGAGCTCAATAAAAATG	1	86.784107203	1.51095831565	1.48247636389e-10	chr13_-_3599836_3599856|86.784107203|1.51095831565	2.56692445077533e-11	IN	ENSMUST00000096069	Annotated	NA	Included	I1	1	-1.2249696952732e-60	1.79771655517068e-60	3.29281079318724e-60	TRUE	FALSE	FALSE					FALSE	FALSE	FALSE
chr13_-_37983094_37983104	ENSMUST00000021864.7	76	chr13:37979806-37983392	76	10	AGTAGAAGAG	1	81.8525879997	4.24021428823	1.33066484367e-05	chr13_-_37983094_37983104|81.8525879997|4.24021428823	4.42710446391104e-06	IN	ENSMUST00000021864	Novel	NA	Excluded	E1	6	0.004106161998922	0.00134865719085755	0.00380314640130388	TRUE	FALSE	FALSE					FALSE	FALSE	FALSE
chr13_-_37983094_37983109	ENSMUST00000021864.7	105	chr13:37979806-37983392	105	15	TGCAGAGTAGAAGAG	1	82.5354572923	4.63021053139	1.29766702939e-08	chr13_-_37983094_37983109|82.5354572923|4.63021053139	3.84757592453155e-09	IN	ENSMUST00000021864	Annotated	NA	Neuronal	N3	17	0.0567851445561196	0.0177253603634575	0.0431056380983519	TRUE	TRUE	TRUE	11.5	1	14.5	1	TRUE	FALSE	FALSE
chr13_-_38658487_38658498	ENSMUST00000001757.8	1	chr13:38656240-38658906	1	11	TGGAATGCTTG	1	68.18677763	0.182266667237	2.46893309863e-06	chr13_-_38658487_38658498|68.18677763|0.182266667237	2.46221485966647e-06	IN	ENSMUST00000001757	Novel	NA	Excluded	E1	6	4.36682811104605e-05	4.35931316467272e-05	-5.33338005450183e-06	TRUE	FALSE	FALSE					FALSE	FALSE	FALSE
chr13_-_43153183_43153199	ENSMUST00000220579.1	208	chr13:43151980-43154688	208	16	GGTCTGGGATAAAGTC	1	82.1974407904	4.24429999385	2.44472175837e-09	chr13_-_43153183_43153199|82.1974407904|4.24429999385	7.66960939202477e-10	IN	ENSMUST00000220579	Annotated	Alt3	Excluded	E2	3	0.00185917525043375	0.000960636083038391	-0.0041568081042982	TRUE	FALSE	FALSE					FALSE	FALSE	FALSE
chr13_-_43430447_43430470	ENSMUST00000222239.1	1002	chr13:43425214-43434813	1002	23	GTATTGCTTTCACCGACTTACCG	1	90.8515609336	4.26070367021	0	chr13_-_43430447_43430470|90.8515609336|4.26070367021	0	IN	ENSMUST00000222239	Annotated	NA	Included	I1	1	-0.000259952338900726	-8.63891740942864e-05	-0.000313901032424724	TRUE	FALSE	FALSE					FALSE	FALSE	FALSE
chr13_-_44953171_44953194	ENSMUST00000222583.1	0	chr13:44931151-44970045,chr13:44931163-44970045,chr13:44948274-44970045,chr13:44952383-44970045,chr13:44931257-44970045	0	23	GAAGGAGCTTGAAGCCTTCAAAG	1	88.4815439019	2.83855558987	2.50608422903e-10	chr13_-_44953171_44953194|88.4815439019|2.83855558987	3.94940746772932e-11	IN	ENSMUST00000222583	Annotated	NA	Included	I1	1	-7.63811445796736e-134	2.62011252978907e-135	-6.84991895775662e-134	TRUE	FALSE	FALSE					FALSE	FALSE	FALSE
chr13_-_46864818_46864831	ENSMUST00000056978.7	0	chr13:46848386-46929215,chr13:46848386-46882664	0	13	AAAACCTCCCAAG	1	86.0478941417	2.01894112194	0.000510398359456	chr13_-_46864818_46864831|86.0478941417|2.01894112194	9.42606548158809e-05	IN	ENSMUST00000056978	Annotated	NA	Included	I1	1	-7.71347988294467e-33	2.00935209089867e-33	8.01302488041771e-33	TRUE	FALSE	FALSE					FALSE	FALSE	FALSE
chr13_-_49215753_49215768	MmuEX0000084	0	chr13:49210203-49215936,chr13:49208146-49215936	0	15	GAGGAAGAGCAGCAG	1	75.3947810045	-0.636421045583	5.32156303423e-06	chr13_-_49215753_49215768|75.3947810045|-0.636421045583	4.46729444480987e-06	IN	MmuEX0000084	Missing in GENCODE	NA	Excluded	E2	3	0.000692337010668935	-0.005120130812629	0.00258117980221066	TRUE	FALSE	FALSE					FALSE	FALSE	FALSE
chr13_-_51695418_51695447	ENSMUST00000110042.1	160	chr13:51691498-51700836	160	29	GAATTGGATAGTTAAAGAACCAACAGAGA	1	75.159619575	0.589575758035	0	chr13_-_51695418_51695447|75.159619575|0.589575758035	0	IN	ENSMUST00000110042	Missing in GENCODE	NA	Neuronal	N1	18	0.0584265805394114	0.0430542456063246	-0.0857264292813854	TRUE	FALSE	FALSE					FALSE	FALSE	FALSE
chr13_-_54595142_54595169	ENSMUST00000091609.10	4	chr13:54594042-54598721	4	27	ACTGGTGGCTGCTTTGAACCTGTGCAG	1	83.8254788	0.105129033087	0	chr13_-_54595142_54595169|83.8254788|0.105129033087	0	IN	ENSMUST00000091609	Novel	NA	Excluded	E1	6	0.00078548326896974	0.000326814596163227	0.00118686307000106	TRUE	FALSE	FALSE					FALSE	FALSE	FALSE
chr13_-_54765914_54765938	ENSMUST00000036825.13	10	chr13:54765692-54766304	10	24	GTTGCAGATCTCCGGATAACTGAG	1	72.7337728515	0.81589285626	0	chr13_-_54765914_54765938|72.7337728515|0.81589285626	0	IN	ENSMUST00000036825	Missing in GENCODE	NA	Excluded	E1	6	-3.23367017039703e-05	-0.00013194378735662	0.000515536068643278	TRUE	FALSE	FALSE					FALSE	FALSE	FALSE
chr13_-_55328613_55328643	ENSMUST00000021941.7	0	chr13:55328484-55329268,chr13:55328484-55328837	0	30	GTCTGTGCACAACGAGCTGGAGAAGCGCAG	1	85.7837648016	3.61385288046	0	chr13_-_55328613_55328643|85.7837648016|3.61385288046	0	IN	ENSMUST00000021941	Annotated	NA	Included	I1	1	1.76310327784001e-67	4.88984170865201e-68	3.84126212786553e-67	TRUE	FALSE	FALSE					FALSE	FALSE	FALSE
chr13_-_55507863_55507880	ENSMUST00000155098.7	5224	chr13:55507624-55508207,chr13:55507624-55508779	2410,2814	17	GTGCAGACCTCTGACAA	1	85.4768913931	1.70852380849	1.27784005599e-10	chr13_-_55507863_55507880|85.4768913931|1.70852380849	2.50405252089081e-11	IN	ENSMUST00000155098	Annotated	NA	Neuro-Muscular	NM2	9	0.0472956469837338	-0.0655036176806956	0.0687627625772068	TRUE	TRUE	TRUE	13.5	1			TRUE	TRUE	FALSE
chr13_-_55508297_55508326	ENSMUST00000128910.7	1	chr13:55507624-55508779	1	29	GCCCTGACCCCTCCCGCCGACCCCCCGAG	1	77.0377000266	1.91406061252	0	chr13_-_55508297_55508326|77.0377000266|1.91406061252	0	IN	ENSMUST00000128910	Novel	Alt3	Excluded	E2	3	0.00374681727239375	-0.000126897682191288	0.00715822685913515	TRUE	FALSE	FALSE					FALSE	FALSE	FALSE
chr13_-_57702303_57702312	ENSMUST00000187852.6	1340	chr13:57696155-57907401	1340	9	GAAGTTGAG	1	83.2991190889	3.30169224739	0.00314266845292	chr13_-_57702303_57702312|83.2991190889|3.30169224739	0.000824544803925575	IN	ENSMUST00000187852	Annotated	NA	Neuro-Muscular	NM3	19	0.0341358520057089	-0.0918172827414661	-0.0541106074668479	TRUE	TRUE	TRUE	13.5	1	14.5	1	FALSE	FALSE	FALSE
chr13_-_64147481_64147495	ENSMUST00000134136.1	17	chr13:64145680-64150069,chr13:64145680-64152388	6,11	14	TGCTAGGATCAAAG	1	77.1677621474	0.0372777746783	6.36064194648e-08	chr13_-_64147481_64147495|77.1677621474|0.0372777746783	4.48512411654889e-08	IN	ENSMUST00000134136	Novel	NA							FALSE	FALSE	FALSE					FALSE	FALSE	FALSE
chr13_-_67496184_67496211	ENSMUST00000076123.11	53	chr13:67494729-67500370,chr13:67494729-67500410	27,26	27	CTGTTCTGGCTCAAATTCCTCTCCCAG	1	81.3334098445	0.157096771103	0	chr13_-_67496184_67496211|81.3334098445|0.157096771103	0	IN	ENSMUST00000076123	Annotated	NA	Excluded	E1	6	0.00452803743665747	0.00214089345019879	-0.000350707376100553	TRUE	FALSE	FALSE					FALSE	FALSE	FALSE
chr13_-_74339198_74339211	ENSMUST00000160667.7	0	chr13:74337539-74339571	0	13	CTAGAAAATTATG	1	81.6657294391	4.34617643935	3.00253874687e-05	chr13_-_74339198_74339211|81.6657294391|4.34617643935	1.03163655537086e-05	IN	ENSMUST00000160667	Annotated	Alt3	Excluded	E2	3	-0.000803518027467883	-0.000275431499886366	-0.00238833953046626	TRUE	FALSE	FALSE					FALSE	FALSE	FALSE
chr13_-_85230387_85230410	ENSMUST00000223598.1	0	chr13:85229682-85289106	0	23	GAGAAACTCCAGAACAAGCAGAG	1	90.0742610861	3.60366665677	8.44082137519e-10	chr13_-_85230387_85230410|90.0742610861|3.60366665677	1.30871091741369e-10	IN	ENSMUST00000223598	Annotated	Alt5	Excluded	E1	6	0.000128555299376	-0.000489949281907504	0.00074676144373768	TRUE	FALSE	FALSE					FALSE	FALSE	FALSE
chr13_-_93081183_93081206	ENSMUST00000062122.3	0	chr13:93074471-93083150	0	23	TCCTTTGAGGAAATCAATGAAAG	1	71.6408643375	2.65285184979	1.22952314996e-10	chr13_-_93081183_93081206|71.6408643375|2.65285184979	1.19848020396773e-10	IN	ENSMUST00000062122	Annotated	NA							FALSE	FALSE	FALSE					FALSE	FALSE	FALSE
chr13_-_98751906_98751931	ENSMUST00000099277.11	0	chr13:98749894-98752333	0	25	GTGCAGATGAATCGGAATTCATCTA	1	83.8069379562	2.67513789493	2.14050999148e-12	chr13_-_98751906_98751931|83.8069379562|2.67513789493	5.20361531641811e-13	IN	ENSMUST00000099277	Annotated	Alt3	Included	I1	1	-4.14216719644804e-66	-1.02546618763952e-66	-1.85653828895252e-66	TRUE	FALSE	FALSE					FALSE	FALSE	FALSE
chr13_-_98752333_98752345	ENSMUST00000099277.11	0	chr13:98752034-98755079,chr13:98751931-98755079	0	12	AGACACAGTCCA	1	72.8581035382	2.66949995793	0.000180526134557	chr13_-_98752333_98752345|72.8581035382|2.66949995793	0.000171583336609604	IN	ENSMUST00000099277	Annotated	NA	Included	I1	1	-6.69382285505933e-17	-1.37669669786061e-15	1.01126395444519e-16	TRUE	FALSE	FALSE					FALSE	FALSE	FALSE
chr13_-_98762831_98762856	ENSMUST00000099277.11	0	chr13:98755625-98763689,chr13:98755852-98763689	0	25	GGAATGTCCTGATGCAGATTCGCTT	1	79.3292723706	1.92224138025	6.93489710102e-12	chr13_-_98762831_98762856|79.3292723706|1.92224138025	3.5687008903551e-12	IN	ENSMUST00000099277	Annotated	NA	Included	I1	1	-2.40257393366157e-96	-7.04743939303638e-97	-4.35770505063417e-96	TRUE	FALSE	FALSE					FALSE	FALSE	FALSE
chr14_+_101654207_101654219	ENSMUST00000002289.7	0	chr14:101654119+101665760,chr14:101654105+101665760	0	12	GTCACCAACCAG	1	88.6838704291	2.87175000459	0.000692663848526	chr14_+_101654207_101654219|88.6838704291|2.87175000459	0.000108507576472516	IN	ENSMUST00000002289	Annotated	NA	Included	I1	1	0	0	0	TRUE	FALSE	FALSE					FALSE	FALSE	FALSE
chr14_+_101888676_101888706	ENSMUST00000159948.7	277	chr14:101884414+101896466	277	30	ACTCTTTCAAAAGATCTATGGTGAGAATGG	1	84.2072406449	3.33391174356	0	chr14_+_101888676_101888706|84.2072406449|3.33391174356	0	IN	ENSMUST00000159948	Annotated	NA	Neuro-Muscular	NM5	7	0.0226018124783633	-0.0296287484228776	-0.019091198358965	TRUE	FALSE	FALSE					FALSE	FALSE	FALSE
chr14_+_101917630_101917656	ENSMUST00000100337.9	0	chr14:101915744+101917939	0	26	GAAGCTCGGATTCTGTGGCCCCCGAT	1	83.7661273836	2.76116668259	4.80726569663e-13	chr14_+_101917630_101917656|83.7661273836|2.76116668259	1.17572618307804e-13	IN	ENSMUST00000100337	Annotated	NA	Included	I1	1	6.78563166830752e-18	1.45136824627557e-18	-8.90643034236516e-18	TRUE	FALSE	FALSE					FALSE	FALSE	FALSE
chr14_+_103563826_103563852	ENSMUST00000227322.1	27	chr14:103562530+103564782	27	26	GGTCAGAAGTTTGAGGCACTGGTCAG	1	74.4740226722	-0.159566661219	0	chr14_+_103563826_103563852|74.4740226722|-0.159566661219	0	IN	ENSMUST00000227322	Novel	NA							FALSE	FALSE	TRUE					FALSE	FALSE	FALSE
chr14_+_117892341_117892371	ENSMUST00000088483.9	106	chr14:117888665+117951137	106	30	AGGACTGTGTGGAGGACCATGCAGCACAGT	1	80.11316682	4.63126469009	0	chr14_+_117892341_117892371|80.11316682|4.63126469009	0	IN	ENSMUST00000088483	Annotated	NA	Neuronal	N4	13	0.0351425950048543	0.0122210085004903	0.0358969845101915	TRUE	TRUE	FALSE	14.5	1			FALSE	FALSE	FALSE
chr14_+_122728070_122728085	ENSMUST00000147018.1	208	chr14:122714125+122737901,chr14:122717619+122737901	188,20	15	ATGACAGAATATCAT	1	78.234292254	-0.08668421052	7.37163619036e-08	chr14_+_122728070_122728085|78.234292254|-0.08668421052	4.50355991388207e-08	IN	ENSMUST00000147018	Missing in GENCODE	NA	Excluded	E2	3	0.00468074188194667	0.00172982965253972	0.00420123629259076	TRUE	FALSE	FALSE					FALSE	FALSE	FALSE
chr14_+_14350937_14350967	ENSMUST00000090591.3	0	chr14:14350806+14351049,chr14:14349372+14355006	0	30	AGCTCCCGCTCAGAGCCACAGGAATACAAT	1	78.8499035134	0	0	chr14_+_14350937_14350967|78.8499035134|0	0	IN	ENSMUST00000090591	Annotated	NA	Included	I1	1	0.000305657104586715	-0.000365923834695633	0.000637873332511991	TRUE	FALSE	FALSE					FALSE	FALSE	FALSE
chr14_+_14770986_14770994	ENSMUST00000057015.7	1	chr14:14766985+14771208	1	8	AAAAGAAG	1	74.8261260723	0.0446666764716	0.000250963669978	chr14_+_14770986_14770994|74.8261260723|0.0446666764716	0.000219076682834274	IN	ENSMUST00000057015	Novel	NA	Excluded	E1	6	1.30484476930692e-52	-4.0006459346593e-51	-1.80066128546426e-52	TRUE	FALSE	FALSE					FALSE	FALSE	FALSE
chr14_+_20306231_20306249	ENSMUST00000224066.1	0	chr14:20304092+20307692	0	18	AGTTGGAAGGGCTGCTGG	1	82.2310352803	1.7807727407	5.20667513548e-08	chr14_+_20306231_20306249|82.2310352803|1.7807727407	1.62421751603858e-08	IN	ENSMUST00000224066	Annotated	Alt3	Excluded	E2	3	-0.000989847561280122	0.00109076984570088	-0.00392793936423234	TRUE	FALSE	FALSE					FALSE	FALSE	FALSE
chr14_+_20690703_20690725	ENSMUST00000224791.1	0	chr14:20690020+20690835	0	22	ACTCTGTTTCAGCCTCAGACAG	1	83.7105393787	3.70761539529	4.48494574812e-11	chr14_+_20690703_20690725|83.7105393787|3.70761539529	1.10575992806616e-11	IN	ENSMUST00000224791	Annotated	Alt3	Excluded	E2	3	0.000515768639510599	-0.000154181333597083	0.00169782757164388	TRUE	FALSE	FALSE					FALSE	FALSE	FALSE
chr14_+_20988277_20988280	ENSMUST00000226113.1	32	chr14:20987118+20995011	32	3	AAG	2	81.486225068	4.24385707719	0.382043944467	chr14_+_20988277_20988280|81.486225068|4.24385707719,chr14_+_20987971_20987974|75.9050857949|0.0667142889329	0.567708638565505	RESCUED	ENSMUST00000226113	Missing in GENCODE	NA	Excluded	E2	3	0.000921263669133128	-0.00615702239073136	0.0102754889903228	TRUE	FALSE	FALSE					FALSE	FALSE	FALSE
chr14_+_24493616_24493619	ENSMUST00000225023.1	91	chr14:24493493+24495774	91	3	AAG	1	80.9716734921	5.1727144037	0.129596325389	chr14_+_24493616_24493619|80.9716734921|5.1727144037	0.0502592046686605	IN	ENSMUST00000225023	Novel	NA	Excluded	E2	3	-0.00348356900540148	0.00459061225122226	0.002626989992651	TRUE	FALSE	FALSE					FALSE	FALSE	FALSE
chr14_+_24494051_24494069	ENSMUST00000225023.1	76	chr14:24493493+24495774	76	18	AAATGAAATACCTAGCAG	1	79.1511490679	3.6338182322	1.28409283207e-10	chr14_+_24494051_24494069|79.1511490679|3.6338182322	6.80404621533626e-11	IN	ENSMUST00000225023	Annotated	NA	Muscular	M1	22	0.0129493131359657	-0.0906501111946045	0.0174033783420532	TRUE	FALSE	FALSE					FALSE	FALSE	FALSE
chr14_+_26696365_26696392	ENSMUST00000022433.11	0	chr14:26696031+26697237	0	27	ATGACCAGTGAAATAAAGAAAAGAGGA	1	80.304513853	2.06974196098	0	chr14_+_26696365_26696392|80.304513853|2.06974196098	0	IN	ENSMUST00000022433	Annotated	NA							FALSE	FALSE	FALSE					FALSE	FALSE	FALSE
chr14_+_27776158_27776182	ENSMUST00000090302.5	762	chr14:27653483+27776825	762	24	TTACTGGACGCCAGAAGAACCAAG	1	77.0438112545	4.30271427493	0	chr14_+_27776158_27776182|77.0438112545|4.30271427493	0	IN	ENSMUST00000090302	Annotated	NA	Neuronal	N2	8	0.0581503528437734	-0.0463114838815136	-0.0971686656449352	TRUE	TRUE	TRUE	11.5	1	12.5	1	FALSE	FALSE	FALSE
chr14_+_28046474_28046486	ENSMUST00000090302.5	1334	chr14:28040536+28080131	1334	12	CTTGACTCTCAG	1	81.9727064277	3.53399993479	9.21516158636e-06	chr14_+_28046474_28046486|81.9727064277|3.53399993479	3.00344878978454e-06	IN	ENSMUST00000090302	Annotated	Alt5	Neuro-Muscular	NM1	12	0.0510355868692338	-0.0972779271464851	-0.0587763446345344	TRUE	TRUE	TRUE	10.5	1	12.5	1	FALSE	FALSE	FALSE
chr14_+_30895810_30895840	ENSMUST00000120269.10	0	chr14:30895558+30896102	0	30	GTGATGGCATGCAGAGACTCCCCTTAGCAG	1	90.1123095217	-0.431029423359	0	chr14_+_30895810_30895840|90.1123095217|-0.431029423359	0	IN	ENSMUST00000120269	Annotated	NA	Included	I1	1	0.000230885715957183	0.000592548219155152	0.000185557380111177	TRUE	FALSE	FALSE					FALSE	FALSE	FALSE
chr14_+_31008849_31008867	ENSMUST00000226271.1	1	chr14:31008712+31009734	1	18	CACAGCAGACCATCTCCG	1	77.1461138995	3.11572724888	5.68434188608e-11	chr14_+_31008849_31008867|77.1461138995|3.11572724888	4.0187742023079e-11	IN	ENSMUST00000226271	Novel	Alt5	Excluded	E2	3	-0.000365696241550659	-0.000709439381697533	-0.000679304167288104	TRUE	FALSE	FALSE					FALSE	FALSE	FALSE
chr14_+_31019803_31019828	ENSMUST00000112098.10	6	chr14:31019293+31022719	6	25	AGAGACTTACTTATTTACAGGCTAG	1	81.5888729801	0.357206905325	0	chr14_+_31019803_31019828|81.5888729801|0.357206905325	0	IN	ENSMUST00000112098	Novel	NA	Excluded	E1	6	-0.000129323928341264	0.000379080292922489	-0.00040224118743807	TRUE	FALSE	FALSE					FALSE	FALSE	FALSE
chr14_+_31251749_31251779	ENSMUST00000022458.10	0	chr14:31251654+31251899	0	30	GCCTCTTCACCCTCCTGGTGGAAGATTTCG	1	78.9294185291	4.58999997673	0	chr14_+_31251749_31251779|78.9294185291|4.58999997673	0	IN	ENSMUST00000022458	Annotated	Alt5_3	Other	O1	4	-0.000511621257865403	-0.000169549676512399	0.00549574681071647	TRUE	FALSE	FALSE					FALSE	FALSE	FALSE
chr14_+_34094397_34094413	ENSMUST00000120077.1	0	chr14:34093943+34094722	0	16	GCCCTGCATGAAGCGG	1	78.4290919582	1.98170003109	1.7671844299e-07	chr14_+_34094397_34094413|78.4290919582|1.98170003109	1.04882327822686e-07	IN	ENSMUST00000120077	Annotated	Alt3	Excluded	E1	6	3.88510172135437e-05	-5.1751858061015e-05	0.000745456097917524	TRUE	FALSE	FALSE					FALSE	FALSE	FALSE
chr14_+_3903835_3903840	ENSMUST00000178256.1	12	chr14:3826808+3966334	12	5	TGTGA	4	67.5886714132	None	0.412698013206	chr14_+_3867560_3867565|61.3561512081|None,chr14_+_3867550_3867555|66.0149784469|None,chr14_+_3867566_3867571|64.8312646827|None,chr14_+_3903835_3903840|67.5886714132|None	0.852991648243695	RESCUED	ENSMUST00000178256	Novel	NA	Excluded	E3	2	0.00205698128672395	-0.00582398572214081	-0.0355570494857401	TRUE	FALSE	FALSE					FALSE	FALSE	FALSE
chr14_+_46884998_46885016	ENSMUST00000228404.1	0	chr14:46884790+47016276	0	18	GAGAGGCCAACAGCCCGG	1	76.7481245004	4.220590903	1.91305115371e-06	chr14_+_46884998_46885016|76.7481245004|4.220590903	1.41629101002572e-06	IN	ENSMUST00000228404	Annotated	Alt5	Excluded	E2	3	0.00165730521586421	0.00111249937101968	0.00518275331184696	TRUE	FALSE	FALSE					FALSE	FALSE	FALSE
chr14_+_47308566_47308588	ENSMUST00000166743.8	0	chr14:47298932+47310414,chr14:47298405+47310414	0	22	GAAAATGTCAGATGAATTTTCG	1	90.920234562	2.39823071559	6.51198206469e-10	chr14_+_47308566_47308588|90.920234562|2.39823071559	1.03012820495962e-10	IN	ENSMUST00000166743	Annotated	Alt5	Included	I1	1	0.000313693154097681	0.000942160073896705	0.00295133787820178	TRUE	FALSE	FALSE					FALSE	FALSE	FALSE
chr14_+_47379522_47379544	ENSMUST00000151405.8	0	chr14:47368368+47380052,chr14:47373979+47380052,chr14:47373952+47380052,chr14:47374122+47380052	0	22	GAAAATGGCAGACAGCTTTTCG	1	87.8332703739	2.34288462714	3.35603544954e-10	chr14_+_47379522_47379544|87.8332703739|2.34288462714	5.43231015726064e-11	IN	ENSMUST00000151405	Annotated	Alt5	Included	I2	10	-0.000550080004542186	0.00123937333117523	-0.00385096375303179	TRUE	FALSE	FALSE					FALSE	FALSE	FALSE
chr14_+_47734154_47734181	ENSMUST00000189986.6	1	chr14:47733322+47736099	1	27	GAGTCTCCTGAGAAAGAGACGATGTCT	1	81.5856965227	2.00503224867	0	chr14_+_47734154_47734181|81.5856965227|2.00503224867	0	IN	ENSMUST00000189986	Novel	Alt3	Excluded	E2	3	-0.00100649184794344	-0.00164743599731115	-0.00317509247782926	TRUE	FALSE	FALSE					FALSE	FALSE	FALSE
chr14_+_50818842_50818870	ENSMUST00000036126.6	70	chr14:50817470+50819209	70	28	TCTTCACAGGTCTCTCTCTTTCAAATAG	1	74.7865239346	0.408406241797	0	chr14_+_50818842_50818870|74.7865239346|0.408406241797	0	IN	ENSMUST00000036126	Novel	NA	Excluded	E1	6	0.000203572285599986	6.42331915466667e-05	0.000401549198129793	TRUE	FALSE	FALSE					FALSE	FALSE	FALSE
chr14_+_52004878_52004899	ENSMUST00000182905.7	0	chr14:52004742+52004988	0	21	GCCTGGCTGAGAGGCATCAAG	1	81.7932020566	0.366960004121	5.0249582273e-11	chr14_+_52004878_52004899|81.7932020566|0.366960004121	1.68894898067151e-11	IN	ENSMUST00000182905	Annotated	Alt3	Excluded	E2	3	0.000603298513145519	0.00169770034985305	-0.000738524049125066	TRUE	FALSE	FALSE					FALSE	FALSE	FALSE
chr14_+_55494406_55494421	ENSMUST00000228877.1	0	chr14:55494249+55494652	0	15	CCACTTGGAGAGCCG	1	83.4110892131	3.71010526701	3.57627804926e-07	chr14_+_55494406_55494421|83.4110892131|3.71010526701	9.22303761141663e-08	IN	ENSMUST00000228877	Annotated	Alt5	Excluded	E2	3	0.000218404886969711	0.00433205187218309	0.00134981421165705	TRUE	FALSE	FALSE					FALSE	FALSE	FALSE
chr14_+_55579803_55579833	ENSMUST00000174563.7	0	chr14:55579627+55579930	0	30	AAAATCTCAGAGTTGGATGCGTTCTTAAAG	1	74.7715738687	1.66617647591	0	chr14_+_55579803_55579833|74.7715738687|1.66617647591	0	IN	ENSMUST00000174563	Annotated	Alt5	Excluded	E2	3	0.0017044403829362	0.000111005182205943	0.0057571218207657	TRUE	FALSE	FALSE					FALSE	FALSE	FALSE
chr14_+_55580782_55580811	ENSMUST00000089619.12	0	chr14:55580663+55580917	0	29	CTGGAAGGCTTCCACACGCAGATCTCCAA	1	74.7801019664	2.87645455393	0	chr14_+_55580782_55580811|74.7801019664|2.87645455393	0	IN	ENSMUST00000089619	Annotated	Alt5	Excluded	E1	6	-2.12127165180411e-05	4.38827343243712e-05	2.14021394344407e-05	TRUE	FALSE	FALSE					FALSE	FALSE	FALSE
chr14_+_55672467_55672492	ENSMUST00000226735.1	1	chr14:55672384+55672705	1	25	GGGCGAAAAAAGGGAGAGTAACTAG	1	86.2233588876	0.0535862069449	0	chr14_+_55672467_55672492|86.2233588876|0.0535862069449	0	IN	ENSMUST00000226735	Novel	Alt5	Excluded	E1	6	0.000318964770547649	0.000447568862025175	0.000563139713959942	TRUE	FALSE	FALSE					FALSE	FALSE	FALSE
chr14_+_61198602_61198629	ENSMUST00000119943.7	85	chr14:61193479+61202697	85	27	CACAGCAGCTTCTCTGGGGATACTCAG	1	78.6692252341	3.92548391656	0	chr14_+_61198602_61198629|78.6692252341|3.92548391656	0	IN	ENSMUST00000119943	Novel	NA	Neuro-Muscular	NM3	19	0.0375664710854163	-0.00266760009020774	0.0031675433051621	TRUE	FALSE	FALSE					FALSE	FALSE	FALSE
chr14_+_61198607_61198629	ENSMUST00000119943.7	31	chr14:61193479+61202697	31	22	CAGCTTCTCTGGGGATACTCAG	1	77.9462013764	3.88003850843	2.04103400847e-12	chr14_+_61198607_61198629|77.9462013764|3.88003850843	1.29951605032375e-12	IN	ENSMUST00000119943	Novel	NA	Neuro-Muscular	NM4	16	0.0335132029267322	0.00051947766255331	0.0222934864587471	TRUE	TRUE	TRUE	12.5	1	14.5	1	FALSE	FALSE	FALSE
chr14_+_64708491_64708504	ENSMUST00000100473.4	0	chr14:64669717+64714073	0	13	GGGCCAGCCAAAG	1	82.1262467121	2.00258825369	0.000660484335846	chr14_+_64708491_64708504|82.1262467121|2.00258825369	0.000209717815783717	IN	ENSMUST00000100473	Annotated	NA	Included	I1	1	9.30536755115723e-20	4.4620468159075e-18	1.64996838291127e-20	TRUE	FALSE	FALSE					FALSE	FALSE	FALSE
chr14_+_64765710_64765740	ENSMUST00000100473.4	0	chr14:64765149+64767353	0	30	GAGGAAGAGGAGGACATGGACAGCTACCAG	1	88.6402286663	3.86808823969	0	chr14_+_64765710_64765740|88.6402286663|3.86808823969	0	IN	ENSMUST00000100473	Annotated	NA	Included	I1	1	-2.92630964176609e-09	-4.66347222308116e-07	-1.82131158867308e-08	TRUE	FALSE	FALSE					FALSE	FALSE	FALSE
chr14_+_66307025_66307048	ENSMUST00000022623.12	0	chr14:66304235+66307811	0	23	AAACACAAGAGCCGAAAACGCCG	1	92.6788871199	2.575407395	5.04343233843e-11	chr14_+_66307025_66307048|92.6788871199|2.575407395	8.85480577750286e-12	IN	ENSMUST00000022623	Annotated	NA	Included	I1	1	0	0	0	TRUE	FALSE	FALSE					FALSE	FALSE	FALSE
chr14_+_66346869_66346889	ENSMUST00000152093.7	1	chr14:66344411+66353148	1	20	ATTCAACTTTATTCTAAGTA	1	70.3871304032	-0.00554166926304	3.09547942834e-11	chr14_+_66346869_66346889|70.3871304032|-0.00554166926304	3.05884206852625e-11	IN	ENSMUST00000152093	Novel	NA							FALSE	FALSE	FALSE					FALSE	FALSE	FALSE
chr14_+_66360952_66360982	ENSMUST00000118426.7	2	chr14:66358731+66361074	2	30	GATACCTTCGCTGACAGCTCTGCTCTGCCC	1	69.1473107335	0.147294121685	0	chr14_+_66360952_66360982|69.1473107335|0.147294121685	0	IN	ENSMUST00000118426	Novel	NA	Excluded	E2	3	-0.00172457858766319	0.00203229380748984	0.000657809112745882	TRUE	FALSE	FALSE					FALSE	FALSE	FALSE
chr14_+_76504829_76504841	ENSMUST00000177207.1	1	chr14:76504293+76505248	1	12	ACTTGACAATAG	1	72.7840437429	3.90812502801	2.18627950521e-07	chr14_+_76504829_76504841|72.7840437429|3.90812502801	2.08213454699901e-07	IN	ENSMUST00000177207	Novel	Alt5	Excluded	E2	3	0.000120874702910578	0.00015734872600897	-0.000145720471740451	TRUE	FALSE	FALSE					FALSE	FALSE	FALSE
chr14_+_79603469_79603486	ENSMUST00000054908.9	0	chr14:79602900+79607245	0	17	GATCAGAATCTGAAGTG	1	89.7833044914	1.83438095007	2.51689894148e-07	chr14_+_79603469_79603486|89.7833044914|1.83438095007	3.8933593571322e-08	IN	ENSMUST00000054908	Annotated	NA	Included	I1	1	-1.41614796646547e-139	-4.44361869054332e-140	-2.89508948661685e-139	TRUE	FALSE	FALSE					FALSE	FALSE	FALSE
chr14_+_8162338_8162357	ENSMUST00000112689.8	161	chr14:8155345+8163934,chr14:8160031+8163934	7,154	19	CTGCCTTAGGTAAAGGAAG	1	91.5467217354	1.70408696519	5.5138116295e-11	chr14_+_8162338_8162357|91.5467217354|1.70408696519	8.96627216917523e-12	IN	ENSMUST00000112689	Missing in GENCODE	NA	Neuronal	N6	15	0.0205298287900021	0.00987926949593125	-0.00345727055487441	TRUE	TRUE	FALSE	14.5	1			FALSE	FALSE	FALSE
chr14_+_8216079_8216108	ENSMUST00000022272.13	1	chr14:8214342+8220150	1	29	AGAAACTCAGTACAAAGGCAGCTTGGAAG	1	80.6540622765	1.1195757669	0	chr14_+_8216079_8216108|80.6540622765|1.1195757669	0	IN	ENSMUST00000022272	Novel	Alt5	Excluded	E1	6	0.000535820817386995	0.00114025632975163	0.00196536820082759	TRUE	FALSE	FALSE					FALSE	FALSE	FALSE
chr14_+_84517999_84518028	ENSMUST00000071370.6	2	chr14:84477687+84532874	2	29	ACTTCAGTCTGTTGATCCGCTTCCTCCAG	1	76.7715681373	2.69054544785	0	chr14_+_84517999_84518028|76.7715681373|2.69054544785	0	IN	ENSMUST00000071370	Novel	NA	Excluded	E1	6	0.00456796761608234	0.000714931228087328	0.00358154618418217	TRUE	FALSE	FALSE					FALSE	FALSE	FALSE
chr14_-_101460698_101460701	ENSMUST00000161991.7	51	chr14:101458893-101462874	51	3	AAG	2	85.1964654453	3.18942860195	0.215384204418	chr14_-_101461424_101461427|68.6285468988|-0.00471428888185,chr14_-_101460698_101460701|85.1964654453|3.18942860195	0.521788481005997	RESCUED	ENSMUST00000161991	Annotated	NA	Neuronal	N6	15	0.0178958461550588	0.00624461362742604	0.0229404292866061	TRUE	TRUE	TRUE					FALSE	FALSE	FALSE
chr14_-_101471427_101471451	ENSMUST00000161991.7	35	chr14:101465764-101476979	35	24	ACAGGACACTGCTTCAGAGTCAAG	1	80.1909900269	2.33360713933	0	chr14_-_101471427_101471451|80.1909900269|2.33360713933	0	IN	ENSMUST00000161991	Annotated	NA	Excluded	E2	3	0.00426699426213549	-0.00148178642665223	0.0174663849799246	TRUE	FALSE	FALSE					FALSE	FALSE	FALSE
chr14_-_101640287_101640299	ENSMUST00000168587.2	5615	chr14:101637106-101640388	5615	12	GTCACGGGCCAG	1	89.7896228796	1.77856250107	7.60424593182e-07	chr14_-_101640287_101640299|89.7896228796|1.77856250107	1.17632056984007e-07	IN	ENSMUST00000168587	Annotated	Alt3	Included	I2	10	-0.00771565522833123	-0.000890343611063737	0.00283172804532177	TRUE	TRUE	FALSE	15.5	-1			FALSE	FALSE	FALSE
chr14_-_118122738_118122765	ENSMUST00000227350.1	43	chr14:118121861-118127494,chr14:118121861-118128222	42,1	27	GTTGTTGATATGGCCTGTTTATCTCCT	1	79.4581260565	0.150580650256	0	chr14_-_118122738_118122765|79.4581260565|0.150580650256	0	IN	ENSMUST00000227350	Novel	NA	Excluded	E1	6	8.76273948344227e-05	-0.000520046414353927	0.00155781119658086	TRUE	FALSE	FALSE					FALSE	FALSE	FALSE
chr14_-_121491673_121491690	ENSMUST00000088386.7	0	chr14:121491310-121505218	0	17	GGATGTCCAAGTCTCGG	1	88.8050246585	0.310999998734	8.08329460478e-07	chr14_-_121491673_121491690|88.8050246585|0.310999998734	1.26242559517209e-07	IN	ENSMUST00000088386	Annotated	NA							FALSE	FALSE	FALSE					FALSE	FALSE	FALSE
chr14_-_121544575_121544583	ENSMUST00000040700.8	1613	chr14:121543625-121545965	1613	8	ATGGGATG	1	71.8809976134	3.57258330286	0.000138749990502	chr14_-_121544575_121544583|71.8809976134|3.57258330286	0.000134728576753229	IN	ENSMUST00000040700	Annotated	NA	Neuronal	N1	18	0.071214489777182	0.0279055024420036	0.00978649424022915	TRUE	TRUE	TRUE	13.5	1	12.5	1	FALSE	FALSE	FALSE
chr14_-_12468345_12468366	ENSMUST00000224882.1	1004	chr14:12467179-12473408	1004	21	CCACATGTTGATAAAGGAGAA	1	75.7074894271	2.445920012	5.51025891582e-12	chr14_-_12468345_12468366|75.7074894271|2.445920012	4.51216841668156e-12	IN	ENSMUST00000224882	Annotated	NA	Excluded	E3	2	0.010742430194184	-0.0470552530702418	0.0290889713293306	TRUE	FALSE	FALSE					FALSE	FALSE	FALSE
chr14_-_12472397_12472406	ENSMUST00000224882.1	1154	chr14:12467179-12473408	1154	9	GGGAAAGAG	1	78.6318673326	5.16515385188	9.26213290509e-05	chr14_-_12472397_12472406|78.6318673326|5.16515385188	5.32968081417007e-05	IN	ENSMUST00000224882	Missing in GENCODE	NA	Excluded	E3	2	0.0086408924060087	-0.0422848547525093	0.00257792970977293	TRUE	FALSE	FALSE					FALSE	FALSE	FALSE
chr14_-_12485640_12485658	ENSMUST00000224581.1	2790	chr14:12473515-12486524,chr14:12473515-12488980	480,2310	18	AGAATCAAAAGGATGCAG	1	77.1371024279	4.97350010547	7.38225480745e-10	chr14_-_12485640_12485658|77.1371024279|4.97350010547	5.22486387488641e-10	IN	ENSMUST00000224581	Annotated	NA	Muscular	M2	20	0.0207807527039258	-0.0658460887189928	0.0962599178461174	TRUE	FALSE	FALSE					FALSE	FALSE	FALSE
chr14_-_12517803_12517815	ENSMUST00000224882.1	1617	chr14:12509232-12522202	1617	12	CTGGACTGAAGG	1	81.1999986327	5.79537499696	3.01608360986e-06	chr14_-_12517803_12517815|81.1999986327|5.79537499696	1.12381537031858e-06	IN	ENSMUST00000224882	Annotated	NA	Excluded	E4	11	-0.00315879324435896	-0.00169111642113472	0.0399693344909	TRUE	TRUE	FALSE					FALSE	FALSE	FALSE
chr14_-_13264009_13264026	ENSMUST00000060526.10	0	chr14:13170679-13284511,chr14:13263742-13264879	0	17	GAACCTCTGAACTAAAG	1	70.8888035158	-0.0880952392306	6.495974747e-08	chr14_-_13264009_13264026|70.8888035158|-0.0880952392306	6.39110104838636e-08	IN	ENSMUST00000060526	Annotated	NA							FALSE	FALSE	FALSE					FALSE	FALSE	FALSE
chr14_-_16435238_16435258	ENSMUST00000225921.1	2	chr14:16435120-16436733	2	20	ATTCTCAGAATTTGTACCAG	1	86.8495007938	4.70037504503	5.64526203561e-12	chr14_-_16435238_16435258|86.8495007938|4.70037504503	9.72555369571637e-13	IN	ENSMUST00000225921	Novel	Alt3	Excluded	E1	6	0.00125256193859495	8.75446947907112e-05	0.00370418882424417	TRUE	FALSE	FALSE					FALSE	FALSE	FALSE
chr14_-_18818568_18818586	ENSMUST00000150727.7	127	chr14:18586998-18871493,chr14:18630431-18871493,chr14:18630431-18888265,chr14:18636280-18871493	2,108,15,2	18	CCTTCATGTGCTGGGACT	1	81.0207704753	0.148863633248	1.33690604143e-08	chr14_-_18818568_18818586|81.0207704753|0.148863633248	5.1402663236999e-09	IN	ENSMUST00000150727	Annotated	NA	Excluded	E1	6	0.00383146653430607	0.00234053729559926	-0.00252713731267986	TRUE	FALSE	FALSE					FALSE	FALSE	FALSE
chr14_-_20503246_20503276	ENSMUST00000159027.7	0	chr14:20501662-20508623	0	30	CCACAGTTGAGGCTATTGAGGCTGAAAAAG	1	80.6823741796	5.26750000785	0	chr14_-_20503246_20503276|80.6823741796|5.26750000785	0	IN	ENSMUST00000159027	Annotated	NA	Neuro-Muscular	NM5	7	0.0304231486907155	-0.00465623221353758	-0.007292507422067	TRUE	TRUE	TRUE	12.5	1	12.5	1	FALSE	FALSE	FALSE
chr14_-_20511473_20511500	ENSMUST00000161445.7	183	chr14:20509497-20515522,chr14:20509500-20515522	77,106	27	AACGGCTCATATATGGCAATAAAAAAG	1	74.8395914896	4.1745483683	0	chr14_-_20511473_20511500|74.8395914896|4.1745483683	0	IN	ENSMUST00000161445	Missing in GENCODE	NA	Excluded	E2	3	0.00101581401603107	-0.00314413847072188	0.00535355116507723	TRUE	FALSE	FALSE					TRUE	FALSE	FALSE
chr14_-_20792851_20792872	ENSMUST00000100837.10	1	chr14:20792613-20793900	1	21	GCAATCAGTGAGATGCAGCAG	1	72.7327715768	1.19147999093	1.12088116566e-12	chr14_-_20792851_20792872|72.7327715768|1.19147999093	1.0689227281091e-12	IN	ENSMUST00000100837	Novel	NA	Excluded	E1	6	0.000291379299297804	-4.9985054104051e-05	0.000429771445480503	TRUE	FALSE	FALSE					FALSE	FALSE	FALSE
chr14_-_23306724_23306753	ENSMUST00000145596.2	456	chr14:23300042-23309039,chr14:23300045-23309039	115,341	29	TGCAACAAGGATGACTAGAATGGGCCAAG	1	81.3470478954	5.82172721805	0	chr14_-_23306724_23306753|81.3470478954|5.82172721805	0	IN	ENSMUST00000145596	Annotated	NA	Excluded	E3	2	0.00372902687319302	-0.0471213019541377	0.030781977498909	TRUE	FALSE	FALSE					FALSE	FALSE	FALSE
chr14_-_23432232_23432241	ENSMUST00000145596.2	588	chr14:23386353-23435949,chr14:23391007-23435949,chr14:23425740-23435949	394,34,160	9	TGATCTATT	1	70.2388036522	5.53369236451	0.000151920699546	chr14_-_23432232_23432241|70.2388036522|5.53369236451	0.000150283389706907	IN	ENSMUST00000145596	Annotated	NA	Excluded	E3	2	0.00397628347523696	0.0130516779970457	-0.020037411176868	TRUE	TRUE	FALSE					FALSE	FALSE	FALSE
chr14_-_23449199_23449208	ENSMUST00000179836.7	6	chr14:23442079-23451598	6	9	CCGAAAGCG	1	73.3496948512	5.50053847753	0.000141640407414	chr14_-_23449199_23449208|73.3496948512|5.50053847753	0.000132600602420152	IN	ENSMUST00000179836	Novel	NA	Neuronal	N6	15	0.0109571177164341	-0.00117779590430586	0.00845802358701087	TRUE	TRUE	TRUE			12.5	1	FALSE	FALSE	FALSE
chr14_-_23449199_23449211	ENSMUST00000179836.7	2690	chr14:23442079-23451598	2690	12	AAGCCGAAAGCG	1	80.7835374432	5.54837502539	2.21258715916e-06	chr14_-_23449199_23449211|80.7835374432|5.54837502539	8.86852394854643e-07	IN	ENSMUST00000179836	Annotated	NA	Neuronal	N2	8	0.0682407722331632	-0.018862386053627	-0.0862626578635562	TRUE	TRUE	TRUE	11.5	1	12.5	1	FALSE	FALSE	FALSE
chr14_-_23604423_23604447	ENSMUST00000172099.8	65	chr14:23591681-23650124	65	24	GAGCCGCACAGCAGACTCTTTGAT	1	76.503157485	3.50814292899	0	chr14_-_23604423_23604447|76.503157485|3.50814292899	0	IN	ENSMUST00000172099	Novel	NA	Excluded	E1	6	0.00157016850083156	-0.0023291108875425	0.00146416167539365	TRUE	FALSE	FALSE					FALSE	FALSE	FALSE
chr14_-_27505637_27505663	ENSMUST00000050480.7	48	chr14:27498889-27506650	48	26	AGCATAAATCAAAAGTTTCTGTGAAG	1	87.8470465316	1.92690000081	0	chr14_-_27505637_27505663|87.8470465316|1.92690000081	0	IN	ENSMUST00000050480	Annotated	NA							FALSE	FALSE	FALSE					FALSE	FALSE	FALSE
chr14_-_29124665_29124683	ENSMUST00000022567.8	0	chr14:29105025-29170503	0	18	CTCCCTCAGGCTCAAAAG	1	81.5197505045	3.46595452049	9.52509709551e-07	chr14_-_29124665_29124683|81.5197505045|3.46595452049	3.35659566252922e-07	IN	ENSMUST00000022567	Annotated	NA	Included	I1	1	-1.28800844488605e-05	6.00717755965729e-05	2.86193122026739e-05	TRUE	TRUE	TRUE	10.5	1	12.5	1	FALSE	FALSE	FALSE
chr14_-_30006849_30006874	ENSMUST00000122205.8	0	chr14:30006163-30008731	0	25	ACTATTCAGTGTGGCTCTGAGACAG	1	86.6696166289	1.19506896544	2.25508500762e-12	chr14_-_30006849_30006874|86.6696166289|1.19506896544	3.94018151439468e-13	IN	ENSMUST00000122205	Annotated	NA							FALSE	FALSE	FALSE					FALSE	FALSE	FALSE
chr14_-_30050233_30050260	ENSMUST00000224785.1	341	chr14:30049120-30051369	341	27	AACCCGCTATTACGAGACTTACATTAG	1	78.7024744569	4.06277421405	0	chr14_-_30050233_30050260|78.7024744569|4.06277421405	0	IN	ENSMUST00000224785	Annotated	NA	Neuro-Muscular	NM5	7	0.0237537134786083	-0.0224911581524809	-0.0373487758936313	TRUE	FALSE	FALSE					FALSE	FALSE	FALSE
chr14_-_30128771_30128798	ENSMUST00000112250.4	0	chr14:30124942-30130116,chr14:30124942-30129788	0	27	TCAGGCCATCTCGAAATCCAAACTCAG	1	88.2302239717	4.06625814399	0	chr14_-_30128771_30128798|88.2302239717|4.06625814399	0	IN	ENSMUST00000112250	Annotated	Alt5	Included	I2	10	0.00484419279408588	-0.00057425349249208	-0.0294540069761273	TRUE	FALSE	FALSE					FALSE	FALSE	FALSE
chr14_-_30915450_30915480	ENSMUST00000227995.1	0	chr14:30912010-30915631	0	30	GCCTTGAATGACCTGACCTTCACAGAGGAG	1	77.2236954194	1.20585293988	0	chr14_-_30915450_30915480|77.2236954194|1.20585293988	0	IN	ENSMUST00000227995	Annotated	Alt3	Excluded	E3	2	-0.000956629271584383	0.00895621407645282	-0.00397271035643954	TRUE	FALSE	FALSE					FALSE	FALSE	FALSE
chr14_-_30922819_30922840	ENSMUST00000006697.16	0	chr14:30922036-30923456	0	21	AAACGGAGCCTCCCAGAGGGG	1	85.5987016299	1.74968000278	3.17186277243e-10	chr14_-_30922819_30922840|85.5987016299|1.74968000278	6.13341599731143e-11	IN	ENSMUST00000006697	Annotated	NA	Included	I1	1	-3.89538349997952e-08	-3.56175806641554e-07	1.35405236246269e-07	TRUE	FALSE	FALSE					FALSE	FALSE	FALSE
chr14_-_30932864_30932885	ENSMUST00000006704.16	0	chr14:30932479-30933260	0	21	AGATGGTGGGACCCAGAAGAA	1	86.1060716499	1.36727999866	1.71894498635e-10	chr14_-_30932864_30932885|86.1060716499|1.36727999866	3.15685255714016e-11	IN	ENSMUST00000006704	Annotated	NA							FALSE	FALSE	FALSE					FALSE	FALSE	FALSE
chr14_-_30933260_30933275	ENSMUST00000006704.16	0	chr14:30932885-30933357	0	15	ATTCTCAGCCCTTAG	1	88.7399763347	1.07621052979	4.21889037483e-07	chr14_-_30933260_30933275|88.7399763347|1.07621052979	6.59936942870587e-08	IN	ENSMUST00000006704	Annotated	NA							FALSE	FALSE	FALSE					FALSE	FALSE	FALSE
chr14_-_30942893_30942914	ENSMUST00000006704.16	0	chr14:30942626-30943158,chr14:30942638-30943158	0	21	AAGCGACACGCTGTGGACACT	1	84.1317997811	1.26004001021	1.12549969344e-10	chr14_-_30942893_30942914|84.1317997811|1.26004001021	2.61181076766093e-11	IN	ENSMUST00000006704	Annotated	Alt3	Included	I2	10	-4.82496916442452e-05	-0.00922808165689608	0.0075275757823412	TRUE	FALSE	FALSE					FALSE	FALSE	FALSE
chr14_-_31139296_31139324	ENSMUST00000159208.7	0	chr14:31139203-31140147	0	28	CAGTGACATCTTTTGTGAACCCTTTGAT	1	81.0515337749	1.29350000329	0	chr14_-_31139296_31139324|81.0515337749|1.29350000329	0	IN	ENSMUST00000159208	Annotated	Alt5	Excluded	E2	3	0.000703762800218735	-0.000215871706886097	0.00119799513679929	TRUE	FALSE	FALSE					FALSE	FALSE	FALSE
chr14_-_31544658_31544685	ENSMUST00000112027.8	0	chr14:31544032-31545056	0	27	GGTTTCCCTGGATCCAGAGGGGAAAAG	1	86.3275605018	2.8161613273	0	chr14_-_31544658_31544685|86.3275605018|2.8161613273	0	IN	ENSMUST00000112027	Annotated	NA	Included	I1	1	1.09661219576991e-05	-8.55331437089318e-07	2.23032784511664e-05	TRUE	FALSE	FALSE					FALSE	FALSE	FALSE
chr14_-_31549098_31549125	ENSMUST00000112027.8	0	chr14:31547518-31549456	0	27	GGGGACCTTGGCCGCCCAGGAAGGAAG	1	82.7253542035	2.68764516255	0	chr14_-_31549098_31549125|82.7253542035|2.68764516255	0	IN	ENSMUST00000112027	Annotated	NA	Included	I1	1	1.78863121060588e-05	-2.08677866962487e-06	5.55413743275671e-05	TRUE	FALSE	FALSE					FALSE	FALSE	FALSE
chr14_-_31634272_31634279	ENSMUST00000127204.8	4	chr14:31632968-31635743	4	7	GCCAGGA	1	72.7461679408	3.31818185679	0.000658771945611	chr14_-_31634272_31634279|72.7461679408|3.31818185679	0.000628015853897046	IN	ENSMUST00000127204	Novel	Alt3	Excluded	E2	3	-0.00162602348680872	0.00251906332956029	-0.00133911525856642	TRUE	FALSE	FALSE					FALSE	FALSE	FALSE
chr14_-_31720105_31720132	ENSMUST00000227863.1	0	chr14:31719415-31721845	0	27	ATTGCAAGTGAAACTCCTTTAGATGTT	1	81.67159898	5.06177419977	0	chr14_-_31720105_31720132|81.67159898|5.06177419977	0	IN	ENSMUST00000227863	Annotated	NA	Included	I1	1	-5.47323308302738e-39	1.2239042333003e-38	1.68744242249945e-38	TRUE	FALSE	FALSE					FALSE	FALSE	FALSE
chr14_-_33388799_33388826	ENSMUST00000111942.1	0	chr14:33387296-33392941	0	27	CTGACTCAGAGCATAACAAACTTAAAG	1	88.438385513	3.89422578869	0	chr14_-_33388799_33388826|88.438385513|3.89422578869	0	IN	ENSMUST00000111942	Annotated	Alt5	Excluded	E3	2	-0.00149588142406041	-0.00233041447991811	-0.00340539421635339	TRUE	FALSE	FALSE					FALSE	FALSE	FALSE
chr14_-_34569712_34569727	ENSMUST00000064098.13	931	chr14:34567567-34571717,chr14:34567567-34576985	859,72	15	GGCGTCTCCGCTGGC	1	78.286047794	2.30384209909	1.50284903411e-08	chr14_-_34569712_34569727|78.286047794|2.30384209909	9.11171427198099e-09	IN	ENSMUST00000064098	Annotated	NA	Non-Neuronal	NN2	24	-0.0145130282443596	0.0411955906142248	0.0354991717794449	TRUE	FALSE	FALSE					FALSE	FALSE	FALSE
chr14_-_34572989_34573012	ENSMUST00000090040.11	0	chr14:34571921-34578594,chr14:34567567-34576985,chr14:34571921-34576985	0	23	GTGGTAGCCAATTCTCCAGCCAA	1	87.5485631139	2.8689259379	7.15800752005e-11	chr14_-_34572989_34573012|87.5485631139|2.8689259379	1.17659215703725e-11	IN	ENSMUST00000090040	Annotated	NA	Non-Neuronal	NN2	24	-0.0298017654121561	0.0292580017375026	0.0288016229833373	TRUE	FALSE	FALSE					FALSE	FALSE	FALSE
chr14_-_38509329_38509356	ENSMUST00000166968.8	0	chr14:38407216-38668217	0	27	CAGACCACTTGGGGATTGAATTCATGG	1	72.9476313002	2.61219352388	0	chr14_-_38509329_38509356|72.9476313002|2.61219352388	0	IN	ENSMUST00000166968	Annotated	NA	Included	I1	1	-3.48561321937263e-05	0.000167313165008662	7.32575093558565e-05	TRUE	FALSE	FALSE					FALSE	FALSE	FALSE
chr14_-_45294510_45294537	ENSMUST00000022378.8	0	chr14:45294440-45299045,chr14:45294396-45295971	0	27	AGAACACATTTTACAACTGGCTAGAAG	1	86.5247080223	2.94238711557	0	chr14_-_45294510_45294537|86.5247080223|2.94238711557	0	IN	ENSMUST00000022378	Annotated	NA	Included	I1	1	3.71422665489314e-42	1.41191991086939e-41	-1.31359032473255e-42	TRUE	FALSE	FALSE					FALSE	FALSE	FALSE
chr14_-_45295971_45295983	ENSMUST00000022378.8	0	chr14:45294440-45299045,chr14:45294537-45299045	0	12	GAAAAAGTAAAG	1	92.9776467512	1.65062497021	0.000267708168247	chr14_-_45295971_45295983|92.9776467512|1.65062497021	4.82311608526187e-05	IN	ENSMUST00000022378	Annotated	NA	Included	I1	1	1.65079303157474e-94	1.78073978879436e-95	1.17948610476964e-94	TRUE	FALSE	FALSE					FALSE	FALSE	FALSE
chr14_-_45380641_45380645	ENSMUST00000046191.8	1	chr14:45378486-45380936	1	4	GCAA	1	68.7852981673	0.369500001892	0.0365765528648	chr14_-_45380641_45380645|68.7852981673|0.369500001892	0.0364255608595588	IN	ENSMUST00000046191	Novel	NA	Excluded	E2	3	-0.00165740087468947	0.00150531887474574	-0.00463274587692554	TRUE	FALSE	FALSE					FALSE	FALSE	FALSE
chr14_-_45462714_45462735	ENSMUST00000045905.13	624	chr14:45462240-45464723	624	21	CCAGGCTGTGTAAGAGATTTG	1	80.7105134491	4.62015995532	2.18314255562e-12	chr14_-_45462714_45462735|80.7105134491|4.62015995532	8.86291040558262e-13	IN	ENSMUST00000045905	Missing in GENCODE	NA	Excluded	E3	2	0.0124310840246909	-0.0252229044254539	-0.00684700118811672	TRUE	TRUE	TRUE					FALSE	FALSE	FALSE
chr14_-_45628853_45628874	ENSMUST00000111828.3	121	chr14:45620840-45629579	121	21	GCAGTGGGATCAACTACTCTG	1	84.6492516007	2.44295999169	7.73958674927e-12	chr14_-_45628853_45628874|84.6492516007|2.44295999169	1.6752155218569e-12	IN	ENSMUST00000111828	Annotated	Alt3	Neuronal	N3	17	0.0445700985329052	0.0162042390182267	0.00495740127534336	TRUE	TRUE	TRUE	15.5	1			FALSE	FALSE	FALSE
chr14_-_49039354_49039383	ENSMUST00000162175.8	0	chr14:49037782-49048703,chr14:49037782-49042484	0	29	GTTTTCAGAAGTAAAATCAAAAATTGCAA	1	88.9742400697	3.88733334794	0	chr14_-_49039354_49039383|88.9742400697|3.88733334794	0	IN	ENSMUST00000162175	Annotated	NA	Included	I1	1	-1.88683839509591e-115	-1.2609453640646e-116	-2.89346554984812e-115	TRUE	FALSE	FALSE					FALSE	FALSE	FALSE
chr14_-_52098014_52098040	ENSMUST00000111610.11	0	chr14:52084391-52098315,chr14:52084391-52103888,chr14:52084416-52103888	0	26	TGAGATTTTTTTGATCTTCAGCTACA	1	85.5266789105	3.73363337517	3.07953662571e-12	chr14_-_52098014_52098040|85.5266789105|3.73363337517	6.0018656711236e-13	IN	ENSMUST00000111610	Annotated	Alt5_3	Other	O2	21	-0.000305854966244707	0.0117549295198291	-0.0254643469596925	TRUE	FALSE	FALSE					FALSE	FALSE	FALSE
chr14_-_54963379_54963407	ENSMUST00000081857.13	0	chr14:54963132-54963501	0	28	ATCGGGAGAATCAGTCCATCCTCATCAC	1	83.3067840188	3.54484375915	0	chr14_-_54963379_54963407|83.3067840188|3.54484375915	0	IN	ENSMUST00000081857	Annotated	NA	Included	I1	1	6.21764149265596e-06	-1.33696868374024e-06	2.22420327475255e-05	TRUE	FALSE	FALSE					FALSE	FALSE	FALSE
chr14_-_54991715_54991743	ENSMUST00000102803.10	0	chr14:54991200-54991837	0	28	ATCGGGAGAATCAGTCCATCCTCATCAC	1	85.4868350859	3.38143749622	0	chr14_-_54991715_54991743|85.4868350859|3.38143749622	0	IN	ENSMUST00000102803	Annotated	NA	Included	I1	1	-1.37258422235015e-06	3.9170053807511e-07	-6.38949682122034e-06	TRUE	FALSE	FALSE					FALSE	FALSE	FALSE
chr14_-_55899719_55899729	ENSMUST00000227712.1	37	chr14:55899305-55899813	37	10	AGTGAACTCA	1	77.916853672	1.36707140718	1.84029171757e-06	chr14_-_55899719_55899729|77.916853672|1.36707140718	1.1765730157931e-06	IN	ENSMUST00000227712	Annotated	Alt3	Excluded	E1	6	-0.000169519934015845	-0.000414252802956577	-0.00130366569076068	TRUE	FALSE	FALSE					FALSE	FALSE	FALSE
chr14_-_57342180_57342195	ENSMUST00000022517.8	8	chr14:57313129-57362921	8	15	ATACGGTGGAGCAGG	1	81.2756121301	-0.182157889989	1.81073102734e-07	chr14_-_57342180_57342195|81.2756121301|-0.182157889989	6.65830087731578e-08	IN	ENSMUST00000022517	Missing in GENCODE	NA	Excluded	E1	6	-0.000139215003467792	0.000304403003842179	-0.00030850696536603	TRUE	FALSE	FALSE					FALSE	FALSE	FALSE
chr14_-_57342180_57342198	ENSMUST00000022517.8	6	chr14:57313129-57362921	6	18	CAGATACGGTGGAGCAGG	1	82.7603642886	-0.150818178092	2.8290969567e-09	chr14_-_57342180_57342198|82.7603642886|-0.150818178092	8.08486944059439e-10	IN	ENSMUST00000022517	Missing in GENCODE	Alt3	Excluded	E1	6	-0.000208034783521219	-0.00013935606489977	-0.000358217717108076	TRUE	FALSE	FALSE					FALSE	FALSE	FALSE
chr14_-_57878432_57878459	ENSMUST00000089473.4	0	chr14:57873996-57890062	0	27	GTACTATTTCCAGAACAGGAGAGAAAG	1	90.361005422	1.44890323744	0	chr14_-_57878432_57878459|90.361005422|1.44890323744	0	IN	ENSMUST00000089473	Annotated	NA	Included	I1	1	-4.18200748063125e-118	-7.81689559008841e-119	-8.20518552473146e-118	TRUE	FALSE	FALSE					FALSE	FALSE	FALSE
chr14_-_57932706_57932729	ENSMUST00000022543.9	81	chr14:57932303-57943587	81	23	ACTGGTACAAATGACTCTGAAAG	1	82.6357228614	0.915037036218	0	chr14_-_57932706_57932729|82.6357228614|0.915037036218	0	IN	ENSMUST00000022543	Annotated	NA	Excluded	E1	6	0.0045881510168588	0.00244999547539744	7.61910362096753e-05	TRUE	FALSE	FALSE					FALSE	FALSE	FALSE
chr14_-_60240773_60240798	ENSMUST00000225805.1	0	chr14:60239546-60242546	0	25	GTGATAAAACGGGAACAAGGCCAGA	1	80.3613448195	3.33541382592	2.63877808493e-12	chr14_-_60240773_60240798|80.3613448195|3.33541382592	1.13875575635802e-12	IN	ENSMUST00000225805	Annotated	Alt5	Other	O1	4	-0.000641834457772997	0.00246048471988586	-0.00308299193942207	TRUE	FALSE	FALSE					FALSE	FALSE	FALSE
chr14_-_61391547_61391577	ENSMUST00000022496.8	0	chr14:61391451-61391755	0	30	CAAAATGTAACACTAGAAGCTATATTACAG	1	86.6317408268	5.00508825043	0	chr14_-_61391547_61391577|86.6317408268|5.00508825043	0	IN	ENSMUST00000022496	Annotated	NA	Included	I1	1	0	0	0	TRUE	FALSE	FALSE					FALSE	FALSE	FALSE
chr14_-_66095685_66095712	ENSMUST00000224698.1	0	chr14:66094823-66098803	0	27	GAGATGGTGACATTCCTGGATAAGCTG	1	84.6993498586	2.06216127065	0	chr14_-_66095685_66095712|84.6993498586|2.06216127065	0	IN	ENSMUST00000224698	Annotated	NA	Included	I1	1	-4.96353817605272e-29	-2.3379599576789e-29	4.8594480721801e-29	TRUE	FALSE	FALSE					FALSE	FALSE	FALSE
chr14_-_66158047_66158072	ENSMUST00000022622.13	0	chr14:66157107-66158383,chr14:66157095-66158383	0	25	ACTCCAGAGAAGGAGGCCGGCTACA	1	83.6728707369	2.40272415095	1.10755848937e-12	chr14_-_66158047_66158072|83.6728707369|2.40272415095	2.74558153989801e-13	IN	ENSMUST00000022622	Annotated	Alt3	Included	I2	10	-0.00242077022413662	-0.00217686915288042	0.00392383840205392	TRUE	FALSE	FALSE					FALSE	FALSE	FALSE
chr14_-_67008169_67008193	ENSMUST00000111115.7	76	chr14:66999704-67008687	76	24	TCTGAAAATTCCCAAGTTTCTCAA	1	88.1151464435	-0.184892858611	0	chr14_-_67008169_67008193|88.1151464435|-0.184892858611	0	IN	ENSMUST00000111115	Novel	NA	Excluded	E2	3	-0.000710427680890283	-2.6778348799291e-05	0.00592608219122224	TRUE	FALSE	FALSE					FALSE	FALSE	FALSE
chr14_-_70220016_70220046	ENSMUST00000228911.1	0	chr14:70218277-70224309	0	30	CCAAACAAGAAGCCGCAGAGGAGCGGGAAG	1	82.486843683	3.02405881882	0	chr14_-_70220016_70220046|82.486843683|3.02405881882	0	IN	ENSMUST00000228911	Annotated	NA	Included	I1	1	-2.84293176019995e-39	2.17433840093118e-39	5.99771107861518e-39	TRUE	FALSE	FALSE					FALSE	FALSE	FALSE
chr14_-_70225927_70225954	ENSMUST00000228911.1	0	chr14:70225048-70235139	0	27	ATCACTACATTTCAAGCTGTCCAAAAG	1	78.7609972322	2.89938703876	0	chr14_-_70225927_70225954|78.7609972322|2.89938703876	0	IN	ENSMUST00000228911	Annotated	NA	Excluded	E2	3	-0.00152426475653417	-0.00230340344898156	0.00602078751317442	TRUE	FALSE	FALSE					FALSE	FALSE	FALSE
chr14_-_70605540_70605548	ENSMUST00000022694.16	0	chr14:70605362-70605692,chr14:70605372-70605692,chr14:70605048-70605692	0	8	GCCTGCAG	1	87.5894082132	2.42924999197	0.00468843088724	chr14_-_70605540_70605548|87.5894082132|2.42924999197	0.000768859093284946	IN	ENSMUST00000022694	Annotated	NA	Included	I1	1	-2.67359874556189e-34	-1.32267192583791e-32	1.96269393881823e-33	TRUE	FALSE	FALSE					FALSE	FALSE	FALSE
chr14_-_70615398_70615428	ENSMUST00000022694.16	1	chr14:70615290-70615613	1	30	AAAAGTGCAGGAAGTCCCTGCCTTCACAAG	1	78.1914100788	-0.332647056072	0	chr14_-_70615398_70615428|78.1914100788|-0.332647056072	0	IN	ENSMUST00000022694	Novel	NA	Excluded	E1	6	-9.61916590786306e-05	0.000131524797347045	0.000350382053184517	TRUE	FALSE	FALSE					FALSE	FALSE	FALSE
chr14_-_75996908_75996927	ENSMUST00000088922.4	0	chr14:75995565-76007704	0	19	AAATCAAGGAAGGACTGAG	1	89.2390254173	2.67217389462	4.40777502275e-08	chr14_-_75996908_75996927|89.2390254173|2.67217389462	6.83222145525519e-09	IN	ENSMUST00000088922	Annotated	NA	Included	I1	1	1.27985706173796e-129	-4.4251934357485e-131	1.45617439076145e-129	TRUE	FALSE	FALSE					FALSE	FALSE	FALSE
chr14_-_77827555_77827575	ENSMUST00000226459.1	4	chr14:77826470-77840167	4	20	ATCTTGATATGAAAATGTCA	1	68.8521073534	1.00483334064	4.85762541302e-11	chr14_-_77827555_77827575|68.8521073534|1.00483334064	4.83663109562826e-11	IN	ENSMUST00000226459	Novel	Alt3	Excluded	E1	6	-5.08817518279892e-05	3.99185301009034e-05	-5.48218193188317e-05	TRUE	FALSE	FALSE					FALSE	FALSE	FALSE
chr14_-_77861216_77861242	ENSMUST00000226459.1	3	chr14:77856990-77874797	3	26	ACCCTGTTGACTGATCCGCAGACCAG	1	85.5410074956	0.258874990046	0	chr14_-_77861216_77861242|85.5410074956|0.258874990046	0	IN	ENSMUST00000226459	Novel	NA	Excluded	E1	6	-6.62862359356874e-05	8.01488401011705e-05	5.45027866141491e-05	TRUE	FALSE	FALSE					FALSE	FALSE	FALSE
chr14_-_8361475_8361496	ENSMUST00000022269.6	0	chr14:8358455-8364788	0	21	GCATAACCCCCAAGGACATCC	1	78.8251133348	-0.000480000376701	1.4342731447e-09	chr14_-_8361475_8361496|78.8251133348|-0.000480000376701	8.0079010089662e-10	IN	ENSMUST00000022269	Annotated	NA	Included	I1	1	0.000114016863761351	0.000322043600192112	0.000113096257305223	TRUE	FALSE	FALSE					FALSE	FALSE	FALSE
chr14_-_84472212_84472242	ENSMUST00000228125.1	0	chr14:84470731-84475888,chr14:84470731-84476008	0	30	ATGGACACTGCCCATTTACTGGGACTAGAG	1	89.3448152602	-0.174647058278	0	chr14_-_84472212_84472242|89.3448152602|-0.174647058278	0	IN	ENSMUST00000228125	Annotated	Alt5							FALSE	FALSE	FALSE					FALSE	FALSE	FALSE
chr14_-_9862016_9862046	ENSMUST00000162278.7	0	chr14:9763808-9870029	0	30	GATGGTCCTGAAGCTGGGCAGACTGTGAAG	1	90.8192094053	3.85002946065	0	chr14_-_9862016_9862046|90.8192094053|3.85002946065	0	IN	ENSMUST00000162278	Annotated	NA	Included	I1	1	1.03137972591013e-25	-1.95941181089565e-24	1.80910032562225e-25	TRUE	FALSE	FALSE					FALSE	FALSE	FALSE
chr15_+_102081876_102081883	ENSMUST00000169681.1	21	chr15:102073963+102081975	21	7	TTATCTG	1	77.3495798082	-0.375181816836	0.00190576899055	chr15_+_102081876_102081883|77.3495798082|-0.375181816836	0.00131391805009473	IN	ENSMUST00000169681	Novel	NA	Excluded	E1	6	0.000177153814314892	0.000124371301859645	4.77968243995054e-05	TRUE	FALSE	FALSE					FALSE	FALSE	FALSE
chr15_+_102115736_102115766	ENSMUST00000046144.9	0	chr15:102115629+102115857	0	30	ATGGACCAACCCAGATGGAGCCACCTCCAA	1	88.3993358028	2.2528235253	0	chr15_+_102115736_102115766|88.3993358028|2.2528235253	0	IN	ENSMUST00000046144	Annotated	NA	Included	I1	1	9.59648073218875e-57	2.46894041496527e-57	-3.71984330967475e-57	TRUE	FALSE	FALSE					FALSE	FALSE	FALSE
chr15_+_102474130_102474154	ENSMUST00000077037.11	0	chr15:102473402+102474246	0	24	GAAGTTGGCAGTATCATCGGAAAG	1	89.9021109044	5.58803570856	2.8990143619e-12	chr15_+_102474130_102474154|89.9021109044|5.58803570856	4.48752146553488e-13	IN	ENSMUST00000077037	Annotated	NA	Included	I1	1	-7.7159178383015e-140	-2.42111682768209e-140	-1.57739679343111e-139	TRUE	FALSE	FALSE					FALSE	FALSE	FALSE
chr15_+_103243059_103243080	ENSMUST00000087351.7	1	chr15:103242718+103243624	1	21	GCGGCTTTGGCGGTGGTAGTG	1	64.8064399774	2.60488001347	7.82485187756e-13	chr15_+_103243059_103243080|64.8064399774|2.60488001347	7.82374165453348e-13	IN	ENSMUST00000087351	Novel	Alt5	Excluded	E3	2	0.00139884499348893	0.0005257731545197	0.000376390691941072	TRUE	FALSE	FALSE					FALSE	FALSE	FALSE
chr15_+_12135266_12135290	ENSMUST00000122941.7	289	chr15:12117947+12136395,chr15:12118338+12136395	21,268	24	TTCTGTTCTCTGGAGCAGCATGGA	1	78.6392905755	1.93646429905	0	chr15_+_12135266_12135290|78.6392905755|1.93646429905	0	IN	ENSMUST00000122941	Annotated	NA	Excluded	E2	3	-0.00540548042769061	0.00145424102227174	0.000719216671346397	TRUE	FALSE	FALSE					FALSE	FALSE	FALSE
chr15_+_12259618_12259646	ENSMUST00000071993.12	0	chr15:12230334+12261840	0	28	AAAGCAGCAGCTGGCTTGATATAATCAG	1	80.7497703197	3.2879062288	0	chr15_+_12259618_12259646|80.7497703197|3.2879062288	0	IN	ENSMUST00000071993	Annotated	Alt5	Excluded	E2	3	3.79920508097279e-05	0.00166256480120711	-0.00375597770828049	TRUE	FALSE	FALSE					FALSE	FALSE	FALSE
chr15_+_12882415_12882440	ENSMUST00000169061.7	30	chr15:12881747+12883165	30	25	TATGAAGCAGTGAACCAGGCCCTGT	1	73.5213271322	2.07444825948	0	chr15_+_12882415_12882440|73.5213271322|2.07444825948	0	IN	ENSMUST00000169061	Novel	NA	Excluded	E1	6	0.000590949310635364	0.000163690101790725	0.00103342443473431	TRUE	FALSE	FALSE					FALSE	FALSE	FALSE
chr15_+_20988982_20989010	ENSMUST00000226407.1	35	chr15:20833392+21111333	35	28	GTAAAGCGTTTGACTCACCCTTAAGAAG	1	87.9005284071	-0.403562508407	0	chr15_+_20988982_20989010|87.9005284071|-0.403562508407	0	IN	ENSMUST00000226407	Novel	NA	Excluded	E1	6	0.000160802425645426	0.000116125926792571	-0.000874210714725924	TRUE	FALSE	FALSE					FALSE	FALSE	FALSE
chr15_+_25725071_25725085	ENSMUST00000110457.7	0	chr15:25724008+25725195	0	14	ATTTATTAGAAAAA	1	79.1322284302	4.70916667912	4.35485488459e-06	chr15_+_25725071_25725085|79.1322284302|4.70916667912	2.31463272581944e-06	IN	ENSMUST00000110457	Annotated	NA	Included	I1	1	-2.41604998998622e-37	-5.94684786300063e-37	-3.70679959386586e-37	TRUE	FALSE	FALSE					FALSE	FALSE	FALSE
chr15_+_32640716_32640734	ENSMUST00000067458.6	55	chr15:32631397+32640966	55	18	GAAGTTCCATCCTGCATT	1	75.9745535377	2.26095453108	5.42684119864e-10	chr15_+_32640716_32640734|75.9745535377|2.26095453108	4.34210223332343e-10	IN	ENSMUST00000067458	Missing in GENCODE	NA	Neuronal	N6	15	0.0115464800443143	0.0053823639295126	0.0030003590937768	TRUE	FALSE	FALSE					FALSE	FALSE	FALSE
chr15_+_38677518_38677526	ENSMUST00000228475.1	1	chr15:38676113+38679319	1	8	TTGACTTG	1	77.8540495844	4.37416670471	0.000190359120489	chr15_+_38677518_38677526|77.8540495844|4.37416670471	0.000122771113633235	IN	ENSMUST00000228475	Novel	Alt3	Excluded	E1	6	7.31517537473413e-05	-6.84219565549756e-05	1.97739077861636e-05	TRUE	FALSE	FALSE					FALSE	FALSE	FALSE
chr15_+_39306091_39306103	ENSMUST00000082054.11	573	chr15:39292312+39345309	573	12	GAGGACAAAGTG	1	75.6627082828	3.93599997461	1.23355242496e-05	chr15_+_39306091_39306103|75.6627082828|3.93599997461	1.0138794227732e-05	IN	ENSMUST00000082054	Missing in GENCODE	NA	Neuro-Muscular	NM1	12	0.0435630296460849	-0.123173701613767	-0.00708894471572821	TRUE	TRUE	FALSE	14.5	1			FALSE	FALSE	FALSE
chr15_+_39469195_39469202	ENSMUST00000082054.11	61	chr15:39462610+39472333	61	7	GGTTCAG	1	84.4057347072	5.87509096753	0.00231284276429	chr15_+_39469195_39469202|84.4057347072|5.87509096753	0.000516930189562559	IN	ENSMUST00000082054	Missing in GENCODE	NA	Excluded	E1	6	0.000961071864024234	-0.00259635320838215	0.00315675367343077	TRUE	FALSE	FALSE					FALSE	FALSE	FALSE
chr15_+_39469276_39469293	ENSMUST00000082054.11	61	chr15:39462610+39472333	61	17	TAGGAACACTTTTTTTG	1	66.5621577648	2.4094285525	2.20597939915e-09	chr15_+_39469276_39469293|66.5621577648|2.4094285525	2.20415852236755e-09	IN	ENSMUST00000082054	Novel	NA	Excluded	E1	6	-4.46335127993385e-05	1.82242582129936e-05	0.000888072064945926	TRUE	FALSE	FALSE					FALSE	FALSE	FALSE
chr15_+_39482188_39482215	ENSMUST00000082054.11	408	chr15:39478710+39506965	408	27	ATAAAGCCTTATGTTCATATAATTCAG	1	83.3633732983	3.54019357312	0	chr15_+_39482188_39482215|83.3633732983|3.54019357312	0	IN	ENSMUST00000082054	Missing in GENCODE	NA	Excluded	E4	11	0.00116379754058886	-0.0134261024323082	0.0544400017811413	TRUE	FALSE	FALSE					FALSE	FALSE	FALSE
chr15_+_39555067_39555097	ENSMUST00000082054.11	35	chr15:39535981+39566942	35	30	ATGTGGACTCCACAAGGAAAAGAAATACAG	1	73.1806520735	2.69714707826	0	chr15_+_39555067_39555097|73.1806520735|2.69714707826	0	IN	ENSMUST00000082054	Missing in GENCODE	NA	Excluded	E2	3	0.00105282981829961	-0.00227627838166215	0.0161270558753768	TRUE	FALSE	FALSE					FALSE	FALSE	FALSE
chr15_+_41838251_41838279	ENSMUST00000166917.1	98	chr15:41826052+41848669,chr15:41826052+41850458,chr15:41831129+41850458	20,5,73	28	GGTAATGCTGGCCTCACAGAATGAGTTA	1	83.1011774541	0.706437505782	0	chr15_+_41838251_41838279|83.1011774541|0.706437505782	0	IN	ENSMUST00000166917	Missing in GENCODE	NA	Excluded	E2	3	-0.0024432795196568	0.00366041569022994	-0.00236925861065662	TRUE	FALSE	FALSE					FALSE	FALSE	FALSE
chr15_+_44432745_44432748	ENSMUST00000226827.1	6	chr15:44432508+44433898,chr15:44432508+44433900	4,2	3	AAA	1	56.2458181679	0.370142853686	0.080949490933	chr15_+_44432745_44432748|56.2458181679|0.370142853686	0.0809494864964684	IN	ENSMUST00000226827	Novel	NA	Excluded	E1	6	2.69017889456157e-05	0.000135712564715787	-4.40332710888801e-05	TRUE	FALSE	FALSE					FALSE	FALSE	FALSE
chr15_+_58152737_58152745	ENSMUST00000228761.1	29	chr15:58150656+58153579	29	8	TTTAGGAG	1	81.835704438	3.1227499644	0.000173494074274	chr15_+_58152737_58152745|81.835704438|3.1227499644	5.78888938864708e-05	IN	ENSMUST00000228761	Novel	Alt5	Excluded	E1	6	-0.000329974704068936	-0.00140780356126827	-0.000115711751798134	TRUE	FALSE	FALSE					FALSE	FALSE	FALSE
chr15_+_6422234_6422255	ENSMUST00000159552.1	0	chr15:6419837+6435439	0	21	GTAATTGAACATGAACATCCA	1	78.1925494603	4.31840002768	3.54179974238e-09	chr15_+_6422234_6422255|78.1925494603|4.31840002768	2.17703710614359e-09	IN	ENSMUST00000159552	Annotated	Alt3	Excluded	E2	3	0.00101048783503536	-0.00106461446727522	-5.20906831983317e-05	TRUE	FALSE	FALSE					FALSE	FALSE	FALSE
chr15_+_6423925_6423952	ENSMUST00000078019.12	0	chr15:6419837+6435439,chr15:6422255+6435439,chr15:6423166+6424196	0	27	GTTGAAGAAGCCAACAAAGCAGAAGAG	1	84.6304690699	2.35435482018	0	chr15_+_6423925_6423952|84.6304690699|2.35435482018	0	IN	ENSMUST00000078019	Annotated	NA	Included	I1	1	1.63466366475267e-08	7.36312287700885e-08	-5.47610376530644e-09	TRUE	FALSE	FALSE					FALSE	FALSE	FALSE
chr15_+_6632264_6632284	ENSMUST00000090461.11	0	chr15:6630118+6632776	0	20	GTACTGGAAATCTAGAAGAG	1	82.0327483783	1.88549999194	2.39560904447e-09	chr15_+_6632264_6632284|82.0327483783|1.88549999194	7.72834352069651e-10	IN	ENSMUST00000090461	Annotated	NA							FALSE	FALSE	FALSE					FALSE	FALSE	FALSE
chr15_+_6642556_6642579	ENSMUST00000090461.11	0	chr15:6640585+6643693	0	23	CCACGGTCAGAGCGGAAGTGGAG	1	81.7274286719	2.58296297932	4.37836433775e-11	chr15_+_6642556_6642579|81.7274286719|2.58296297932	1.48839829350322e-11	IN	ENSMUST00000090461	Annotated	NA	Included	I1	1	6.67471282575989e-07	3.49117834417569e-06	-1.10975471245921e-06	TRUE	FALSE	FALSE					FALSE	FALSE	FALSE
chr15_+_6646636_6646662	ENSMUST00000090461.11	0	chr15:6643763+6648853,chr15:6644899+6648853	0	26	TCTCCCTTCTCAGCATAAGCAACTGG	1	82.9487074977	1.65319999233	8.71303029726e-13	chr15_+_6646636_6646662|82.9487074977|1.65319999233	2.41584530158434e-13	IN	ENSMUST00000090461	Annotated	Alt5	Included	I2	10	0.000494454470491769	0.00347499024829693	-0.00196062927433092	TRUE	FALSE	FALSE					FALSE	FALSE	FALSE
chr15_+_74575838_74575847	ENSMUST00000186360.6	6	chr15:74574168+74580564	6	9	GTGAACATG	1	75.6850125382	5.1999230018	9.51095894052e-05	chr15_+_74575838_74575847|75.6850125382|5.1999230018	7.80285956976101e-05	IN	ENSMUST00000186360	Novel	Alt3	Excluded	E1	6	-0.000538625262177262	0.00191004949262804	0.00131455116726855	TRUE	TRUE	TRUE	11.5	-1	12.5	-1	FALSE	FALSE	FALSE
chr15_+_74583762_74583783	ENSMUST00000042035.15	21	chr15:74582987+74584377	21	21	GGGAGGCTGGTGCTGGCCCAG	1	81.1998950526	-0.267159994901	1.21236354289e-12	chr15_+_74583762_74583783|81.1998950526|-0.267159994901	4.51749748719976e-13	IN	ENSMUST00000042035	Novel	NA	Excluded	E1	6	-0.000140895554581088	-0.000385408254417857	0.00147305814420134	TRUE	FALSE	FALSE					FALSE	FALSE	FALSE
chr15_+_75713001_75713024	ENSMUST00000023244.5	0	chr15:75712451+75713218	0	23	CCAAGACTCACCAGACCCCAGAG	1	79.1423102299	2.60433335933	1.05160324892e-11	chr15_+_75713001_75713024|79.1423102299|2.60433335933	5.58020296637096e-12	IN	ENSMUST00000023244	Annotated	Alt3	Excluded	E2	3	0.000561175974498695	0.00219266601663436	-0.00168233215733294	TRUE	FALSE	FALSE					FALSE	FALSE	FALSE
chr15_+_75995071_75995101	ENSMUST00000161961.1	0	chr15:75994943+75995233	0	30	AGGACCTTCCGTGAGATTATGCTTCTCAAG	1	88.2323646278	2.20797062282	0	chr15_+_75995071_75995101|88.2323646278|2.20797062282	0	IN	ENSMUST00000161961	Annotated	NA	Included	I1	1	3.87107150327235e-08	2.82185425955501e-05	-9.77536586970419e-06	TRUE	FALSE	FALSE					FALSE	FALSE	FALSE
chr15_+_76432371_76432398	ENSMUST00000161305.7	181	chr15:76432295+76433273,chr15:76432295+76433537	177,4	27	GTTCTGGGAATAAAGGTAGAGACCAAG	1	80.7879568622	4.1079032373	0	chr15_+_76432371_76432398|80.7879568622|4.1079032373	0	IN	ENSMUST00000161305	Annotated	NA	Non-Neuronal	NN1	23	-0.0666254714911412	-0.0169742571461067	0.00604358888524209	TRUE	TRUE	TRUE	12.5	-1			FALSE	FALSE	FALSE
chr15_+_80864384_80864406	ENSMUST00000067689.8	0	chr15:80858768+80876316	0	22	GTCACGGAACAAAAAACCAAAG	1	93.0654481776	3.00665389574	9.96010385279e-10	chr15_+_80864384_80864406|93.0654481776|3.00665389574	1.80889081491387e-10	IN	ENSMUST00000067689	Annotated	NA	Included	I1	1	3.55150560226894e-68	-2.28326618059816e-68	-8.16067790055361e-68	TRUE	FALSE	FALSE					FALSE	FALSE	FALSE
chr15_+_83102624_83102644	ENSMUST00000168029.7	0	chr15:83102340+83102933	0	20	GTGGCTGTGTGGGTGGCACG	1	86.3165464809	0.670249978624	5.17502485309e-10	chr15_+_83102624_83102644|86.3165464809|0.670249978624	9.32020016719548e-11	IN	ENSMUST00000168029	Annotated	Alt3	Included	I2	10	0.000443011307420458	-0.00203229349133216	0.00496674741566838	TRUE	FALSE	FALSE					FALSE	FALSE	FALSE
chr15_+_83790161_83790190	ENSMUST00000046168.11	15	chr15:83780107+83791953	15	29	ATCCACTGGAACTGGAGTTATAGACAGCT	1	72.128692239	None	0	chr15_+_83790161_83790190|72.128692239|None	0	IN	ENSMUST00000046168	Novel	NA	Excluded	E1	6	0.00074877591363666	-0.00138062361229294	-0.00119759120099602	TRUE	FALSE	FALSE					FALSE	FALSE	FALSE
chr15_+_84297965_84297985	ENSMUST00000023072.6	0	chr15:84295615+84303407	0	20	GATCATGATGGGCCGGTTTG	1	87.8066502796	3.56566656629	7.06495484337e-09	chr15_+_84297965_84297985|87.8066502796|3.56566656629	1.14512110904741e-09	IN	ENSMUST00000023072	Annotated	NA	Included	I1	1	6.51131851351111e-17	-1.35247814646024e-17	-1.02898797359266e-16	TRUE	FALSE	FALSE					FALSE	FALSE	FALSE
chr15_+_84332690_84332713	ENSMUST00000023074.8	0	chr15:84332346+84334341	0	23	GTCACACAAGGACCAGCCTTTAC	1	81.9840311889	0.376592602995	2.79669620795e-11	chr15_+_84332690_84332713|81.9840311889|0.376592602995	9.09750053068592e-12	IN	ENSMUST00000023074	Annotated	NA	Included	I1	1	6.44595492444597e-08	2.24769627063316e-07	-9.36880594624876e-08	TRUE	FALSE	FALSE					FALSE	FALSE	FALSE
chr15_+_85882228_85882251	ENSMUST00000162491.7	21	chr15:85879458+85882673	21	23	CCTCCCAAATACTGGAATCATAG	1	80.5267968192	0.129999998543	0	chr15_+_85882228_85882251|80.5267968192|0.129999998543	0	IN	ENSMUST00000162491	Novel	NA	Excluded	E1	6	0.000112644705718189	-6.09316202266166e-06	0.000371213005481235	TRUE	FALSE	FALSE					FALSE	FALSE	FALSE
chr15_+_86125856_86125882	ENSMUST00000088931.9	0	chr15:86125256+86126988	0	26	GTTAACTGAAAACATGAGAAGACTGA	1	85.661920038	3.87469997853	3.77919917582e-13	chr15_+_86125856_86125882|85.661920038|3.87469997853	7.26085858104852e-14	IN	ENSMUST00000088931	Annotated	NA	Included	I1	1	-9.86632122081131e-66	2.07565623030809e-65	2.78825935698215e-65	TRUE	FALSE	FALSE					FALSE	FALSE	FALSE
chr15_+_89538014_89538038	ENSMUST00000066545.13	177	chr15:89533454+89543099	177	24	CTTCCATTCGGAGAAGAAAAGGGG	1	83.8781320345	3.10107137665	0	chr15_+_89538014_89538038|83.8781320345|3.10107137665	0	IN	ENSMUST00000066545	Annotated	NA	Muscular	M1	22	0.0167514534438864	-0.134981713244213	0.0864595205447207	TRUE	FALSE	FALSE					FALSE	FALSE	FALSE
chr15_+_89556720_89556748	ENSMUST00000109309.7	87	chr15:89549882+89557734	87	28	CTGCGCGGTGGTCCCGAGTGCCGGCTGT	1	74.8825081915	1.94109374651	0	chr15_+_89556720_89556748|74.8825081915|1.94109374651	0	IN	ENSMUST00000109309	Missing in GENCODE	NA							FALSE	FALSE	FALSE					FALSE	FALSE	FALSE
chr15_+_92077994_92078010	ENSMUST00000169825.7	1	chr15:92051323+92216315	1	16	ATTTACTAAACTGGCT	1	68.6538549781	0.0166000030935	1.50041148728e-07	chr15_+_92077994_92078010|68.6538549781|0.0166000030935	1.49475337329896e-07	IN	ENSMUST00000169825	Novel	NA	Excluded	E1	6	-0.00020578531394419	0.00159012150360852	-0.000459579376426077	TRUE	FALSE	FALSE					FALSE	FALSE	FALSE
chr15_+_98640958_98640978	ENSMUST00000109150.7	0	chr15:98640750+98641176	0	20	CCAAGCAGAAGCAAAAGCAG	1	80.8083621485	5.23016669104	3.65616870113e-10	chr15_+_98640958_98640978|80.8083621485|5.23016669104	1.45910616922151e-10	IN	ENSMUST00000109150	Annotated	NA	Included	I1	1	9.78027368918839e-30	-5.26233692413788e-29	-3.06969028449473e-29	TRUE	FALSE	FALSE					FALSE	FALSE	FALSE
chr15_+_99305165_99305193	ENSMUST00000128352.7	0	chr15:99304490+99305540,chr15:99304490+99305407	0	28	ACGGCTCCGGGTGCGGACACCGCCAGCT	1	79.4167630566	2.66628125031	0	chr15_+_99305165_99305193|79.4167630566|2.66628125031	0	IN	ENSMUST00000128352	Annotated	NA	Included	I1	1	8.54786675805296e-52	-1.45646740191833e-51	-2.32452320630756e-51	TRUE	FALSE	FALSE					FALSE	FALSE	FALSE
chr15_+_99305407_99305433	ENSMUST00000128352.7	0	chr15:99304490+99305540,chr15:99305193+99305540	0	26	CTGCTGTGGCTGGAACAGGCCCTCCG	1	83.6590945791	1.69720000476	7.03881397612e-14	chr15_+_99305407_99305433|83.6590945791|1.69720000476	1.75415237890775e-14	IN	ENSMUST00000128352	Annotated	Alt5	Other	O1	4	-0.00259100592249496	0.00115247082910506	-0.00212649426192691	TRUE	FALSE	FALSE					FALSE	FALSE	FALSE
chr15_+_99306161_99306186	ENSMUST00000150641.7	0	chr15:99306071+99306395	0	25	CCCTCGTCAAACAAGAGTCTGCAGG	1	88.0818972207	1.95513792901	2.62012633812e-13	chr15_+_99306161_99306186|88.0818972207|1.95513792901	4.19664303308309e-14	IN	ENSMUST00000150641	Annotated	NA	Included	I1	1	7.67041502832117e-89	-7.36936232064063e-89	-2.14218540478004e-88	TRUE	FALSE	FALSE					FALSE	FALSE	FALSE
chr15_+_99727334_99727353	ENSMUST00000023761.2	237	chr15:99725848+99727644	237	19	ATTTATTTATTTATTATAT	1	88.3204767945	-0.119956507631	2.51958454101e-11	chr15_+_99727334_99727353|88.3204767945|-0.119956507631	3.99291710806438e-12	IN	ENSMUST00000023761	Novel	NA	Excluded	E1	6	3.00271806370512e-05	0.000230249412215391	-0.000478134791340902	TRUE	FALSE	FALSE					FALSE	FALSE	FALSE
chr15_-_100412233_100412262	ENSMUST00000136168.1	0	chr15:100410231-100422961	0	29	AATCCTATTCTAAGAGCACAGACCCTCAG	1	86.0969911249	1.0040606131	0	chr15_-_100412233_100412262|86.0969911249|1.0040606131	0	IN	ENSMUST00000136168	Annotated	Alt3	Excluded	E2	3	0.00165075676121633	0.00089320397281737	-0.000630904742724188	TRUE	FALSE	FALSE					FALSE	FALSE	FALSE
chr15_-_10591586_10591615	ENSMUST00000090339.10	0	chr15:10587924-10592071,chr15:10589345-10592071	0	29	ATTTAAAGACTCCAACAAAACCAAAGCAG	1	87.6480690954	2.55372727707	0	chr15_-_10591586_10591615|87.6480690954|2.55372727707	0	IN	ENSMUST00000090339	Annotated	NA	Included	I1	1	1.60740007488041e-57	-5.86368259408648e-59	1.37023770316357e-58	TRUE	FALSE	FALSE					FALSE	FALSE	FALSE
chr15_-_13040847_13040869	ENSMUST00000036439.5	1	chr15:13034690-13040957	1	22	TAAGGCATACAGCCTGATCTAG	1	81.8568347852	0.96599999543	1.38578037934e-12	chr15_-_13040847_13040869|81.8568347852|0.96599999543	4.6074255521944e-13	IN	ENSMUST00000036439	Novel	NA	Excluded	E2	3	0.00425455692672102	0.00150948004851185	-0.00235279205929503	TRUE	FALSE	FALSE					FALSE	FALSE	FALSE
chr15_-_27741251_27741279	ENSMUST00000090247.6	0	chr15:27741078-27742383,chr15:27741078-27742371,chr15:27741078-27742303	0	28	CTTCTTAACCCCAACTACATTTATGACG	1	87.6283543434	4.52681247657	0	chr15_-_27741251_27741279|87.6283543434|4.52681247657	0	IN	ENSMUST00000090247	Annotated	NA	Included	I1	1	3.56573109792896e-33	-8.99198753075503e-33	-1.1364814828519e-32	TRUE	FALSE	FALSE					FALSE	FALSE	FALSE
chr15_-_31487937_31487952	ENSMUST00000090227.5	64	chr15:31486435-31488791	64	15	TGGATAAGTATTCTG	1	82.9071718643	0.170842112336	8.50195647217e-09	chr15_-_31487937_31487952|82.9071718643|0.170842112336	2.37275876724397e-09	IN	ENSMUST00000090227	Novel	NA	Excluded	E1	6	5.59645602863746e-05	0.00113885146602521	-0.00102512168503174	TRUE	FALSE	FALSE					FALSE	FALSE	FALSE
chr15_-_3335584_3335613	ENSMUST00000069451.10	23	chr15:3333525-3340918	23	29	GTGCTTCTCTGCCCTTCGGTATTCCTCAG	1	87.220835572	None	0	chr15_-_3335584_3335613|87.220835572|None	0	IN	ENSMUST00000069451	Missing in GENCODE	NA	Excluded	E1	6	-0.000460921793690155	0.000263501038594956	-0.000373470706644566	TRUE	FALSE	FALSE					FALSE	FALSE	FALSE
chr15_-_3346508_3346532	ENSMUST00000069451.10	0	chr15:3341091-3347471	0	24	GGAAAGCCAACGACAAGCTGCAAG	1	80.6601044509	0.281464281242	2.25668372877e-11	chr15_-_3346508_3346532|80.6601044509|0.281464281242	9.24305076921428e-12	IN	ENSMUST00000069451	Annotated	Alt3	Included	I2	10	-0.00716580957829977	-0.000810477193119997	-0.0110086523008306	TRUE	FALSE	FALSE					FALSE	FALSE	FALSE
chr15_-_35114937_35114958	ENSMUST00000018476.13	474	chr15:35114657-35115564	474	21	CTGCATCTGAGTTGACAAACC	1	77.9961615274	1.06867998809	7.83373366176e-13	chr15_-_35114937_35114958|77.9961615274|1.06867998809	4.95270491285282e-13	IN	ENSMUST00000018476	Annotated	NA	Neuronal	N4	13	0.0461166023374015	0.0136045894617896	0.0600952195337538	TRUE	TRUE	TRUE	13.5	1	14.5	1	FALSE	FALSE	FALSE
chr15_-_3582999_3583012	ENSMUST00000161180.1	0	chr15:3458008-3583066	0	13	GCGAAACTCCGAG	1	76.0354586561	0.926294133177	0.00186152121582	chr15_-_3582999_3583012|76.0354586561|0.926294133177	0.00148119824060078	IN	ENSMUST00000161180	Annotated	NA							FALSE	FALSE	FALSE					FALSE	FALSE	FALSE
chr15_-_35932244_35932274	ENSMUST00000014457.14	33	chr15:35932097-35935284	33	30	GAAAAGCTTTCAGTTTTTCATCAAGTGCAG	1	81.7770435558	None	0	chr15_-_35932244_35932274|81.7770435558|None	0	IN	ENSMUST00000014457	Novel	NA	Excluded	E1	6	6.30540542909317e-06	2.41393019408419e-06	-3.96979608854939e-06	TRUE	FALSE	FALSE					FALSE	FALSE	FALSE
chr15_-_36792378_36792394	ENSMUST00000151635.1	2	chr15:36790988-36793167	2	16	GAGCGCTCGTTTTCCT	1	65.4576828026	-0.247249995917	1.96359906113e-09	chr15_-_36792378_36792394|65.4576828026|-0.247249995917	1.96291427556616e-09	IN	ENSMUST00000151635	Novel	NA							FALSE	FALSE	FALSE					FALSE	FALSE	FALSE
chr15_-_38493216_38493220	ENSMUST00000129589.7	1	chr15:38492356-38493473	1	4	AAAA	1	67.3776786815	-0.186749998829	0.0167797512259	chr15_-_38493216_38493220|67.3776786815|-0.186749998829	0.0167542611590721	IN	ENSMUST00000129589	Novel	NA	Excluded	E3	2	-0.000410623199647564	0.0016830047285464	0.00800926936534898	TRUE	FALSE	FALSE					FALSE	FALSE	FALSE
chr15_-_39904538_39904550	ENSMUST00000110305.2	2	chr15:39885141-39943603	2	12	GAGTGTCAACTG	1	83.9895497313	3.30150001869	1.36079272119e-05	chr15_-_39904538_39904550|83.9895497313|3.30150001869	3.22188757584385e-06	IN	ENSMUST00000110305	Novel	Alt5	Excluded	E1	6	-0.00038524103907654	8.15293766302496e-05	-0.000105318551141379	TRUE	FALSE	FALSE					FALSE	FALSE	FALSE
chr15_-_44684722_44684743	ENSMUST00000110267.8	48	chr15:44683450-44718787	48	21	GAATGAAGTTCAGTATCACAG	1	86.2280545203	-0.282039995119	3.13633563565e-11	chr15_-_44684722_44684743|86.2280545203|-0.282039995119	5.69433389330243e-12	IN	ENSMUST00000110267	Novel	NA	Excluded	E1	6	0.000310967955648088	-0.0014131752509905	0.000325817397554694	TRUE	TRUE	FALSE	15.5	-1			FALSE	FALSE	FALSE
chr15_-_51856174_51856196	ENSMUST00000022925.9	49	chr15:51842624-51865325	49	22	CCACACGTGGAAAAAATTGCAG	1	84.5230564716	0.516923065548	5.03486141668e-12	chr15_-_51856174_51856196|84.5230564716|0.516923065548	1.10789155627344e-12	IN	ENSMUST00000022925	Novel	NA	Excluded	E1	6	2.22473623973083e-05	5.70368506428809e-06	3.44899264656448e-05	TRUE	FALSE	FALSE					FALSE	FALSE	FALSE
chr15_-_53657516_53657525	ENSMUST00000078673.13	871	chr15:53462216-53658349	871	9	GATGATAAA	1	76.5398593789	0.88776922226	0.00291814965497	chr15_-_53657516_53657525|76.5398593789|0.88776922226	0.00220946858565452	IN	ENSMUST00000078673	Missing in GENCODE	NA	Neuro-Muscular	NM4	16	0.0118404776147183	-0.039060238455325	-0.016134759577087	TRUE	FALSE	FALSE					FALSE	FALSE	FALSE
chr15_-_57879048_57879075	ENSMUST00000022993.6	0	chr15:57878580-57879999	0	27	ATTACTGGCTTAGCAATGGATATGCAG	1	79.3981186326	4.079999991	0	chr15_-_57879048_57879075|79.3981186326|4.079999991	0	IN	ENSMUST00000022993	Annotated	NA	Included	I1	1	-4.33265246724932e-116	-5.42432269859604e-117	-6.96876882735871e-116	TRUE	FALSE	FALSE					FALSE	FALSE	FALSE
chr15_-_58964496_58964508	ENSMUST00000228365.1	48	chr15:58956590-58968838	48	12	TGGACGCTCAGG	1	79.6956698291	2.25325000694	2.84798037797e-06	chr15_-_58964496_58964508|79.6956698291|2.25325000694	1.3783194175998e-06	IN	ENSMUST00000228365	Annotated	NA	Excluded	E2	3	-0.00379047789967874	0.00148215666753933	0.00903180826021472	TRUE	FALSE	FALSE					FALSE	FALSE	FALSE
chr15_-_63779528_63779555	ENSMUST00000110125.8	0	chr15:63778707-63779994,chr15:63778707-63779773	0	27	GAACAATTAAGGAGCCCACCCATCTAG	1	89.4338251214	-0.134677421722	0	chr15_-_63779528_63779555|89.4338251214|-0.134677421722	0	IN	ENSMUST00000110125	Annotated	NA							FALSE	FALSE	FALSE					FALSE	FALSE	FALSE
chr15_-_63779773_63779803	ENSMUST00000110125.8	0	chr15:63779555-63779994,chr15:63778707-63779994	0	30	GCTCGTGGATAAATGACATCGATCCAATTG	1	85.7221691489	-0.649323531043	0	chr15_-_63779773_63779803|85.7221691489|-0.649323531043	0	IN	ENSMUST00000110125	Annotated	NA							FALSE	FALSE	FALSE					FALSE	FALSE	FALSE
chr15_-_63827763_63827790	ENSMUST00000089900.9	0	chr15:63826931-63828023	0	27	GAAGAATACAGGAGCCCGCCCATCTAG	1	91.8524212357	-0.142516132925	0	chr15_-_63827763_63827790|91.8524212357|-0.142516132925	0	IN	ENSMUST00000089900	Annotated	NA							FALSE	FALSE	FALSE					FALSE	FALSE	FALSE
chr15_-_63828023_63828053	ENSMUST00000089900.9	0	chr15:63827790-63828164	0	30	GCTTGTGGATAAATGACATCGTTCCAATTG	1	85.7221691489	-0.687705878716	0	chr15_-_63828023_63828053|85.7221691489|-0.687705878716	0	IN	ENSMUST00000089900	Annotated	NA							FALSE	FALSE	FALSE					FALSE	FALSE	FALSE
chr15_-_63861183_63861210	ENSMUST00000185526.6	0	chr15:63860361-63861442	0	27	GAAGAATCCAGGAGCCCGCCCATCTAG	1	90.5727577413	-0.188903230873	0	chr15_-_63861183_63861210|90.5727577413|-0.188903230873	0	IN	ENSMUST00000185526	Annotated	NA							FALSE	FALSE	FALSE					FALSE	FALSE	FALSE
chr15_-_63861442_63861472	ENSMUST00000185526.6	0	chr15:63861210-63861583	0	30	GTTTGTGGATAAATGACATCGAACCAATTG	1	86.7988155819	-0.42591176708	0	chr15_-_63861442_63861472|86.7988155819|-0.42591176708	0	IN	ENSMUST00000185526	Annotated	NA							FALSE	FALSE	FALSE					FALSE	FALSE	FALSE
chr15_-_63894672_63894699	ENSMUST00000188108.6	0	chr15:63893878-63894929	0	27	GAACAATTGAGGAGCCTGCCAATCTAA	1	85.193392568	-0.221225800774	0	chr15_-_63894672_63894699|85.193392568|-0.221225800774	0	IN	ENSMUST00000188108	Annotated	NA							FALSE	FALSE	FALSE					FALSE	FALSE	FALSE
chr15_-_63894929_63894959	ENSMUST00000188108.6	0	chr15:63894699-63895156	0	30	GCTCTTGGATAGATGACATCGATCCAATTG	1	85.7221691489	-0.581000002101	0	chr15_-_63894929_63894959|85.7221691489|-0.581000002101	0	IN	ENSMUST00000188108	Annotated	NA							FALSE	FALSE	FALSE					FALSE	FALSE	FALSE
chr15_-_64153843_64153852	ENSMUST00000177083.7	1955	chr15:64152930-64158881,chr15:64152930-64158917	1462,493	9	TCTAGAAGA	1	73.8522311316	3.99892316415	8.84791813146e-05	chr15_-_64153843_64153852|73.8522311316|3.99892316415	8.12503495684069e-05	IN	ENSMUST00000177083	Annotated	NA	Neuronal	N1	18	0.0718512455740599	0.0327779936467727	0.0116975539730562	TRUE	TRUE	TRUE	11.5	1	12.5	1	FALSE	FALSE	FALSE
chr15_-_66016448_66016475	ENSMUST00000070256.8	0	chr15:66005974-66020286	0	27	GAAAGAACAACTGGAAGCAGCAGCCAG	1	79.2771715635	1.92667742554	0	chr15_-_66016448_66016475|79.2771715635|1.92667742554	0	IN	ENSMUST00000070256	Annotated	NA							FALSE	FALSE	FALSE					FALSE	FALSE	FALSE
chr15_-_66946431_66946457	ENSMUST00000164675.7	0	chr15:66940167-66948462,chr15:66944834-66948462,chr15:66944834-66948450,chr15:66944838-66948440	0	26	GATGGTGCCCCTTCCTTCCCAGTGGG	1	77.9399865684	3.13000001851	7.93143328792e-13	chr15_-_66946431_66946457|77.9399865684|3.13000001851	5.05484543111834e-13	IN	ENSMUST00000164675	Annotated	Alt5	Excluded	E2	3	-0.000392314789885543	0.000154142459136986	0.00180493912612824	TRUE	FALSE	FALSE					FALSE	FALSE	FALSE
chr15_-_71937586_71937616	ENSMUST00000159993.7	0	chr15:71937343-71937998	0	30	GTGCAGAGGGAAGGCCTGAAGGGAGAGCAG	1	86.54362866	1.84461763424	0	chr15_-_71937586_71937616|86.54362866|1.84461763424	0	IN	ENSMUST00000159993	Annotated	NA	Included	I1	1	1.11708563209956e-07	-1.20667035775172e-06	-7.48186122407814e-07	TRUE	FALSE	FALSE					FALSE	FALSE	FALSE
chr15_-_7224644_7224668	ENSMUST00000058593.9	78	chr15:7222826-7231587	78	24	AGTGTGGGAACCACTGCCTCAATA	1	74.5025762623	4.39489284956	0	chr15_-_7224644_7224668|74.5025762623|4.39489284956	0	IN	ENSMUST00000058593	Annotated	NA	Neuronal	N6	15	0.0172102620404271	0.010416170471726	0.00162533104612402	TRUE	FALSE	FALSE					FALSE	FALSE	FALSE
chr15_-_73042176_73042203	ENSMUST00000089770.9	1114	chr15:73031643-73050594	1114	27	GGGCGCAAGAAGTTCTCATTGACCCAG	1	85.3939237063	4.87129031945	0	chr15_-_73042176_73042203|85.3939237063|4.87129031945	0	IN	ENSMUST00000089770	Annotated	NA	Neuronal	N3	17	0.0367553633766954	0.00926984419990745	0.0761331564430818	TRUE	TRUE	TRUE	14.5	1			FALSE	FALSE	FALSE
chr15_-_73055747_73055768	ENSMUST00000089770.9	37	chr15:73052307-73057921	37	21	TATGTTGTTGGGGCTGAAAAG	1	72.9392413094	4.1272800684	4.9640291877e-12	chr15_-_73055747_73055768|72.9392413094|4.1272800684	4.70745664671313e-12	IN	ENSMUST00000089770	Novel	NA	Excluded	E1	6	0.00013054835841597	-0.000431412430245116	0.00143035936157648	TRUE	FALSE	FALSE					FALSE	FALSE	FALSE
chr15_-_73211986_73211995	ENSMUST00000110036.9	5307	chr15:73210897-73215978	5307	9	CCGTGGAGG	1	75.8377587082	4.5726154034	7.55162339987e-05	chr15_-_73211986_73211995|75.8377587082|4.5726154034	6.11573396133158e-05	IN	ENSMUST00000110036	Annotated	NA	Neuronal	N2	8	0.0485064116022811	0.0240390226063014	-0.00581510817444396	TRUE	TRUE	TRUE	10.5	1	12.5	1	FALSE	FALSE	FALSE
chr15_-_73275620_73275637	ENSMUST00000226988.1	41	chr15:73274584-73276856	41	17	CTATGGAATAGATGAAG	1	69.6478789913	4.82080948353	5.11818143423e-10	chr15_-_73275620_73275637|69.6478789913|4.82080948353	5.0804971341023e-10	IN	ENSMUST00000226988	Novel	NA	Neuronal	N6	15	0.019917971322831	0.00705938750067851	0.00971072644011721	TRUE	TRUE	TRUE	15.5	1			FALSE	FALSE	FALSE
chr15_-_73275620_73275641	ENSMUST00000226988.1	2139	chr15:73274584-73276856	2139	21	AAAGCTATGGAATAGATGAAG	1	78.036247039	4.70623997211	1.99573690907e-12	chr15_-_73275620_73275641|78.036247039|4.70623997211	1.25466304012889e-12	IN	ENSMUST00000226988	Annotated	NA	Neuronal	N2	8	0.0615821403391963	0.00272650638946939	-0.0035670524927143	TRUE	TRUE	TRUE	10.5	1	12.5	1	FALSE	TRUE	FALSE
chr15_-_73282217_73282235	ENSMUST00000226988.1	1078	chr15:73276913-73292034	1078	18	ATGAAATTAGTGGGGACG	1	74.7932566433	4.75804546204	8.58278781379e-10	chr15_-_73282217_73282235|74.7932566433|4.75804546204	7.50751127931437e-10	IN	ENSMUST00000226988	Annotated	NA	Neuronal	N1	18	0.0705806505785058	0.0334268764540135	0.00572367509578304	TRUE	TRUE	TRUE	11.5	1	12.5	1	FALSE	FALSE	FALSE
chr15_-_75905885_75905900	ENSMUST00000145764.1	1377	chr15:75901252-75909244,chr15:75901255-75909244,chr15:75901255-75909459,chr15:75903808-75909244	7,417,44,909	15	GAGGCCAAAGCAAAA	1	80.7365120626	1.34057895864	1.9706930976e-08	chr15_-_75905885_75905900|80.7365120626|1.34057895864	7.96435017935693e-09	IN	ENSMUST00000145764	Annotated	NA	Neuronal	N3	17	0.0522644478669723	0.0201434008586648	0.0394400487816385	TRUE	TRUE	TRUE	12.5	1	12.5	1	FALSE	FALSE	FALSE
chr15_-_76089901_76089925	ENSMUST00000227605.1	0	chr15:76089831-76090051	0	24	TGTGGTACCGCATCTTCTCCAATG	1	76.7742612207	1.67382144955	6.8212102633e-13	chr15_-_76089901_76089925|76.7742612207|1.67382144955	5.03486141667508e-13	IN	ENSMUST00000227605	Annotated	NA	Included	I1	1	6.87178904891082e-24	-3.24263758185965e-23	-1.68152377635109e-23	TRUE	FALSE	FALSE					FALSE	FALSE	FALSE
chr15_-_76194558_76194573	ENSMUST00000071869.11	44	chr15:76194430-76194750	44	15	CACTGGAGGGCAGAG	1	78.848039071	2.55557892354	1.09503162093e-09	chr15_-_76194558_76194573|78.848039071|2.55557892354	6.09172601251373e-10	IN	ENSMUST00000071869	Annotated	NA	Neuro-Muscular	NM4	16	0.0411758470210552	-0.0314055071160805	0.0598185909042156	TRUE	TRUE	TRUE	12.5	1	14.5	1	TRUE	TRUE	FALSE
chr15_-_76504348_76504369	ENSMUST00000160293.1	0	chr15:76504220-76504543	0	21	ATTGAGAAGCGCCTGGCAGTG	1	82.6246743138	1.93415997088	6.77573552821e-11	chr15_-_76504348_76504369|82.6246743138|1.93415997088	1.97970528859059e-11	IN	ENSMUST00000160293	Annotated	Alt5	Excluded	E2	3	-0.000502652931437626	-0.000896518704178712	0.00112544849222	TRUE	FALSE	FALSE					FALSE	FALSE	FALSE
chr15_-_76504543_76504571	ENSMUST00000160293.1	0	chr15:76504369-76504665	0	28	GTATGGCATCCTGGTGGATCCTATCCAG	1	75.2894745356	3.93309369613	0	chr15_-_76504543_76504571|75.2894745356|3.93309369613	0	IN	ENSMUST00000160293	Annotated	Alt3	Excluded	E1	6	3.98939775023774e-05	2.75861806982195e-05	-0.00105489297854453	TRUE	FALSE	FALSE					FALSE	FALSE	FALSE
chr15_-_76603723_76603751	ENSMUST00000071898.5	0	chr15:76603645-76607334	0	28	GCTCTGACCAAGAATGATGGGAGCACAG	1	91.7572656198	1.11262499576	0	chr15_-_76603723_76603751|91.7572656198|1.11262499576	0	IN	ENSMUST00000071898	Annotated	NA	Included	I1	1	4.74509458436475e-119	8.86940281739391e-120	9.30997411588426e-119	TRUE	FALSE	FALSE					FALSE	FALSE	FALSE
chr15_-_76624591_76624620	ENSMUST00000078803.3	0	chr15:76624485-76625133	0	29	CCCCTGGGAACAAGCCGGAGCTGTATGAG	1	83.4301479577	3.95172726476	0	chr15_-_76624591_76624620|83.4301479577|3.95172726476	0	IN	ENSMUST00000078803	Annotated	NA	Included	I1	1	0	0	0	TRUE	FALSE	FALSE					FALSE	FALSE	FALSE
chr15_-_77089686_77089700	ENSMUST00000171751.8	1	chr15:77086155-77094450	1	14	TCAGCTGAAGAAAT	1	74.6304977271	3.22794437408	1.20446195129e-07	chr15_-_77089686_77089700|74.6304977271|3.22794437408	1.06384259623837e-07	IN	ENSMUST00000171751	Novel	NA	Excluded	E1	6	0.000891568779520396	6.65312301093701e-05	0.00145917698298392	TRUE	FALSE	FALSE					FALSE	FALSE	FALSE
chr15_-_77089861_77089889	ENSMUST00000171751.8	74	chr15:77086155-77091811,chr15:77086155-77094450,chr15:77086155-77097939	2,70,2	28	AATCTGCAAACTGCTTCAGATCAAACAG	1	68.3552679803	2.62171875511	0	chr15_-_77089861_77089889|68.3552679803|2.62171875511	0	IN	ENSMUST00000171751	Novel	NA	Excluded	E2	3	0.00684734182085032	0.00257079604397937	0.0111046117794027	TRUE	FALSE	FALSE					FALSE	FALSE	FALSE
chr15_-_77105661_77105669	ENSMUST00000227533.1	3	chr15:77102939-77113604	3	8	GGATTCGG	1	74.2638931083	5.57741675774	0.000634766750006	chr15_-_77105661_77105669|74.2638931083|5.57741675774	0.000571878698927941	IN	ENSMUST00000227533	Novel	Alt3	Excluded	E1	6	2.80111064768707e-05	0.000153880593490898	0.000214605778802292	TRUE	FALSE	FALSE					FALSE	FALSE	FALSE
chr15_-_77110164_77110171	ENSMUST00000171751.8	17	chr15:77102939-77113604,chr15:77105669-77113604	15,2	7	TTACATG	1	81.0258113751	3.60454548489	0.00188744557612	chr15_-_77110164_77110171|81.0258113751|3.60454548489	0.000725062465716464	IN	ENSMUST00000171751	Novel	NA	Excluded	E1	6	8.73432819140173e-05	9.23192922818509e-06	0.000201328558955106	TRUE	FALSE	FALSE					FALSE	FALSE	FALSE
chr15_-_77398314_77398343	ENSMUST00000176074.7	2	chr15:77396506-77398937	2	29	ATTCTCTTCCTATCATCTTTTGACTTCAT	1	80.19862043	0.107333330042	0	chr15_-_77398314_77398343|80.19862043|0.107333330042	0	IN	ENSMUST00000176074	Novel	NA							FALSE	FALSE	FALSE					FALSE	FALSE	FALSE
chr15_-_77782907_77782913	ENSMUST00000016771.12	298	chr15:77781515-77783388	298	6	AATCAG	1	78.8108192764	4.0158000052	0.00177511870847	chr15_-_77782907_77782913|78.8108192764|4.0158000052	0.000993329078072591	IN	ENSMUST00000016771	Missing in GENCODE	NA	Excluded	E2	3	0.00593210257412794	-0.00111780062851833	0.0210085337609892	TRUE	FALSE	FALSE					FALSE	FALSE	FALSE
chr15_-_77795495_77795507	ENSMUST00000016771.12	45	chr15:77792346-77795960,chr15:77794740-77795960	29,16	12	TGCCCTGGCTAG	1	75.7934954646	2.23481251579	2.80328055657e-07	chr15_-_77795495_77795507|75.7934954646|2.23481251579	2.27892714588229e-07	IN	ENSMUST00000016771	Missing in GENCODE	NA	Excluded	E2	3	-0.000803853053346642	-0.00875318987849589	0.0025602833229094	TRUE	FALSE	FALSE					FALSE	FALSE	FALSE
chr15_-_77797000_77797028	ENSMUST00000016771.12	0	chr15:77796054-77807867	0	28	ACCGGGAAGATCAGTCCATCCTGTGCAC	1	85.7700576972	4.79271876719	0	chr15_-_77797000_77797028|85.7700576972|4.79271876719	0	IN	ENSMUST00000016771	Annotated	NA	Included	I1	1	5.78530248172732e-62	2.65950598713733e-62	7.86455423955899e-62	TRUE	FALSE	FALSE					FALSE	FALSE	FALSE
chr15_-_78763300_78763327	ENSMUST00000018313.5	3	chr15:78760891-78764314	3	27	GATGTGTGTACACACATGCCGCTCCAG	1	79.5847700329	-0.0850967760648	0	chr15_-_78763300_78763327|79.5847700329|-0.0850967760648	0	IN	ENSMUST00000018313	Novel	NA	Excluded	E1	6	-0.000863289240655508	-0.00128374311360272	-0.000851194972677892	TRUE	FALSE	FALSE					FALSE	FALSE	FALSE
chr15_-_78787845_78787874	ENSMUST00000164826.7	0	chr15:78787479-78788721	0	29	GTCTTTTAGCAGCATGTCGGATATCACAG	1	86.9204531852	2.30090906753	0	chr15_-_78787845_78787874|86.9204531852|2.30090906753	0	IN	ENSMUST00000164826	Annotated	NA	Included	I1	1	4.4920625245905e-12	8.95373508674999e-12	-8.54971811773095e-12	TRUE	FALSE	FALSE					FALSE	FALSE	FALSE
chr15_-_79303573_79303602	ENSMUST00000174021.7	29	chr15:79302697-79304304,chr15:79302697-79305702	27,2	29	GCAGGCAGTCACTCAAACCAGGCTGGATG	1	81.0289533058	1.03163637337	0	chr15_-_79303573_79303602|81.0289533058|1.03163637337	0	IN	ENSMUST00000174021	Annotated	Alt3	Neuronal	N6	15	0.00966974154378296	0.00398330502773776	-0.00587980931057179	TRUE	FALSE	FALSE					FALSE	FALSE	FALSE
chr15_-_79363657_79363678	ENSMUST00000074991.8	683	chr15:79362885-79365284	683	21	TGCTGACGTACGGCCCATACG	1	72.1014851906	2.17424001813	2.10853556837e-12	chr15_-_79363657_79363678|72.1014851906|2.17424001813	2.03936867393395e-12	IN	ENSMUST00000074991	Annotated	NA	Neuro-Muscular	NM2	9	0.0563650449582631	-0.0396805837313886	0.0279447260832128	TRUE	TRUE	TRUE	12.5	1	12.5	1	TRUE	TRUE	FALSE
chr15_-_81871165_81871189	ENSMUST00000023117.8	0	chr15:81870498-81871812,chr15:81870498-81871592	0	24	CTATCGGAAGACTGTGTGAAAAAT	1	81.8127096483	4.36817856559	3.7871927816e-12	chr15_-_81871165_81871189|81.8127096483|4.36817856559	1.26865185023917e-12	IN	ENSMUST00000023117	Annotated	NA	Included	I1	1	0	0	0	TRUE	FALSE	FALSE					FALSE	FALSE	FALSE
chr15_-_81954440_81954450	ENSMUST00000071462.6	1	chr15:81952800-81955648	1	10	TGTCTTCTTG	1	75.724718256	0.111928573677	1.05574169956e-05	chr15_-_81954440_81954450|75.724718256|0.111928573677	8.63278319240823e-06	IN	ENSMUST00000071462	Novel	NA	Excluded	E1	6	-0.000159462770106592	-3.09870496716927e-05	0.000284481126328878	TRUE	FALSE	FALSE					FALSE	FALSE	FALSE
chr15_-_82003757_82003779	ENSMUST00000089187.6	246	chr15:81999614-82015877	246	22	GGAAACAACTGGAAGGCATCTG	1	91.0184975819	4.27215387729	3.60533825017e-12	chr15_-_82003757_82003779|91.0184975819|4.27215387729	5.72430991496731e-13	IN	ENSMUST00000089187	Annotated	NA	Included	I1	1	-0.000366250863353228	-0.000594333677651218	0.000664003350004455	TRUE	FALSE	FALSE					FALSE	FALSE	FALSE
chr15_-_83383622_83383628	ENSMUST00000165095.7	2852	chr15:83381883-83384986	2852	6	GATGAA	1	78.7000921138	2.50519998074	0.00294536992908	chr15_-_83383622_83383628|78.7000921138|2.50519998074	0.00167701398083919	IN	ENSMUST00000165095	Missing in GENCODE	NA	Neuronal	N4	13	0.0384678144332809	0.0124538377074851	0.0418009165858864	TRUE	TRUE	TRUE	12.5	1	14.5	1	FALSE	FALSE	FALSE
chr15_-_83981387_83981414	ENSMUST00000156187.7	35	chr15:83973361-83983443,chr15:83973364-83983443	18,17	27	TGTTCGAAATGATTTTGAGGAACTTGG	1	79.4560199272	0.282419346003	0	chr15_-_83981387_83981414|79.4560199272|0.282419346003	0	IN	ENSMUST00000156187	Novel	NA							FALSE	FALSE	FALSE					FALSE	FALSE	FALSE
chr15_-_84793895_84793918	ENSMUST00000162044.7	60	chr15:84791941-84795079	60	23	CCAATGAGGACCCCTGCTGGAAG	1	78.1298144262	3.68188887503	0	chr15_-_84793895_84793918|78.1298144262|3.68188887503	0	IN	ENSMUST00000162044	Annotated	NA	Neuro-Muscular	NM5	7	0.0195831470003881	-0.0591616999693637	-0.050124255088941	TRUE	FALSE	FALSE					FALSE	FALSE	FALSE
chr15_-_85936637_85936658	ENSMUST00000016172.8	65	chr15:85932469-85937843	65	21	GCTTTTCCAAAGATTGTATAT	1	88.076959901	0.101719995923	4.75086636698e-12	chr15_-_85936637_85936658|88.076959901|0.101719995923	7.60280727263307e-13	IN	ENSMUST00000016172	Missing in GENCODE	NA	Neuronal	N6	15	0.0103386409060626	-0.000942808776468445	0.0128920072659409	TRUE	FALSE	FALSE					FALSE	FALSE	FALSE
chr15_-_89135426_89135456	ENSMUST00000088827.6	0	chr15:89135170-89135576	0	30	TATATCCATGCGGCTGGTGTCATCCACAGA	1	81.9337602975	2.98826473173	0	chr15_-_89135426_89135456|81.9337602975|2.98826473173	0	IN	ENSMUST00000088827	Annotated	NA	Included	I1	1	1.47916986398649e-18	-2.74114210553566e-19	-1.26630193106155e-18	TRUE	FALSE	FALSE					FALSE	FALSE	FALSE
chr15_-_89146138_89146168	ENSMUST00000088823.3	0	chr15:89146050-89146271	0	30	TATATCCACTCGGCGGGCATCATCCACCGG	1	81.2105292796	3.63482354143	0	chr15_-_89146138_89146168|81.2105292796|3.63482354143	0	IN	ENSMUST00000088823	Annotated	NA	Included	I1	1	8.3345265948358e-17	-7.85171993897066e-16	-3.10263836336235e-16	TRUE	FALSE	FALSE					FALSE	FALSE	FALSE
chr15_-_89307171_89307195	ENSMUST00000123791.7	365	chr15:89306935-89307492	365	24	CTGGACTCTGTTGAGGAAGGAGCG	1	78.9926369372	1.78325000299	0	chr15_-_89307171_89307195|78.9926369372|1.78325000299	0	IN	ENSMUST00000123791	Annotated	NA	Neuronal	N4	13	0.0256099077832558	0.0141291211550456	-0.00653314277127502	TRUE	TRUE	TRUE	12.5	1			FALSE	FALSE	FALSE
chr15_-_89354426_89354455	ENSMUST00000023283.5	0	chr15:89354297-89354563	0	29	GTGGGCCAAGTGTTCCTTTATTTCCAGTG	1	88.1652447013	4.06957576808	0	chr15_-_89354426_89354455|88.1652447013|4.06957576808	0	IN	ENSMUST00000023283	Annotated	NA	Included	I1	1	7.47396043478776e-119	1.39701252649048e-119	1.46640655847606e-118	TRUE	FALSE	FALSE					FALSE	FALSE	FALSE
chr15_-_89588187_89588217	ENSMUST00000023294.14	0	chr15:89586338-89590272,chr15:89586993-89590272,chr15:89584007-89590272,chr15:89584390-89590272	0	30	ACTCATGGAGAGATTTCTCATGGATGGATT	1	71.0288783829	3.62329413353	0	chr15_-_89588187_89588217|71.0288783829|3.62329413353	0	IN	ENSMUST00000023294	Annotated	Alt3	Included	I2	10	-0.000456647560319345	-0.00127537435825166	-0.00220581284681499	TRUE	FALSE	FALSE					FALSE	FALSE	FALSE
chr15_-_90948323_90948335	ENSMUST00000109287.2	243	chr15:90943901-90949005,chr15:90943901-90956294	242,1	12	ATCCACCAGAAG	1	75.8981804527	1.86506248522	1.18464161336e-06	chr15_-_90948323_90948335|75.8981804527|1.86506248522	9.54332868063901e-07	IN	ENSMUST00000109287	Novel	NA	Excluded	E3	2	0.00754400017758825	-0.0316934255049461	0.0358911759394878	TRUE	FALSE	FALSE					FALSE	FALSE	FALSE
chr15_-_90948323_90948338	ENSMUST00000088614.11	78	chr15:90943901-90949005,chr15:90943901-90956294	76,2	15	CAGATCCACCAGAAG	1	77.4959040099	1.74152630764	1.8499122012e-08	chr15_-_90948323_90948338|77.4959040099|1.74152630764	1.25175855236748e-08	IN	ENSMUST00000088614	Annotated	NA	Excluded	E3	2	0.00432079189473308	-0.0154872260563526	0.0285774906548645	TRUE	FALSE	FALSE					FALSE	FALSE	FALSE
chr15_-_90964974_90964995	ENSMUST00000109288.8	468	chr15:90959748-90965466	468	21	ATCTAGATGGCGCCCCACCAG	1	89.1964194558	3.50692005321	5.05639974335e-12	chr15_-_90964974_90964995|89.1964194558|3.50692005321	7.84150522292748e-13	IN	ENSMUST00000109288	Annotated	NA	Neuro-Muscular	NM1	12	0.0604857306881935	-0.0868340576067851	-0.0106731311519022	TRUE	TRUE	TRUE	13.5	1	14.5	1	FALSE	TRUE	FALSE
chr15_-_93395586_93395615	ENSMUST00000162160.7	0	chr15:93393764-93397169,chr15:93391565-93397169	0	29	ATATTTTCCAAGTATGGCAAAGTTGTAAA	1	88.2062279074	4.29636366349	0	chr15_-_93395586_93395615|88.2062279074|4.29636366349	0	IN	ENSMUST00000162160	Annotated	Alt3	Included	I1	1	-0.00136426145012054	-0.001387444998129	0.00207093934529449	TRUE	FALSE	FALSE					FALSE	FALSE	FALSE
chr15_-_94583623_94583644	ENSMUST00000023087.12	23	chr15:94582875-94584380	23	21	AACCCAGAGGATCACACTGGG	1	77.8175893775	1.76167998657	1.31450406116e-12	chr15_-_94583623_94583644|77.8175893775|1.76167998657	8.52096171399808e-13	IN	ENSMUST00000023087	Novel	NA	Excluded	E1	6	0.000330605204322906	8.2389986366975e-05	0.0006003728338164	TRUE	FALSE	FALSE					FALSE	FALSE	FALSE
chr15_-_97999274_97999291	ENSMUST00000088355.11	0	chr15:97998886-98004408,chr15:97998886-98000399,chr15:97998886-97999645,chr15:97998886-98000402	0	17	GAAAATTAGGGCCAAAG	1	89.4852353943	1.55628571074	4.2957252866e-08	chr15_-_97999274_97999291|89.4852353943|1.55628571074	6.64560440011286e-09	IN	ENSMUST00000088355	Annotated	NA	Included	I1	1	7.66104380390032e-21	6.3855114782277e-20	4.18963135751866e-19	TRUE	FALSE	FALSE					FALSE	FALSE	FALSE
chr15_-_97999650_97999666	MULTI(2)	0	chr15:97998886-98000399,chr15:97999291-98000402,chr15:97999291-98004408,chr15:97999291-98000399,chr15:97998886-98004408,chr15:97998886-98000402	0	16	GAGACTCCACGCTAAT	1	76.5503554991	1.29839998707	2.5331970821e-07	chr15_-_97999650_97999666|76.5503554991|1.29839998707	1.91588547582278e-07	IN	MULTI(2)	Missing in GENCODE	NA							FALSE	FALSE	FALSE					FALSE	FALSE	FALSE
chr15_-_98598097_98598123	ENSMUST00000096224.5	0	chr15:98597874-98598356	0	26	GGCATTGATGATTCTAGCAAAGACAA	1	88.7652498872	3.15176669881	1.00364161426e-13	chr15_-_98598097_98598123|88.7652498872|3.15176669881	1.56541446472147e-14	IN	ENSMUST00000096224	Annotated	NA	Included	I1	1	3.28949835967271e-62	1.21794831560727e-62	4.08824972968941e-62	TRUE	FALSE	FALSE					FALSE	FALSE	FALSE
chr15_-_99739306_99739321	ENSMUST00000176248.7	1	chr15:99738730-99739405	1	15	CATCACTGAGCCTCT	1	69.0061310117	-0.252315790147	2.38651409745e-09	chr15_-_99739306_99739321|69.0061310117|-0.252315790147	2.37506070366322e-09	IN	ENSMUST00000176248	Novel	NA	Excluded	E2	3	0.0024609702508715	-0.00590831242060784	-0.00535097604097152	TRUE	FALSE	FALSE					FALSE	FALSE	FALSE
chr15_-_99739601_99739615	ENSMUST00000176970.7	4	chr15:99739512-99740943	4	14	ACCCCTTACTGGAA	1	76.20674567	3.82111108386	2.05618559956e-08	chr15_-_99739601_99739615|76.20674567|3.82111108386	1.60994304554407e-08	IN	ENSMUST00000176970	Novel	Alt5	Excluded	E1	6	0.000535413638184005	0.000396674314756082	0.00212737104641934	TRUE	FALSE	FALSE					FALSE	FALSE	FALSE
chr16_+_10572917_10572923	ENSMUST00000155633.7	1762	chr16:10571599+10573299	1762	6	TGTCAT	1	83.9021280987	4.85060002804	0.00161041225559	chr16_+_10572917_10572923|83.9021280987|4.85060002804	0.000386098750434716	IN	ENSMUST00000155633	Annotated	NA	Neuronal	N1	18	0.0737738952538497	0.0102410162010455	0.0230530841163305	TRUE	TRUE	TRUE	11.5	1	12.5	1	TRUE	FALSE	FALSE
chr16_+_13820067_13820097	ENSMUST00000124604.7	2	chr16:13819436+13826882,chr16:13819436+13827059	1,1	30	ATGGCATTGTGCTAACCGAATATTTGTTGG	1	78.7311316271	0.10047058768	0	chr16_+_13820067_13820097|78.7311316271|0.10047058768	0	IN	ENSMUST00000124604	Novel	NA	Excluded	E1	6	1.56561623977125e-05	-0.000100909279003164	-0.000287375533261588	TRUE	FALSE	FALSE					FALSE	FALSE	FALSE
chr16_+_13826882_13826904	ENSMUST00000124604.7	114	chr16:13819436+13827059	114	22	GAAAGAGCCAGACTTCTCAGAG	1	81.6976666469	2.32049997953	1.68687286362e-12	chr16_+_13826882_13826904|81.6976666469|2.32049997953	5.76427794385381e-13	IN	ENSMUST00000124604	Novel	Alt3	Excluded	E2	3	-0.00264505746661557	0.00090420868995776	-0.00253783419021011	TRUE	FALSE	FALSE					FALSE	FALSE	FALSE
chr16_+_13827110_13827125	ENSMUST00000145248.7	7	chr16:13819436+13827387	7	15	TCCTGAGACATACAG	1	77.9640862128	3.20442104967	2.88564474538e-08	chr16_+_13827110_13827125|77.9640862128|3.20442104967	1.83273182186028e-08	IN	ENSMUST00000145248	Novel	Alt5	Excluded	E2	3	-0.000569181150429492	7.93757715182258e-05	0.000222069088221531	TRUE	FALSE	FALSE					FALSE	FALSE	FALSE
chr16_+_13946557_13946587	ENSMUST00000128757.7	0	chr16:13944736+13946751	0	30	AGTGGTCTCATGTACTGGCCCTTTGTGCAG	1	90.9158496697	3.19067647856	0	chr16_+_13946557_13946587|90.9158496697|3.19067647856	0	IN	ENSMUST00000128757	Annotated	Alt5	Included	I3	5	0.00816932119414095	-0.00914119193026897	0.00155739586961946	TRUE	FALSE	FALSE					FALSE	FALSE	FALSE
chr16_+_14097927_14097930	ENSMUST00000056521.11	1	chr16:14095986+14099792	1	3	AAG	1	74.8501566632	None	0.206958428045	chr16_+_14097927_14097930|74.8501566632|None	0.180391770262079	RESCUED	ENSMUST00000056521	Novel	NA	Excluded	E1	6	-0.000278578750786238	0.000578181483708229	0.000668670247818718	TRUE	TRUE	TRUE	15.5	-1	14.5	-1	FALSE	FALSE	FALSE
chr16_+_17506898_17506919	ENSMUST00000023448.12	810	chr16:17506334+17507126	810	21	GTTGTTTATGCTACACAGCAA	1	75.8953147357	2.0071200031	6.8123284791e-13	chr16_+_17506898_17506919|75.8953147357|2.0071200031	5.48894263374677e-13	IN	ENSMUST00000023448	Annotated	NA	Neuro-Muscular	NM4	16	0.0270172895188469	-0.0573611696551249	-0.0287041909331882	TRUE	TRUE	TRUE					FALSE	FALSE	FALSE
chr16_+_18252125_18252146	ENSMUST00000128045.2	0	chr16:18251660+18252401,chr16:18251660+18253411	0	21	GTAAACACACCTGCAGCTGAG	1	73.7125705851	2.99680002272	1.62799551617e-10	chr16_+_18252125_18252146|73.7125705851|2.99680002272	1.50365275786157e-10	IN	ENSMUST00000128045	Annotated	Alt3	Excluded	E3	2	-0.000621203938408008	2.36782228232821e-05	-0.00205121434344094	TRUE	FALSE	FALSE					FALSE	FALSE	FALSE
chr16_+_18400780_18400798	ENSMUST00000115614.8	682	chr16:18400253+18401566	682	18	AGGAGTGGTTCCATCAAG	1	80.0211531348	4.0051364411	7.33848537493e-11	chr16_+_18400780_18400798|80.0211531348|4.0051364411	3.35927952122006e-11	IN	ENSMUST00000115614	Annotated	NA	Neuronal	N3	17	0.0522654147195556	0.0290224841898592	0.0418704885779595	TRUE	TRUE	TRUE	13.5	1	14.5	1	FALSE	FALSE	FALSE
chr16_+_18453720_18453740	ENSMUST00000205679.1	0	chr16:18452137+18456023,chr16:18443274+18454475,chr16:18452137+18454488,chr16:18451977+18454475,chr16:18443274+18454488	0	20	GTTGGTGGTTGGAGCCAGCT	1	74.3587034571	4.55724997881	2.1045707399e-09	chr16_+_18453720_18453740|74.3587034571|4.55724997881	1.88687199198512e-09	IN	ENSMUST00000205679	Annotated	NA	Included	I1	1	0.000497803618346334	-0.000260512876756436	-0.00143389356926817	TRUE	FALSE	FALSE					FALSE	FALSE	FALSE
chr16_+_18895902_18895927	ENSMUST00000190050.1	57	chr16:18894836+18896453	57	25	GTGACTGCAAAGGGCAGATAAGAAG	1	81.4343659479	0.464206895727	0	chr16_+_18895902_18895927|81.4343659479|0.464206895727	0	IN	ENSMUST00000190050	Annotated	Alt3	Excluded	E2	3	0.00532647716077794	0.00213675968499778	0.0038777731185584	TRUE	FALSE	TRUE					FALSE	FALSE	FALSE
chr16_+_20538733_20538739	ENSMUST00000090023.12	799	chr16:20537734+20539307	799	6	CAATAG	1	77.4868580116	4.76370004416	0.00148948328435	chr16_+_20538733_20538739|77.4868580116|4.76370004416	0.00100905368348936	IN	ENSMUST00000090023	Novel	NA							FALSE	FALSE	FALSE					FALSE	FALSE	FALSE
chr16_+_20540807_20540813	ENSMUST00000090023.12	17038	chr16:20540415+20540974	17038	6	CATCAG	1	83.6813297811	2.80270000696	0.000523430411844	chr16_+_20540807_20540813|83.6813297811|2.80270000696	0.000129610058550389	IN	ENSMUST00000090023	Annotated	NA	Neuro-Muscular	NM5	7	0.0327668317619294	0.00200172840552134	-0.0469176682200616	TRUE	TRUE	TRUE					FALSE	FALSE	FALSE
chr16_+_20551961_20551984	ENSMUST00000003319.5	0	chr16:20551862+20552098	0	23	GCCAGACCTTCTGCTGTTAGACG	1	89.151569258	3.09059267388	2.97006863548e-12	chr16_+_20551961_20551984|89.151569258|3.09059267388	4.60853577521902e-13	IN	ENSMUST00000003319	Annotated	NA	Included	I1	1	-7.14319436070078e-119	-1.33518662402961e-119	-1.40150956783842e-118	TRUE	FALSE	FALSE					FALSE	FALSE	FALSE
chr16_+_20637974_20638004	ENSMUST00000079600.10	2	chr16:20637849+20638659	2	30	GTGTGTGCCACTATCCTGGAAAGAAATGTG	1	78.5395774338	0.232617647058	0	chr16_+_20637974_20638004|78.5395774338|0.232617647058	0	IN	ENSMUST00000079600	Novel	NA	Excluded	E2	3	4.82663911502121e-05	-0.000534740506952608	-0.00219110864355955	TRUE	FALSE	FALSE					FALSE	FALSE	FALSE
chr16_+_20673942_20673961	ENSMUST00000140576.7	2	chr16:20672876+20674227	2	19	GTCCCCTGGACTCCCACAG	1	77.9474788647	3.32126084618	1.88720150618e-11	chr16_+_20673942_20673961|77.9474788647|3.32126084618	1.20140564163762e-11	IN	ENSMUST00000140576	Novel	Alt5	Excluded	E2	3	0.000807889608223265	0.000710103067887951	-0.000115895476243867	TRUE	FALSE	FALSE					FALSE	FALSE	FALSE
chr16_+_20674785_20674806	ENSMUST00000136713.4	588	chr16:20673655+20675343,chr16:20674314+20675343	1,587	21	GGAGGATTCAGGTCTCTGCAG	1	79.8803532069	4.55372001052	8.91731133379e-13	chr16_+_20674785_20674806|79.8803532069|4.55372001052	4.18221013376296e-13	IN	ENSMUST00000136713	Annotated	NA	Neuronal	N1	18	0.0721710721946314	0.0316923676431633	0.0320540915966036	TRUE	TRUE	TRUE	11.5	1	12.5	1	FALSE	FALSE	TRUE
chr16_+_21451355_21451361	ENSMUST00000096191.10	427	chr16:21448403+21456228	427	6	GAAAAG	1	69.3764990419	3.65989999771	0.0074252638377	chr16_+_21451355_21451361|69.3764990419|3.65989999771	0.0073795621879793	IN	ENSMUST00000096191	Annotated	NA	Neuronal	N1	18	0.0701238698007121	0.0238896361420192	0.0133825100509401	TRUE	FALSE	FALSE					FALSE	FALSE	FALSE
chr16_+_27436684_27436708	ENSMUST00000100026.9	30	chr16:27436602+27438300	30	24	GATAAGCTCTGGAAATCTATTTCG	1	82.0773223624	0.455535712519	0	chr16_+_27436684_27436708|82.0773223624|0.455535712519	0	IN	ENSMUST00000100026	Missing in GENCODE	NA	Excluded	E2	3	-0.000718008371479368	-0.0047760099054285	0.00136764354211336	TRUE	FALSE	FALSE					FALSE	FALSE	FALSE
chr16_+_31778886_31778898	ENSMUST00000115205.7	56	chr16:31771855+31781781	56	12	GTTTCCCTTCAG	1	80.9841031081	0.0940625006333	2.30734901696e-06	chr16_+_31778886_31778898|80.9841031081|0.0940625006333	8.92873122326776e-07	IN	ENSMUST00000115205	Novel	NA	Excluded	E1	6	0.00044329077238166	-4.4936055032613e-06	0.00106270741557692	TRUE	FALSE	FALSE					FALSE	FALSE	FALSE
chr16_+_31854667_31854688	ENSMUST00000115201.7	0	chr16:31853884+31856440	0	21	ATGAATATGGCTGCTCAAAAG	1	79.3475024741	3.41432006359	5.75482772547e-10	chr16_+_31854667_31854688|79.3475024741|3.41432006359	2.95253266280326e-10	IN	ENSMUST00000115201	Annotated	Alt5	Neuronal	N6	15	0.0185349045720164	-0.00180093733611107	0.0118854359893677	TRUE	TRUE	TRUE					FALSE	FALSE	FALSE
chr16_+_32467077_32467107	ENSMUST00000115137.7	0	chr16:32466518+32470119	0	30	GCATGTTTGCTCCCACACAGAGGACAGAAG	1	81.805942413	4.75679414292	0	chr16_+_32467077_32467107|81.805942413|4.75679414292	0	IN	ENSMUST00000115137	Annotated	Alt3	Excluded	E2	3	0.000847464232171212	0.000220211884136597	0.00304526697462543	TRUE	FALSE	FALSE					FALSE	FALSE	FALSE
chr16_+_34877917_34877936	ENSMUST00000023538.8	0	chr16:34875662+34879053	0	19	GTTTGGACAATGCCGCTAG	1	85.5365535499	1.21821740982	1.22527125113e-08	chr16_+_34877917_34877936|85.5365535499|1.21821740982	2.3853347075331e-09	IN	ENSMUST00000023538	Annotated	NA	Included	I1	1	-3.27525146774819e-06	-1.80723304126386e-05	3.01921498907728e-06	TRUE	FALSE	FALSE					FALSE	FALSE	FALSE
chr16_+_35048719_35048738	ENSMUST00000061156.8	0	chr16:35025942+35075605	0	19	ATTTTACATTGTGCTATAG	1	92.3439089685	1.67747827069	1.80589251664e-07	chr16_+_35048719_35048738|92.3439089685|1.67747827069	3.08860336195593e-08	IN	ENSMUST00000061156	Annotated	NA	Included	I1	1	1.57718413020858e-26	4.34884697676017e-26	-1.81546465519402e-26	TRUE	FALSE	FALSE					FALSE	FALSE	FALSE
chr16_+_35278494_35278517	ENSMUST00000114913.1	0	chr16:35274565+35279195	0	23	GGCTTTGAGGACCCCAAGGACAA	1	84.5461548413	4.76581483196	6.54125642541e-11	chr16_+_35278494_35278517|84.5461548413|4.76581483196	1.43496325932801e-11	IN	ENSMUST00000114913	Annotated	NA	Included	I1	1	-1.96664297739321e-16	1.45597076416784e-16	5.13787508935343e-16	TRUE	FALSE	FALSE					FALSE	FALSE	FALSE
chr16_+_35293017_35293047	ENSMUST00000114913.1	0	chr16:35291677+35293961	0	30	AGACTTCAGCAACAACGGGACCTCCCAGTG	1	85.5747055657	1.93635294214	0	chr16_+_35293017_35293047|85.5747055657|1.93635294214	0	IN	ENSMUST00000114913	Annotated	NA	Included	I1	1	3.51175764889166e-22	-2.91519467225764e-22	-8.51617845261175e-22	TRUE	FALSE	FALSE					FALSE	FALSE	FALSE
chr16_+_36256324_36256335	ENSMUST00000187183.6	27	chr16:36255642+36257246	27	11	GAGGCAGCCAG	1	81.1647468607	-0.344266662002	1.47987047672e-06	chr16_+_36256324_36256335|81.1647468607|-0.344266662002	5.54823147425054e-07	IN	ENSMUST00000187183	Novel	NA	Excluded	E1	6	0.000154547990925382	-0.00111381934284486	0.00165985861644628	TRUE	FALSE	FALSE					FALSE	FALSE	FALSE
chr16_+_36885180_36885188	ENSMUST00000134616.7	1	chr16:36875263+36886130	1	8	ACCCCACT	1	68.4031565286	0.341999997695	0.000646799173494	chr16_+_36885180_36885188|68.4031565286|0.341999997695	0.000644750027376184	IN	ENSMUST00000134616	Novel	Alt5	Excluded	E2	3	5.41911956828124e-05	0.00153929592838399	-0.00180405869535779	TRUE	FALSE	FALSE					FALSE	FALSE	FALSE
chr16_+_37017473_37017489	ENSMUST00000182946.7	23	chr16:37017355+37022733	23	16	GCGAGAATTGGCAGAG	1	79.8348815283	0.821300008893	4.8730726121e-09	chr16_+_37017473_37017489|79.8348815283|0.821300008893	2.30316643534678e-09	IN	ENSMUST00000182946	Novel	NA	Excluded	E2	3	0.00846036653214667	0.00530912330360192	0.0147174257415942	TRUE	TRUE	FALSE	15.5	1			FALSE	FALSE	FALSE
chr16_+_44201737_44201766	ENSMUST00000119746.7	0	chr16:44200678+44204997	0	29	GAAGAAGAACCGAGAGACACACAATGCAG	1	88.8715231041	3.09321206283	0	chr16_+_44201737_44201766|88.8715231041|3.09321206283	0	IN	ENSMUST00000119746	Annotated	NA	Included	I1	1	-1.01367134347049e-12	-5.65830402609346e-12	1.59188789758108e-12	TRUE	FALSE	FALSE					FALSE	FALSE	FALSE
chr16_+_45618817_45618846	ENSMUST00000161347.8	0	chr16:45616936+45619823	0	29	ATGAAGGGATGACTTCAGCTCCCGTTCAG	1	88.6778627814	0.697484853141	0	chr16_+_45618817_45618846|88.6778627814|0.697484853141	0	IN	ENSMUST00000161347	Annotated	NA							FALSE	FALSE	FALSE					FALSE	FALSE	FALSE
chr16_+_4731473_4731484	ENSMUST00000004172.14	106	chr16:4726471+4762558	106	11	GTACTCATTTT	1	81.1380922397	-0.00426666935285	3.35941036327e-05	chr16_+_4731473_4731484|81.1380922397|-0.00426666935285	1.26537893129219e-05	IN	ENSMUST00000004172	Novel	NA	Excluded	E1	6	2.7712949154818e-05	1.01468083146775e-05	8.87013490987924e-06	TRUE	FALSE	FALSE					FALSE	FALSE	FALSE
chr16_+_49908053_49908078	ENSMUST00000084838.12	341	chr16:49906812+49910868	341	25	AAAGCTGTAGAGGAACCCCTTAACG	1	80.0777424144	3.22762067154	0	chr16_+_49908053_49908078|80.0777424144|3.22762067154	0	IN	ENSMUST00000084838	Missing in GENCODE	NA	Neuronal	N2	8	0.0481729266665136	0.0439136798478779	-0.00528891983223876	TRUE	TRUE	TRUE	10.5	1	12.5	1	FALSE	FALSE	FALSE
chr16_+_49908057_49908078	ENSMUST00000084838.12	3	chr16:49906812+49910868	3	21	CTGTAGAGGAACCCCTTAACG	1	77.2046021482	3.11763998508	3.58024720981e-12	chr16_+_49908057_49908078|77.2046021482|3.11763998508	2.51321186084397e-12	IN	ENSMUST00000084838	Novel	NA	Excluded	E2	3	0.00183400233293824	0.00357744764136978	-0.00265585423700491	TRUE	FALSE	FALSE					FALSE	FALSE	FALSE
chr16_+_56243608_56243629	ENSMUST00000160116.7	0	chr16:56236763+56252102	0	21	GGCCCCGGAGGAAAATGACAG	1	86.8999788455	1.49944001317	3.48200046574e-09	chr16_+_56243608_56243629|86.8999788455|1.49944001317	5.97584870476453e-10	IN	ENSMUST00000160116	Annotated	NA							FALSE	FALSE	FALSE					FALSE	FALSE	FALSE
chr16_+_56686441_56686471	ENSMUST00000048471.13	0	chr16:56685780+56686959	0	30	CTGACCCAAGAGTGAGTGAGCCAATTTCTG	1	87.2507702305	3.36685289273	0	chr16_+_56686441_56686471|87.2507702305|3.36685289273	0	IN	ENSMUST00000048471	Annotated	NA	Included	I1	1	2.11676629240775e-11	1.04717513718902e-10	-1.51101261522165e-11	TRUE	FALSE	FALSE					FALSE	FALSE	FALSE
chr16_+_58729215_58729223	ENSMUST00000023426.11	42	chr16:58728084+58729437	42	8	CATCTTGG	1	78.6294504629	1.56158333893	7.99266367221e-05	chr16_+_58729215_58729223|78.6294504629|1.56158333893	4.60091042677746e-05	IN	ENSMUST00000023426	Novel	Alt5	Excluded	E1	6	0.000519742633337131	0.000340690239834231	-0.000112544255316859	TRUE	FALSE	FALSE					FALSE	FALSE	FALSE
chr16_+_62888980_62889005	ENSMUST00000023629.8	0	chr16:62885558+62898875	0	25	GATTATTTTTATCCAAAATATTTAG	1	91.8503841597	2.95903449454	1.1802114841e-11	chr16_+_62888980_62889005|91.8503841597|2.95903449454	1.95254923340826e-12	IN	ENSMUST00000023629	Annotated	NA	Included	I1	1	2.29380995064803e-108	8.36801230999654e-109	2.93092762534536e-108	TRUE	FALSE	FALSE					FALSE	FALSE	FALSE
chr16_+_72956274_72956283	ENSMUST00000023600.7	838	chr16:72935786+72960080	838	9	TTGGGTCTG	1	86.4274808038	5.06799994065	0.000361749650455	chr16_+_72956274_72956283|86.4274808038|5.06799994065	6.45129235440356e-05	IN	ENSMUST00000023600	Missing in GENCODE	NA	Non-Neuronal	NN1	23	-0.0725650862502281	-0.0339421450959099	0.0110449075365237	TRUE	TRUE	TRUE	10.5	-1	12.5	-1	TRUE	FALSE	FALSE
chr16_+_72993666_72993693	ENSMUST00000023600.7	0	chr16:72989796+72995116	0	27	TCCCGTCCTTTACCTTCACGCCAACAG	1	82.961344274	5.50645163751	0	chr16_+_72993666_72993693|82.961344274|5.50645163751	0	IN	ENSMUST00000023600	Annotated	NA	Included	I1	1	3.39320030062247e-21	-6.75276468427826e-20	-1.68990260056072e-20	TRUE	FALSE	FALSE					FALSE	FALSE	FALSE
chr16_+_84818759_84818775	ENSMUST00000114195.7	0	chr16:84816373+84821259	0	16	AAGAAACTTCCTTCCA	1	84.6625789112	1.47509999052	1.13295327031e-06	chr16_+_84818759_84818775|84.6625789112|1.47509999052	2.44798784687639e-07	IN	ENSMUST00000114195	Annotated	NA	Included	I1	1	1.11557323614095e-30	-1.79055395794286e-30	-2.20177442583823e-30	TRUE	FALSE	FALSE					FALSE	FALSE	FALSE
chr16_+_8581898_8581928	ENSMUST00000065987.13	0	chr16:8578328+8582736	0	30	GAACTAATGAAACAGCTGAACACAATCCAG	1	87.1644534527	3.17955880612	0	chr16_+_8581898_8581928|87.1644534527|3.17955880612	0	IN	ENSMUST00000065987	Annotated	NA	Included	I1	1	-6.7657550871105e-69	5.80192510807296e-69	1.85311002883028e-68	TRUE	FALSE	FALSE					FALSE	FALSE	FALSE
chr16_+_8588109_8588112	ENSMUST00000138987.7	68	chr16:8582782+8588885	68	3	GTA	1	61.6238367994	None	0.310702053116	chr16_+_8588109_8588112|61.6238367994|None	0.310698074273591	RESCUED	ENSMUST00000138987	Novel	NA	Included	I2	10	-0.00350471823993318	0.0305034107217098	-0.00361295641298549	TRUE	FALSE	FALSE					FALSE	FALSE	FALSE
chr16_+_91674127_91674141	ENSMUST00000140312.7	11	chr16:91671465+91674694,chr16:91674022+91674694	9,2	14	GAACTGAACCAGGG	1	69.7376484403	1.93705554472	9.51695255935e-09	chr16_+_91674127_91674141|69.7376484403|1.93705554472	9.44264433311304e-09	IN	ENSMUST00000140312	Novel	Alt5	Excluded	E1	6	0.00056512362277257	4.16566516387811e-05	0.000269477766944105	TRUE	FALSE	FALSE					FALSE	FALSE	FALSE
chr16_+_91842627_91842642	ENSMUST00000114001.7	562	chr16:91841610+91848721,chr16:91841610+91850805	554,8	15	GTTAAAGGGGAATGG	1	82.0326102715	4.7404210442	2.58005453668e-08	chr16_+_91842627_91842642|82.0326102715|4.7404210442	8.32356916724564e-09	IN	ENSMUST00000114001	Annotated	NA	Neuronal	N6	15	0.0237628801541687	0.00482820874683701	0.0467619483525311	TRUE	TRUE	TRUE			14.5	1	FALSE	FALSE	FALSE
chr16_+_96391019_96391044	ENSMUST00000113795.7	0	chr16:96386626+96396368,chr16:96386447+96396368	0	25	AATCTACTTATCAAAATGAAATAAG	1	91.5516245284	1.05817241581	8.62687699055e-12	chr16_+_96391019_96391044|91.5516245284|1.05817241581	1.40321088082374e-12	IN	ENSMUST00000113795	Annotated	NA	Included	I1	1	2.70503371337716e-05	0.000160650933470451	-5.46952267049724e-05	TRUE	FALSE	FALSE					FALSE	FALSE	FALSE
chr16_-_11128486_11128502	ENSMUST00000155221.7	1	chr16:11122767-11134267	1	16	CCGGCTTTCTGATCAG	1	67.6787170758	2.87975000245	1.04409991764e-08	chr16_-_11128486_11128502|67.6787170758|2.87975000245	1.04212454221653e-08	IN	ENSMUST00000155221	Novel	Alt5	Excluded	E2	3	-0.00127202871547123	0.000337782548840314	-0.00311599357872545	TRUE	FALSE	FALSE					FALSE	FALSE	FALSE
chr16_-_13652461_13652483	ENSMUST00000058884.8	2	chr16:13651836-13652644	2	22	ACCAACAGATGCACCTGCCTCT	1	62.7845212473	0.0112692408192	1.73638881051e-13	chr16_-_13652461_13652483|62.7845212473|0.0112692408192	1.73638881051374e-13	IN	ENSMUST00000058884	Novel	NA	Excluded	E1	6	-0.000486691465181989	0.000142930195412767	-0.000330829017090036	TRUE	FALSE	FALSE					FALSE	FALSE	FALSE
chr16_-_13838373_13838394	ENSMUST00000150435.7	0	chr16:13833785-13839231,chr16:13834351-13839305,chr16:13836303-13839231	0	21	CTTCTAGAGAACATGACAGAA	1	71.5949438117	3.94379999876	6.60065779812e-10	chr16_-_13838373_13838394|71.5949438117|3.94379999876	6.43838871106084e-10	IN	ENSMUST00000150435	Annotated	Alt3	Excluded	E2	3	-0.000405775396014686	0.000574257733171859	-0.00319449981397657	TRUE	FALSE	FALSE					FALSE	FALSE	FALSE
chr16_-_13872454_13872463	ENSMUST00000115803.7	2	chr16:13869881-13875977	2	9	CATCAGATG	1	81.2374255876	5.03746162011	9.06396561956e-05	chr16_-_13872454_13872463|81.2374255876|5.03746162011	3.35526437218459e-05	IN	ENSMUST00000115803	Novel	Alt5	Excluded	E1	6	9.41974838089613e-05	-0.000205887433393012	-0.000231509687605656	TRUE	FALSE	FALSE					FALSE	FALSE	FALSE
chr16_-_14248579_14248600	ENSMUST00000090287.3	1266	chr16:14246819-14250521	1266	21	CAAGGTCCATCTTTTGCCTAC	1	76.5223198097	3.6326000303	3.26583204924e-12	chr16_-_14248579_14248600|76.5223198097|3.6326000303	2.47724063484611e-12	IN	ENSMUST00000090287	Missing in GENCODE	NA	Other	O1	4	0.00912736407793565	0.0146722874907897	0.0168582894533485	TRUE	FALSE	FALSE					FALSE	FALSE	FALSE
chr16_-_14256484_14256512	ENSMUST00000090287.3	0	chr16:14250624-14269108	0	28	ATCGTGAAGACCAGTCCATTCTGTGCAC	1	87.6957504835	4.5969062848	0	chr16_-_14256484_14256512|87.6957504835|4.5969062848	0	IN	ENSMUST00000090287	Annotated	NA	Included	I1	1	-6.30882712956985e-07	-3.53108283604098e-08	-2.19683210246315e-06	TRUE	FALSE	FALSE					FALSE	FALSE	FALSE
chr16_-_14304889_14304893	ENSMUST00000023357.13	1	chr16:14304587-14311046	1	4	GCTG	1	63.1102807667	0.237999994308	0.0937455833181	chr16_-_14304889_14304893|63.1102807667|0.237999994308	0.0937410035647859	IN	ENSMUST00000023357	Novel	NA	Excluded	E2	3	0.00880193665924441	-0.00178515272190504	0.0180445321377908	TRUE	FALSE	FALSE					FALSE	FALSE	FALSE
chr16_-_16318832_16318841	ENSMUST00000023477.13	11	chr16:16316778-16319451	11	9	TCTTCTAAA	1	70.15683724	3.14099998658	3.96363035319e-05	chr16_-_16318832_16318841|70.15683724|3.14099998658	3.92308071355263e-05	IN	ENSMUST00000023477	Novel	NA	Neuronal	N1	18	0.0555203795837273	0.00483845585107778	0.0102821111196147	TRUE	TRUE	TRUE	12.5	1	14.5	1	FALSE	FALSE	FALSE
chr16_-_17087191_17087213	ENSMUST00000164458.8	12	chr16:17087115-17088744	12	22	GCCACTCACAAGCTACTACAAG	1	74.5300940511	0.0338846091181	3.55937501695e-13	chr16_-_17087191_17087213|74.5300940511|0.0338846091181	3.16191517413245e-13	IN	ENSMUST00000164458	Novel	Alt3	Excluded	E3	2	-0.00057276085809286	-8.33436648616258e-05	0.00105242296410789	TRUE	FALSE	FALSE					FALSE	FALSE	FALSE
chr16_-_17154259_17154282	ENSMUST00000115700.1	0	chr16:17153514-17159989	0	23	TAATCCAGTCCCTCATAGCACTG	1	82.0896483983	5.12822227566	9.16315912036e-11	chr16_-_17154259_17154282|82.0896483983|5.12822227566	2.92761370701555e-11	IN	ENSMUST00000115700	Annotated	Alt3	Excluded	E3	2	-0.00363778193422762	-0.000567054706619462	-0.00180876619807904	TRUE	FALSE	FALSE					FALSE	FALSE	FALSE
chr16_-_17281848_17281877	ENSMUST00000155928.7	0	chr16:17281109-17303094	0	29	ATGTGTGTCCGAGGTTATCTGGCTGTGCG	1	72.2404552029	4.656181815	0	chr16_-_17281848_17281877|72.2404552029|4.656181815	0	IN	ENSMUST00000155928	Annotated	Alt5	Excluded	E2	3	0.00194212766945559	-0.00154802752645948	0.00612781748742419	TRUE	FALSE	FALSE					FALSE	FALSE	FALSE
chr16_-_17318482_17318487	ENSMUST00000149309.1	4	chr16:17318404-17323036	4	5	AAAAA	1	71.557862124	4.27055567958	0.0174807859017	chr16_-_17318482_17318487|71.557862124|4.27055567958	0.017060220355984	IN	ENSMUST00000149309	Novel	Alt5	Excluded	E2	3	-0.00186737832016943	0.00179759892954635	-0.0029266749927816	TRUE	FALSE	FALSE					FALSE	FALSE	FALSE
chr16_-_17683158_17683188	ENSMUST00000012259.7	0	chr16:17680761-17685452	0	30	ATAACAAGAAATCCCAAGCTTCTGTCAGTG	1	84.8147726539	2.59452937149	0	chr16_-_17683158_17683188|84.8147726539|2.59452937149	0	IN	ENSMUST00000012259	Annotated	NA	Included	I1	1	2.81978120800747e-110	-1.99018432922985e-111	1.97863145038437e-110	TRUE	FALSE	FALSE					FALSE	FALSE	FALSE
chr16_-_18623438_18623453	ENSMUST00000096987.5	3	chr16:18623417-18624110	3	15	ACTAGGCTGGGCTGG	1	70.3761854358	-0.419000008333	2.45199771598e-09	chr16_-_18623438_18623453|70.3761854358|-0.419000008333	2.42317699239436e-09	IN	ENSMUST00000096987	Novel	NA	Excluded	E1	6	-0.000131051807395758	0.000594669230701571	-0.000834641866881429	TRUE	FALSE	FALSE					FALSE	FALSE	FALSE
chr16_-_18629650_18629661	ENSMUST00000096987.5	0	chr16:18625441-18629807	0	11	AGGACAAACAG	1	71.1906360245	1.52846666909	0.00103682050184	chr16_-_18629650_18629661|71.1906360245|1.52846666909	0.00101673719024697	IN	ENSMUST00000096987	Annotated	NA	Included	I1	1	8.2295438262118e-22	-2.41581983133639e-20	-5.31635499578683e-21	TRUE	FALSE	FALSE					FALSE	FALSE	FALSE
chr16_-_20707572_20707593	ENSMUST00000144400.7	1	chr16:20707457-20707842	1	21	CGGGTCCGAATCTCCCTGGCG	1	66.6133954041	2.09204001039	3.19744231092e-13	chr16_-_20707572_20707593|66.6133954041|2.09204001039	3.1952218648712e-13	IN	ENSMUST00000144400	Novel	Alt5	Excluded	E1	6	-0.000333226977687817	0.00197764889839508	-0.00186630747598994	TRUE	FALSE	FALSE					FALSE	FALSE	FALSE
chr16_-_22856754_22856774	ENSMUST00000004576.6	1	chr16:22842107-22857344	1	20	ACCCCCTGTTTGTATGGCAA	1	71.4166824022	-0.540166663084	5.40474331956e-11	chr16_-_22856754_22856774|71.4166824022|-0.540166663084	5.28502797081387e-11	IN	ENSMUST00000004576	Novel	NA	Excluded	E3	2	0.00811798863768317	0.00338763831935163	0.0213989852929559	TRUE	FALSE	FALSE					FALSE	FALSE	FALSE
chr16_-_23890432_23890462	ENSMUST00000004480.3	28	chr16:23889941-23890606	28	30	AATTGATCAGCGCAGGTGGTCACCTTGCAG	1	90.9254135687	0.263500002706	0	chr16_-_23890432_23890462|90.9254135687|0.263500002706	0	IN	ENSMUST00000004480	Novel	NA	Excluded	E1	6	-0.000171820866394785	0.000441904165523356	0.000340173120550306	TRUE	FALSE	FALSE					FALSE	FALSE	FALSE
chr16_-_29348717_29348746	ENSMUST00000152040.1	0	chr16:29348570-29348955	0	29	CTACGATGCATCCAAGTGCAGAAAATAAG	1	84.2050654621	2.36718182627	0	chr16_-_29348717_29348746|84.2050654621|2.36718182627	0	IN	ENSMUST00000152040	Annotated	Alt3	Excluded	E3	2	0.00274616533568021	-0.00595717315678968	-0.00448243651599236	TRUE	FALSE	FALSE					FALSE	FALSE	FALSE
chr16_-_30343889_30343907	ENSMUST00000061350.12	0	chr16:30343796-30344521	0	18	GAGCTGTTTGAACTTCCA	1	82.5809289709	3.31881818311	1.02299964055e-08	chr16_-_30343889_30343907|82.5809289709|3.31881818311	3.01053071360968e-09	IN	ENSMUST00000061350	Annotated	NA	Included	I1	1	-1.63251361774872e-34	-5.25160143531957e-34	2.83654766701494e-35	TRUE	FALSE	FALSE					FALSE	FALSE	FALSE
chr16_-_31122620_31122641	ENSMUST00000058033.7	248	chr16:31119447-31127320	248	21	GAAAAAGCCCGATCACATCAG	1	78.5215199639	3.66835999012	6.97042423781e-12	chr16_-_31122620_31122641|78.5215199639|3.66835999012	4.07940348168268e-12	IN	ENSMUST00000058033	Missing in GENCODE	NA	Excluded	E3	2	0.0128991345359207	-0.014916523308454	-0.0171169461790406	TRUE	FALSE	FALSE					FALSE	FALSE	FALSE
chr16_-_31129613_31129625	ENSMUST00000058033.7	1255	chr16:31127433-31131259	1255	12	GCTGCATTACAG	1	78.8765236077	2.53693752037	8.87084358969e-07	chr16_-_31129613_31129625|78.8765236077|2.53693752037	4.91268286384461e-07	IN	ENSMUST00000058033	Missing in GENCODE	NA	Neuronal	N3	17	0.0585850045766001	0.0291215188776937	0.00960708769001029	TRUE	TRUE	TRUE	11.5	1	12.5	1	FALSE	FALSE	FALSE
chr16_-_31314398_31314407	ENSMUST00000115230.1	3	chr16:31311164-31314551	3	9	ACTTCTAAG	1	89.1823670843	-0.154999990016	5.02752543997e-05	chr16_-_31314398_31314407|89.1823670843|-0.154999990016	7.79821243013235e-06	IN	ENSMUST00000115230	Novel	Alt5	Excluded	E2	3	-0.00183465070897742	0.00195467950250304	0.000228124939253885	TRUE	FALSE	FALSE					FALSE	FALSE	FALSE
chr16_-_31314455_31314464	ENSMUST00000115230.1	2	chr16:31311164-31314551	2	9	AAACTGACA	1	73.5212580788	-0.35100000409	5.02752543997e-05	chr16_-_31314455_31314464|73.5212580788|-0.35100000409	4.67794203996563e-05	IN	ENSMUST00000115230	Novel	NA	Excluded	E1	6	-0.00310729279226875	0.00860521033966979	0.00561432597228168	TRUE	FALSE	FALSE					FALSE	FALSE	FALSE
chr16_-_32096999_32097012	ENSMUST00000143011.7	1	chr16:32092485-32099475	1	13	ATGGTTTCCACAG	1	77.3642191337	2.94464708952	4.05881937171e-07	chr16_-_32096999_32097012|77.3642191337|2.94464708952	2.7931542156967e-07	IN	ENSMUST00000143011	Novel	Alt5	Excluded	E2	3	-0.00015313626275803	0.000294448165060942	-0.0011689496079585	TRUE	FALSE	FALSE					FALSE	FALSE	FALSE
chr16_-_33993635_33993663	ENSMUST00000114973.7	0	chr16:33993030-34009269	0	28	ATCTTGAATCCAAATTTCATCCAGGAAG	1	88.8668274714	4.37487499556	0	chr16_-_33993635_33993663|88.8668274714|4.37487499556	0	IN	ENSMUST00000114973	Annotated	NA	Included	I1	1	-6.93612546213826e-08	2.60166649127799e-07	1.55135066803337e-07	TRUE	FALSE	FALSE					FALSE	FALSE	FALSE
chr16_-_36756864_36756892	ENSMUST00000023616.8	50	chr16:36756389-36757121	50	28	TGTAAGCACGCCTACCACATAAATACAG	1	79.0310996934	0.0323125007562	0	chr16_-_36756864_36756892|79.0310996934|0.0323125007562	0	IN	ENSMUST00000023616	Novel	NA	Excluded	E2	3	0.00509460406361457	0.00102091628666534	-0.00819940726110622	TRUE	FALSE	FALSE					FALSE	FALSE	FALSE
chr16_-_36978748_36978778	ENSMUST00000075869.12	0	chr16:36970743-36990103	0	30	AGTTAAGAAGCCAGAAGCAGGGAAGCCATG	1	86.0904655765	0.950764712823	0	chr16_-_36978748_36978778|86.0904655765|0.950764712823	0	IN	ENSMUST00000075869	Annotated	NA							FALSE	FALSE	FALSE					FALSE	FALSE	FALSE
chr16_-_38549620_38549636	ENSMUST00000036210.6	12	chr16:38549433-38550082	12	16	ATACCTGATGGCGCAG	1	76.1721844322	-0.0578000012785	5.72072167415e-10	chr16_-_38549620_38549636|76.1721844322|-0.0578000012785	4.49404846669665e-10	IN	ENSMUST00000036210	Novel	Alt3	Excluded	E1	6	0.000630575693582074	0.000381157355948059	0.00104791546531268	TRUE	FALSE	FALSE					FALSE	FALSE	FALSE
chr16_-_38781090_38781114	ENSMUST00000057767.4	23	chr16:38780148-38784193	23	24	AGAGACAGCTGTGTGTGCCACCAG	1	84.6910979746	-0.0816428618106	0	chr16_-_38781090_38781114|84.6910979746|-0.0816428618106	0	IN	ENSMUST00000057767	Missing in GENCODE	NA	Excluded	E1	6	-0.000487715568318111	0.00107732696322671	0.000308638336457459	TRUE	FALSE	FALSE					FALSE	FALSE	FALSE
chr16_-_4042483_4042508	ENSMUST00000006137.8	15	chr16:4040431-4043952	15	25	ACCAGGCTGTCCTCGAACTCAAAGA	1	78.5068806384	0.154551725449	0	chr16_-_4042483_4042508|78.5068806384|0.154551725449	0	IN	ENSMUST00000006137	Novel	NA	Excluded	E1	6	-1.1817801162986e-05	-0.000777149509419906	-0.000158496379185816	TRUE	FALSE	FALSE					FALSE	FALSE	FALSE
chr16_-_4068319_4068338	ENSMUST00000150354.2	0	chr16:4060896-4068856	0	19	GTTCTGTCTCCAAACATGA	1	65.9486181081	2.63795654087	2.88746373478e-08	chr16_-_4068319_4068338|65.9486181081|2.63795654087	2.88597937769808e-08	IN	ENSMUST00000150354	Annotated	Alt3	Excluded	E2	3	-0.0007038434719574	0.000268634578787558	-0.00319973284546953	TRUE	FALSE	FALSE					FALSE	FALSE	FALSE
chr16_-_42264472_42264495	ENSMUST00000102817.4	2	chr16:42249114-42291798	2	23	CCTCCCTAGTTCTGGAATTACAG	1	77.7236076698	0.109925927663	0	chr16_-_42264472_42264495|77.7236076698|0.109925927663	0	IN	ENSMUST00000102817	Novel	NA	Excluded	E1	6	1.01702876819723e-05	9.09001285889166e-06	-2.19886931184829e-06	TRUE	FALSE	FALSE					FALSE	FALSE	FALSE
chr16_-_43881322_43881335	ENSMUST00000023387.13	47	chr16:43881213-43889566	47	13	CTGTGAAGCAGAG	1	69.3351705687	-0.042235280661	4.85218943691e-07	chr16_-_43881322_43881335|69.3351705687|-0.042235280661	4.82313547656155e-07	IN	ENSMUST00000023387	Missing in GENCODE	NA	Excluded	E1	6	0.00220613460499379	0.00148485844322965	-0.000438842906530045	TRUE	FALSE	FALSE					FALSE	FALSE	FALSE
chr16_-_44255966_44255981	ENSMUST00000136381.7	1346	chr16:44255027-44257932	1346	15	ATGTGTCTGACACAG	1	78.9589388671	2.69342106767	1.04992068373e-08	chr16_-_44255966_44255981|78.9589388671|2.69342106767	5.73861591579572e-09	IN	ENSMUST00000136381	Annotated	NA	Muscular	M1	22	0.0304734283050821	-0.199208857769223	0.0408560624232173	TRUE	TRUE	FALSE					FALSE	FALSE	FALSE
chr16_-_45390172_45390184	ENSMUST00000163230.7	174	chr16:45383457-45392244	174	12	GTGAACACACAG	1	83.4784853532	-0.391187501373	2.04215549049e-06	chr16_-_45390172_45390184|83.4784853532|-0.391187501373	5.21286260712905e-07	IN	ENSMUST00000163230	Novel	NA	Excluded	E1	6	4.72692229438957e-05	5.27805072787566e-05	0.000114393555386443	TRUE	FALSE	FALSE					FALSE	FALSE	FALSE
chr16_-_45394872_45394892	ENSMUST00000167355.7	1	chr16:45394860-45396968	1	20	GCCATGTATTCTTTATTTTT	1	60.6104433012	1.20475000019	7.40385530662e-12	chr16_-_45394872_45394892|60.6104433012|1.20475000019	7.40385530662024e-12	IN	ENSMUST00000167355	Novel	NA	Excluded	E1	6	-0.000466939397633414	0.00147718103701413	0.000441284223129374	TRUE	FALSE	FALSE					FALSE	FALSE	FALSE
chr16_-_45766656_45766677	ENSMUST00000134802.7	44	chr16:45763114-45770671	44	21	GAAGAATGAATTCTTCAGCAG	1	77.5854662986	2.50027997017	6.68975985718e-12	chr16_-_45766656_45766677|77.5854662986|2.50027997017	4.47397674463446e-12	IN	ENSMUST00000134802	Novel	NA	Excluded	E2	3	0.00188641307668841	-0.00900505924700674	0.000205860492823815	TRUE	FALSE	FALSE					FALSE	FALSE	FALSE
chr16_-_48927321_48927345	ENSMUST00000147358.7	2	chr16:48926102-48927541	2	24	GAGGACAGCCTGGAGATTTAAATG	1	77.7565116255	-0.103214283349	0	chr16_-_48927321_48927345|77.7565116255|-0.103214283349	0	IN	ENSMUST00000147358	Novel	Alt3	Excluded	E2	3	0.00341619916031861	0.000441272970338623	0.00159770513946437	TRUE	FALSE	FALSE					FALSE	FALSE	FALSE
chr16_-_48945597_48945623	ENSMUST00000121869.7	0	chr16:48944928-48947674	0	26	GATAAGGATTCAGAAGATGAGCAAGT	1	81.4358160697	1.18680001528	6.03073146976e-13	chr16_-_48945597_48945623|81.4358160697|1.18680001528	2.15605311382205e-13	IN	ENSMUST00000121869	Annotated	Alt3	Included	I2	10	0.00166776542024921	0.00142409571650197	-0.00477768388620805	TRUE	FALSE	FALSE					FALSE	FALSE	FALSE
chr16_-_55226933_55226963	ENSMUST00000036412.3	0	chr16:55226532-55232207	0	30	ATGAGACTCCAACCAACAATTCACAGCTTG	1	83.6099975959	4.26885293681	0	chr16_-_55226933_55226963|83.6099975959|4.26885293681	0	IN	ENSMUST00000036412	Annotated	NA							FALSE	FALSE	FALSE					FALSE	FALSE	FALSE
chr16_-_56692029_56692036	ENSMUST00000127994.7	101	chr16:56691916-56694399	101	7	GTTCAAG	1	84.168985049	2.80099997399	0.000589197152944	chr16_-_56692029_56692036|84.168985049|2.80099997399	0.000136020714809781	IN	ENSMUST00000127994	Novel	NA	Excluded	E1	6	0.000578575810796458	-0.00126601168417838	0.0026817810718689	TRUE	FALSE	FALSE					FALSE	FALSE	FALSE
chr16_-_59618665_59618678	ENSMUST00000023405.15	911	chr16:59613844-59618794	911	13	AAAAAACAGTACA	1	80.7475260835	3.03747059142	2.87138350097e-07	chr16_-_59618665_59618678|80.7475260835|3.03747059142	1.15820132706723e-07	IN	ENSMUST00000023405	Annotated	NA	Excluded	E2	3	0.00713906215837431	0.00102729730224001	0.00342977801628223	TRUE	FALSE	FALSE					FALSE	FALSE	FALSE
chr16_-_66953273_66953300	ENSMUST00000120594.7	108	chr16:66882882-67620170	108	27	CGGCTGCTTCAAAAAGTAAAGTCAAAG	1	81.8972310372	2.80970967357	0	chr16_-_66953273_66953300|81.8972310372|2.80970967357	0	IN	ENSMUST00000120594	Annotated	NA	Neuro-Muscular	NM1	12	0.0597368626870291	-0.19805738201493	-0.101914203482105	TRUE	FALSE	FALSE					FALSE	FALSE	FALSE
chr16_-_67364234_67364248	ENSMUST00000120594.7	1	chr16:66882882-67620170	1	14	GTGAGTAACTGAAG	1	86.6110938535	2.14855557101	1.07286329883e-05	chr16_-_67364234_67364248|86.6110938535|2.14855557101	1.88368576614639e-06	IN	ENSMUST00000120594	Novel	NA	Excluded	E2	3	0.00344729149174158	-0.000880723465470134	-0.0108693069773354	TRUE	FALSE	FALSE					FALSE	FALSE	FALSE
chr16_-_74008774_74008786	ENSMUST00000117785.7	2120	chr16:73985712-74015870	2120	12	TTCGCCCTGTTG	1	81.7537725525	4.94893753529	7.01795663582e-06	chr16_-_74008774_74008786|81.7537725525|4.94893753529	2.37490286059128e-06	IN	ENSMUST00000117785	Annotated	NA	Included	I3	5	-0.0419537709535449	-0.0267604923807865	0.0583317386127335	TRUE	TRUE	TRUE	10.5	-1	12.5	-1	FALSE	FALSE	FALSE
chr16_-_90249788_90249791	ENSMUST00000163419.7	3	chr16:90249712-90250056	3	3	TTA	1	61.0599810801	-0.12485713831	0.020359366808	chr16_-_90249788_90249791|61.0599810801|-0.12485713831	0.0203592128826733	IN	ENSMUST00000163419	Novel	NA	Excluded	E4	11	-0.00136028024969202	-0.000699353534806125	-0.0104310672637113	TRUE	FALSE	FALSE					FALSE	FALSE	FALSE
chr16_-_90940472_90940493	ENSMUST00000121759.7	611	chr16:90939034-90944354	611	21	GAGCAACCAACAGGGTAACAG	1	80.200657506	3.79535996258	4.70290473231e-12	chr16_-_90940472_90940493|80.200657506|3.79535996258	2.08699724169037e-12	IN	ENSMUST00000121759	Annotated	NA	Neuronal	N3	17	0.0579743077307136	0.0144575734189467	0.0428467029434229	TRUE	TRUE	TRUE	13.5	1			FALSE	FALSE	FALSE
chr16_-_90940472_90940496	ENSMUST00000121759.7	1258	chr16:90939034-90944354	1258	24	CAGGAGCAACCAACAGGGTAACAG	1	79.32098596	3.96239283096	0	chr16_-_90940472_90940496|79.32098596|3.96239283096	0	IN	ENSMUST00000121759	Annotated	NA	Neuronal	N1	18	0.0702879801832453	0.028486975878492	-0.00482986304021782	TRUE	TRUE	TRUE	10.5	1	12.5	1	FALSE	FALSE	FALSE
chr16_-_90971563_90971587	ENSMUST00000118246.2	2461	chr16:90969374-90973909	2461	24	TTTCTGAACAGACATTACAGTCAG	1	71.3612325042	3.98428570373	0	chr16_-_90971563_90971587|71.3612325042|3.98428570373	0	IN	ENSMUST00000118246	Annotated	NA	Neuronal	N1	18	0.0808955857891	0.0408362058440235	-0.0345500854298418	TRUE	TRUE	TRUE	10.5	1	12.5	1	FALSE	FALSE	FALSE
chr16_-_91583374_91583388	ENSMUST00000133180.7	1	chr16:91580294-91586941	1	14	TTTTTTACAGGCTG	1	74.1279269199	4.79133322835	9.64646413859e-08	chr16_-_91583374_91583388|74.1279269199|4.79133322835	8.74884825696753e-08	IN	ENSMUST00000133180	Novel	Alt3	Excluded	E1	6	0.00030838549256263	2.6336238560791e-05	0.00316591631170694	TRUE	FALSE	FALSE					FALSE	FALSE	FALSE
chr16_-_93590272_93590286	ENSMUST00000023669.11	1	chr16:93590085-93590873	1	14	AGTCCATGACTGGA	1	68.1724145182	-0.387666672054	1.12049746148e-08	chr16_-_93590272_93590286|68.1724145182|-0.387666672054	1.11747926467842e-08	IN	ENSMUST00000023669	Novel	NA	Excluded	E1	6	0.000397233670215739	0.000548185251653068	0.000455804151675297	TRUE	FALSE	FALSE					FALSE	FALSE	FALSE
chr16_-_96081977_96082007	ENSMUST00000099502.8	0	chr16:96081873-96082121	0	30	GTGCTGGTGCAGGAGCTGGAGCAGTACCAG	1	82.4925060637	2.48279413055	0	chr16_-_96081977_96082007|82.4925060637|2.48279413055	0	IN	ENSMUST00000099502	Annotated	NA	Included	I1	1	0	0	0	TRUE	FALSE	FALSE					FALSE	FALSE	FALSE
chr16_-_96127310_96127340	ENSMUST00000050884.13	0	chr16:96127203-96127589,chr16:96127203-96127431	0	30	CCCAAGCGCCGCTCCGCGAGGCTGTCGGCC	1	81.097419774	1.98794122265	0	chr16_-_96127310_96127340|81.097419774|1.98794122265	0	IN	ENSMUST00000050884	Annotated	NA	Included	I1	1	5.88699484824073e-118	1.10038119924979e-118	1.15504061474472e-117	TRUE	FALSE	FALSE					FALSE	FALSE	FALSE
chr16_-_96127431_96127461	ENSMUST00000050884.13	0	chr16:96127203-96127589,chr16:96127340-96127589	0	30	GTTAGCGCGGATGGAGCCGCCAAGGCGGAG	1	90.1393439366	0.833411762162	0	chr16_-_96127431_96127461|90.1393439366|0.833411762162	0	IN	ENSMUST00000050884	Annotated	NA	Included	I1	1	0	0	0	TRUE	FALSE	FALSE					FALSE	FALSE	FALSE
chr16_-_97803415_97803444	ENSMUST00000095849.9	1	chr16:97799637-97803709	1	29	GATCAAAACCCTATGGCATCATCATCAGT	1	79.3070026419	-0.0885454529163	0	chr16_-_97803415_97803444|79.3070026419|-0.0885454529163	0	IN	ENSMUST00000095849	Novel	NA	Excluded	E3	2	-0.0044206678608387	0.0024792088184177	0.00491022148807004	TRUE	FALSE	FALSE					FALSE	FALSE	FALSE
chr17_+_13848354_13848375	ENSMUST00000170827.8	258	chr17:13846639+13849107	258	21	GAAGTAGACCAGGTTGATCAG	1	87.9028762235	3.99731995106	2.16981987933e-12	chr17_+_13848354_13848375|87.9028762235|3.99731995106	3.50053319664312e-13	IN	ENSMUST00000170827	Annotated	NA	Muscular	M2	20	-0.0205051119968391	-0.0373466769577772	0.0522873369512531	TRUE	FALSE	TRUE					FALSE	FALSE	FALSE
chr17_+_14984413_14984440	ENSMUST00000061688.9	1	chr17:14982389+14984817	1	27	GGGGAAATATTATTGCCGTCCTCAACG	1	82.483149325	0.231709676765	0	chr17_+_14984413_14984440|82.483149325|0.231709676765	0	IN	ENSMUST00000061688	Novel	NA	Excluded	E1	6	0.000529184763494765	0.000460952702795477	-0.0015983944382787	TRUE	FALSE	FALSE					FALSE	FALSE	FALSE
chr17_+_14988073_14988103	ENSMUST00000061688.9	0	chr17:14987698+14988897	0	30	TCAACAATTCTATATACCACGTTTGATGAA	1	85.0289073163	1.84785294544	0	chr17_+_14988073_14988103|85.0289073163|1.84785294544	0	IN	ENSMUST00000061688	Annotated	NA	Included	I1	1	-3.30142427227928e-32	-1.93442044636931e-31	-3.5772344551149e-32	TRUE	FALSE	FALSE					FALSE	FALSE	FALSE
chr17_+_15019441_15019471	ENSMUST00000097395.3	0	chr17:15019068+15020265	0	30	TCAACAATTCTGTATACCACGTTTGATGAA	1	85.0289073163	1.51455885249	0	chr17_+_15019441_15019471|85.0289073163|1.51455885249	0	IN	ENSMUST00000097395	Annotated	NA	Included	I1	1	-8.75327021095191e-107	2.12531171488985e-107	-2.07174690572785e-107	TRUE	FALSE	FALSE					FALSE	FALSE	FALSE
chr17_+_15045107_15045136	ENSMUST00000227548.1	0	chr17:15041741+15047564	0	29	AGCTTGCACAAGTCTTTGGACATGCTGTG	1	84.5671470817	1.60024243458	0	chr17_+_15045107_15045136|84.5671470817|1.60024243458	0	IN	ENSMUST00000227548	Annotated	Alt5	Excluded	E3	2	0.000453145665891967	-0.00163507506606433	0.00343172460247748	TRUE	FALSE	FALSE					FALSE	FALSE	FALSE
chr17_+_15050746_15050776	ENSMUST00000097393.10	0	chr17:15050373+15051570	0	30	TCAACAATTCTGTATACCACGTTTGATGAA	1	85.0289073163	1.8232353219	0	chr17_+_15050746_15050776|85.0289073163|1.8232353219	0	IN	ENSMUST00000097393	Annotated	NA	Included	I1	1	1.02761835741943e-51	5.29789070364285e-52	2.1995491561558e-51	TRUE	FALSE	FALSE					FALSE	FALSE	FALSE
chr17_+_17388822_17388852	ENSMUST00000024620.6	23	chr17:17387573+17389967	23	30	ATTCTGAGTGCACCGTGGAGCCCATGGAAA	1	81.1854974141	1.08885294878	0	chr17_+_17388822_17388852|81.1854974141|1.08885294878	0	IN	ENSMUST00000024620	Novel	NA	Excluded	E1	6	0.000288431958545975	0.000152494227945109	0.00029181063420043	TRUE	FALSE	FALSE					FALSE	FALSE	FALSE
chr17_+_17836720_17836744	ENSMUST00000226899.1	0	chr17:17827327+17838086,chr17:17836153+17837508,chr17:17836153+17838086	0	24	CCCCGGCCTGCATCCCTCCTTGTG	1	84.4652242304	1.27564285962	4.71445105177e-12	chr17_+_17836720_17836744|84.4652242304|1.27564285962	1.04538599998705e-12	IN	ENSMUST00000226899	Annotated	NA							FALSE	FALSE	FALSE					FALSE	FALSE	FALSE
chr17_+_20958827_20958834	ENSMUST00000147983.2	0	chr17:20957112+20958939	0	7	GTCAAAG	1	74.2581271476	5.29390912164	0.104896720161	chr17_+_20958827_20958834|74.2581271476|5.29390912164	0.0945317126131984	IN	ENSMUST00000147983	Annotated	Alt5	Excluded	E1	6	9.0642780760757e-07	3.07137219827994e-06	-9.16959327605475e-06	TRUE	FALSE	FALSE					FALSE	FALSE	FALSE
chr17_+_21427627_21427634	ENSMUST00000165230.7	63	chr17:21423317+21427736,chr17:21423561+21427736,chr17:21427371+21427736	2,2,59	7	ACACCGG	1	73.1676009767	0.072909089652	8.43966254677e-05	chr17_+_21427627_21427634|73.1676009767|0.072909089652	7.9486263930395e-05	IN	ENSMUST00000165230	Novel	NA	Neuronal	N6	15	0.0125885201532023	0.00169442245850098	0.0235447745277227	TRUE	TRUE	TRUE					FALSE	FALSE	FALSE
chr17_+_23812051_23812077	ENSMUST00000190686.6	1	chr17:23811731+23812427	1	26	GCTTCCTGAAGGAGGTGGGCTCAGAG	1	76.1400400641	2.76089998086	0	chr17_+_23812051_23812077|76.1400400641|2.76089998086	0	IN	ENSMUST00000190686	Novel	Alt5	Excluded	E1	6	6.6448540837838e-05	8.42763007710223e-06	0.000413275786189711	TRUE	FALSE	FALSE					FALSE	FALSE	FALSE
chr17_+_23823002_23823009	ENSMUST00000190686.6	2	chr17:23822700+23823790	2	7	GGCTCTG	1	74.853643861	1.44018181075	0.000257220590628	chr17_+_23823002_23823009|74.853643861|1.44018181075	0.000224152866042826	IN	ENSMUST00000190686	Novel	NA	Excluded	E2	3	0.00269642899713987	-0.00175093245953679	-0.00666823955170989	TRUE	FALSE	FALSE					FALSE	FALSE	FALSE
chr17_+_24042053_24042080	ENSMUST00000059482.5	0	chr17:24038361+24042801	0	27	GGACTGAAGGGGCCAGGACTCTGAGAG	1	89.5896786955	0.179354838757	0	chr17_+_24042053_24042080|89.5896786955|0.179354838757	0	IN	ENSMUST00000059482	Annotated	NA							FALSE	FALSE	FALSE					FALSE	FALSE	FALSE
chr17_+_24415486_24415505	ENSMUST00000163717.1	190	chr17:24415162+24418037	190	19	GATGGGAGAGGTGACCAAG	1	69.3976639158	1.35217391408	4.05293576478e-11	chr17_+_24415486_24415505|69.3976639158|1.35217391408	4.0276337820444e-11	IN	ENSMUST00000163717	Novel	NA	Excluded	E1	6	0.0018303399670701	-0.000376785839052828	0.00757711329665401	TRUE	FALSE	FALSE					FALSE	FALSE	FALSE
chr17_+_24415494_24415505	ENSMUST00000163717.1	7	chr17:24415162+24418037	7	11	AGGTGACCAAG	1	59.5729156319	1.10986666381	2.66357901735e-06	chr17_+_24415494_24415505|59.5729156319|1.10986666381	2.66357424705266e-06	IN	ENSMUST00000163717	Novel	NA	Excluded	E1	6	0.000273602009671288	-4.9900640630589e-05	0.00109360200293768	TRUE	FALSE	FALSE					FALSE	FALSE	FALSE
chr17_+_24571401_24571420	ENSMUST00000035565.4	393	chr17:24571311+24571520	393	19	GACCCTGCTGCAGCTGTGG	1	79.0998423752	0.172521729508	2.64321897703e-12	chr17_+_24571401_24571420|79.0998423752|0.172521729508	1.41231470962566e-12	IN	ENSMUST00000035565	Missing in GENCODE	NA	Neuronal	N1	18	0.05445982145719	0.0297918459659613	-0.017061035349721	TRUE	TRUE	TRUE	12.5	1	12.5	1	FALSE	FALSE	FALSE
chr17_+_24571414_24571420	ENSMUST00000035565.4	96	chr17:24571311+24571520	96	6	CTGTGG	1	76.3192336948	0.520599991828	0.000189763272132	chr17_+_24571414_24571420|76.3192336948|0.520599991828	0.000146954597338711	IN	ENSMUST00000035565	Missing in GENCODE	NA	Neuronal	N6	15	0.0119520472444512	0.00587335918379408	-0.00323709771929533	TRUE	TRUE	FALSE					FALSE	FALSE	FALSE
chr17_+_25588675_25588686	ENSMUST00000137201.7	34	chr17:25579379+25612295	34	11	GTATTCTTTTG	1	85.4106691612	3.48100004991	3.06409745975e-05	chr17_+_25588675_25588686|85.4106691612|3.48100004991	6.04886960930973e-06	IN	ENSMUST00000137201	Annotated	Alt3	Excluded	E3	2	-0.00306645503805697	0.011465219955499	0.0120120580966454	TRUE	FALSE	FALSE					FALSE	FALSE	FALSE
chr17_+_25876660_25876669	ENSMUST00000163356.1	1	chr17:25876562+25885961	1	9	GAACCCAGA	1	71.9017481668	2.13753849612	0.000139852519732	chr17_+_25876660_25876669|71.9017481668|2.13753849612	0.000135750995008399	IN	ENSMUST00000163356	Novel	Alt3	Excluded	E1	6	1.15826742601789e-06	-0.000649387299871892	2.7998157057841e-05	TRUE	FALSE	FALSE					FALSE	FALSE	FALSE
chr17_+_26207292_26207322	ENSMUST00000147220.7	0	chr17:26205775+26207395	0	30	ACCTAGAGCTCGGATTTCTATAAGTGTGAG	1	82.0868862614	1.5828823697	0	chr17_+_26207292_26207322|82.0868862614|1.5828823697	0	IN	ENSMUST00000147220	Annotated	NA	Included	I1	1	1.1375903701973e-14	1.53116869471173e-13	-9.41782200871394e-14	TRUE	TRUE	FALSE					FALSE	FALSE	FALSE
chr17_+_26207298_26207322	ENSMUST00000152676.7	0	chr17:26205775+26207395	0	24	AGCTCGGATTTCTATAAGTGTGAG	1	78.3249593975	1.68321430284	5.65592017665e-12	chr17_+_26207298_26207322|78.3249593975|1.68321430284	3.40949490862386e-12	IN	ENSMUST00000152676	Annotated	NA							FALSE	FALSE	FALSE					FALSE	FALSE	FALSE
chr17_+_26279332_26279362	ENSMUST00000025023.13	0	chr17:26277634+26279960	0	30	GTCTGGATCAAGAACCCGAGATCGCAGAAG	1	86.0801420898	3.23470586056	0	chr17_+_26279332_26279362|86.0801420898|3.23470586056	0	IN	ENSMUST00000025023	Annotated	NA	Included	I1	1	6.94694557423894e-116	8.69732221753275e-117	1.11736766632125e-115	TRUE	FALSE	FALSE					FALSE	FALSE	FALSE
chr17_+_26789833_26789844	ENSMUST00000135824.7	1	chr17:26786788+26790925	1	11	TACCATGGGAG	1	77.8648219183	-0.0576666673645	3.83890428579e-06	chr17_+_26789833_26789844|77.8648219183|-0.0576666673645	2.47219345017591e-06	IN	ENSMUST00000135824	Novel	NA							FALSE	FALSE	FALSE					FALSE	FALSE	FALSE
chr17_+_26961100_26961110	ENSMUST00000201702.3	1	chr17:26960521+26961435	1	10	GCCTCAACAG	1	80.2096344509	2.22821428946	3.35275565433e-06	chr17_+_26961100_26961110|80.2096344509|2.22821428946	1.48554226198083e-06	IN	ENSMUST00000201702	Novel	Alt5							FALSE	TRUE	TRUE	15.5	-1			FALSE	FALSE	FALSE
chr17_+_28725492_28725522	ENSMUST00000114758.7	0	chr17:28724855+28725796	0	30	TATATACATTCGGCTGACATAATTCACAGG	1	85.3019445478	4.66091173537	0	chr17_+_28725492_28725522|85.3019445478|4.66091173537	0	IN	ENSMUST00000114758	Annotated	NA	Included	I1	1	9.35782416207707e-118	1.74913925343628e-118	1.83602453398929e-117	TRUE	FALSE	FALSE					FALSE	FALSE	FALSE
chr17_+_28775553_28775583	ENSMUST00000004986.12	0	chr17:28775362+28776134	0	30	TACATCCACTCCGCTGGCATCGTCCACAGG	1	84.4692293289	3.93800000616	0	chr17_+_28775553_28775583|84.4692293289|3.93800000616	0	IN	ENSMUST00000004986	Annotated	NA	Included	I1	1	6.13071891315452e-11	1.32471495924104e-10	8.04981512199626e-11	TRUE	FALSE	FALSE					FALSE	FALSE	FALSE
chr17_+_31420244_31420257	ENSMUST00000141314.7	116	chr17:31415357+31443165	116	13	CACTCCCTACAAG	1	87.7184345327	2.024294095	1.61764779605e-06	chr17_+_31420244_31420257|87.7184345327|2.024294095	2.63403039935106e-07	IN	ENSMUST00000141314	Annotated	Alt3	Excluded	E2	3	0.00107304461470406	-0.00155296052485684	-0.0089042069569375	TRUE	FALSE	FALSE					FALSE	FALSE	FALSE
chr17_+_32055104_32055124	ENSMUST00000081339.12	0	chr17:32053954+32055910	0	20	GTTCCAGGACCTCTGTGAAG	1	94.6704913976	1.60500000293	1.75714376383e-09	chr17_+_32055104_32055124|94.6704913976|1.60500000293	3.81777387481463e-10	IN	ENSMUST00000081339	Annotated	Alt3	Included	I2	10	0.000820492324163144	-0.000188358303041919	-0.00122570474600715	TRUE	FALSE	FALSE					FALSE	FALSE	FALSE
chr17_+_3381795_3381816	ENSMUST00000169838.8	60	chr17:3326726+3412631	60	21	AGCTCTTCAATATGAAAGCAG	1	80.2053531387	-0.198159997463	7.62767626838e-11	chr17_+_3381795_3381816|80.2053531387|-0.198159997463	3.38219452444832e-11	IN	ENSMUST00000169838	Novel	NA	Excluded	E2	3	0.00795859399736378	0.00193280565505838	0.0100068560694668	TRUE	FALSE	FALSE					FALSE	FALSE	FALSE
chr17_+_33843601_33843631	ENSMUST00000002379.14	1	chr17:33843291+33846015	1	30	GGCTGGTCACCCGGTACCTTCTTGCAGCAG	1	80.0382783836	0.0424117553322	0	chr17_+_33843601_33843631|80.0382783836|0.0424117553322	0	IN	ENSMUST00000002379	Novel	Alt5	Excluded	E1	6	-9.64690184479774e-05	0.000106903780238517	0.000786905874183404	TRUE	FALSE	FALSE					FALSE	FALSE	FALSE
chr17_+_33930414_33930441	ENSMUST00000173266.7	1	chr17:33930044+33931725	1	27	GAGGAAGAGGATGAGGAAGAAGAAGAG	1	72.0970312449	2.03019352913	0	chr17_+_33930414_33930441|72.0970312449|2.03019352913	0	IN	ENSMUST00000173266	Novel	Alt5	Excluded	E3	2	0.0016127896428009	0.0010860784795263	0.00347586671860995	TRUE	FALSE	FALSE					FALSE	FALSE	FALSE
chr17_+_34192836_34192857	ENSMUST00000041633.14	0	chr17:34191526+34192941	0	21	GTCTCGGGAATGCTGCTGAAG	1	82.749557428	2.29224002063	3.16049408866e-10	chr17_+_34192836_34192857|82.749557428|2.29224002063	9.04779584587345e-11	IN	ENSMUST00000041633	Annotated	Alt3	Excluded	E2	3	-0.000483467200215443	-0.00117989399211342	0.00315489944676954	TRUE	FALSE	FALSE					FALSE	FALSE	FALSE
chr17_+_34192941_34192965	ENSMUST00000041633.14	0	chr17:34192857+34193127	0	24	CTTCAGTTCACCCAGGCTGTTCAG	1	84.9056469575	2.24578573169	8.5975671027e-13	chr17_+_34192941_34192965|84.9056469575|2.24578573169	1.80189196896663e-13	IN	ENSMUST00000041633	Annotated	Alt5	Excluded	E2	3	-0.000868011719669428	0.00120163772582299	0.00231580385708836	TRUE	FALSE	FALSE					FALSE	FALSE	FALSE
chr17_+_34243887_34243916	ENSMUST00000095342.9	0	chr17:34243578+34244088	0	29	CATCTGTGGAGACTCAGCCTGGCAATGAG	1	90.0336576738	0.656757572271	0	chr17_+_34243887_34243916|90.0336576738|0.656757572271	0	IN	ENSMUST00000095342	Annotated	Alt5							FALSE	FALSE	FALSE					FALSE	FALSE	FALSE
chr17_+_34268460_34268484	ENSMUST00000040828.5	0	chr17:34268033+34269094	0	24	GACCTCGAGGCCCTCCTCCAGCAG	1	85.9214227988	0.476642855044	3.6699532302e-12	chr17_+_34268460_34268484|85.9214227988|0.476642855044	6.86228851520809e-13	IN	ENSMUST00000040828	Annotated	Alt5	Included	I2	10	-0.00210751655812622	-0.00160234846374502	-0.000698588575474701	TRUE	FALSE	FALSE					FALSE	FALSE	FALSE
chr17_+_34315555_34315579	ENSMUST00000074557.9	0	chr17:34315153+34315873	0	24	GACAGTCTGGACTTCAGCCAACAG	1	85.2507414352	1.43582142969	2.45847786573e-12	chr17_+_34315555_34315579|85.2507414352|1.43582142969	4.9427129056312e-13	IN	ENSMUST00000074557	Annotated	NA	Included	I1	1	9.3881471249934e-17	3.44278771979041e-16	-2.26425294996482e-16	TRUE	FALSE	FALSE					FALSE	FALSE	FALSE
chr17_+_34362658_34362679	ENSMUST00000025198.13	0	chr17:34361203+34363016,chr17:34361203+34363191	0	21	AGAGGCTCCAGACCGAACTGG	1	89.48192083	1.17944000304	4.06544131692e-10	chr17_+_34362658_34362679|89.48192083|1.17944000304	6.28944674119225e-11	IN	ENSMUST00000025198	Annotated	NA							FALSE	FALSE	FALSE					FALSE	FALSE	FALSE
chr17_+_34382105_34382126	ENSMUST00000080254.5	0	chr17:34381550+34382240	0	21	ATGACCTCCAGGCCGACCTAG	1	89.5982758465	0.524000006774	1.5120349417e-10	chr17_+_34382105_34382126|89.5982758465|0.524000006774	2.33839614338649e-11	IN	ENSMUST00000080254	Annotated	NA							FALSE	FALSE	FALSE					FALSE	FALSE	FALSE
chr17_+_34382240_34382267	ENSMUST00000080254.5	0	chr17:34382126+34382461	0	27	ATCGGAGGAAGGCGCTGTACAAAGAAG	1	91.479601809	0.363580641487	0	chr17_+_34382240_34382267|91.479601809|0.363580641487	0	IN	ENSMUST00000080254	Annotated	NA							FALSE	FALSE	FALSE					FALSE	FALSE	FALSE
chr17_+_34382461_34382488	ENSMUST00000080254.5	0	chr17:34382267+34384360	0	27	ACTGGAAGAAGGCCTTGCTGTACCCTG	1	86.7221317565	1.3257096618	0	chr17_+_34382461_34382488|86.7221317565|1.3257096618	0	IN	ENSMUST00000080254	Annotated	NA							FALSE	FALSE	FALSE					FALSE	FALSE	FALSE
chr17_+_34384360_34384387	ENSMUST00000080254.5	0	chr17:34382488+34385267	0	27	ACTGGAGGAAGGAGCTGTTCCAGGAGG	1	84.6613014229	1.01993548329	0	chr17_+_34384360_34384387|84.6613014229|1.01993548329	0	IN	ENSMUST00000080254	Annotated	NA							FALSE	FALSE	FALSE					FALSE	FALSE	FALSE
chr17_+_34420386_34420413	ENSMUST00000114175.7	0	chr17:34419584+34421957,chr17:34419584+34421852	0	27	GTGCCGGGCTTCTGGACCATGAGGATG	1	82.5705364308	1.07774192636	0	chr17_+_34420386_34420413|82.5705364308|1.07774192636	0	IN	ENSMUST00000114175	Annotated	NA							FALSE	FALSE	FALSE					FALSE	FALSE	FALSE
chr17_+_34421852_34421882	ENSMUST00000114175.7	0	chr17:34419584+34421957,chr17:34420413+34421957	0	30	GTATTTCCCATGGGAGACACAAAAGACGAG	1	81.5337338225	0.372647056356	0	chr17_+_34421852_34421882|81.5337338225|0.372647056356	0	IN	ENSMUST00000114175	Annotated	Alt3							FALSE	FALSE	FALSE					FALSE	FALSE	FALSE
chr17_+_34421957_34421987	ENSMUST00000114175.7	0	chr17:34421882+34434526,chr17:34421882+34422079,chr17:34421882+34428094,chr17:34421882+34439836	0	30	GATCTCGTTGCTCGTTTTCATCAGATAGCG	1	81.8860098561	0.860705884283	0	chr17_+_34421957_34421987|81.8860098561|0.860705884283	0	IN	ENSMUST00000114175	Annotated	Alt5							FALSE	FALSE	FALSE					FALSE	FALSE	FALSE
chr17_+_34434526_34434547	ENSMUST00000139063.7	0	chr17:34429981+34437170,chr17:34421987+34440327,chr17:34421987+34435782,chr17:34421987+34439836,chr17:34421987+34443437,chr17:34421987+34440866,chr17:34421987+34437170,chr17:34421882+34439836,chr17:34429981+34435782	0	21	GACTGAGCAGATCCAATCCTG	1	88.8542942752	0.267919998989	1.31331034936e-09	chr17_+_34434526_34434547|88.8542942752|0.267919998989	2.04879446741302e-10	IN	ENSMUST00000139063	Annotated	NA							FALSE	FALSE	FALSE					FALSE	FALSE	FALSE
chr17_+_34435782_34435803	ENSMUST00000223957.1	0	chr17:34429981+34437170,chr17:34434547+34437170,chr17:34421987+34440327,chr17:34421987+34439836,chr17:34421987+34443437,chr17:34421987+34440866,chr17:34421987+34437170,chr17:34421882+34439836,chr17:34434547+34436194	0	21	CTATAAACCAAGGACCACAAA	1	83.7649189487	-0.0177199971676	3.68800101569e-10	chr17_+_34435782_34435803|83.7649189487|-0.0177199971676	9.0202512126325e-11	IN	ENSMUST00000223957	Annotated	NA							FALSE	FALSE	FALSE					FALSE	FALSE	FALSE
chr17_+_34436194_34436215	ENSMUST00000223957.1	0	chr17:34429981+34437170,chr17:34434547+34437170,chr17:34435803+34437170,chr17:34421987+34440327,chr17:34421987+34439836,chr17:34421987+34443437,chr17:34421987+34440866,chr17:34421987+34437170,chr17:34421882+34439836	0	21	CTATTGCTCAAGAACCGCCAA	1	81.4883311973	0.0296799964458	3.05135472445e-10	chr17_+_34436194_34436215|81.4883311973|0.0296799964458	1.08117070851677e-10	IN	ENSMUST00000223957	Annotated	NA							FALSE	FALSE	FALSE					FALSE	FALSE	FALSE
chr17_+_34437699_34437720	ENSMUST00000139063.7	0	chr17:34437209+34439180,chr17:34421987+34440327,chr17:34421987+34439836,chr17:34421987+34443437,chr17:34421987+34440866,chr17:34421882+34439836	0	21	CCGGCAACGCTGGAGACATCT	1	79.0478451483	0.241439991519	4.42469172413e-10	chr17_+_34437699_34437720|79.0478451483|0.241439991519	2.38412400932475e-10	IN	ENSMUST00000139063	Annotated	NA							FALSE	FALSE	FALSE					FALSE	FALSE	FALSE
chr17_+_34439180_34439201	ENSMUST00000139063.7	0	chr17:34421987+34440327,chr17:34421987+34439836,chr17:34421987+34443437,chr17:34421987+34440866,chr17:34421882+34439836,chr17:34437720+34439836	0	21	CTGGAACCATTGGACCTATAA	1	77.1244656517	1.42176003046	4.75438355352e-10	chr17_+_34439180_34439201|77.1244656517|1.42176003046	3.37009198325688e-10	IN	ENSMUST00000139063	Annotated	NA							FALSE	FALSE	FALSE					FALSE	FALSE	FALSE
chr17_+_34439836_34439857	ENSMUST00000114175.7	0	chr17:34421987+34440866,chr17:34439201+34440327,chr17:34421987+34440327,chr17:34421987+34443437	0	21	TGCAGTTCTCGGCACCTATTC	1	77.8021559376	1.57400000334	2.50338416663e-10	chr17_+_34439836_34439857|77.8021559376|1.57400000334	1.6261181290389e-10	IN	ENSMUST00000114175	Annotated	NA							FALSE	FALSE	FALSE					FALSE	FALSE	FALSE
chr17_+_34440327_34440348	ENSMUST00000114175.7	0	chr17:34439857+34440866,chr17:34421987+34440866,chr17:34421987+34443437	0	21	CCGGAGCTACAGGACCTATCA	1	74.7466455833	1.39784000486	2.23735696636e-10	chr17_+_34440327_34440348|74.7466455833|1.39784000486	1.96262006646464e-10	IN	ENSMUST00000114175	Annotated	NA							FALSE	FALSE	FALSE					FALSE	FALSE	FALSE
chr17_+_34440866_34440887	ENSMUST00000114175.7	0	chr17:34440348+34443437,chr17:34421987+34443437	0	21	AACTGACTCAAAAAACCTTCC	1	82.7641967535	1.19208001494	6.96672941558e-10	chr17_+_34440866_34440887|82.7641967535|1.19208001494	1.9896828629129e-10	IN	ENSMUST00000114175	Annotated	NA							FALSE	FALSE	FALSE					FALSE	FALSE	FALSE
chr17_+_34443437_34443458	ENSMUST00000114175.7	0	chr17:34440887+34444037	0	21	TGCAAACTCCTGGACCTATTG	1	83.6133121602	1.30275999576	7.1054273576e-10	chr17_+_34443437_34443458|83.6133121602|1.30275999576	1.7773149618705e-10	IN	ENSMUST00000114175	Annotated	NA							FALSE	FALSE	FALSE					FALSE	FALSE	FALSE
chr17_+_34444037_34444058	ENSMUST00000114175.7	0	chr17:34443458+34445486	0	21	TACAATGTATGGATTCCAGTG	1	83.5228867037	0.871679984182	4.55429471913e-10	chr17_+_34444037_34444058|83.5228867037|0.871679984182	1.15475962125799e-10	IN	ENSMUST00000114175	Annotated	NA							FALSE	FALSE	FALSE					FALSE	FALSE	FALSE
chr17_+_34445486_34445498	ENSMUST00000114175.7	0	chr17:34444058+34446018,chr17:34444058+34446956	0	12	AAAGCTGCACCC	1	82.8207169796	0.322312488686	0.000115864692439	chr17_+_34445486_34445498|82.8207169796|0.322312488686	3.27891887728082e-05	IN	ENSMUST00000114175	Annotated	NA							FALSE	FALSE	FALSE					FALSE	FALSE	FALSE
chr17_+_34446018_34446033	ENSMUST00000114175.7	0	chr17:34445498+34448093,chr17:34444058+34446956,chr17:34445498+34446956	0	15	CTGAGGGATCCAACG	1	88.6097761071	0.23600000692	1.34017228748e-06	chr17_+_34446018_34446033|88.6097761071|0.23600000692	2.10374274223213e-07	IN	ENSMUST00000114175	Annotated	NA							FALSE	FALSE	FALSE					FALSE	FALSE	FALSE
chr17_+_34446956_34446977	ENSMUST00000114175.7	0	chr17:34446033+34448093,chr17:34445498+34448093	0	21	CTGTAATACCTGTGGACATAT	1	82.0303660353	-0.464719994664	4.62705429527e-10	chr17_+_34446956_34446977|82.0303660353|-0.464719994664	1.49331436105626e-10	IN	ENSMUST00000114175	Annotated	NA							FALSE	FALSE	FALSE					FALSE	FALSE	FALSE
chr17_+_34448093_34448120	ENSMUST00000114175.7	0	chr17:34446977+34448302	0	27	GTTGTCAACCAGCACTGAAGCCTAGCT	1	80.2386714149	0.0467096820113	0	chr17_+_34448093_34448120|80.2386714149|0.0467096820113	0	IN	ENSMUST00000114175	Annotated	NA							FALSE	FALSE	FALSE					FALSE	FALSE	FALSE
chr17_+_34448302_34448332	ENSMUST00000114175.7	0	chr17:34448120+34448765	0	30	GTTGTCAACAGCTAGCAATCAAACCTAGCT	1	81.0945195303	-0.239470582675	0	chr17_+_34448302_34448332|81.0945195303|-0.239470582675	0	IN	ENSMUST00000114175	Annotated	NA							FALSE	FALSE	FALSE					FALSE	FALSE	FALSE
chr17_+_34449250_34449274	ENSMUST00000114175.7	0	chr17:34448822+34449808	0	24	CTCCGCCAGACACCTTGCCCTTAT	1	85.2716646222	-0.246321442404	3.40349970429e-12	chr17_+_34449250_34449274|85.2716646222|-0.246321442404	6.82565115539546e-13	IN	ENSMUST00000114175	Annotated	NA							FALSE	FALSE	FALSE					FALSE	FALSE	FALSE
chr17_+_34449808_34449829	ENSMUST00000114175.7	0	chr17:34449274+34451630,chr17:34449274+34452499	0	21	TAATTACACAGAGAACTTCAA	1	81.9150813468	0.7684400177	5.30008037458e-10	chr17_+_34449808_34449829|81.9150813468|0.7684400177	1.74453451684542e-10	IN	ENSMUST00000114175	Annotated	NA							FALSE	FALSE	FALSE					FALSE	FALSE	FALSE
chr17_+_34451630_34451654	ENSMUST00000078615.11	0	chr17:34449274+34452499,chr17:34449829+34452499,chr17:34449829+34459862	0	24	CAAAATGTGGACCACCTATAATAT	1	82.385369679	0.510857154374	9.38626953939e-12	chr17_+_34451630_34451654|82.385369679|0.510857154374	2.85327317328665e-12	IN	ENSMUST00000078615	Annotated	NA							FALSE	TRUE	TRUE					FALSE	FALSE	FALSE
chr17_+_34452499_34452514	ENSMUST00000114175.7	0	chr17:34451654+34459862,chr17:34449829+34459862	0	15	TGAAAAAGCCATCAG	1	87.6562519259	0.394894737358	7.62657148468e-06	chr17_+_34452499_34452514|87.6562519259|0.394894737358	1.24602653717165e-06	IN	ENSMUST00000114175	Annotated	NA							FALSE	FALSE	FALSE					FALSE	FALSE	FALSE
chr17_+_34600350_34600377	ENSMUST00000174496.8	116	chr17:34600137+34600494	116	27	AAACCGGCGATGAGGGGCCAGCTGAAG	1	86.4711570933	0.492903220918	0	chr17_+_34600350_34600377|86.4711570933|0.492903220918	0	IN	ENSMUST00000174496	Annotated	Alt3	Other	O2	21	-0.019558894472441	-0.0137847597884882	-0.0288926064251911	TRUE	FALSE	FALSE					FALSE	FALSE	FALSE
chr17_+_34912459_34912467	ENSMUST00000137071.7	0	chr17:34911665+34912633	0	8	ATAACAAG	1	78.5164100106	5.10774998118	0.0144807539283	chr17_+_34912459_34912467|78.5164100106|5.10774998118	0.00848144790437899	IN	ENSMUST00000137071	Annotated	Alt5	Excluded	E1	6	9.25197674939344e-05	3.62973784061765e-05	0.000244648431868098	TRUE	FALSE	FALSE					FALSE	FALSE	FALSE
chr17_+_35139064_35139076	ENSMUST00000166426.8	8	chr17:35138782+35139234	8	12	GCCCCAATTCAG	1	70.1666082993	2.30318749323	1.01514155526e-07	chr17_+_35139064_35139076|70.1666082993|2.30318749323	1.00469140340564e-07	IN	ENSMUST00000166426	Novel	Alt5	Excluded	E1	6	0.00049366110373907	-0.00025485570083681	0.0013085101540926	TRUE	FALSE	FALSE					FALSE	FALSE	FALSE
chr17_+_35146756_35146766	ENSMUST00000172571.7	11	chr17:35146353+35147140	11	10	ACAATGCAGG	1	77.1197009655	3.56007139385	2.87964525991e-06	chr17_+_35146756_35146766|77.1197009655|3.56007139385	2.04237508016902e-06	IN	ENSMUST00000172571	Novel	Alt3	Excluded	E1	6	0.000475863034883971	6.95011067277155e-05	0.00130029746161187	TRUE	FALSE	FALSE					FALSE	FALSE	FALSE
chr17_+_36854283_36854301	ENSMUST00000130367.7	0	chr17:36852693+36856655,chr17:36852693+36856070,chr17:36852693+36856201	0	18	GATGTCTGCACTACACAG	1	82.537287208	0.396045458588	4.88216743699e-08	chr17_+_36854283_36854301|82.537287208|0.396045458588	1.44712267724501e-08	IN	ENSMUST00000130367	Annotated	NA	Included	I1	1	7.10783979558288e-69	-1.22681464219884e-68	-1.57523788808363e-68	TRUE	FALSE	FALSE					FALSE	FALSE	FALSE
chr17_+_36856201_36856224	ENSMUST00000179968.7	0	chr17:36856088+36856655,chr17:36852693+36856655,chr17:36854711+36856655,chr17:36854301+36856655	0	23	GACACCAAGGACTTCGCCAACAA	1	88.1775016838	1.72403703685	7.67386154621e-12	chr17_+_36856201_36856224|88.1775016838|1.72403703685	1.22291066162461e-12	IN	ENSMUST00000179968	Annotated	NA	Included	I1	1	1.19958796208857e-95	-2.96588917544132e-95	-2.52505838911846e-95	TRUE	FALSE	FALSE					FALSE	FALSE	FALSE
chr17_+_36873272_36873295	ENSMUST00000060524.10	0	chr17:36872569+36874165	0	23	GATATCAGAAGCACTCTAATAAG	1	88.0564165079	1.76962963009	2.22968310482e-11	chr17_+_36873272_36873295|88.0564165079|1.76962963009	3.5713654256142e-12	IN	ENSMUST00000060524	Annotated	NA	Included	I1	1	-3.78583412876742e-12	-1.39309061593799e-12	-7.37483256608987e-12	TRUE	FALSE	FALSE					FALSE	FALSE	FALSE
chr17_+_36905413_36905436	ENSMUST00000078438.4	0	chr17:36901879+36905906	0	23	GACATTAAAGACGCCTTGAGCAG	1	89.3114279305	0.530296300296	5.68434188608e-11	chr17_+_36905413_36905436|89.3114279305|0.530296300296	8.80440165218488e-12	IN	ENSMUST00000078438	Annotated	NA							FALSE	FALSE	FALSE					FALSE	FALSE	FALSE
chr17_+_36945173_36945196	ENSMUST00000040498.11	0	chr17:36943450+36945403	0	23	GATATGAGGAAGACATGGAGACG	1	80.8119874531	1.68218517821	2.73701061815e-11	chr17_+_36945173_36945196|80.8119874531|1.68218517821	1.09159348227195e-11	IN	ENSMUST00000040498	Annotated	Alt5	Included	I2	10	0.000218960548896935	-0.00350703296865134	0.000773531854443932	TRUE	FALSE	FALSE					FALSE	FALSE	FALSE
chr17_+_37003285_37003315	ENSMUST00000089968.12	0	chr17:37002777+37004796,chr17:37002600+37004796,chr17:37002759+37004796,chr17:37002777+37003463,chr17:37002777+37006049	0	30	GGCTCCTGCACCAGGAAAGAACAATCAGAG	1	85.6513893911	0.134558817481	0	chr17_+_37003285_37003315|85.6513893911|0.134558817481	0	IN	ENSMUST00000089968	Annotated	Alt5	Included	I2	10	-0.000209830109178492	-0.00419054148357535	0.0036729899423361	TRUE	FALSE	FALSE					FALSE	FALSE	FALSE
chr17_+_37049776_37049797	ENSMUST00000025338.15	0	chr17:37048606+37050998	0	21	TGAATCGAACGCCACACTCAG	1	82.9029941322	1.91847998157	5.38193489774e-10	chr17_+_37049776_37049797|82.9029941322|1.91847998157	1.50301771029149e-10	IN	ENSMUST00000025338	Annotated	Alt5	Included	I3	5	-0.000899896561422574	-0.0052956716174044	0.0105597421468524	TRUE	FALSE	FALSE					FALSE	FALSE	FALSE
chr17_+_46163482_46163509	ENSMUST00000166563.1	115	chr17:46161326+46164193	115	27	GCTGAAGATGGAAACATCGAATATAAA	1	87.8331667937	5.00845159758	0	chr17_+_46163482_46163509|87.8331667937|5.00845159758	0	IN	ENSMUST00000166563	Annotated	Alt5	Included	I2	10	0.002527679300521	-0.00793360869277748	-0.00141133931853919	TRUE	FALSE	FALSE					FALSE	FALSE	FALSE
chr17_+_46168145_46168175	ENSMUST00000172170.7	0	chr17:46167890+46168486	0	30	GACAAGCTGCGGACAGGGGAGAAGGCAGTG	1	80.8874283169	4.53449998796	0	chr17_+_46168145_46168175|80.8874283169|4.53449998796	0	IN	ENSMUST00000172170	Annotated	NA	Included	I1	1	6.27531217047742e-12	-5.4968738176719e-10	1.9877387003773e-11	TRUE	FALSE	FALSE					FALSE	FALSE	FALSE
chr17_+_46214189_46214216	ENSMUST00000087031.5	0	chr17:46208257+46214576	0	27	AAGACAGATTCATCTCAGGAGGCAGAG	1	91.6342814748	2.1911290562	0	chr17_+_46214189_46214216|91.6342814748|2.1911290562	0	IN	ENSMUST00000087031	Annotated	NA	Included	I1	1	-2.67209221201497e-113	7.47563986721046e-115	-2.77161224176648e-113	TRUE	FALSE	FALSE					FALSE	FALSE	FALSE
chr17_+_55990211_55990234	ENSMUST00000011733.8	0	chr17:55988775+55990418	0	23	GCCGCCAAGGAAATCAAAGATGG	1	82.8773753126	3.1328888977	2.29647412198e-11	chr17_+_55990211_55990234|82.8773753126|3.1328888977	6.43984865433822e-12	IN	ENSMUST00000011733	Annotated	NA	Included	I1	1	-2.76835303238412e-14	2.44403349083862e-13	1.0405531953105e-13	TRUE	FALSE	FALSE					FALSE	FALSE	FALSE
chr17_+_56015470_56015480	ENSMUST00000159996.7	4	chr17:56015278+56015903	4	10	CAAAGGCCCA	1	70.773208087	3.59407143508	2.27614978621e-06	chr17_+_56015470_56015480|70.773208087|3.59407143508	2.24191088915582e-06	IN	ENSMUST00000159996	Novel	Alt3	Excluded	E1	6	0.000388936872961451	7.6039536639262e-05	0.000475006993179216	TRUE	FALSE	FALSE					FALSE	FALSE	FALSE
chr17_+_56597787_56597815	ENSMUST00000182533.7	0	chr17:56595714+56598643,chr17:56595714+56599622	0	28	GAGATGGAAGAGGCATCTTTGGAGCCAG	1	80.4474199104	2.18262494712	0	chr17_+_56597787_56597815|80.4474199104|2.18262494712	0	IN	ENSMUST00000182533	Annotated	NA	Included	I1	1	0	0	0	TRUE	FALSE	FALSE					FALSE	FALSE	FALSE
chr17_+_57260215_57260242	ENSMUST00000224947.1	29	chr17:57257344+57261289	29	27	AAGTCGGAGGACAGCTCGCTGGAGTCG	1	75.6016650575	0.0103548308534	0	chr17_+_57260215_57260242|75.6016650575|0.0103548308534	0	IN	ENSMUST00000224947	Missing in GENCODE	NA	Excluded	E1	6	-7.42098850230248e-06	-0.000594513460252472	5.16278549296804e-05	TRUE	FALSE	FALSE					FALSE	FALSE	FALSE
chr17_+_57305458_57305481	ENSMUST00000169220.8	0	chr17:57305377+57305662	0	23	ATTTCGCAGGAACCATGAAGAAG	1	86.7025205846	1.30303703745	3.66640051652e-12	chr17_+_57305458_57305481|86.7025205846|1.30303703745	6.38933350671778e-13	IN	ENSMUST00000169220	Annotated	NA	Included	I1	1	1.64428803369868e-09	6.15333639676309e-09	-1.81197639192332e-09	TRUE	FALSE	FALSE					FALSE	FALSE	FALSE
chr17_+_69208070_69208076	ENSMUST00000223610.1	0	chr17:69075932+69210185	0	6	AGGGAG	1	71.8553097403	2.21890001222	1	chr17_+_69208070_69208076|71.8553097403|2.21890001222	0.971438217591497	RESCUED	ENSMUST00000223610	Annotated	Alt5	Excluded	E1	6	0.000320568787470019	-7.56064976876649e-05	0.000596956220817888	TRUE	FALSE	FALSE					FALSE	FALSE	FALSE
chr17_+_70718195_70718225	ENSMUST00000133983.7	466	chr17:70662809+70761074	466	30	GTGTCATAAAACTGAGTTCTGCCGTTGAAG	1	86.0514503929	3.02164706407	0	chr17_+_70718195_70718225|86.0514503929|3.02164706407	0	IN	ENSMUST00000133983	Annotated	NA	Excluded	E4	11	-0.00222917102710724	-0.0654438565920006	0.0903938743579334	TRUE	FALSE	FALSE					FALSE	FALSE	FALSE
chr17_+_71121125_71121148	ENSMUST00000073211.11	0	chr17:71120682+71122556,chr17:71120816+71122556,chr17:71104605+71392055	0	23	ACAAGCTGCCATTGCTGAAAAAA	1	80.0965249452	3.97044448417	2.43431941271e-11	chr17_+_71121125_71121148|80.0965249452|3.97044448417	1.09994235941713e-11	IN	ENSMUST00000073211	Annotated	NA	Included	I1	1	1.68739171209155e-10	-2.43199905006584e-11	4.27551254108761e-10	TRUE	FALSE	FALSE					FALSE	FALSE	FALSE
chr17_+_71577993_71578016	ENSMUST00000124001.7	43	chr17:71569188+71578101	43	23	CCTTTTTCCCCCCTTTTTTTTAG	1	72.9899265213	-0.132777775879	0	chr17_+_71577993_71578016|72.9899265213|-0.132777775879	0	IN	ENSMUST00000124001	Novel	NA							FALSE	FALSE	FALSE					FALSE	FALSE	FALSE
chr17_+_75268824_75268841	ENSMUST00000001927.11	91	chr17:75266610+75273866	91	17	ATTAGGAAATTGTGCAC	1	76.1938672067	1.20642856056	1.64504854183e-09	chr17_+_75268824_75268841|76.1938672067|1.20642856056	1.28962851508874e-09	IN	ENSMUST00000001927	Novel	NA	Excluded	E2	3	0.00768538936580952	0.00257810173790687	0.0101270824698567	TRUE	FALSE	FALSE					FALSE	FALSE	FALSE
chr17_+_75278951_75278974	ENSMUST00000001927.11	0	chr17:75276623+75282327	0	23	TGGTAACAGCACCTCCTGAGAAG	1	82.192227257	2.25399999472	8.06750222182e-11	chr17_+_75278951_75278974|82.192227257|2.25399999472	2.53317367082673e-11	IN	ENSMUST00000001927	Annotated	NA	Included	I1	1	3.27477587000433e-25	8.75265415625553e-26	7.06439879429893e-25	TRUE	FALSE	FALSE					FALSE	FALSE	FALSE
chr17_+_79618977_79619007	ENSMUST00000223924.1	23	chr17:79611961+79621305,chr17:79615368+79621305	1,22	30	CCATCCCTCAGGCCAGCCTGCCTTCCTTTG	1	81.0013319369	0.165470590363	0	chr17_+_79618977_79619007|81.0013319369|0.165470590363	0	IN	ENSMUST00000223924	Novel	NA	Excluded	E1	6	0.00446955212573823	0.00209918179332985	-0.00131154271620852	TRUE	FALSE	FALSE					FALSE	FALSE	FALSE
chr17_+_8317849_8317871	ENSMUST00000150728.7	514	chr17:8311285+8318843,chr17:8311285+8320599	482,32	22	GATTCCCAGATGATCTGCTGAG	1	78.9928095707	0.693230764439	1.6724399643e-12	chr17_+_8317849_8317871|78.9928095707|0.693230764439	9.09161634865541e-13	IN	ENSMUST00000150728	Annotated	NA	Neuro-Muscular	NM5	7	0.0369987910344658	-0.0318844086257163	-0.0571286671437953	TRUE	TRUE	TRUE	10.5	1	12.5	1	FALSE	FALSE	FALSE
chr17_+_83427999_83428025	ENSMUST00000049503.8	0	chr17:83421735+83440030,chr17:83427351+83428215,chr17:83427351+83440030	0	26	ACATAAAGATGTCATCGTCAATCAAG	1	82.7378873996	2.66913336714	1.85185200507e-13	chr17_+_83427999_83428025|82.7378873996|2.66913336714	5.30686605770825e-14	IN	ENSMUST00000049503	Annotated	NA	Included	I1	1	8.70998352311303e-46	-2.28242935130026e-44	2.93719345144277e-46	TRUE	FALSE	FALSE					FALSE	FALSE	FALSE
chr17_+_86635064_86635094	ENSMUST00000097275.8	240	chr17:86630207+86654540	240	30	TTTGCTTCAGTGTGAATGTCCCTCTGTCAG	1	89.172009071	2.92155883154	0	chr17_+_86635064_86635094|89.172009071|2.92155883154	0	IN	ENSMUST00000097275	Missing in GENCODE	NA	Excluded	E2	3	0.00791681841658431	0.00269276204730841	0.00810502470358714	TRUE	FALSE	FALSE					FALSE	FALSE	FALSE
chr17_+_87636196_87636204	ENSMUST00000053577.8	55	chr17:87636072+87636457	55	8	GATTGAAG	1	81.042315143	None	2.22322860228e-05	chr17_+_87636196_87636204|81.042315143|None	8.51586597638843e-06	IN	ENSMUST00000053577	Missing in GENCODE	NA							FALSE	FALSE	FALSE					FALSE	FALSE	FALSE
chr17_+_8920503_8920532	ENSMUST00000115715.7	0	chr17:8898989+8929091	0	29	ATGAACCATCTCCCAAGGAAGTCAGCAGG	1	85.5297863145	2.08742422362	0	chr17_+_8920503_8920532|85.5297863145|2.08742422362	0	IN	ENSMUST00000115715	Annotated	NA	Included	I1	1	3.61720181668785e-06	-1.7244301551214e-05	-8.39209791302106e-06	TRUE	FALSE	FALSE					FALSE	FALSE	FALSE
chr17_-_23706147_23706177	ENSMUST00000201734.3	0	chr17:23706057-23706266	0	30	GATTCCCCAGAGCCAATGGCTTTAGGAATG	1	86.4598323321	0.874529410921	0	chr17_-_23706147_23706177|86.4598323321|0.874529410921	0	IN	ENSMUST00000201734	Annotated	NA							FALSE	FALSE	FALSE					FALSE	FALSE	FALSE
chr17_-_23843956_23843983	ENSMUST00000122936.7	0	chr17:23843871-23844076,chr17:23843871-23844099	0	27	GGTCACGTGAAGAAAGCCAGGCGGCAG	1	85.4304529666	-0.420322590177	0	chr17_-_23843956_23843983|85.4304529666|-0.420322590177	0	IN	ENSMUST00000122936	Annotated	NA							FALSE	FALSE	FALSE					FALSE	FALSE	FALSE
chr17_-_23974219_23974246	ENSMUST00000024936.9	0	chr17:23973771-23975128,chr17:23974106-23975128,chr17:23974106-23974475	0	27	GGGCACGTGGAGATATATTGCCCTCAG	1	85.1282751909	0.203354843866	0	chr17_-_23974219_23974246|85.1282751909|0.203354843866	0	IN	ENSMUST00000024936	Annotated	Alt3							FALSE	FALSE	FALSE					FALSE	FALSE	FALSE
chr17_-_23997310_23997337	ENSMUST00000041649.6	0	chr17:23996837-23997922	0	27	CTCCCATCAGTGCTGCCACCATCCGAG	1	87.175053153	0.319129031272	0	chr17_-_23997310_23997337|87.175053153|0.319129031272	0	IN	ENSMUST00000041649	Annotated	NA							FALSE	FALSE	FALSE					FALSE	FALSE	FALSE
chr17_-_24184380_24184398	ENSMUST00000202853.1	319	chr17:24164882-24185203,chr17:24183848-24185203,chr17:24183852-24185203	1,10,308	18	TGTCTCACTTTCTAAAAG	1	83.9100001889	2.2929999957	7.5544903666e-11	chr17_-_24184380_24184398|83.9100001889|2.2929999957	1.80914172531743e-11	IN	ENSMUST00000202853	Annotated	NA	Neuro-Muscular	NM4	16	0.0256699840948143	-0.00523387180492513	0.0833742870749429	TRUE	FALSE	FALSE					FALSE	FALSE	FALSE
chr17_-_24597045_24597063	ENSMUST00000226473.1	0	chr17:24596953-24597204	0	18	ATGGCCCTGCATGCAAAT	1	79.050745392	4.08950000172	3.3323885873e-09	chr17_-_24597045_24597063|79.050745392|4.08950000172	1.79472614547649e-09	IN	ENSMUST00000226473	Annotated	Alt5_3	Excluded	E1	6	2.22423929416497e-05	-2.47094809261816e-05	-2.98140619167203e-06	TRUE	FALSE	FALSE					FALSE	FALSE	FALSE
chr17_-_24908410_24908428	ENSMUST00000146923.7	0	chr17:24907386-24909149,chr17:24907386-24912735,chr17:24907386-24912747	0	18	TGCGCGATGATTTTTTTG	1	72.5009592384	4.57209091159	2.53348840795e-08	chr17_-_24908410_24908428|72.5009592384|4.57209091159	2.42981297304823e-08	IN	ENSMUST00000146923	Annotated	NA	Included	I1	1	1.39953851807412e-09	-5.49964333531672e-09	-3.22655513272227e-09	TRUE	TRUE	TRUE	11.5	1	12.5	1	FALSE	FALSE	FALSE
chr17_-_24909149_24909161	ENSMUST00000146923.7	0	chr17:24907386-24912735,chr17:24907386-24912747,chr17:24908428-24912735,chr17:24908428-24912747	0	12	GGGAGTTTTCAG	1	76.9833549833	5.25675003976	0.000255730772685	chr17_-_24909149_24909161|76.9833549833|5.25675003976	0.000184330205983851	IN	ENSMUST00000146923	Annotated	NA	Included	I1	1	4.23637337287572e-35	-7.02102106272403e-35	-1.15594394762888e-34	TRUE	FALSE	FALSE					FALSE	FALSE	FALSE
chr17_-_24920471_24920495	ENSMUST00000146923.7	44	chr17:24918136-24923815,chr17:24918139-24923815	23,21	24	TCCTCGCCAGTCGTGGAGGAAAAG	1	79.7947269633	3.63007137179	0	chr17_-_24920471_24920495|79.7947269633|3.63007137179	0	IN	ENSMUST00000146923	Annotated	NA	Neuronal	N5	14	0.00666039029940997	0.0417276923097534	-0.134522523783138	TRUE	TRUE	TRUE	10.5	1			FALSE	FALSE	FALSE
chr17_-_25251100_25251124	ENSMUST00000182435.7	0	chr17:25250655-25251437	0	24	GTCTTGCTAAGCTACCTTCAGCAG	1	75.1297884966	1.88714285461	2.67874611382e-12	chr17_-_25251100_25251124|75.1297884966|1.88714285461	2.29227747894356e-12	IN	ENSMUST00000182435	Annotated	Alt5	Excluded	E2	3	-0.0031726106340452	0.00294785700274523	0.00947889654217731	TRUE	FALSE	FALSE					FALSE	FALSE	FALSE
chr17_-_25378780_25378796	ENSMUST00000161035.1	0	chr17:25377883-25380224	0	16	CTGTTTGGGAGGCTAG	1	74.5815388507	3.66594999433	5.40399777926e-07	chr17_-_25378780_25378796|74.5815388507|3.66594999433	4.78651127733265e-07	IN	ENSMUST00000161035	Annotated	Alt5	Excluded	E2	3	-0.00139362575325077	0.00248094522634955	0.00377524235080746	TRUE	FALSE	FALSE					FALSE	FALSE	FALSE
chr17_-_25382719_25382737	ENSMUST00000159610.7	145	chr17:25381573-25383072	145	18	GCACTTTCCCCAACCCAG	1	84.8289976588	1.55063635924	8.39577296574e-11	chr17_-_25382719_25382737|84.8289976588|1.55063635924	1.77609038587434e-11	IN	ENSMUST00000159610	Missing in GENCODE	NA	Excluded	E3	2	-0.00168996036409689	0.00422225415402711	0.0736101151592081	TRUE	FALSE	FALSE					FALSE	FALSE	FALSE
chr17_-_25840650_25840675	ENSMUST00000176882.1	0	chr17:25840568-25840835	0	25	GACTCTCAGGCACAGGCTATCACAG	1	81.8923627709	3.16251722081	2.11386463889e-13	chr17_-_25840650_25840675|81.8923627709|3.16251722081	6.98330282489223e-14	IN	ENSMUST00000176882	Annotated	Alt5	Excluded	E2	3	8.56563800972608e-05	-0.000505802400533519	-0.00510258361297242	TRUE	FALSE	FALSE					FALSE	FALSE	FALSE
chr17_-_25963246_25963266	ENSMUST00000212099.1	2	chr17:25963145-25964026	2	20	GGGCTGCTGGGGAACTGCTG	1	79.470383039	4.69341674944	3.04467562273e-12	chr17_-_25963246_25963266|79.470383039|4.69341674944	1.53044243944578e-12	IN	ENSMUST00000212099	Novel	Alt5	Excluded	E2	3	-5.37084377427207e-05	0.000883292474906346	0.000182425437973699	TRUE	FALSE	FALSE					FALSE	FALSE	FALSE
chr17_-_26225911_26225927	ENSMUST00000118487.7	2	chr17:26220580-26244005	2	16	GTACTCCACCGACCAG	1	79.0704256173	-0.166350002214	2.1286723273e-08	chr17_-_26225911_26225927|79.0704256173|-0.166350002214	1.14280034324565e-08	IN	ENSMUST00000118487	Novel	Alt5	Excluded	E2	3	-0.000680441271783882	-7.59259400310618e-05	-0.000443549529684161	TRUE	FALSE	FALSE					FALSE	FALSE	FALSE
chr17_-_27021662_27021677	ENSMUST00000078691.11	8	chr17:27021347-27022438	8	15	CAGCAACATGCACAG	1	71.7880862338	1.2616842197	3.8999132812e-09	chr17_-_27021662_27021677|71.7880862338|1.2616842197	3.79272713235679e-09	IN	ENSMUST00000078691	Novel	NA	Excluded	E2	3	0.00679430309271306	0.00193212175339831	0.011447933119696	TRUE	TRUE	FALSE					FALSE	FALSE	FALSE
chr17_-_27021662_27021682	ENSMUST00000078691.11	310	chr17:27021347-27022438	310	20	GCCAGCAGCAACATGCACAG	1	76.7581372466	1.36454168179	3.79074549528e-12	chr17_-_27021662_27021682|76.7581372466|1.36454168179	2.80331313717852e-12	IN	ENSMUST00000078691	Annotated	NA	Neuronal	N3	17	0.0539827071497833	0.0192869657370087	0.0410488157976977	TRUE	TRUE	TRUE	13.5	1	14.5	1	FALSE	FALSE	FALSE
chr17_-_27564384_27564410	ENSMUST00000154473.7	0	chr17:27564339-27564561,chr17:27564254-27564561	0	26	GTAATGTATGTGCAGAAGAAAAAGCG	1	86.1382505447	2.47646662959	4.26325641456e-14	chr17_-_27564384_27564410|86.1382505447|2.47646662959	7.7715611723761e-15	IN	ENSMUST00000154473	Annotated	Alt3	Other	O1	4	0.00242939919847788	-0.00127226482648737	0.00175380562268064	TRUE	FALSE	FALSE					FALSE	FALSE	FALSE
chr17_-_27622590_27622603	ENSMUST00000025050.11	2	chr17:27596834-27623086	2	13	GATGAGTCGTAGG	1	77.0834824456	0.196235288373	1.52707681811e-06	chr17_-_27622590_27622603|77.0834824456|0.196235288373	1.08778155882838e-06	IN	ENSMUST00000025050	Novel	NA	Excluded	E1	6	0.000805251612146534	-0.000506696656873895	-0.000802591090714661	TRUE	FALSE	FALSE					FALSE	FALSE	FALSE
chr17_-_28335484_28335496	ENSMUST00000154873.7	0	chr17:28335036-28336510,chr17:28335036-28336273	0	12	GCTATGAACCTG	1	90.0965998682	3.18937501684	7.2774607888e-05	chr17_-_28335484_28335496|90.0965998682|3.18937501684	1.12864672375812e-05	IN	ENSMUST00000154873	Annotated	Alt5	Excluded	E3	2	0.0034754120326435	-0.0085066026233971	0.00127895518153457	TRUE	FALSE	FALSE					FALSE	FALSE	FALSE
chr17_-_28359318_28359324	ENSMUST00000041819.12	0	chr17:28359232-28362372	0	6	AAAGTG	1	89.3695018586	0.923999992013	0.533971155467	chr17_-_28359318_28359324|89.3695018586|0.923999992013	0.0826649266750874	IN	ENSMUST00000041819	Annotated	Alt3	Other	O1	4	0.00773863494261239	0.00964756527235449	0.0217760309649009	TRUE	FALSE	FALSE					FALSE	FALSE	FALSE
chr17_-_28600868_28600894	ENSMUST00000130643.7	0	chr17:28600456-28602687,chr17:28599869-28602687	0	26	TCAGCACTGCTCCACAGCCTAAGCCA	1	84.0657847095	4.06163340261	4.8872017544e-13	chr17_-_28600868_28600894|84.0657847095|4.06163340261	1.14463993838854e-13	IN	ENSMUST00000130643	Annotated	NA	Included	I1	1	-2.36564086162429e-118	-4.42179209497076e-119	-4.64143649776135e-118	TRUE	FALSE	FALSE					FALSE	FALSE	FALSE
chr17_-_29208629_29208641	ENSMUST00000024805.13	55	chr17:29204748-29209423	55	12	ATATGTCCCTGT	1	75.5868876252	-0.538937494741	1.08475738059e-06	chr17_-_29208629_29208641|75.5868876252|-0.538937494741	8.97092667151433e-07	IN	ENSMUST00000024805	Novel	NA	Excluded	E1	6	9.59937472238922e-05	2.73551486591378e-05	0.000568995684496531	TRUE	FALSE	FALSE					FALSE	FALSE	FALSE
chr17_-_29839548_29839572	ENSMUST00000073556.11	498	chr17:29838589-29839804	498	24	CTATCAACTTGCCCAGCCTGTCAG	1	86.6956842958	2.0879642847	0	chr17_-_29839548_29839572|86.6956842958|2.0879642847	0	IN	ENSMUST00000073556	Annotated	NA	Included	I1	1	-0.000131451969463114	-3.00739848055941e-05	0.00011610413578679	TRUE	FALSE	FALSE					FALSE	FALSE	FALSE
chr17_-_30603386_30603413	ENSMUST00000024823.12	2	chr17:30600179-30604019	2	27	TCACAAAACAGACCTGTGCCACACCAT	1	83.0762836954	2.76499997488	0	chr17_-_30603386_30603413|83.0762836954|2.76499997488	0	IN	ENSMUST00000024823	Novel	NA	Excluded	E2	3	-0.00181661485531052	-0.00238411207498223	-0.000829167515731633	TRUE	FALSE	FALSE					FALSE	FALSE	FALSE
chr17_-_33647445_33647459	ENSMUST00000148178.7	100	chr17:33646659-33648812	100	14	GGCTGGGATTACAG	1	79.1141709603	0.14183332709	3.10683385685e-08	chr17_-_33647445_33647459|79.1141709603|0.14183332709	1.65615453573409e-08	IN	ENSMUST00000148178	Novel	NA	Excluded	E1	6	0.000209386345396878	3.93345975795102e-06	0.000547747449733692	TRUE	FALSE	FALSE					FALSE	FALSE	FALSE
chr17_-_33669168_33669176	ENSMUST00000148178.7	0	chr17:33669078-33677273,chr17:33669078-33670080	0	8	GGATGTGC	1	74.4448821281	5.18775008122	0.0149918802639	chr17_-_33669168_33669176|74.4448821281|5.18775008122	0.0133797482258546	IN	ENSMUST00000148178	Annotated	NA	Included	I1	1	9.07053038759148e-119	1.69543907596799e-119	1.77965689881235e-118	TRUE	FALSE	FALSE					FALSE	FALSE	FALSE
chr17_-_33694573_33694590	ENSMUST00000173015.7	119	chr17:33688242-33696036,chr17:33692129-33696036,chr17:33692153-33696036,chr17:33692203-33696036	1,12,94,12	17	AGACTTGAGCATTCTAA	1	71.4900171366	0.00633333552451	8.6674845079e-10	chr17_-_33694573_33694590|71.4900171366|0.00633333552451	8.46706038615253e-10	IN	ENSMUST00000173015	Novel	NA	Excluded	E1	6	0.0007124956201468	-0.000434103395024221	0.00129532961150578	TRUE	FALSE	FALSE					FALSE	FALSE	FALSE
chr17_-_33694573_33694602	ENSMUST00000173015.7	25	chr17:33692153-33696036,chr17:33692203-33696036	10,15	29	GACTGAATCTAGAGACTTGAGCATTCTAA	1	75.6536968112	-0.0583333318884	0	chr17_-_33694573_33694602|75.6536968112|-0.0583333318884	0	IN	ENSMUST00000173015	Novel	NA	Excluded	E1	6	0.00016815017796793	-2.85592260338329e-05	0.00057635955827014	TRUE	FALSE	FALSE					FALSE	FALSE	FALSE
chr17_-_33823157_33823160	ENSMUST00000087342.12	2	chr17:33823116-33823196	2	3	GAG	1	75.2115822753	-1.44328574411	0.00444579046999	chr17_-_33823157_33823160|75.2115822753|-1.44328574411	0.00378257176292307	IN	ENSMUST00000087342	Novel	NA							FALSE	FALSE	FALSE					FALSE	FALSE	FALSE
chr17_-_34116597_34116620	ENSMUST00000114242.8	17	chr17:34116335-34116907	17	23	CCCATGGATAGCCATCCCCAGAG	1	80.1530451713	2.54877775576	0	chr17_-_34116597_34116620|80.1530451713|2.54877775576	0	IN	ENSMUST00000114242	Novel	Alt5	Excluded	E1	6	-0.000466606087482447	4.86205760933733e-05	0.000366724664931179	TRUE	FALSE	FALSE					FALSE	FALSE	FALSE
chr17_-_34470978_34471005	ENSMUST00000065841.4	0	chr17:34470087-34472256	0	27	CTTGGAAGAAGGCCCAGCTCTATGCAG	1	86.134383553	1.17687099066	0	chr17_-_34470978_34471005|86.134383553|1.17687099066	0	IN	ENSMUST00000065841	Annotated	NA							FALSE	FALSE	FALSE					FALSE	FALSE	FALSE
chr17_-_34472256_34472283	ENSMUST00000065841.4	0	chr17:34471005-34472365	0	27	ATCGAAGGAAAGCAGCTTACAGGGCAG	1	88.6377082164	0.296645179151	0	chr17_-_34472256_34472283|88.6377082164|0.296645179151	0	IN	ENSMUST00000065841	Annotated	NA							FALSE	FALSE	FALSE					FALSE	FALSE	FALSE
chr17_-_34472365_34472386	ENSMUST00000065841.4	0	chr17:34472283-34472591	0	21	GCGCACTCATGGTGGAGCGTG	1	85.3569455986	0.382079985142	6.43467501504e-11	chr17_-_34472365_34472386|85.3569455986|0.382079985142	1.27799992810651e-11	IN	ENSMUST00000065841	Annotated	NA							FALSE	FALSE	FALSE					FALSE	FALSE	FALSE
chr17_-_34508888_34508915	ENSMUST00000075483.4	0	chr17:34508539-34511961	0	27	ATTGGCGCAAGGAACAATTCCAGGCCT	1	82.0789451178	0.788935489232	0	chr17_-_34508888_34508915|82.0789451178|0.788935489232	0	IN	ENSMUST00000075483	Annotated	NA							FALSE	FALSE	FALSE					FALSE	FALSE	FALSE
chr17_-_34511961_34511988	ENSMUST00000075483.4	0	chr17:34508915-34513637	0	27	CCTGGAGGAAGGCCCAGCTGTATGCAG	1	85.05773712	1.01841935338	0	chr17_-_34511961_34511988|85.05773712|1.01841935338	0	IN	ENSMUST00000075483	Annotated	NA							FALSE	FALSE	FALSE					FALSE	FALSE	FALSE
chr17_-_34513637_34513664	ENSMUST00000075483.4	0	chr17:34511988-34513746	0	27	CTCAAAGGAAGGCAGCTTACAGGGCAG	1	88.1133510545	-0.0548386930698	0	chr17_-_34513637_34513664|88.1133510545|-0.0548386930698	0	IN	ENSMUST00000075483	Annotated	NA							FALSE	FALSE	FALSE					FALSE	FALSE	FALSE
chr17_-_34513746_34513767	ENSMUST00000075483.4	0	chr17:34513664-34513974	0	21	ATGCACTCATGGTGGAGCTTG	1	84.6464204104	0.480000004172	6.48014975013e-11	chr17_-_34513746_34513767|84.6464204104|0.480000004172	1.40309985852127e-11	IN	ENSMUST00000075483	Annotated	NA							FALSE	FALSE	FALSE					FALSE	FALSE	FALSE
chr17_-_34602290_34602309	ENSMUST00000015622.7	0	chr17:34602197-34603333	0	19	TTGGCCCTGTCTTCACCAG	1	88.2103020593	3.03699996614	4.04907041229e-09	chr17_-_34602290_34602309|88.2103020593|3.03699996614	6.44383990611175e-10	IN	ENSMUST00000015622	Annotated	NA	Included	I1	1	0	0	0	TRUE	FALSE	FALSE					FALSE	FALSE	FALSE
chr17_-_35186584_35186604	ENSMUST00000097336.4	0	chr17:35185310-35186945	0	20	TGAAGAGACTGGAAAGGAAT	1	86.675935017	1.23420831468	1.46519596456e-09	chr17_-_35186584_35186604|86.675935017|1.23420831468	2.55892418365988e-10	IN	ENSMUST00000097336	Annotated	NA	Included	I1	1	-1.10081430843909e-43	-9.79287808150946e-43	-9.12182969879236e-44	TRUE	FALSE	FALSE					FALSE	FALSE	FALSE
chr17_-_35641192_35641207	ENSMUST00000095467.3	24	chr17:35638623-35643586	24	15	ACTGATTTATTTATT	1	75.7519598311	0.175000011921	1.79861671112e-08	chr17_-_35641192_35641207|75.7519598311|0.175000011921	1.46735856798585e-08	IN	ENSMUST00000095467	Novel	NA							FALSE	FALSE	FALSE					FALSE	FALSE	FALSE
chr17_-_36030370_36030400	ENSMUST00000102678.4	0	chr17:36030231-36030577	0	30	GTGTAAAAGGATGCTATGCTCATGTTCTAG	1	93.7202472541	0.167852943274	0	chr17_-_36030370_36030400|93.7202472541|0.167852943274	0	IN	ENSMUST00000102678	Annotated	Alt3	Included	I2	10	0.0019047150176513	-0.00285015622029081	0.00739441343815516	TRUE	FALSE	FALSE					FALSE	FALSE	FALSE
chr17_-_36262109_36262132	ENSMUST00000173665.7	0	chr17:36261606-36263728	0	23	GATGTGAAAAGTACCCTAGAAAA	1	88.0207504153	2.38485186851	2.97717406283e-11	chr17_-_36262109_36262132|88.0207504153|2.38485186851	4.77629047423989e-12	IN	ENSMUST00000173665	Annotated	NA	Included	I1	1	-3.39315514948363e-28	4.09042866583391e-27	1.28686102535475e-27	TRUE	FALSE	FALSE					FALSE	FALSE	FALSE
chr17_-_36864248_36864271	ENSMUST00000025329.12	0	chr17:36862898-36864960,chr17:36862898-36864865	0	23	GATGCCAGACTCAATCAGAGCAG	1	90.6885258037	1.26996297803	2.75690581475e-11	chr17_-_36864248_36864271|90.6885258037|1.26996297803	4.32864855071102e-12	IN	ENSMUST00000025329	Annotated	NA							FALSE	FALSE	FALSE					FALSE	FALSE	FALSE
chr17_-_36882641_36882664	ENSMUST00000087158.10	0	chr17:36882462-36883148,chr17:36882462-36883250	0	23	GATGCCAGTGACTTACTGGACAG	1	85.2436289327	0.829851837898	9.36495325732e-12	chr17_-_36882641_36882664|85.2436289327|0.829851837898	1.88438153969628e-12	IN	ENSMUST00000087158	Annotated	NA							FALSE	FALSE	FALSE					FALSE	FALSE	FALSE
chr17_-_37012062_37012083	ENSMUST00000102665.10	0	chr17:37011517-37012335,chr17:37011517-37014749	0	21	GACAGTTTCTTGAAGAGCTAA	1	88.9978563401	2.12252001733	1.80307324626e-10	chr17_-_37012062_37012083|88.9978563401|2.12252001733	2.80475642711053e-11	IN	ENSMUST00000102665	Annotated	NA							FALSE	FALSE	FALSE					FALSE	FALSE	FALSE
chr17_-_37014749_37014770	ENSMUST00000102665.10	0	chr17:37012452-37015067,chr17:37012083-37015067	0	21	AGAATCTCCATCGGACTTTTG	1	87.2809811027	1.91076000042	5.88897819398e-10	chr17_-_37014749_37014770|87.2809811027|1.91076000042	9.84047288099532e-11	IN	ENSMUST00000102665	Annotated	NA							FALSE	FALSE	FALSE					FALSE	FALSE	FALSE
chr17_-_37015067_37015088	ENSMUST00000102665.10	0	chr17:37014770-37017487	0	21	GAAAACTTCGTGCAGAAGTAG	1	89.6106364091	1.89663999289	6.12089934293e-10	chr17_-_37015067_37015088|89.6106364091|1.89663999289	9.46597245032876e-11	IN	ENSMUST00000102665	Annotated	NA							FALSE	FALSE	FALSE					FALSE	FALSE	FALSE
chr17_-_43502540_43502565	ENSMUST00000117137.7	0	chr17:43502438-43502652	0	25	ATTAAGCATCTTTTGAATGGATCTG	1	89.144042435	1.16782758507	1.64313007645e-13	chr17_-_43502540_43502565|89.144042435|1.16782758507	2.55351295663786e-14	IN	ENSMUST00000117137	Annotated	Alt3							FALSE	FALSE	FALSE					FALSE	FALSE	FALSE
chr17_-_45424897_45424908	ENSMUST00000024727.8	50	chr17:45424600-45425851	50	11	TAGAGCTTTCT	1	71.6810189026	-0.0330000072718	1.1511140402e-06	chr17_-_45424897_45424908|71.6810189026|-0.0330000072718	1.12136765606508e-06	IN	ENSMUST00000024727	Novel	NA	Excluded	E1	6	0.000156023216539106	8.05664794399486e-05	-1.52807078892776e-05	TRUE	FALSE	FALSE					FALSE	FALSE	FALSE
chr17_-_45634267_45634279	ENSMUST00000120717.7	0	chr17:45633983-45638694	0	12	GTCCCAAAGGAG	1	81.1623990443	2.04974999279	0.000279804596231	chr17_-_45634267_45634279|81.1623990443|2.04974999279	0.000104945591133276	IN	ENSMUST00000120717	Annotated	NA							FALSE	FALSE	FALSE					FALSE	FALSE	FALSE
[truncated: 1,885 more rows]
