# Supplementary material for: MicroExonator enables systematic discovery and quantification of microexons across mouse embryonic development
Source: Genome Biol. 2021 Jan 22;22:43. doi: 10.1186/s13059-020-02246-2 (PMC7821500; doi:10.1186/s13059-020-02246-2)
Supplement: Supplementary file 3 — Additional file 3: Table S2. Condition groups assigned to each analysed bulk RNA-seq sample. [file 13059_2020_2246_MOESM3_ESM.tsv]

File.accession	Tissue	Age.DPC	Tissue.cluster	Bulk.sample.group
ENCFF001RTD	liver	59	1	Control
ENCFF001RTN	liver	59	1	Control
ENCFF002EZU	forebrain	21	2	F_21
ENCFF002EZW	hindbrain	21	3
ENCFF002EZY	hindbrain	21	3
ENCFF002FAE	forebrain	21	2	F_21
ENCFF002FAG	midbrain	21	3
ENCFF002FAI	midbrain	21	3
ENCFF003CSR	neural tube	12.5	4	MHN_12.5
ENCFF007SHF	heart	14.5	5	Heart
ENCFF014ITK	spleen	21	1	Control
ENCFF014ZBI	intestine	21	6	Control
ENCFF016KLR	adrenal gland	21	7	AD
ENCFF019VGV	heart	16.5	5	Heart
ENCFF021BPG	kidney	14.5	8	Control
ENCFF032XDZ	hindbrain	13.5	9	MHN_13.5
ENCFF034XQS	heart	21	5	Heart
ENCFF037JQC	forebrain	21	3	F_21
ENCFF039KJW	intestine	16.5	8	Control
ENCFF046EJC	neural tube	21	3
ENCFF048EJZ	stomach	15.5	8	Control
ENCFF051VXS	midbrain	11.5	10	MHN_11.5
ENCFF052VGB	midbrain	10.5	11	MHN_10.5
ENCFF053CRD	embryonic facial prominence	13.5	8	Control
ENCFF059FUK	midbrain	10.5	10	MHN_10.5
ENCFF060NTC	hindbrain	14.5	12	MHN_14.5
ENCFF061AVT	embryonic facial prominence	14.5	13
ENCFF062HAD	midbrain	12.5	10	MHN_12.5
ENCFF063CEM	heart	12.5	5	Heart
ENCFF063LXW	spleen	21	1	Control
ENCFF064MCV	neural tube	14.5	12	MHN_14.5
ENCFF070BUP	kidney	14.5	8	Control
ENCFF070OPW	heart	11.5	5	Heart
ENCFF071QDU	stomach	21	6	Control
ENCFF078SPI	neural tube	12.5	4	MHN_12.5
ENCFF082DGE	spleen	21	1	Control
ENCFF085MBO	neural tube	21	3
ENCFF085URY	liver	15.5	1	Control
ENCFF090KDU	neural tube	12.5	4	MHN_12.5
ENCFF091YUW	midbrain	15.5	12	MHN_15.5
ENCFF093YSD	midbrain	14.5	12	MHN_14.5
ENCFF093ZAR	intestine	21	6	Control
ENCFF094ZGK	hindbrain	11.5	10	MHN_11.5
ENCFF099UUS	midbrain	10.5	10	MHN_10.5
ENCFF101BTX	stomach	21	6	Control
ENCFF104CQE	hindbrain	21	3
ENCFF107WVN	intestine	15.5	8	Control
ENCFF113UJZ	intestine	14.5	8	Control
ENCFF114DRT	forebrain	16.5	9	F_16.5
ENCFF126IRS	forebrain	14.5	9	F_14.5
ENCFF130DKL	liver	16.5	1	Control
ENCFF136TII	heart	15.5	5	Heart
ENCFF140MLD	kidney	14.5	8	Control
ENCFF143NRY	kidney	21	8	Control
ENCFF155LJD	liver	12.5	1	Control
ENCFF156BSL	midbrain	14.5	12	MHN_14.5
ENCFF160LUK	hindbrain	12.5	4	MHN_12.5
ENCFF167NXN	hindbrain	14.5	12	MHN_14.5
ENCFF172XPK	hindbrain	11.5	10	MHN_11.5
ENCFF173XBZ	midbrain	21	3
ENCFF179JEC	forebrain	15.5	9	F_15.5
ENCFF180LOF	stomach	16.5	8	Control
ENCFF184ELK	limb	14.5	13
ENCFF198HBZ	neural tube	11.5	10	MHN_11.5
ENCFF203BWA	forebrain	12.5	10	F_12.5
ENCFF216XBD	neural tube	21	3
ENCFF220DJN	heart	10.5	5	Heart
ENCFF228OAV	heart	21	5	Heart
ENCFF229IFK	heart	10.5	5	Heart
ENCFF235BLS	intestine	16.5	8	Control
ENCFF235DNM	forebrain	13.5	9	F_13.5
ENCFF235PJS	limb	14.5	13
ENCFF236BUE	heart	11.5	5	Heart
ENCFF237DCF	limb	11.5	14
ENCFF237SXT	limb	12.5	14
ENCFF241GLU	neural tube	13.5	9	MHN_13.5
ENCFF244FRB	bladder	21	6	Control
ENCFF245OTN	liver	16.5	1	Control
ENCFF246JLP	limb	13.5	13
ENCFF249AZE	limb	11.5	14
ENCFF249ZZI	embryonic facial prominence	13.5	8	Control
ENCFF251LNG	forebrain	11.5	10	F_11.5
ENCFF252QAP	embryonic facial prominence	14.5	13
ENCFF262CIY	limb	12.5	14
ENCFF263TIR	stomach	15.5	8	Control
ENCFF266SYA	kidney	15.5	8	Control
ENCFF270GKY	forebrain	14.5	9	F_14.5
ENCFF273IHW	stomach	15.5	8	Control
ENCFF275SGM	hindbrain	14.5	12	MHN_14.5
ENCFF276ENR	liver	15.5	1	Control
ENCFF282QML	hindbrain	10.5	11	MHN_10.5
ENCFF289EZB	lung	15.5	8	Control
ENCFF291NWK	limb	10.5	14
ENCFF294JRP	forebrain	12.5	10	F_12.5
ENCFF296HAI	bladder	21	6	Control
ENCFF300QQW	skeletal muscle tissue	21	15	SKM
ENCFF301EKO	stomach	21	6	Control
ENCFF301QEB	kidney	14.5	8	Control
ENCFF316QLU	intestine	21	6	Control
ENCFF316SZZ	embryonic facial prominence	14.5	13
ENCFF316XGF	midbrain	21	3
ENCFF320FJX	forebrain	10.5	11	F_10.5
ENCFF321ZGR	neural tube	14.5	12	MHN_14.5
ENCFF327YJQ	midbrain	11.5	10	MHN_11.5
ENCFF329ACL	forebrain	11.5	10	F_11.5
ENCFF333IFD	lung	21	6	Control
ENCFF336BOI	hindbrain	21	3
ENCFF348BYM	midbrain	11.5	10	MHN_11.5
ENCFF352EXD	stomach	14.5	8	Control
ENCFF358MFI	forebrain	21	3	F_21
ENCFF358SEO	heart	16.5	5	Heart
ENCFF360GSG	embryonic facial prominence	14.5	13
ENCFF360NRX	heart	11.5	5	Heart
ENCFF360XMZ	adrenal gland	21	7	AD
ENCFF367OPA	kidney	21	8	Control
ENCFF372TIL	hindbrain	11.5	10	MHN_11.5
ENCFF377BWR	hindbrain	10.5	11	MHN_10.5
ENCFF377KCE	liver	12.5	1	Control
ENCFF378CNA	neural tube	21	3
ENCFF378HXV	hindbrain	15.5	12	MHN_15.5
ENCFF379JZS	intestine	15.5	8	Control
ENCFF381RLD	heart	21	5	Heart
ENCFF405TRT	heart	10.5	5	Heart
ENCFF405VKS	neural tube	13.5	9	MHN_13.5
ENCFF409ZNA	limb	12.5	14
ENCFF416EWW	hindbrain	12.5	4	MHN_12.5
ENCFF417NAF	stomach	14.5	8	Control
ENCFF418MSC	heart	13.5	5	Heart
ENCFF419QRX	limb	13.5	13
ENCFF421QJA	midbrain	14.5	12	MHN_14.5
ENCFF427WPK	embryonic facial prominence	11.5	14
ENCFF445AIZ	heart	14.5	5	Heart
ENCFF447CLP	neural tube	14.5	12	MHN_14.5
ENCFF447EXU	forebrain	21	3	F_21
ENCFF448ZPT	midbrain	21	3
ENCFF453JXA	thymus	21	1	Control
ENCFF458NWF	forebrain	21	3	F_21
ENCFF460TCF	forebrain	14.5	9	F_14.5
ENCFF473WMT	liver	12.5	1	Control
ENCFF476UXE	midbrain	12.5	10	MHN_12.5
ENCFF477PIC	heart	11.5	5	Heart
ENCFF478ZKL	heart	14.5	5	Heart
ENCFF479HKB	limb	12.5	14
ENCFF485OXT	heart	21	5	Heart
ENCFF489RVW	neural tube	21	3
ENCFF490QEC	heart	15.5	5	Heart
ENCFF494GEO	skeletal muscle tissue	21	15	SKM
ENCFF494GQK	stomach	16.5	8	Control
ENCFF499UQZ	midbrain	14.5	12	MHN_14.5
ENCFF499WIP	intestine	21	6	Control
ENCFF500GLW	embryonic facial prominence	13.5	13
ENCFF500NCE	heart	12.5	5	Heart
ENCFF503BOB	lung	14.5	8	Control
ENCFF503TOH	heart	14.5	5	Heart
ENCFF505QCL	lung	21	6	Control
ENCFF510RXX	liver	14.5	1	Control
ENCFF526QHV	liver	14.5	1	Control
ENCFF528EVC	forebrain	10.5	11	F_10.5
ENCFF528JFG	neural tube	11.5	10	MHN_11.5
ENCFF528MAS	liver	21	1	Control
ENCFF528UUE	embryonic facial prominence	15.5	13
ENCFF530SXN	thymus	21	1	Control
ENCFF536HIT	liver	14.5	1	Control
ENCFF542DBJ	lung	21	6	Control
ENCFF548GUA	hindbrain	16.5	12	MHN_16.5
ENCFF551UCM	embryonic facial prominence	12.5	14
ENCFF553BSP	stomach	14.5	8	Control
ENCFF553BVK	intestine	14.5	8	Control
ENCFF555MUK	neural tube	12.5	4	MHN_12.5
ENCFF557LMN	embryonic facial prominence	12.5	14
ENCFF562GFS	skeletal muscle tissue	21	15	SKM
ENCFF565KTC	limb	15.5	13
ENCFF570CRR	midbrain	21	3
ENCFF576MIX	embryonic facial prominence	15.5	13
ENCFF581SPK	neural tube	15.5	12	MHN_15.5
ENCFF584CMS	liver	21	1	Control
ENCFF586VFP	heart	16.5	5	Heart
ENCFF599OTY	embryonic facial prominence	12.5	14
ENCFF603WRT	bladder	21	6	Control
ENCFF618MYZ	lung	15.5	8	Control
ENCFF635VBU	liver	11.5	8	Control
ENCFF635YMK	liver	14.5	1	Control
ENCFF637AVG	lung	21	6	Control
ENCFF637ZYL	heart	16.5	5	Heart
ENCFF638TAT	thymus	21	1	Control
ENCFF642EVR	skeletal muscle tissue	21	15	SKM
ENCFF645LDN	hindbrain	15.5	12	MHN_15.5
ENCFF646JUX	heart	13.5	5	Heart
ENCFF652UDJ	kidney	16.5	8	Control
ENCFF654OBR	limb	11.5	14
ENCFF654QAE	kidney	15.5	8	Control
ENCFF657LQI	lung	14.5	8	Control
ENCFF663SNC	forebrain	10.5	11	F_10.5
ENCFF671GFL	spleen	21	1	Control
ENCFF672PAZ	hindbrain	11.5	10	MHN_11.5
ENCFF676BDY	heart	10.5	5	Heart
ENCFF676PFC	heart	12.5	5	Heart
ENCFF677ULG	liver	11.5	8	Control
ENCFF678XFK	limb	10.5	14
ENCFF679RDZ	limb	15.5	13
ENCFF682WAX	limb	14.5	13
ENCFF694UNH	adrenal gland	21	7	AD
ENCFF700EWM	hindbrain	21	3
ENCFF700OLU	forebrain	12.5	10	F_12.5
ENCFF706XOL	hindbrain	16.5	12	MHN_16.5
ENCFF709FPA	embryonic facial prominence	11.5	14
ENCFF714ZDW	embryonic facial prominence	11.5	14
ENCFF718DNJ	thymus	21	1	Control
ENCFF727ACE	midbrain	16.5	12	MHN_16.5
ENCFF728LAM	lung	14.5	8	Control
ENCFF738FUB	hindbrain	12.5	4	MHN_12.5
ENCFF739BEA	neural tube	14.5	12	MHN_14.5
ENCFF739QUZ	midbrain	11.5	10	MHN_11.5
ENCFF744XBD	embryonic facial prominence	10.5	14
ENCFF746XUK	liver	21	1	Control
ENCFF748SRJ	forebrain	14.5	9	F_14.5
ENCFF758NAG	neural tube	11.5	10	MHN_11.5
ENCFF758VQQ	intestine	14.5	8	Control
ENCFF771GDS	embryonic facial prominence	12.5	14
ENCFF775CBB	stomach	14.5	8	Control
ENCFF775HDI	limb	10.5	14
ENCFF778KZE	lung	16.5	8	Control
ENCFF780HRS	limb	14.5	13
ENCFF781WVF	embryonic facial prominence	13.5	8	Control
ENCFF783MUB	bladder	21	6	Control
ENCFF786VDJ	hindbrain	10.5	10	MHN_10.5
ENCFF798JOI	kidney	21	8	Control
ENCFF800SJE	lung	14.5	8	Control
ENCFF807MPL	stomach	21	6	Control
ENCFF810MMJ	liver	11.5	8	Control
ENCFF810ZDM	midbrain	12.5	10	MHN_12.5
ENCFF819IDW	midbrain	13.5	9	MHN_13.5
ENCFF819ZTA	midbrain	10.5	11	MHN_10.5
ENCFF820NAK	limb	11.5	14
ENCFF834WRE	neural tube	11.5	10	MHN_11.5
ENCFF839MMS	embryonic facial prominence	10.5	14
ENCFF839UKS	embryonic facial prominence	10.5	14
ENCFF839VKV	midbrain	13.5	9	MHN_13.5
ENCFF850KIG	stomach	15.5	8	Control
ENCFF853SOX	midbrain	12.5	10	MHN_12.5
ENCFF854WTE	liver	12.5	1	Control
ENCFF863UFD	hindbrain	21	3
ENCFF867HND	adrenal gland	21	7	AD
ENCFF874AXO	hindbrain	13.5	9	MHN_13.5
ENCFF876NSY	hindbrain	12.5	4	MHN_12.5
ENCFF878OGG	heart	12.5	5	Heart
ENCFF889DNO	midbrain	15.5	12	MHN_15.5
ENCFF891HIX	forebrain	15.5	9	F_15.5
ENCFF895DPO	neural tube	15.5	12	MHN_15.5
ENCFF896COV	forebrain	11.5	10	F_11.5
ENCFF896QPV	embryonic facial prominence	10.5	11
ENCFF901TLF	kidney	16.5	8	Control
ENCFF904JAW	intestine	14.5	8	Control
ENCFF910RNP	lung	16.5	8	Control
ENCFF913XMQ	hindbrain	10.5	10	MHN_10.5
ENCFF916XIQ	lung	16.5	8	Control
ENCFF917VEZ	embryonic facial prominence	11.5	14
ENCFF919VVI	lung	16.5	8	Control
ENCFF920CNZ	forebrain	10.5	11	F_10.5
ENCFF920QAY	forebrain	12.5	10	F_12.5
ENCFF926BFE	hindbrain	14.5	12	MHN_14.5
ENCFF929PSZ	kidney	21	8	Control
ENCFF931IVO	forebrain	16.5	9	F_16.5
ENCFF932YNB	liver	13.5	1	Control
ENCFF938RVG	midbrain	16.5	12	MHN_16.5
ENCFF956HCY	liver	11.5	8	Control
ENCFF957SPL	neural tube	21	3
ENCFF959PSX	forebrain	13.5	9	F_13.5
ENCFF959ZAX	limb	10.5	14
ENCFF985XAR	liver	13.5	1	Control
ENCFF986WFE	liver	21	1	Control
SRR1805814	whole cortex	14.5	9
SRR1805815	whole cortex	14.5	9
SRR1805816	whole cortex	21	2
SRR1805817	whole cortex	21	2
SRR1805818	whole cortex	25	2
SRR1805819	whole cortex	25	2
SRR1805820	whole cortex	651	16
SRR1805821	whole cortex	651	16
SRR1805822	whole cortex	131	16
SRR1805823	whole cortex	131	16
SRR1805824	whole cortex	41	16
SRR1805825	whole cortex	41	16
SRR1805826	whole cortex	36	16
SRR1805827	whole cortex	36	16
SRR1805828	whole cortex	27	2
SRR1805829	whole cortex	27	2
SRR1812033	whole cortex	16.5	2
SRR1812034	whole cortex	16.5	2
