# Supplementary material for: MicroExonator enables systematic discovery and quantification of microexons across mouse embryonic development
Source: Genome Biol. 2021 Jan 22;22:43. doi: 10.1186/s13059-020-02246-2 (PMC7821500; doi:10.1186/s13059-020-02246-2)
Supplement: Supplementary file 4 — Additional file 4: Table S4. Microexons detected in zebrafish. This table shows the output from MicroExonator when applied to the zebrafish RNA-seq samples. [file 13059_2020_2246_MOESM4_ESM.tsv]

ME	transcript	sum_total_coverage	total_SJs	total_coverages	len_micro_exon_seq_found	micro_exon_seq_found	total_number_of_micro_exons_matches	U2_scores	mean_conservations_vertebrates	P_MEs	total_ME	ME_P_value	ME_type
chr4_-_21493992_21494004	ENSDART00000132923.3	21	chr4:21490568-21496407	21	12	AATCTTCCTCAG	1	78.9154371077	0	1.35577191906e-06	chr4_-_21493992_21494004|78.9154371077|0	9.08645591213286e-07	IN
chr2_-_17723105_17723123	ENSDART00000184039.1	193	chr2:17717105-17728127	193	18	GGGGTTCGCCGATACGAG	1	78.6944831213	0	6.25277607469e-10	chr2_-_17723105_17723123|78.6944831213|0	4.30321889233198e-10	IN
chr23_-_26563893_26563911	ENSDART00000111029.3	68	chr23:26562766-26564361	68	18	GGCTGATTTTGTATGCCG	1	75.8061369037	0	8.94146978681e-11	chr23_-_26563893_26563911|75.8061369037|0	7.93636267815145e-11	IN
chr6_-_14216911_14216929	ENSDART00000177852.2	54	chr6:14212496-14220043,chr6:14212499-14220043	6,48	18	CATTTATGAGGAGGAATG	1	79.594344976	0	4.27576196671e-10	chr6_-_14216911_14216929|79.594344976|0	2.62959876096147e-10	IN
chr2_+_5902648_5902660	ENSDART00000188119.1	119	chr2:5901776+5906271	119	12	GCTGCTTTGCAG	1	81.4160278086	0	1.04284790925e-06	chr2_+_5902648_5902660|81.4160278086|0	5.00828094773809e-07	IN
chr6_+_10522053_10522077	ENSDART00000151288.2	30	chr6:10513309+10522302	30	24	TGTCGCGCTCTTGGATGGCTGGGG	1	70.095168401	0	0	chr6_+_10522053_10522077|70.095168401|0	0	IN
chr4_+_25568842_25568860	ENSDART00000100755.4	21	chr4:25566321+25571921,chr4:25566321+25574824	17,4	18	CTGACCCCAAAAACAAAA	1	86.3324960073	0	3.17072590406e-10	chr4_+_25568842_25568860|86.3324960073|0	9.56085211001323e-11	IN
chr1_+_39759355_39759368	ENSDART00000148701.3	2	chr1:39755817+39763721	2	13	ATTTCAGACATAG	1	71.1383540796	0	4.59083716264e-07	chr1_+_39759355_39759368|71.1383540796|0	4.55653163311531e-07	IN
chr10_-_28327152_28327164	ENSDART00000063849.5	52	chr10:28324753-28328071	52	12	GACTTGAATCAG	1	79.1520890099	0	7.68806489915e-07	chr10_-_28327152_28327164|79.1520890099|0	5.00405611170152e-07	IN
chr19_+_42773295_42773319	ENSDART00000144557.3	214	chr19:42770096+42773446	214	24	CTATTAGGAGATATGCGGAGCAAG	1	74.8991938576	0	0	chr19_+_42773295_42773319|74.8991938576|0	0	IN
chr19_-_11175867_11175894	ENSDART00000189754.1	6	chr19:11174807-11177897	6	27	GAGTATCGGTGTCATTACCTACATTCT	1	88.3505293201	0	0	chr19_-_11175867_11175894|88.3505293201|0	0	IN
chr6_-_8217337_8217340	ENSDART00000151358.3	15	chr6:8216423-8217822	15	3	CAG	1	63.490940532	0	0.081454217219	chr6_-_8217337_8217340|63.490940532|0	0.0814534325604925	IN
chr19_-_17564219_17564234	ENSDART00000166313.2	1	chr19:17548130-17658026	1	15	GATGAAAGGCAGGAT	1	71.8241285339	0	3.99730117451e-07	chr19_-_17564219_17564234|71.8241285339|0	3.94954552618287e-07	IN
chr20_+_38352503_38352512	ENSDART00000132241.5	124	chr20:38349498+38358491	124	9	TCTCTGAAG	1	78.3962874571	0	0.000133803476034	chr20_+_38352503_38352512|78.3962874571|0	9.53100534735185e-05	IN
chr12_+_31693178_31693196	ENSDART00000183645.1	129	chr12:31690102+31694640	129	18	AGGGATATATCGCGAGTG	1	77.3836349044	0	2.56704879575e-10	chr12_+_31693178_31693196|77.3836349044|0	2.02821537342857e-10	IN
chr18_+_45965927_45965933	ENSDART00000151112.3	1084	chr18:45965694+45967026	1084	6	CATCAT	1	72.9654279277	0	0.00125996362593	chr18_+_45965927_45965933|72.9654279277|0	0.00122872006013042	IN
chr3_-_16176853_16176882	ENSDART00000012835.9	3	chr3:16172113-16180697	3	29	GTGGGCCTGCCAAACAGAAACAGAAATCG	1	72.7045328784	0	0	chr3_-_16176853_16176882|72.7045328784|0	0	IN
chr11_-_18787331_18787354	ENSDART00000185438.1	60	chr11:18786335-18789578	60	23	TCTCGTGTGGTTGGCAGCCATCT	1	77.3466777032	0	0	chr11_-_18787331_18787354|77.3466777032|0	0	IN
chr13_-_11592209_11592218	ENSDART00000169953.3	43	chr13:11588940-11592353	43	9	AACAAAAAG	1	77.2524627438	0	5.06626650404e-05	chr13_-_11592209_11592218|77.2524627438|0	4.05034481575361e-05	IN
chr3_+_51654518_51654531	ENSDART00000008607.9	55	chr3:51653692+51656639	55	13	ACATTTAAAAACA	1	75.0061116433	0	1.70548431933e-07	chr3_+_51654518_51654531|75.0061116433|0	1.57408931000802e-07	IN
chr23_-_18634667_18634695	ENSDART00000051182.6	8	chr23:18634457-18645771	8	28	AAGGAGAAGGCGGATGTCCAGGACGCAG	1	69.7277215179	0	0	chr23_-_18634667_18634695|69.7277215179|0	0	IN
chr1_+_39719451_39719475	ENSDART00000148701.3	46	chr1:39705511+39721527	46	24	CTCACCCGGAGACGTATGTCCAAG	1	67.8274420437	0	0	chr1_+_39719451_39719475|67.8274420437|0	0	IN
chr18_+_8404595_8404622	ENSDART00000081154.4	73	chr18:8402494+8405209	73	27	GTTTCTAATGAGCAGCCTGTTGGACAG	1	78.2877953359	0	0	chr18_+_8404595_8404622|78.2877953359|0	0	IN
chr17_-_19615717_19615741	ENSDART00000011432.10	37	chr17:19614335-19616734	37	24	CAGTAGCTGTTGAACATCTCTCAG	1	73.5324546685	0	0	chr17_-_19615717_19615741|73.5324546685|0	0	IN
chr8_+_25743968_25743995	ENSDART00000156340.2	148	chr8:25740913+25745637	148	27	CTCATTGAAGCTTCGGCATCAACTTAG	1	71.7113997079	0	0	chr8_+_25743968_25743995|71.7113997079|0	0	IN
chr7_+_73375298_73375313	ENSDART00000092051.6	91	chr7:73372390+73387312	91	15	AATTCGCTGACTCTG	1	82.734096678	0	5.42167967188e-08	chr7_+_73375298_73375313|82.734096678|0	2.19454093786098e-08	IN
chr16_+_5423022_5423037	ENSDART00000144558.3	13	chr16:5417730+5428196	13	15	CACTGGAGGTCTGAG	1	76.4519601475	0	3.80059638205e-08	chr16_+_5423022_5423037|76.4519601475|0	3.23795018575268e-08	IN
chr5_+_31428444_31428455	ENSDART00000133743.3	2	chr5:31419891+31431614	2	11	CCCTCATTAAG	1	79.5807600473	0	1.09038652611e-05	chr5_+_31428444_31428455|79.5807600473|0	6.71781458194687e-06	IN
chr8_-_33152182_33152193	ENSDART00000133300.2	32	chr8:33134063-33154582	32	11	CAGCACACAAG	1	75.5330624855	0	1.90956557544e-05	chr8_-_33152182_33152193|75.5330624855|0	1.72003318816838e-05	IN
chr13_-_36207751_36207769	ENSDART00000100204.4	24	chr13:36206458-36223769	24	18	CTCTGTTATTAGCTGATG	1	77.9693987378	0	9.82765868685e-10	chr13_-_36207751_36207769|77.9693987378|0	7.33221483528723e-10	IN
chr1_-_31403649_31403679	ENSDART00000087115.6	5	chr1:31400748-31403931	5	30	GCCGTATACCTGAGGAGAAACCTAACTCAG	1	70.430482333	0	0	chr1_-_31403649_31403679|70.430482333|0	0	IN
chr21_-_41258366_41258384	ENSDART00000170457.2	17	chr21:41257904-41259464	17	18	AGCAAGGAAATTTTCACA	1	72.6344547593	0	8.74251782079e-11	chr21_-_41258366_41258384|72.6344547593|0	8.5659257464954e-11	IN
chr25_+_35441973_35442000	ENSDART00000155721.2	67	chr25:35441866+35448454	67	27	TGTAAACCCTGTGTCATGGTGTGCTCT	1	71.3935756883	0	0	chr25_+_35441973_35442000|71.3935756883|0	0	IN
chr23_-_35471577_35471604	ENSDART00000113643.4	117	chr23:35469853-35473612	117	27	GACAGACACCTGGCTTTGATCTTTAAG	1	76.4074122815	0	0	chr23_-_35471577_35471604|76.4074122815|0	0	IN
chr25_+_19915493_19915511	ENSDART00000047251.9	34	chr25:19913766+19921871	34	18	CTCTCTGGCTTTGAAAAG	1	81.1555919912	0	4.59465354652e-10	chr25_+_19915493_19915511|81.1555919912|0	2.28633223464669e-10	IN
chr20_-_19281054_19281080	ENSDART00000187707.1	1	chr20:19278283-19287210	1	26	TATGGAGGTGGAGGAGATGGACGCAG	1	75.7891066565	0	0	chr20_-_19281054_19281080|75.7891066565|0	0	IN
chr1_-_24092069_24092084	ENSDART00000177989.2	25	chr1:24081272-24092395	25	15	CTGCTGGTATTAAAG	1	79.9581517413	0	4.03961158968e-08	chr1_-_24092069_24092084|79.9581517413|0	2.36734338798783e-08	IN
chr16_-_29094320_29094350	ENSDART00000009826.10	118	chr16:29091779-29096863	118	30	ACAGATGAAGAGCTGGAGTTGGTGAGTGAG	1	76.7388947532	0	0	chr16_-_29094320_29094350|76.7388947532|0	0	IN
chr4_+_13709767_13709795	ENSDART00000109195.4	1	chr4:13709605+13710490	1	28	GCCACACCAACACCAACTATGATACTGG	1	71.7497623375	0	0	chr4_+_13709767_13709795|71.7497623375|0	0	IN
chr21_-_13490756_13490762	ENSDART00000139568.3	130	chr21:13480473-13491010	130	6	GATTTC	1	69.235356064	0	0.0099891084179	chr21_-_13490756_13490762|69.235356064|0	0.00997098443747357	IN
chr19_-_3968489_3968510	ENSDART00000159605.2	318	chr19:3959643-3968846	318	21	AACAGCGAACCCAGGAGCAAG	1	83.4594625782	0	8.15170153601e-12	chr19_-_3968489_3968510|83.4594625782|0	3.03501668241779e-12	IN
chr23_+_6243107_6243134	ENSDART00000139795.2	1	chr23:6233069+6272611	1	27	CAGAACTTCCTGTTCCTGCATCTTCTG	1	81.2166431057	0	0	chr23_+_6243107_6243134|81.2166431057|0	0	IN
chr3_-_37296600_37296621	ENSDART00000083442.5	4	chr3:37288280-37297175	4	21	CTGGCCGGCTGAAGAAGAAAG	1	74.971423118	0	7.87814258274e-12	chr3_-_37296600_37296621|74.971423118|0	7.28161975160901e-12	IN
chr19_-_17522034_17522061	ENSDART00000188589.1	14	chr19:17521359-17523011	14	27	AGTGCAGTGGGGGTGAAGGAAGCCAAG	1	79.5848883107	0	0	chr19_-_17522034_17522061|79.5848883107|0	0	IN
chr17_+_48859224_48859248	ENSDART00000180378.1	58	chr17:48857559+48862409	58	24	CTATGGAAAGCGCCACATGTCAAG	1	69.3217577137	0	0	chr17_+_48859224_48859248|69.3217577137|0	0	IN
chr5_-_5316559_5316589	ENSDART00000100074.5	46	chr5:5313929-5321097	46	30	GGGAAGGGAAGCACCATCACTGTGTCACAG	1	84.5848159114	0	0	chr5_-_5316559_5316589|84.5848159114|0	0	IN
chr23_+_39420582_39420600	ENSDART00000102843.5	136	chr23:39414800+39425546	136	18	GAGAAAGTTGAACCCCAG	1	76.4394085768	0	6.09588823863e-10	chr23_+_39420582_39420600|76.4394085768|0	5.19802867415819e-10	IN
chr12_+_25279487_25279507	ENSDART00000122665.3	70	chr12:25275709+25284344	70	20	CTGTTAGACACCTGATCATG	1	85.2115775008	0	3.05924174882e-11	chr12_+_25279487_25279507|85.2115775008|0	9.75797220803543e-12	IN
chr5_-_12374886_12374904	ENSDART00000125291.4	62	chr5:12373502-12378224	62	18	ATCAAGTAACATCGCAAG	1	82.5706389025	0	2.67164068646e-10	chr5_-_12374886_12374904|82.5706389025|0	1.10331854763501e-10	IN
chr12_+_24516587_24516614	ENSDART00000183180.1	262	chr12:24508755+24530383	262	27	ACTGTATCAGGATAAACTGTACTACCA	1	70.6639357822	0	0	chr12_+_24516587_24516614|70.6639357822|0	0	IN
chr1_-_23083563_23083578	ENSDART00000144208.3	388	chr1:23072759-23094618	388	15	AAGTGGAACAGAAAG	1	80.5494731692	0	7.94534540383e-08	chr1_-_23083563_23083578|80.5494731692|0	4.29664515078088e-08	IN
chr10_+_33990577_33990595	ENSDART00000142881.3	302	chr10:33989826+33990867	302	18	CAAATGGAAACTCTGGCT	1	76.6219084197	0	5.79234438192e-11	chr10_+_33990577_33990595|76.6219084197|0	4.87454521191921e-11	IN
chr16_-_47397175_47397196	ENSDART00000148631.3	121	chr16:47394310-47399516	121	21	AGTTGACACGGTTGAAGGCAT	1	84.8120701946	0	4.60165239247e-12	chr16_-_47397175_47397196|84.8120701946|0	1.5102363803976e-12	IN
chr16_-_6192079_6192109	ENSDART00000038495.9	27	chr16:6191687-6192210	27	30	AAGACGTCTTTAGCAGAAGTAGATGTGCAG	1	78.6559189002	0	0	chr16_-_6192079_6192109|78.6559189002|0	0	IN
chr23_+_10583751_10583781	ENSDART00000140557.4	7	chr23:10581050+10586535	7	30	GTGGACTAACTCAGACAGCACGACCTCTAA	1	78.8709020138	0	0	chr23_+_10583751_10583781|78.8709020138|0	0	IN
chr18_-_50857933_50857939	ENSDART00000180407.1	214	chr18:50856610-50858495	214	6	CGCCAG	1	75.9955786158	0	0.00178654242572	chr18_-_50857933_50857939|75.9955786158|0	0.00156821669509399	IN
chr13_-_28671344_28671374	ENSDART00000164508.3	19	chr13:28668951-28672373	19	30	GTGTGAAGACCTGTGATGGGATATGATCAT	1	79.1086952783	0	0	chr13_-_28671344_28671374|79.1086952783|0	0	IN
chr9_-_47468598_47468616	ENSDART00000015159.9	94	chr9:47467491-47472902	94	18	AGAGTGAGGATGAGGAAG	1	77.9819928756	0	3.06329184241e-10	chr9_-_47468598_47468616|77.9819928756|0	2.2824597767368e-10	IN
chr17_+_24766909_24766939	ENSDART00000111605.4	29	chr17:24757717+24769967	29	30	CTTGCCAAGGTGGAGCTGGCAAGGTCTTCG	1	79.8939992475	0	0	chr17_+_24766909_24766939|79.8939992475|0	0	IN
chr1_+_37300460_37300473	ENSDART00000181666.1	123	chr1:37291989+37304260	123	13	CTCCAAGGCAATG	1	72.5914845869	0	7.13276422482e-07	chr1_+_37300460_37300473|72.5914845869|0	6.9925272028204e-07	IN
chr24_-_25567795_25567819	ENSDART00000189828.1	36	chr24:25565572-25568102	36	24	CGGAATTCATACTAATGTTAGGAG	1	69.2318262419	0	0	chr24_-_25567795_25567819|69.2318262419|0	0	IN
chr22_-_3442412_3442424	ENSDART00000145114.3	272	chr22:3441928-3445646	272	12	CAAGCCTGACAG	1	76.7946246693	0	8.61938671437e-07	chr22_-_3442412_3442424|76.7946246693|0	7.15883915702875e-07	IN
chr24_-_35722396_35722417	ENSDART00000105680.5	24	chr24:35720549-35722509	24	21	GAAGAAGAGCTAAGAAGAGCT	1	76.1512830957	0	1.71862524212e-12	chr24_-_35722396_35722417|76.1512830957|0	1.49402712423807e-12	IN
chr12_+_34181406_34181409	ENSDART00000180969.1	123	chr12:34180832+34185367	123	3	GAG	1	87.654452485	0	0.241472042469	chr12_+_34181406_34181409|87.654452485|0	0.0714842165772409	IN
chr11_+_23820264_23820277	ENSDART00000112655.4	4	chr11:23810241+23821474	4	13	ATCCAGCAAGAGC	1	63.6938084707	0	6.52856911754e-07	chr11_+_23820264_23820277|63.6938084707|0	6.52849157956048e-07	IN
chr18_+_3263312_3263336	ENSDART00000168056.2	32	chr18:3259932+3265474	32	24	ACGTGCTCCGGTCTCCCTCTGCTG	1	72.1303111758	0	0	chr18_+_3263312_3263336|72.1303111758|0	0	IN
chr5_-_12374874_12374904	ENSDART00000125291.4	6	chr5:12373502-12378224	6	30	ATCAAGTAACATCGCAAGGTAAGGAAGAAG	1	77.8842375709	0	0	chr5_-_12374874_12374904|77.8842375709|0	0	IN
chr25_-_1658335_1658338	ENSDART00000179460.2	156	chr25:1655750-1660212	156	3	AAG	1	84.0239841822	0	0.238084726809	chr25_-_1658335_1658338|84.0239841822|0	0.0836625684616742	IN
chr21_-_41912765_41912789	ENSDART00000188804.1	331	chr21:41904041-41920110	331	24	CTCCTGCGGCTCTTTTCCTCAAAG	1	69.3261109896	0	0	chr21_-_41912765_41912789|69.3261109896|0	0	IN
chr13_-_17763097_17763112	ENSDART00000144813.3	169	chr13:17756659-17766946	169	15	CGGGGAGAATACCAG	1	78.5208087598	0	3.73547657251e-08	chr13_-_17763097_17763112|78.5208087598|0	2.6233713201762e-08	IN
chr20_+_26288809_26288836	ENSDART00000139350.4	57	chr20:26288381+26289262	57	27	AATGCCGCTCCAACCACTGCTGCTCAA	1	81.6486386763	0	0	chr20_+_26288809_26288836|81.6486386763|0	0	IN
chr18_-_35513140_35513170	ENSDART00000036015.9	1	chr18:35510814-35516490	1	30	ATGCACCCTGACCAAGGACTCCGAGATGGC	1	70.4776987592	0	0	chr18_-_35513140_35513170|70.4776987592|0	0	IN
chr21_-_45057553_45057577	ENSDART00000191003.1	117	chr21:45055091-45057851	117	24	GAAGAAGCGCTGGAAGAGTTTAGG	1	83.389360334	0	0	chr21_-_45057553_45057577|83.389360334|0	0	IN
chr24_+_31657923_31657938	ENSDART00000187337.1	204	chr24:31656314+31660780	204	15	TGATATCACCATAAG	1	72.6404011419	0	1.61780916441e-08	chr24_+_31657923_31657938|72.6404011419|0	1.58500769176229e-08	IN
chr16_+_14043135_14043153	ENSDART00000146165.3	113	chr16:14039880+14043380	113	18	TTTCACTCAGTAGATAAG	1	84.0436954405	0	1.97701410798e-10	chr16_+_14043135_14043153|84.0436954405|0	6.93406443375011e-11	IN
chr23_-_30074415_30074436	ENSDART00000146633.4	104	chr23:30072069-30074614	104	21	CTAACATGGATAGCCTTGAAG	1	81.2351732769	0	2.23820961764e-12	chr23_-_30074415_30074436|81.2351732769|0	1.10167430733554e-12	IN
chr24_+_37144672_37144693	ENSDART00000159942.2	18	chr24:37135569+37170134	18	21	GTTGTGTCATATCCCGCGTTT	1	79.7475361648	0	3.06776826164e-11	chr24_+_37144672_37144693|79.7475361648|0	1.84900983413172e-11	IN
chr9_+_32084991_32085018	ENSDART00000123278.5	23	chr9:32082373+32085181	23	27	AAAAAATTCCATTGGGATGAGGAAGAA	1	70.2442724365	0	0	chr9_+_32084991_32085018|70.2442724365|0	0	IN
chr22_+_20207892_20207898	ENSDART00000088603.4	369	chr22:20204723+20208184	369	6	GCAATG	1	78.8109032837	0	0.00328572179799	chr22_+_20207892_20207898|78.8109032837|0	0.00223012491888963	IN
chr15_+_24033022_24033034	ENSDART00000153951.3	152	chr15:24028119+24035827	152	12	AAGCTGATGAAG	1	72.8666195012	0	1.79093170749e-06	chr15_+_24033022_24033034|72.8666195012|0	1.74913431694179e-06	IN
chr17_+_28932554_28932578	ENSDART00000110322.4	114	chr17:28931334+28939277	114	24	TCTCCTGTCAGTCCTAGCATGGAG	1	75.5766053681	0	0	chr17_+_28932554_28932578|75.5766053681|0	0	IN
chr23_-_30068887_30068900	ENSDART00000146633.4	1	chr23:30065776-30071601	1	13	ACTATTCAAGCGG	1	71.7696685375	0	3.38070037409e-07	chr23_-_30068887_30068900|71.7696685375|0	3.34175676908188e-07	IN
chr14_+_29715122_29715146	ENSDART00000177215.2	25	chr14:29712531+29725678	25	24	ACTTTTGGGATGGGAGTATTGAAG	1	73.5527551012	0	0	chr14_+_29715122_29715146|73.5527551012|0	0	IN
chr5_-_46896517_46896547	ENSDART00000181022.1	189	chr5:46869005-46980587	189	30	CAGCAGATGGTGAGGATCCAACTTCAGCAG	1	74.5219350532	0	0	chr5_-_46896517_46896547|74.5219350532|0	0	IN
chr7_+_63568584_63568603	ENSDART00000161436.2	98	chr7:63458291+63569781	98	19	GAGAAAAAGAACATTAAAA	1	86.517366787	0	1.58404134254e-09	chr7_+_63568584_63568603|86.517366787|0	4.74907113634515e-10	IN
chr6_-_51140056_51140083	ENSDART00000180197.1	75	chr6:51131597-51161198	75	27	AAATGCGTATTCCTACTCTTATTACCT	1	69.2903661488	0	0	chr6_-_51140056_51140083|69.2903661488|0	0	IN
chr8_+_47088249_47088261	ENSDART00000146631.3	50	chr8:47083683+47088380	50	12	GGAACAGAAAAG	1	77.4628781976	0	1.0898796492e-06	chr8_+_47088249_47088261|77.4628781976|0	8.54834152130834e-07	IN
chr11_-_37378583_37378610	ENSDART00000160911.3	52	chr11:37373518-37410838	52	27	CACCTGCTGGACTCCAGGAGGACGAAG	1	69.5453671516	0	0	chr11_-_37378583_37378610|69.5453671516|0	0	IN
chr17_-_31011818_31011842	ENSDART00000193865.1	31	chr17:31009254-31014093	31	24	ATTTCTTCTAAAGCTACCCTACAG	1	77.3959708391	0	0	chr17_-_31011818_31011842|77.3959708391|0	0	IN
chr1_-_19202493_19202502	ENSDART00000131579.3	37	chr1:19195543-19205679	37	9	AGTCCTTTG	1	82.7499108112	0	0.000150833079436	chr1_-_19202493_19202502|82.7499108112|0	6.09358595093923e-05	IN
chr19_+_42755993_42756014	ENSDART00000136873.3	324	chr19:42755046+42758565	324	21	ATGATGCCTCTGATAAGGATG	1	78.642165879	0	3.10329539843e-12	chr19_+_42755993_42756014|78.642165879|0	2.14894768646445e-12	IN
chr3_-_29907470_29907479	ENSDART00000151501.2	152	chr3:29907103-29910005	152	9	GATGAATTG	1	81.4108679017	0	4.30485283953e-05	chr3_-_29907470_29907479|81.4108679017|0	2.06885553151182e-05	IN
chr5_+_37704234_37704240	ENSDART00000149151.3	5	chr5:37703741+37706774	5	6	GAGCGT	1	64.9384789329	0	0.0028788070981	chr5_+_37704234_37704240|64.9384789329|0	0.00287868828822824	IN
chr5_-_34609608_34609614	ENSDART00000050271.9	122	chr5:34609410-34612095	122	6	CGAAAG	1	74.0941422158	0	0.00254782877353	chr5_-_34609608_34609614|74.0941422158|0	0.00242609258962267	IN
chr16_-_41933559_41933580	ENSDART00000111956.4	103	chr16:41933473-41936725	103	21	AAAATGCAGAGCTGGTATAAT	1	82.0298329802	0	2.86615176037e-12	chr16_-_41933559_41933580|82.0298329802|0	1.26820776102932e-12	IN
chr18_-_14785228_14785237	ENSDART00000124843.4	98	chr18:14782792-14792094	98	9	AACTACCAG	1	76.8197042337	0	0.000138407308186	chr18_-_14785228_14785237|76.8197042337|0	0.000114728506487194	IN
chr5_-_1476407_1476431	ENSDART00000092087.7	1	chr5:1472092-1479611	1	24	CCTCCATTTGTCAACAGCAGTCAG	1	74.588768344	0	0	chr5_-_1476407_1476431|74.588768344|0	0	IN
chr15_-_34829739_34829757	ENSDART00000009892.8	224	chr15:34805191-34829881	224	18	ATGACAGCAACTACACAG	1	85.3358639248	0	1.40221345646e-09	chr15_-_34829739_34829757|85.3358639248|0	4.43701186902956e-10	IN
chr8_+_14798551_14798563	ENSDART00000089971.6	223	chr8:14798198+14798661	223	12	GAATGTGATGGG	1	69.5081104689	0	1.04075292273e-07	chr8_+_14798551_14798563|69.5081104689|0	1.03841662491e-07	IN
chr23_-_29619963_29619993	ENSDART00000133902.3	1	chr23:29617611-29630626	1	30	AGAGTTTTGAGGTGACCTTCACCAAAGAAG	1	74.8661027446	0	0	chr23_-_29619963_29619993|74.8661027446|0	0	IN
chr3_-_18346964_18346976	ENSDART00000148132.2	519	chr3:18342860-18349272	519	12	TGGAGTACTCTG	1	74.9197262258	0	1.48918368814e-06	chr3_-_18346964_18346976|74.9197262258|0	1.37929828059047e-06	IN
chr1_-_31460089_31460110	ENSDART00000087115.6	45	chr1:31449443-31471915	45	21	TGTCTCATAGGGAAAGACAGG	1	74.3551857213	0	1.9936940987e-11	chr1_-_31460089_31460110|74.3551857213|0	1.88393745048643e-11	IN
chr2_+_12398929_12398948	ENSDART00000182569.1	67	chr2:12398373+12400255	67	19	AAGAAAAGCTGCATTACAG	1	82.5892568673	0	2.64179789156e-11	chr2_+_12398929_12398948|82.5892568673|0	1.088484857803e-11	IN
chr18_-_35527420_35527438	ENSDART00000036015.9	130	chr18:35520297-35528821	130	18	ACATGAAGCTGCAACGTG	1	85.3170792298	0	4.83282747155e-10	chr18_-_35527420_35527438|85.3170792298|0	1.53105417233235e-10	IN
chr14_-_24106268_24106292	ENSDART00000123152.3	140	chr14:24106062-24107289	140	24	CAAGGAATTATGGGAGGCGACGAG	1	78.1180071416	0	0	chr14_-_24106268_24106292|78.1180071416|0	0	IN
chr9_+_32078678_32078690	ENSDART00000110204.3	136	chr9:32078122+32079471	136	12	CGGAGTGGGAAG	1	85.3795043982	0	3.10363199918e-07	chr9_+_32078678_32078690|85.3795043982|0	9.79426747482748e-08	IN
chr12_+_17986653_17986674	ENSDART00000172062.2	53	chr12:17981779+17987011	53	21	CCTGCTATGGAGGGTGTAGAG	1	75.6640414553	0	4.62474503138e-12	chr12_+_17986653_17986674|75.6640414553|0	4.13724610126565e-12	IN
chr14_+_36703900_36703921	ENSDART00000136233.4	130	chr14:36700427+36704951	130	21	AAATAAGGATTTCAGGCACAG	1	73.1117204734	0	3.99591471023e-12	chr14_+_36703900_36703921|73.1117204734|0	3.88766796532991e-12	IN
chr11_+_7716884_7716911	ENSDART00000180977.1	43	chr11:7710224+7720325	43	27	CTATGAAGATAATAAACCATTTATCAA	1	72.1515633284	0	0	chr11_+_7716884_7716911|72.1515633284|0	0	IN
chr5_-_3263119_3263140	ENSDART00000194825.1	25	chr5:3258671-3266001	25	21	AGCACACTGGACTGCATGCAG	1	72.2407637937	0	6.48814335591e-12	chr5_-_3263119_3263140|72.2407637937|0	6.38622488224883e-12	IN
chr23_+_21269266_21269275	ENSDART00000104268.5	143	chr23:21268854+21269441	143	9	CCATTCAAG	1	70.663515271	0	8.55323000992e-06	chr23_+_21269266_21269275|70.663515271|0	8.50763681736755e-06	IN
chr7_-_23794047_23794068	ENSDART00000146104.4	26	chr7:23789770-23794885	26	21	ACGACTAGAGGATCTTACCTT	1	77.4276173795	0	4.52082815627e-12	chr7_-_23794047_23794068|77.4276173795|0	3.55748763780639e-12	IN
chr1_-_22722045_22722063	ENSDART00000134719.3	30	chr1:22721710-22723730	30	18	AAATTTGTGAAAGCAAGG	1	68.6965585732	0	1.13573150884e-10	chr1_-_22722045_22722063|68.6965585732|0	1.13439146964822e-10	IN
chr20_-_14885284_14885314	ENSDART00000047039.7	20	chr20:14877961-14888300	20	30	GGTGCTGCGCCTCCTCCACCCAGTCAAATT	1	71.0565836921	0	0	chr20_-_14885284_14885314|71.0565836921|0	0	IN
chr6_+_9985080_9985098	ENSDART00000065471.8	179	chr6:9983316+9985205	179	18	TGGTTACTAAGGTTTAAG	1	79.2695819573	0	1.06126663013e-10	chr6_+_9985080_9985098|79.2695819573|0	6.8060002078596e-11	IN
chr18_-_3436675_3436693	ENSDART00000166980.2	22	chr18:3436172-3439357	22	18	ACCAACTGTGGTGGTCGG	1	75.6148712051	0	1.79795733857e-10	chr18_-_3436675_3436693|75.6148712051|0	1.61263113973575e-10	IN
chr15_+_31903342_31903360	ENSDART00000192525.1	50	chr15:31900339+31903610	50	18	CAAATGGAATATCTTGCA	1	74.2940341183	0	1.84684267879e-10	chr15_+_31903342_31903360|74.2940341183|0	1.74845249389932e-10	IN
chr11_+_42619225_42619228	ENSDART00000192028.1	72	chr11:42618785+42619792	72	3	AAG	1	61.5839610809	0	0.0592115878875	chr11_+_42619225_42619228|61.5839610809|0	0.0592115148325885	IN
chr11_+_30955736_30955742	ENSDART00000159997.2	32	chr11:30952838+30959252	32	6	AATCTG	1	60.6224759214	0	0.00608872138372	chr11_+_30955736_30955742|60.6224759214|0	0.0060887188726515	IN
chr1_+_16436982_16436997	ENSDART00000113266.4	91	chr1:16422849+16440840,chr1:16427968+16440840,chr1:16432125+16440840	6,13,72	15	GATTTTAAGCTAGAG	1	67.4440488047	0	3.16358631514e-08	chr1_+_16436982_16436997|67.4440488047|0	3.16227902752431e-08	IN
chr8_-_46854625_46854640	ENSDART00000111124.4	193	chr8:46853021-46855281	193	15	ATAGACAGACCAAAG	1	79.0984886203	0	8.15271050669e-09	chr8_-_46854625_46854640|79.0984886203|0	5.34214894543084e-09	IN
chr5_+_63704126_63704138	ENSDART00000140280.2	130	chr5:63701244+63707522	130	12	GATGAGATAATG	1	75.4612629971	0	1.45798442786e-06	chr5_+_63704126_63704138|75.4612629971|0	1.31804156811022e-06	IN
chr13_+_23193218_23193233	ENSDART00000169447.2	153	chr13:23176409+23196168,chr13:23180768+23196168	71,82	15	CTGCATCACACTAAG	1	73.8242866334	0	5.59557504776e-08	chr13_+_23193218_23193233|73.8242866334|0	5.3655753395887e-08	IN
chr21_+_9692649_9692673	ENSDART00000159899.2	27	chr21:9689227+9696555	27	24	GCCAGGAATCAGCAGATATCGATG	1	77.66114152	0	0	chr21_+_9692649_9692673|77.66114152|0	0	IN
chr12_-_25903110_25903128	ENSDART00000186386.1	437	chr12:25897078-25904432	437	18	GATGAGGCTTTATATGAG	1	76.4395759475	0	4.16775947087e-10	chr12_-_25903110_25903128|76.4395759475|0	3.55385054717772e-10	IN
chr16_-_34990161_34990191	ENSDART00000161729.2	132	chr16:34989947-34993790	132	30	AAGGGATTACTACTCATACTCTTATTATCC	1	75.4105685976	0	0	chr16_-_34990161_34990191|75.4105685976|0	0	IN
chr9_+_38249245_38249269	ENSDART00000137955.3	121	chr9:38247527+38251353	121	24	ATGGTGCTCCTGGTAAAATAGATG	1	79.1194913626	0	0	chr9_+_38249245_38249269|79.1194913626|0	0	IN
chr15_+_1149554_1149563	ENSDART00000152466.2	124	chr15:1148143+1152006	124	9	CTCATCAAG	1	75.6777104309	0	5.73678254271e-05	chr15_+_1149554_1149563|75.6777104309|0	5.12822064288043e-05	IN
chr8_-_43681309_43681312	ENSDART00000166581.2	80	chr8:43680602-43681941	80	3	CAG	1	65.220648623	0	0.0780841322052	chr8_-_43681309_43681312|65.220648623|0	0.0780798978527801	IN
chr1_-_46292801_46292825	ENSDART00000040284.8	34	chr1:46285695-46293385	34	24	CTAATGGCCACCAACACACAGATG	1	81.0346297987	0	0	chr1_-_46292801_46292825|81.0346297987|0	0	IN
chr12_+_47051026_47051037	ENSDART00000186506.1	21	chr12:47044987+47055279	21	11	ATTCTCTTGAT	1	81.83729733	0	9.57115629996e-06	chr12_+_47051026_47051037|81.83729733|0	4.34370134583251e-06	IN
chr7_-_19911577_19911581	ENSDART00000144180.2	1	chr7:19911137-19913464	1	4	ACAG	1	69.3147089034	0	0.0347666581099	chr7_-_19911577_19911581|69.3147089034|0	0.0346995252095763	IN
chr9_+_38264513_38264537	ENSDART00000137955.3	178	chr9:38261647+38266089	178	24	CTGTTAGGAGACTCCAGGAATAAG	1	79.7668532804	0	0	chr9_+_38264513_38264537|79.7668532804|0	0	IN
chr25_+_3365700_3365715	ENSDART00000143824.2	19	chr25:3362943+3365926	19	15	TGGATGGAGAGGAAG	1	83.0020514941	0	1.07829690732e-08	chr25_+_3365700_3365715|83.0020514941|0	4.22732160387795e-09	IN
chr17_-_37083657_37083678	ENSDART00000145669.3	354	chr17:37076356-37085018	354	21	GACGAAGAGCAGAAACAGGCA	1	75.7899303308	0	7.67119701095e-12	chr17_-_37083657_37083678|75.7899303308|0	6.81510403666152e-12	IN
chr24_-_11538627_11538638	ENSDART00000058992.8	43	chr24:11532857-11539348	43	11	TGGGTGATCAG	1	74.1633719521	0	6.03122680809e-06	chr24_-_11538627_11538638|74.1633719521|0	5.73190475616769e-06	IN
chr20_+_46756121_46756149	ENSDART00000145294.3	69	chr20:46756008+46758675	69	28	CACTGGTGTGAGAGATCAGGAGACGGAG	1	73.2210258493	0	0	chr20_+_46756121_46756149|73.2210258493|0	0	IN
chr11_+_13463690_13463699	ENSDART00000102553.5	130	chr11:13452439+13480128	130	9	CTGCCTCAG	1	85.5067713867	0	0.00041231951321	chr11_+_13463690_13463699|85.5067713867|0	0.000129134386217866	IN
chr5_+_31796069_31796099	ENSDART00000098163.6	1	chr5:31795699+31796971	1	30	GAGGGGTCATATTTGTGCCCCTATAATGTA	1	68.0987185048	0	0	chr5_+_31796069_31796099|68.0987185048|0	0	IN
chr3_+_56286228_56286258	ENSDART00000166709.2	93	chr3:56284165+56293193	93	30	GCCTGTCAGTTCAATATCCACCTGCTGAAG	1	72.118342979	0	0	chr3_+_56286228_56286258|72.118342979|0	0	IN
chr20_-_872683_872707	ENSDART00000142361.4	103	chr20:866501-874772	103	24	GAATTTGAGTTTGGATGATTTAAG	1	86.4685532458	0	0	chr20_-_872683_872707|86.4685532458|0	0	IN
chr24_-_9001685_9001712	ENSDART00000150185.2	1	chr24:8999799-9001997	1	27	AGGACACTGGCTCGACAAACTCAGAAG	1	72.5679629953	0	0	chr24_-_9001685_9001712|72.5679629953|0	0	IN
chr11_+_40552899_40552929	ENSDART00000184673.1	3	chr11:40549867+40556039	3	30	AGCGTTTTAACATAAACGATTCTTCAAAAG	1	80.5598675495	0	0	chr11_+_40552899_40552929|80.5598675495|0	0	IN
chr8_+_50163595_50163607	ENSDART00000056074.6	33	chr8:50163458+50168418	33	12	TTTCACGCCACG	1	71.7421743685	0	1.15111403987e-06	chr8_+_50163595_50163607|71.7421743685|0	1.13809636737017e-06	IN
chr1_+_26474116_26474128	ENSDART00000159318.2	119	chr1:26473860+26476246	119	12	ATGATTCTGAAG	1	77.4429680719	0	5.51808473248e-07	chr1_+_26474116_26474128|77.4429680719|0	4.33606259342412e-07	IN
chr24_+_17211572_17211596	ENSDART00000149134.3	87	chr24:17209756+17211801	87	24	CAGCATGTCTACAACGAAAACTAG	1	81.2108311622	0	0	chr24_+_17211572_17211596|81.2108311622|0	0	IN
chr8_-_22527087_22527102	ENSDART00000134542.3	28	chr8:22526393-22529733	28	15	GGTAAAGTTGAAAAG	1	84.6256635749	0	1.20817275073e-08	chr8_-_22527087_22527102|84.6256635749|0	4.02415079037155e-09	IN
chr5_+_45274946_45274960	ENSDART00000041412.9	205	chr5:45274528+45282867	205	14	TTCAAGAGGAAAAT	1	76.0068731671	0	1.21086479288e-07	chr5_+_45274946_45274960|76.0068731671|0	1.06216196837927e-07	IN
chr23_+_1691858_1691867	ENSDART00000044776.6	53	chr23:1691737+1693841	53	9	AGTGCTGAG	1	78.2389548974	0	3.11578428728e-05	chr23_+_1691858_1691867|78.2389548974|0	2.25857920308492e-05	IN
chr4_+_20969394_20969418	ENSDART00000005847.9	85	chr4:20966469+20970113	85	24	GTGGCTGATTCCATCCCTGCCCAG	1	84.6348219618	0	0	chr4_+_20969394_20969418|84.6348219618|0	0	IN
chr6_+_3122512_3122524	ENSDART00000181271.1	106	chr6:3115208+3132942	106	12	ACCAGCGGGAAG	1	76.461092951	0	4.12528483573e-06	chr6_+_3122512_3122524|76.461092951|0	3.51230771045152e-06	IN
chr21_+_17052046_17052064	ENSDART00000047201.6	58	chr21:17051613+17052161	58	18	AACTGCCTGCTGAAGAGG	1	71.264619665	0	2.98996383208e-11	chr21_+_17052046_17052064|71.264619665|0	2.96556112999724e-11	IN
chr16_+_25323761_25323767	ENSDART00000086409.6	103	chr16:25321357+25324021	103	6	ATATCG	1	70.2917018108	0	0.0025278524291	chr16_+_25323761_25323767|70.2917018108|0	0.00251758379649258	IN
chr2_+_1897226_1897255	ENSDART00000111613.4	4	chr2:1892234+1902881	4	29	GTCAGACAGCCTGAGCAGACACACATGAT	1	75.9400155953	0	0	chr2_+_1897226_1897255|75.9400155953|0	0	IN
chr23_+_6290415_6290429	ENSDART00000139795.2	43	chr23:6279052+6298526	43	14	ACATCTCCATCGAT	1	66.3964444566	0	2.83122022604e-07	chr23_+_6290415_6290429|66.3964444566|0	2.83075868412475e-07	IN
chr13_+_30082970_30082979	ENSDART00000110061.4	959	chr13:30055400+30083335	959	9	GAAGTGGAG	1	76.8853019806	0	0.000415983680741	chr13_+_30082970_30082979|76.8853019806|0	0.000343025108996642	IN
chr10_+_15986962_15986968	ENSDART00000189687.1	504	chr10:15986683+15988752	504	6	GGAGAG	1	72.0855442085	0	0.00196168972048	chr10_+_15986962_15986968|72.0855442085|0	0.00193382847610679	IN
chr11_-_10716668_10716687	ENSDART00000167112.2	1	chr11:10714400-10716790	1	19	TCACTACCACGAGCCATTC	1	61.6978240409	0	3.36370931109e-11	chr11_-_10716668_10716687|61.6978240409|0	3.36370931108831e-11	IN
chr7_+_16997555_16997564	ENSDART00000173541.2	26	chr7:16996198+16999156	26	9	GTGTATGAG	1	80.9271849015	0	4.38829571577e-05	chr7_+_16997555_16997564|80.9271849015|0	2.25312173685044e-05	IN
chr17_-_15464498_15464528	ENSDART00000156905.3	12	chr17:15464416-15465279	12	30	AAGAAAAACCTAAGGCAGCACCAAAGAAAG	1	78.5891990297	0	0	chr17_-_15464498_15464528|78.5891990297|0	0	IN
chr7_+_29939827_29939833	ENSDART00000136555.4	243	chr7:29939719+29940131	243	6	ACGAGG	1	70.9245344776	0	0.000383303778333	chr7_+_29939827_29939833|70.9245344776|0	0.000380840488823253	IN
chr12_+_8868165_8868185	ENSDART00000021628.9	14	chr12:8866167+8871137	14	20	CCCTGCTCTCTCCAGTGCAG	1	74.6998849324	0	1.75717218553e-11	chr12_+_8868165_8868185|74.6998849324|0	1.64123159507312e-11	IN
chr12_-_7790216_7790240	ENSDART00000148673.3	298	chr12:7785561-7792778	298	24	ATGATGGTGAATAGAACGACAGAG	1	70.7553528307	0	0	chr12_-_7790216_7790240|70.7553528307|0	0	IN
chr3_-_40913438_40913444	ENSDART00000055201.5	66	chr3:40910490-40913560	66	6	AACAAA	1	77.1698137502	0	0.00291399086239	chr3_-_40913438_40913444|77.1698137502|0	0.00234657428900553	IN
chr20_-_43204833_43204854	ENSDART00000152888.3	96	chr20:43199037-43208909	96	21	GAGATTGCTGAAGGTGATCAG	1	82.1140850379	0	8.74589289879e-12	chr20_-_43204833_43204854|82.1140850379|0	3.82749387739523e-12	IN
chr11_+_30712183_30712197	ENSDART00000161662.2	2	chr11:30706626+30721509	2	14	CTGGACGAGGACAG	1	80.9701555969	0	2.16314196444e-07	chr11_+_30712183_30712197|80.9701555969|0	1.1041076453111e-07	IN
chr23_+_20631635_20631644	ENSDART00000146008.3	68	chr23:20631431+20635212	68	9	GAGTTGAAG	1	71.1095900638	0	5.61459995512e-05	chr23_+_20631635_20631644|71.1095900638|0	5.57348181896566e-05	IN
chr9_+_44734237_44734251	ENSDART00000086176.7	1	chr9:44722528+44742489	1	14	GACAAGTTTGGAAG	1	66.2483523591	0	2.90208803322e-07	chr9_+_44734237_44734251|66.2483523591|0	2.90167481931114e-07	IN
chr5_+_8984198_8984219	ENSDART00000091397.5	95	chr5:8980202+8988431	95	21	TCAACATCACAAAAAATGCTG	1	75.4918690577	0	7.28661575522e-12	chr5_+_8984198_8984219|75.4918690577|0	6.57718324248435e-12	IN
chr19_-_35149907_35149916	ENSDART00000054274.6	3	chr19:35139465-35151596	3	9	GGCCAGGGG	1	71.9148881813	0	0.000180555970501	chr19_-_35149907_35149916|71.9148881813|0	0.000178264519809401	IN
chr5_+_65590940_65590970	ENSDART00000159921.2	2	chr5:65587618+65594638	2	30	AGGGTACTTACATGACAGAGGGTACTGCAG	1	61.6965501399	0	0	chr5_+_65590940_65590970|61.6965501399|0	0	IN
chr2_+_16813104_16813125	ENSDART00000145778.3	115	chr2:16811917+16814440,chr2:16812133+16814440	3,112	21	GGTGGATTCAGGTCACTGCAG	1	77.1555245565	0	2.02682315376e-12	chr2_+_16813104_16813125|77.1555245565|0	1.63413726994577e-12	IN
chr11_+_12751941_12751944	ENSDART00000081335.7	210	chr11:12751847+12752188	210	3	CAG	1	84.008521855	0	0.0201799673518	chr11_+_12751941_12751944|84.008521855|0	0.00710178036598608	IN
chr9_+_44734233_44734251	ENSDART00000086176.7	311	chr9:44722528+44742489	311	18	CAAGGACAAGTTTGGAAG	1	70.8012576218	0	1.13340092867e-09	chr9_+_44734233_44734251|70.8012576218|0	1.12673015362219e-09	IN
chr21_-_18069364_18069379	ENSDART00000176716.2	82	chr21:18066005-18069525	82	15	ATCAGATACATGCAG	1	83.3687602111	0	1.27365636926e-08	chr21_-_18069364_18069379|83.3687602111|0	4.78930139991007e-09	IN
chr18_+_12203917_12203943	ENSDART00000168386.2	18	chr18:12197085+12206869	18	26	GAAATGCTATCTGATCTAGAGGGCAG	1	77.9286224506	0	0	chr18_+_12203917_12203943|77.9286224506|0	0	IN
chr21_-_41328433_41328457	ENSDART00000187546.1	11	chr21:41325922-41331391	11	24	CAAGGAATTATGGGAGGCGACGAG	1	80.6808333468	0	0	chr21_-_41328433_41328457|80.6808333468|0	0	IN
chr15_-_9385106_9385133	ENSDART00000122117.3	65	chr15:9382539-9385541	65	27	TTCAACAATATCTTTGGGGTTGTTCAG	1	82.6979828584	0	0	chr15_-_9385106_9385133|82.6979828584|0	0	IN
chr17_+_39711058_39711079	ENSDART00000075743.7	103	chr17:39710137+39715566	103	21	CTGCCAGTTAGCTGTAAAAAG	1	73.9800523888	0	4.79971618006e-12	chr17_+_39711058_39711079|73.9800523888|0	4.58444393558466e-12	IN
chr8_+_53612976_53612994	ENSDART00000190022.1	71	chr8:53611419+53616525	71	18	CGTTCGCAGGCTCAGAAG	1	83.4025991497	0	2.88991941488e-10	chr8_+_53612976_53612994|83.4025991497|0	1.08265618692371e-10	IN
chr23_-_22635933_22635957	ENSDART00000132733.3	17	chr23:22635794-22638665	17	24	CATCAAGGCCTTCAAGTACAGGTG	1	77.4241469446	0	0	chr23_-_22635933_22635957|77.4241469446|0	0	IN
chr16_-_6192079_6192106	ENSDART00000038495.9	458	chr16:6191687-6192210	458	27	ACGTCTTTAGCAGAAGTAGATGTGCAG	1	72.2721148696	0	0	chr16_-_6192079_6192106|72.2721148696|0	0	IN
chr16_+_5629669_5629672	ENSDART00000140226.2	329	chr16:5629342+5631574	329	3	GAG	1	80.3080954471	0	0.126989213205	chr16_+_5629669_5629672|80.3080954471|0	0.0709773156654894	IN
chr7_+_7027553_7027568	ENSDART00000157634.3	7	chr7:6949763+7030006	7	15	GTACGAGAGTATCAG	1	66.3303108666	0	2.91853169188e-07	chr7_+_7027553_7027568|66.3303108666|0	2.91808376573499e-07	IN
chr2_-_51286943_51286947	ENSDART00000171693.2	101	chr2:51286741-51287066	101	4	ACCT	1	68.5948185646	0	0.00482539323866	chr2_-_51286943_51286947|68.5948185646|0	0.00482015092421118	IN
chr19_-_41885065_41885095	ENSDART00000087055.6	252	chr19:41884952-41888412	252	30	CTAAGTCAGGGATGCAAACATGGATCATTG	1	74.1812873912	0	0	chr19_-_41885065_41885095|74.1812873912|0	0	IN
chr22_-_36976470_36976494	ENSDART00000157966.2	67	chr22:36973727-36978362	67	24	ATTTTGCGAGCTAACAGGCAACTG	1	76.7189922759	0	0	chr22_-_36976470_36976494|76.7189922759|0	0	IN
chr2_-_24427642_24427651	ENSDART00000033922.9	36	chr2:24421945-24432382	36	9	GGATGCCAT	1	72.8918015314	0	0.000155317642408	chr2_-_24427642_24427651|72.8918015314|0	0.000151636160551361	IN
chr20_+_29777487_29777517	ENSDART00000146366.3	66	chr20:29770179+29779774	66	30	GGTAAAGTACCGTCTTTGAAAAAGAAGCAG	1	73.081941323	0	0	chr20_+_29777487_29777517|73.081941323|0	0	IN
chr17_-_7409897_7409909	ENSDART00000162002.2	34	chr17:7401365-7413457	34	12	AAGGTGATCTAG	1	70.9640065869	0	2.81165890037e-06	chr17_-_7409897_7409909|70.9640065869|0	2.79307675310481e-06	IN
chr3_+_22799470_22799500	ENSDART00000112270.5	7	chr3:22796929+22802772	7	30	GATGTCAGACACTCCCTACTCGTGCCCGAG	1	75.3016369932	0	0	chr3_+_22799470_22799500|75.3016369932|0	0	IN
chr21_+_20029592_20029613	ENSDART00000132653.3	3	chr21:19997124+20031313	3	21	TCGACATCTCAAAAAATGCTG	1	81.6971686334	0	3.03437275306e-11	chr21_+_20029592_20029613|81.6971686334|0	1.40305544960029e-11	IN
chr17_+_50780929_50780950	ENSDART00000191938.1	118	chr17:50778273+50783835	118	21	CCAGGCTTTGTCAGGGACTTG	1	72.9559290327	0	4.91784390988e-12	chr17_+_50780929_50780950|72.9559290327|0	4.79660755559053e-12	IN
chr15_+_24033019_24033034	ENSDART00000153951.3	48	chr15:24028119+24035827	48	15	CAGAAGCTGATGAAG	1	71.343553441	0	2.79724186036e-08	chr15_+_24033019_24033034|71.343553441|0	2.77313220164999e-08	IN
chr24_-_39783449_39783464	ENSDART00000134251.3	76	chr24:39781869-39784192	76	15	TGAATGGGAGAGTCT	1	76.3820165257	0	8.38190317154e-09	chr24_-_39783449_39783464|76.3820165257|0	7.17591541743445e-09	IN
chr17_+_35182500_35182527	ENSDART00000026152.11	62	chr17:35182276+35184855	62	27	CTGCAAGGGACATTCTTTACTGAAAGG	1	74.0281088229	0	0	chr17_+_35182500_35182527|74.0281088229|0	0	IN
chr8_+_2784005_2784020	ENSDART00000160551.2	134	chr8:2781239+2786995,chr8:2781239+2786998	127,7	15	TTCCAGTGGAGACAT	1	76.6059075235	0	2.08710841942e-08	chr8_+_2784005_2784020|76.6059075235|0	1.75848779981891e-08	IN
chr24_-_18610670_18610694	ENSDART00000176165.2	23	chr24:18599320-18611757	23	24	AGAATGGTTGTGCACCTCTGTCAG	1	74.0635690737	0	0	chr24_-_18610670_18610694|74.0635690737|0	0	IN
chr19_-_35172669_35172681	ENSDART00000146394.4	333	chr19:35170269-35175105	333	12	GCCAACTCTCAG	1	62.2702993678	0	1.1222430728e-06	chr19_-_35172669_35172681|62.2702993678|0	1.12224011872275e-06	IN
chr5_+_58409790_58409793	ENSDART00000180759.1	28	chr5:58409694+58410012	28	3	AAG	1	69.1479022534	0	0.0188034796255	chr5_+_58409790_58409793|69.1479022534|0	0.0187716363217898	IN
chr7_-_48068564_48068573	ENSDART00000124075.3	622	chr7:48063550-48069751	622	9	AACTGCAGG	1	76.4680849834	0	9.22041350919e-05	chr7_-_48068564_48068573|76.4680849834|0	7.84646897823427e-05	IN
chr9_+_38253434_38253461	ENSDART00000137955.3	53	chr9:38251461+38255776	53	27	GATCCAGATCAGCTAACACAACTAGTG	1	68.9545522748	0	0	chr9_+_38253434_38253461|68.9545522748|0	0	IN
chr14_+_49022682_49022705	ENSDART00000128508.3	66	chr14:49022373+49028475	66	23	GATGAGTCTGTCTCTGTGCTAAG	1	72.8859535908	0	0	chr14_+_49022682_49022705|72.8859535908|0	0	IN
chr6_+_41491938_41491953	ENSDART00000065006.5	104	chr6:41491832+41493344	104	15	GGCAGAGTTAAACAG	1	84.7209221892	0	5.43150235899e-09	chr6_+_41491938_41491953|84.7209221892|0	1.79532055888387e-09	IN
chr3_+_53250182_53250204	ENSDART00000031234.9	54	chr3:53248553+53253822	54	22	CTGATATTTTCCTGAGCTTCAG	1	82.4110485185	0	1.16417986362e-12	chr3_+_53250182_53250204|82.4110485185|0	4.90496532279394e-13	IN
chr6_-_15549174_15549204	ENSDART00000141597.4	17	chr6:15548995-15549540	17	30	GTGGAAGAAAGGTCAGACTTTTTGGAAAAG	1	88.7049125944	0	0	chr6_-_15549174_15549204|88.7049125944|0	0	IN
chr17_-_12441270_12441288	ENSDART00000149551.2	36	chr17:12440956-12441518	36	18	GTCTCAGAGGAGAGAGAG	1	84.7951816808	0	3.06954461848e-11	chr17_-_12441270_12441288|84.7951816808|0	1.00873753794417e-11	IN
chr17_-_8137057_8137070	ENSDART00000148520.3	25	chr17:8136820-8169707	25	13	CTCTTCTGTGCTG	1	74.066841863	0	1.91328398391e-06	chr17_-_8137057_8137070|74.066841863|0	1.82323136099782e-06	IN
chr24_+_5982715_5982730	ENSDART00000131768.2	155	chr24:5976318+5986536	155	15	TGGCTTAAAGCCAAG	1	72.7943316875	0	3.71037451874e-08	chr24_+_5982715_5982730|72.7943316875|0	3.62756403804454e-08	IN
chr19_-_22468120_22468135	ENSDART00000090669.7	29	chr19:22466451-22475334	29	15	CACTGGAAGGCAGAG	1	77.8257605715	0	3.22470435909e-08	chr19_-_22468120_22468135|77.8257605715|0	2.4416196398036e-08	IN
chr8_-_22725838_22725868	ENSDART00000182167.1	12	chr8:22637783-22739266	12	30	GCCAGAAGGAGACTCCTTCAACAAAGACAG	1	72.1065882953	0	0	chr8_-_22725838_22725868|72.1065882953|0	0	IN
chr6_+_55002291_55002300	ENSDART00000113331.4	275	chr6:55000819+55004416	275	9	GTCTATGAG	1	85.7968602154	0	5.34043360543e-05	chr6_+_55002291_55002300|85.7968602154|0	1.64672505967856e-05	IN
chr9_-_592952_592982	ENSDART00000115030.4	28	chr9:591074-595278	28	30	CCCAACCGGCTGGGCAAGCTGGCGGAGCAG	1	69.5500838895	0	0	chr9_-_592952_592982|69.5500838895|0	0	IN
chr12_+_24542735_24542762	ENSDART00000111239.4	26	chr12:24537847+24549451	26	27	TTGCATTGCTGAAAGCTGACTTGCAAG	1	71.6528613461	0	0	chr12_+_24542735_24542762|71.6528613461|0	0	IN
chr14_-_31813517_31813538	ENSDART00000148550.3	105	chr14:31806815-31813969	105	21	AGGATGTCTTATATCCTGAAG	1	83.6289790519	0	6.33182395404e-12	chr14_-_31813517_31813538|83.6289790519|0	2.31514807325084e-12	IN
chr20_-_28842036_28842063	ENSDART00000046035.7	208	chr20:28835833-28842392	208	27	GAAGATTCACCGAGATTTCACGGTGTG	1	82.9217795734	0	0	chr20_-_28842036_28842063|82.9217795734|0	0	IN
chr5_-_27930758_27930785	ENSDART00000132740.3	140	chr5:27925190-27936155	140	27	CCACCATAGAAGCAAAGGAGGGTCGAG	1	74.3696836218	0	0	chr5_-_27930758_27930785|74.3696836218|0	0	IN
chr25_-_1647431_1647449	ENSDART00000179460.2	145	chr25:1644868-1648073	145	18	ATCCAACTGTTTGCACCG	1	73.6654312047	0	1.80932602234e-10	chr25_-_1647431_1647449|73.6654312047|0	1.74138925501666e-10	IN
chr10_+_4904244_4904268	ENSDART00000101431.5	16	chr10:4896817+4910884	16	24	TTTGTCCACTCAGTTACCTCTGAG	1	78.0251244035	0	0	chr10_+_4904244_4904268|78.0251244035|0	0	IN
chr4_+_9949584_9949614	ENSDART00000091599.6	63	chr4:9944189+9953762	63	30	CCGGGCCAGGAGGACAGAGAGGAGAGCTCG	1	69.8437089752	0	0	chr4_+_9949584_9949614|69.8437089752|0	0	IN
chr21_+_31979462_31979476	ENSDART00000135591.2	2	chr21:31976344+31979748	2	14	GATTTGAGACACAG	1	69.218328038	0	4.9272783742e-08	chr21_+_31979462_31979476|69.218328038|0	4.91845744132746e-08	IN
chr18_+_41235464_41235494	ENSDART00000145863.3	120	chr18:41232799+41250937	120	30	GCTGCTGGTTGGGGCATTTGCACACGGCTG	1	77.3046715534	0	0	chr18_+_41235464_41235494|77.3046715534|0	0	IN
chr9_+_38268829_38268832	ENSDART00000137955.3	320	chr9:38268523+38269603	320	3	AGA	1	71.4561327474	0	0.0633941360444	chr9_+_38268829_38268832|71.4561327474|0	0.0628037252122311	IN
chr7_+_25861034_25861058	ENSDART00000148780.4	53	chr7:25859379+25861347	53	24	GTATCCAAGAGGCCAAATTTCAGG	1	80.7568014261	0	0	chr7_+_25861034_25861058|80.7568014261|0	0	IN
chr7_+_25284604_25284616	ENSDART00000167326.3	41	chr7:25284483+25292284	41	12	GATTTCTCGATC	1	77.6193951684	0	1.81258491827e-06	chr7_+_25284604_25284616|77.6193951684|0	1.40071410115183e-06	IN
chr7_+_24968660_24968687	ENSDART00000159955.2	1	chr7:24965010+24974900	1	27	AAATCTGTCATTCAGATTCCCCAGAAG	1	83.1746507329	0	0	chr7_+_24968660_24968687|83.1746507329|0	0	IN
chr1_+_38796085_38796106	ENSDART00000136300.4	72	chr1:38795860+38797329	72	21	CTTTCCATCTGTGGCACACAG	1	76.6725433928	0	1.28252963805e-12	chr1_+_38796085_38796106|76.6725433928|0	1.07525099934946e-12	IN
chr2_+_16188907_16188931	ENSDART00000177639.2	11	chr2:16185082+16189205	11	24	CTGTGGACTGAGGAGGTGAAGCAG	1	74.1692087631	0	0	chr2_+_16188907_16188931|74.1692087631|0	0	IN
chr1_-_47028861_47028876	ENSDART00000132378.4	306	chr1:47027389-47030467	306	15	GTGAAGGGAGAGTGG	1	73.6993850199	0	1.11285770599e-08	chr1_-_47028861_47028876|73.6993850199|0	1.07025135420713e-08	IN
chr17_-_7959046_7959074	ENSDART00000148520.3	6	chr17:7955865-7963191	6	28	CACTAACACTGAAGCTGTCATTAGCAAG	1	70.2065385186	0	0	chr17_-_7959046_7959074|70.2065385186|0	0	IN
chr5_-_26402327_26402348	ENSDART00000146070.4	123	chr5:26387835-26405295,chr5:26396825-26405295	111,12	21	GACAATGTGACTAATATGAAG	1	80.7923553692	0	7.50066675437e-12	chr5_-_26402327_26402348|80.7923553692|0	3.92308407981545e-12	IN
chr3_-_3314454_3314481	ENSDART00000193140.1	33	chr3:3314146-3317015	33	27	ATTGTGTTCCTGTCTATGGTCAGTTCG	1	81.1414437836	0	0	chr3_-_3314454_3314481|81.1414437836|0	0	IN
chr5_-_29321391_29321397	ENSDART00000141154.3	158	chr5:29320060-29325546	158	6	ACAACG	1	78.3003156927	0	0.00520871042465	chr5_-_29321391_29321397|78.3003156927|0	0.00375025033785192	IN
chr8_+_3899549_3899573	ENSDART00000122454.3	305	chr8:3897213+3902618	305	24	AAATAAGGAGAGTCACTTCTGAAA	1	83.2196056258	0	0	chr8_+_3899549_3899573|83.2196056258|0	0	IN
chr6_-_11310769_11310790	ENSDART00000151125.2	110	chr6:11309648-11312020	110	21	ATTGAGGACTTGGCTATTCAG	1	74.0682681954	0	2.08455475104e-12	chr6_-_11310769_11310790|74.0682681954|0	1.98641103565933e-12	IN
chr1_+_19977037_19977043	ENSDART00000158344.2	560	chr1:19971414+19978030,chr1:19975841+19978030	431,129	6	AGAGAG	1	72.7351527485	0	0.00207589966006	chr1_+_19977037_19977043|72.7351527485|0	0.00203124122360454	IN
chr12_-_8974149_8974161	ENSDART00000125230.3	298	chr12:8969799-8976834	298	12	AGTCAACAGAGG	1	70.1611090228	0	1.63423695265e-06	chr12_-_8974149_8974161|70.1611090228|0	1.62821162896787e-06	IN
chr17_-_266940_266955	ENSDART00000182587.1	127	chr17:262961-267223	127	15	CAGTTCATCAGAAAG	1	75.0685852938	0	1.54359439675e-08	chr17_-_266940_266955|75.0685852938|0	1.42093680155497e-08	IN
chr1_+_26491143_26491164	ENSDART00000193833.1	29	chr1:26490001+26495636	29	21	GGTGATAAGCTCAACCGAAGG	1	85.9901401592	0	4.98268093452e-12	chr1_+_26491143_26491164|85.9901401592|0	1.52255985597094e-12	IN
chr2_-_24417998_24418007	ENSDART00000033922.9	156	chr2:24416808-24420457	156	9	AGCTCAGAA	1	77.4336880279	0	5.41791547611e-05	chr2_-_24417998_24418007|77.4336880279|0	4.26101210045937e-05	IN
chr19_-_11076810_11076816	ENSDART00000059102.7	60	chr19:11076565-11078746	60	6	TTTAAT	1	75.4894631615	0	0.00206828607071	chr19_-_11076810_11076816|75.4894631615|0	0.00186712670261679	IN
chr11_+_7729468_7729486	ENSDART00000193386.1	153	chr11:7722134+7734758,chr11:7726802+7731281,chr11:7726802+7734758	1,64,88	18	TGACCTACAGAGAGACAA	1	66.9041544733	0	2.53351117863e-10	chr11_+_7729468_7729486|66.9041544733|0	2.53285947771076e-10	IN
chr5_-_33378789_33378810	ENSDART00000085636.6	1	chr5:33378618-33381718	1	21	ATCCGCTGTTCTCCAATGCAG	1	79.3593948541	0	2.73114864058e-12	chr5_-_33378789_33378810|79.3593948541|0	1.73161485150786e-12	IN
chr2_+_1763454_1763469	ENSDART00000111613.4	109	chr2:1759660+1770943	109	15	AAGTGGAGCAAAAAG	1	68.8767005511	0	4.09781923949e-08	chr2_+_1763454_1763469|68.8767005511|0	4.09222770114681e-08	IN
chr11_-_10487754_10487784	ENSDART00000168001.2	17	chr11:10485796-10491863	17	30	GTGCTACCAAGACACGCGGTTTTAAAAAAG	1	77.3165607065	0	0	chr11_-_10487754_10487784|77.3165607065|0	0	IN
chr7_+_73083397_73083415	ENSDART00000174340.2	23	chr7:73070598+73084289,chr7:73075694+73084289	5,18	18	AGCCCTACAGAGAGACAA	1	72.5278086797	0	4.87318629894e-10	chr7_+_73083397_73083415|72.5278086797|0	4.78115214086472e-10	IN
chr11_+_23820259_23820277	ENSDART00000112655.4	232	chr11:23810241+23821474	232	18	CAAAGATCCAGCAAGAGC	1	70.8670723181	0	6.37271568849e-10	chr11_+_23820259_23820277|70.8670723181|0	6.33340269118321e-10	IN
chr15_+_17293598_17293601	ENSDART00000134512.3	792	chr15:17293177+17296668	792	3	ACG	1	83.9660774234	0	0.191563363001	chr15_+_17293598_17293601|83.9660774234|0	0.0676936337962599	IN
chr5_-_26325883_26325901	ENSDART00000146070.4	182	chr5:26322746-26330153	182	18	AGGAATGGTTTAATCAAG	1	78.2773766877	0	4.19788648287e-10	chr5_-_26325883_26325901|78.2773766877|0	3.03014058289364e-10	IN
chr8_+_47617258_47617288	ENSDART00000007624.10	68	chr8:47614710+47619924	68	30	TGCAAAACTGAGGGGCTGACCAATTACCAG	1	77.7732237176	0	0	chr8_+_47617258_47617288|77.7732237176|0	0	IN
chr20_-_25874816_25874834	ENSDART00000063154.5	231	chr20:25873643-25875111	231	18	AGCTTCCTAAAGCTGAAG	1	71.3126954529	0	8.21955836727e-11	chr20_-_25874816_25874834|71.3126954529|0	8.15021383715475e-11	IN
chr16_-_29094329_29094350	ENSDART00000009826.10	16	chr16:29091779-29096863	16	21	ACAGATGAAGAGCTGGAGTTG	1	75.3849573072	0	4.49329462526e-12	chr16_-_29094329_29094350|75.3849573072|0	4.07729405793589e-12	IN
chr2_+_43271518_43271530	ENSDART00000160077.3	35	chr2:43270566+43273163	35	12	TTTGATTTGCAG	1	78.153152122	0	6.00935710748e-07	chr2_+_43271518_43271530|78.153152122|0	4.39693244147499e-07	IN
chr6_+_10519566_10519587	ENSDART00000151288.2	98	chr6:10513309+10522302	98	21	ATAATGGCCGTAGTATTAAAG	1	83.0280063089	0	7.96518406787e-12	chr6_+_10519566_10519587|83.0280063089|0	3.1131763833514e-12	IN
chr13_+_2869629_2869656	ENSDART00000170602.2	72	chr13:2869413+2871689	72	27	AAATGTGTTGCTGGTCTGGATTTAAAG	1	91.2308389083	0	0	chr13_+_2869629_2869656|91.2308389083|0	0	IN
chr8_-_21054247_21054268	ENSDART00000100288.4	4	chr8:21054133-21054633,chr8:21054133-21056968	2,2	21	AGGGAGATCTCAGTCTCAAAG	1	68.4691434974	0	4.21884749358e-13	chr8_-_21054247_21054268|68.4691434974|0	4.21440660147709e-13	IN
chr25_+_24461659_24461686	ENSDART00000083407.6	23	chr25:24458783+24499150	23	27	CGGGATTTTGCTCTGGCCATTGTGAAG	1	80.3983798534	0	0	chr25_+_24461659_24461686|80.3983798534|0	0	IN
chr13_-_43527214_43527241	ENSDART00000084416.6	3	chr13:43527013-43528891	3	27	ACCAGGTCACCCACACCATCTGCTGAG	1	84.8725435697	0	0	chr13_-_43527214_43527241|84.8725435697|0	0	IN
chr6_-_20776813_20776840	ENSDART00000159916.2	71	chr6:20774823-20783343	71	27	ATTCTGATTCTAGTGATGAAATGGAAG	1	87.4729676605	0	0	chr6_-_20776813_20776840|87.4729676605|0	0	IN
chr17_+_50281771_50281793	ENSDART00000154503.3	101	chr17:50278889+50284782	101	22	GCACTTTGTGGACGATATTAAG	1	69.6684792009	0	1.3027356971e-12	chr17_+_50281771_50281793|69.6684792009|0	1.29940502802128e-12	IN
chr25_-_35094757_35094782	ENSDART00000127909.3	26	chr25:35093288-35095023	26	25	CAACTGCGGAAGCAAACACCAACAG	1	80.0504221467	0	0	chr25_-_35094757_35094782|80.0504221467|0	0	IN
chr17_-_7996481_7996496	ENSDART00000148520.3	93	chr17:7995825-7999787	93	15	GCTTGCCGTAGACAG	1	85.6118641363	0	1.43445503253e-08	chr17_-_7996481_7996496|85.6118641363|0	4.46605896708974e-09	IN
chr5_+_23141946_23141955	ENSDART00000003428.10	51	chr5:23140553+23143357	51	9	GTGTGGAGG	1	85.1572176103	0	4.15882763856e-05	chr5_+_23141946_23141955|85.1572176103|0	1.33135628372916e-05	IN
chr3_-_26898208_26898214	ENSDART00000156150.3	223	chr3:26897457-26900104	223	6	TCTCAT	1	77.5399903817	0	0.00251168080964	chr3_-_26898208_26898214|77.5399903817|0	0.00195577245049661	IN
chr22_+_20233977_20233994	ENSDART00000088603.4	10	chr22:20233342+20238687	10	17	TTCATGGAGGGAAAGGG	1	80.2404164774	0	1.21053744806e-09	chr22_+_20233977_20233994|80.2404164774|0	6.82861656109424e-10	IN
chr13_+_36783816_36783831	ENSDART00000111832.5	233	chr13:36781467+36783922	233	15	GGAAACACAAATGAG	1	82.5275986215	0	8.86211637408e-09	chr13_+_36783816_36783831|82.5275986215|0	3.67945141022119e-09	IN
chr16_-_6839956_6839983	ENSDART00000149778.2	26	chr16:6833163-6842352	26	27	TAATTTAACCTACATCCTGGGAAAGAA	1	78.5650745629	0	0	chr16_-_6839956_6839983|78.5650745629|0	0	IN
chr6_-_1509794_1509811	ENSDART00000067586.8	1	chr6:1507570-1511563	1	17	ATGAGTTGAGTTTCCGG	1	77.2906944834	0	9.03128238861e-10	chr6_-_1509794_1509811|77.2906944834|0	7.19576953578382e-10	IN
chr21_+_31979455_31979476	ENSDART00000135591.2	194	chr21:31976344+31979748	194	21	AAACAAGGATTTGAGACACAG	1	79.640697887	0	3.00115488017e-12	chr21_+_31979455_31979476|79.640697887|0	1.83453252589061e-12	IN
chr19_+_33061235_33061253	ENSDART00000193791.1	82	chr19:33059667+33065384	82	18	ATGTCTTCAGACGGCAAG	1	75.4513804947	0	3.23723270412e-10	chr19_+_33061235_33061253|75.4513804947|0	2.92794788414596e-10	IN
chr8_-_13254983_13254992	ENSDART00000014528.9	45	chr8:13248307-13257703	45	9	AGCTCAGAA	1	75.2234638326	0	0.000139807822499	chr8_-_13254983_13254992|75.2234638326|0	0.000127825477197585	IN
chr25_-_28371624_28371645	ENSDART00000073500.5	78	chr25:28371476-28374882	78	21	ATATTGAAAGAGTATTTCGAG	1	74.6519740494	0	3.00293123701e-12	chr25_-_28371624_28371645|74.6519740494|0	2.80964140841888e-12	IN
chr15_+_28398882_28398900	ENSDART00000142298.3	164	chr15:28398113+28401234	164	18	TGGAGATGATGGAAATGG	1	80.7340237057	0	1.7615775505e-10	chr15_+_28398882_28398900|80.7340237057|0	9.28785937048815e-11	IN
chr4_-_9792591_9792606	ENSDART00000146858.3	125	chr4:9792314-9792712	125	15	CTAAAAATAAACTTG	1	79.1640745138	0	1.37879396789e-09	chr4_-_9792591_9792606|79.1640745138|0	8.96089979995907e-10	IN
chr20_+_23413032_23413050	ENSDART00000132248.3	242	chr20:23411173+23413787	242	18	CAAATGGAAATGCTAGCA	1	73.4110247779	0	1.47338141687e-10	chr20_+_23413032_23413050|73.4110247779|0	1.42565848015863e-10	IN
chr24_-_26520492_26520501	ENSDART00000138089.2	75	chr24:26518969-26527233	75	9	GAGGAGCTG	1	76.1490461676	0	0.000122941923949	chr24_-_26520492_26520501|76.1490461676|0	0.000106892667346536	IN
chr13_+_4369393_4369404	ENSDART00000108935.3	39	chr13:4368629+4370283	39	11	GATTATGTGAG	1	74.9144606427	0	1.5264365355e-06	chr13_+_4369393_4369404|74.9144606427|0	1.41409976384121e-06	IN
chr3_+_14405626_14405636	ENSDART00000171726.2	34	chr3:14405237+14446077	34	10	GGGAAGAATG	1	75.3913575927	0	0.000152077137108	chr3_+_14405626_14405636|75.3913575927|0	0.000137953052180451	IN
chr6_-_28921488_28921507	ENSDART00000065138.6	2	chr6:28919502-28921764	2	19	ACAAGGGAATTCTGGAGCG	1	72.6405948721	0	3.18181037073e-11	chr6_-_28921488_28921507|72.6405948721|0	3.11729531077276e-11	IN
chr5_-_41697221_41697236	ENSDART00000083656.5	338	chr5:41691619-41705611	338	15	TCTCATCAGATACAG	1	69.2964927936	0	5.08334765392e-08	chr5_-_41697221_41697236|69.2964927936|0	5.07367101665324e-08	IN
chr20_-_3069419_3069443	ENSDART00000152495.3	124	chr20:3066743-3077297	124	24	GATTTGATTTGTCAGAAGAATATG	1	90.0841781185	0	0	chr20_-_3069419_3069443|90.0841781185|0	0	IN
chr15_+_33855521_33855548	ENSDART00000169037.2	47	chr15:33853759+33858462	47	27	GGTTCAGACGACATGGTTTGGTTTTAA	1	82.8052070542	0	0	chr15_+_33855521_33855548|82.8052070542|0	0	IN
chr7_-_19185255_19185267	ENSDART00000169668.2	100	chr7:19183540-19190256	100	12	ATTGAGTTCTAG	1	74.838340181	0	1.5599640959e-06	chr7_-_19185255_19185267|74.838340181|0	1.44948677971435e-06	IN
chr24_-_35738448_35738457	ENSDART00000042290.7	29	chr24:35738344-35738583	29	9	GGGCACATG	1	78.188836051	0	3.36765678433e-06	chr24_-_35738448_35738457|78.188836051|0	2.45454749558949e-06	IN
chr11_+_31013209_31013227	ENSDART00000150130.3	65	chr11:31002680+31018302,chr11:31007965+31018302	12,53	18	AGTGTGCGTTCTGCTGCG	1	74.8442605072	0	5.86339865549e-10	chr11_+_31013209_31013227|74.8442605072|0	5.44690292869632e-10	IN
chr10_-_6790947_6790968	ENSDART00000144001.3	61	chr10:6786649-6794683,chr10:6786649-6804691,chr10:6786649-6809632	41,19,1	21	TGTTATCCGGTTTGTTCAGTG	1	73.2756295038	0	7.11342096338e-12	chr10_-_6790947_6790968|73.2756295038|0	6.90070223186012e-12	IN
chr15_-_1909101_1909107	ENSDART00000155688.3	89	chr15:1908239-1912927	89	6	GCAGTG	1	83.152488006	0	0.00445135380508	chr15_-_1909101_1909107|83.152488006|0	0.00171498389391567	IN
chr13_-_27716481_27716496	ENSDART00000112553.4	133	chr13:27686505-27724011	133	15	AAGGAGGACAAAGTG	1	67.8899078419	0	1.36376902216e-07	chr13_-_27716481_27716496|67.8899078419|0	1.36294381558599e-07	IN
chr4_+_25314015_25314036	ENSDART00000174536.2	68	chr4:25303195+25331294	68	21	ATAACGTTTACCTCAGAGCAG	1	87.7297055325	0	2.49347209547e-11	chr4_+_25314015_25314036|87.7297055325|0	7.38564764901639e-12	IN
chr1_+_47099267_47099288	ENSDART00000036783.7	181	chr1:47098958+47099471	181	21	GTGTGCAGGAGTCACTTTTGG	1	74.2909108109	0	4.33431068814e-13	chr1_+_47099267_47099288|74.2909108109|0	4.10338429901458e-13	IN
chr2_+_22745458_22745482	ENSDART00000139196.2	380	chr2:22745106+22745629	380	24	AGTGTCATTGGGAAGTGACCATAG	1	84.0510531596	0	0	chr2_+_22745458_22745482|84.0510531596|0	0	IN
chr8_+_19506664_19506676	ENSDART00000159044.2	226	chr8:19504226+19506780	226	12	GGAAGTGAGAAG	1	69.4603330303	0	5.90923999066e-07	chr8_+_19506664_19506676|69.4603330303|0	5.89645733573008e-07	IN
chr5_-_58854189_58854194	ENSDART00000122413.3	1	chr5:58853855-58854765	1	5	AATAG	1	65.4438779218	0	0.00343114890112	chr5_-_58854189_58854194|65.4438779218|0	0.00343091853585242	IN
chr3_-_22181748_22181772	ENSDART00000155490.3	44	chr3:22177126-22190953,chr3:22177126-22190971,chr3:22180808-22186969,chr3:22180808-22190971	3,1,20,20	24	GAAGGACAGCAGGAGCTGGAGAAG	1	76.8247206832	0	0	chr3_-_22181748_22181772|76.8247206832|0	0	IN
chr18_-_33987598_33987626	ENSDART00000079341.5	71	chr18:33987236-33988582	71	28	TAGAAAACTGAATAGGAAACCCTTGCAG	1	76.9053004669	0	0	chr18_-_33987598_33987626|76.9053004669|0	0	IN
chr5_-_19913157_19913163	ENSDART00000088881.7	137	chr5:19913026-19914311	137	6	AAATGT	1	70.1380668844	0	0.00121519638339	chr5_-_19913157_19913163|70.1380668844|0	0.00121079235983768	IN
chr6_-_46920005_46920035	ENSDART00000037875.8	51	chr6:46918405-46928230	51	30	GACTGGAAATTCTGCCTATCAAGAGACGAG	1	78.3645590428	0	0	chr6_-_46920005_46920035|78.3645590428|0	0	IN
chr5_+_26812806_26812836	ENSDART00000111019.4	80	chr5:26811504+26813667	80	30	GCCAAAAAATCCCCCTTCCTGAAGGTGTAG	1	76.3139042198	0	0	chr5_+_26812806_26812836|76.3139042198|0	0	IN
chr10_+_15356669_15356687	ENSDART00000046274.6	27	chr10:15356293+15361288	27	18	AGTGACCTCAGTTCTGTG	1	74.3899240353	0	2.82682321995e-10	chr10_+_15356669_15356687|74.3899240353|0	2.66828115158546e-10	IN
chr7_+_29939827_29939842	ENSDART00000136555.4	60	chr7:29939719+29940131	60	15	ACGAGGGTGTGTACA	1	70.7407746264	0	1.42972567119e-09	chr7_+_29939827_29939842|70.7407746264|0	1.42166822758583e-09	IN
chr11_-_33879615_33879639	ENSDART00000078202.5	17	chr11:33879330-33879986	17	24	CTCGATGACTCCAGACCCATAAGC	1	77.9500674733	0	0	chr11_-_33879615_33879639|77.9500674733|0	0	IN
chr3_-_54601256_54601271	ENSDART00000021977.5	139	chr3:54600853-54601659	139	15	CAGGCAGCTGTACTG	1	81.0517422512	0	2.86308932118e-09	chr3_-_54601256_54601271|81.0517422512|0	1.4451064789256e-09	IN
chr6_+_32404059_32404079	ENSDART00000042134.8	186	chr6:32403105+32404178	186	20	CAAAAGGACGGCTTGACAAG	1	71.9374056507	0	3.72679664906e-12	chr6_+_32404059_32404079|71.9374056507|0	3.67883501439792e-12	IN
chr15_+_17329167_17329188	ENSDART00000134512.3	122	chr15:17327609+17333600	122	21	GTTGATGCAATTAAGGAAAAG	1	79.0803919619	0	5.29887245193e-12	chr15_+_17329167_17329188|79.0803919619|0	3.47999407068755e-12	IN
chr2_-_17624679_17624691	ENSDART00000166518.3	150	chr2:17617606-17629851	150	12	CAAACAGGAGAG	1	71.3446569568	0	2.84728188804e-06	chr2_-_17624679_17624691|71.3446569568|0	2.82272222007496e-06	IN
chr4_-_17757159_17757168	ENSDART00000134080.3	61	chr4:17753674-17759709	61	9	TAACAGGAA	1	79.5071991812	0	8.97307673318e-05	chr4_-_17757159_17757168|79.5071991812|0	5.58151320374511e-05	IN
chr12_+_47474358_47474376	ENSDART00000152857.3	203	chr12:47469868+47474917	203	18	CGGTGGAGGAGCCGGAGG	1	81.1604540544	0	2.85751866613e-10	chr12_+_47474358_47474376|81.1604540544|0	1.42097666966379e-10	IN
chr6_-_18697485_18697509	ENSDART00000168554.2	70	chr6:18663500-18697666	70	24	CAATGGAAGTGTCTTTTTGACAAG	1	80.2266050754	0	0	chr6_-_18697485_18697509|80.2266050754|0	0	IN
chr9_-_10213445_10213451	ENSDART00000175269.2	133	chr9:10206860-10238898	133	6	GCTCAG	1	72.6451897726	0	0.0300825319319	chr9_-_10213445_10213451|72.6451897726|0	0.0294707656427993	IN
chr11_+_19940645_19940657	ENSDART00000157394.2	78	chr11:19938167+19950789	78	12	CTGGACTGAAGG	1	80.4359560688	0	2.9350587869e-06	chr11_+_19940645_19940657|80.4359560688|0	1.61207832116705e-06	IN
chr5_-_31657938_31657953	ENSDART00000186294.1	168	chr5:31649934-31658204	168	15	TGCAAACGGAGATAC	1	84.0674517278	0	3.00169626932e-08	chr5_-_31657938_31657953|84.0674517278|0	1.05041294551356e-08	IN
chr2_-_37131505_37131518	ENSDART00000146123.3	49	chr2:37131364-37134100	49	13	GTTATTTCAGAAG	1	82.2101405846	0	1.58266617478e-07	chr2_-_37131505_37131518|82.2101405846|0	6.84079425328221e-08	IN
chr4_+_13727632_13727644	ENSDART00000122041.3	41	chr4:13724604+13728093	41	12	GTCTTTAGAAAG	1	84.2832740267	0	8.0862049856e-07	chr4_+_13727632_13727644|84.2832740267|0	2.77367049994481e-07	IN
chr8_-_25379756_25379774	ENSDART00000131736.3	18	chr8:25376696-25385384	18	18	CGATTGAGGGCTTAATCA	1	68.8065445414	0	4.92605067848e-10	chr8_-_25379756_25379774|68.8065445414|0	4.91969798233072e-10	IN
chr5_+_65594245_65594257	ENSDART00000159921.2	118	chr5:65587618+65594638	118	12	TGGCTCAAACAG	1	67.8655036917	0	1.63074449866e-06	chr5_+_65594245_65594257|67.8655036917|0	1.62977791529073e-06	IN
chr17_+_25678542_25678569	ENSDART00000029703.6	30	chr17:25677570+25682546	30	27	TTTGGACATTATCACATAGACACACAG	1	79.5113262112	0	0	chr17_+_25678542_25678569|79.5113262112|0	0	IN
chr1_+_16446741_16446750	ENSDART00000113266.4	78	chr1:16443386+16452796	78	9	AAGCCAGAG	1	68.1784749222	0	0.000140016409569	chr1_+_16446741_16446750|68.1784749222|0	0.00013990846744838	IN
chr6_-_12044328_12044358	ENSDART00000155090.3	112	chr6:12044235-12047280	112	30	GCTACCGAACATCTCCTTATGAACGCTCAG	1	76.9517814639	0	0	chr6_-_12044328_12044358|76.9517814639|0	0	IN
chr6_+_49726763_49726775	ENSDART00000190452.1	97	chr6:49723369+49729597	97	12	GAGTTTGATGAG	1	69.1289199969	0	1.44634291255e-06	chr6_+_49726763_49726775|69.1289199969|0	1.44393005530041e-06	IN
chr7_-_38544425_38544446	ENSDART00000134570.4	138	chr7:38541412-38544623	138	21	CAAGTCTCAATCAGAGCGTGG	1	73.7616688592	0	2.82973644516e-12	chr7_-_38544425_38544446|73.7616688592|0	2.717492897375e-12	IN
chr21_-_21059878_21059899	ENSDART00000144361.4	74	chr21:21057647-21063255	74	21	GAGTTGCTCAGCTAACATTAG	1	72.530740951	0	4.95870011719e-12	chr21_-_21059878_21059899|72.530740951|0	4.86488627160497e-12	IN
chr25_+_33131928_33131934	ENSDART00000189974.1	189	chr25:33130151+33134254	189	6	ATGGAG	1	86.3009296516	0	0.00389578251096	chr25_+_33131928_33131934|86.3009296516|0	0.00117598833283972	IN
chr14_-_8851562_8851571	ENSDART00000167242.2	87	chr14:8849367-8852215	87	9	GAATTTCAG	1	84.9216771125	0	4.22439000006e-05	chr14_-_8851562_8851571|84.9216771125|0	1.37504814398115e-05	IN
chr15_-_19753387_19753399	ENSDART00000159475.2	197	chr15:19753258-19754422	197	12	TTTACAGTCTGT	1	74.713454356	0	2.67289543276e-07	chr15_-_19753387_19753399|74.713454356|0	2.49529600093723e-07	IN
chr8_-_46659260_46659280	ENSDART00000143780.2	19	chr8:46656943-46663490	19	20	TTCTCAGAACAATGTGGAAT	1	79.9448621352	0	2.31743513268e-11	chr8_-_46659260_46659280|79.9448621352|0	1.36051170329665e-11	IN
chr11_+_23875079_23875097	ENSDART00000112655.4	5	chr11:23869936+23879418	5	18	GTCTCTTGAAAGGGAAAG	1	75.4629967385	0	5.37738742423e-10	chr11_+_23875079_23875097|75.4629967385|0	4.86082618600392e-10	IN
chr1_-_21150189_21150213	ENSDART00000188893.1	61	chr1:21148769-21151556	61	24	GAAGAAAAAGTGGAGGAGTCTTGG	1	77.4359605744	0	0	chr1_-_21150189_21150213|77.4359605744|0	0	IN
chr16_-_26114560_26114587	ENSDART00000157787.2	27	chr16:26111190-26114800	27	27	TGGAGGCAGGAGATATTGCACCATATG	1	72.2911768666	0	0	chr16_-_26114560_26114587|72.2911768666|0	0	IN
chr2_-_16555764_16555788	ENSDART00000022549.10	12	chr2:16553882-16560412	12	24	TCGAACTCCTTAGTAAAGTGATGG	1	73.738154947	0	0	chr2_-_16555764_16555788|73.738154947|0	0	IN
chr15_+_29475406_29475421	ENSDART00000193488.1	144	chr15:29472839+29477542	144	15	CTATCACATGATCAG	1	75.6995270081	0	1.70402926214e-08	chr15_+_29475406_29475421|75.6995270081|0	1.52146295562261e-08	IN
chr3_-_18350100_18350115	ENSDART00000178522.2	74	chr3:18349951-18350376	74	15	AAGTGCGAGTAAATA	1	68.0926090683	0	1.47701939568e-09	chr3_-_18350100_18350115|68.0926090683|0	1.47595946575763e-09	IN
chr4_+_13700083_13700101	ENSDART00000109195.4	237	chr4:13696701+13700488	237	18	CTAAAGTTCTGGAGGGAT	1	66.1297916679	0	2.14015472011e-10	chr4_+_13700083_13700101|66.1297916679|0	2.13988160524536e-10	IN
chr14_-_47810194_47810218	ENSDART00000183432.1	253	chr14:47806429-47813051	253	24	GAAGAAGAAATGGAGGAGTTTAGG	1	81.0109364556	0	0	chr14_-_47810194_47810218|81.0109364556|0	0	IN
chr20_-_23491526_23491553	ENSDART00000058524.5	37	chr20:23491351-23491689	37	27	CTACAGCACCACATCAAAGATATTTAG	1	84.4881662194	0	0	chr20_-_23491526_23491553|84.4881662194|0	0	IN
chr6_-_905808_905814	ENSDART00000184286.1	1	chr6:886666-957757	1	6	CATCAG	1	70.8632122166	0	0.0655415883633	chr6_-_905808_905814|70.8632122166|0	0.065138375310297	IN
chr20_-_1448616_1448634	ENSDART00000092508.7	99	chr20:1448269-1454031	99	18	CCGTCAGAAGAGTACCAG	1	81.1666654422	0	3.26281224261e-10	chr20_-_1448616_1448634|81.1666654422|0	1.62114099921951e-10	IN
chr6_+_55000542_55000572	ENSDART00000113331.4	32	chr6:54999936+55000697	32	30	AGGGCAGAGCCTTTACAGCTTGTGCATCAG	1	64.3558020778	0	0	chr6_+_55000542_55000572|64.3558020778|0	0	IN
chr17_-_28096426_28096444	ENSDART00000180532.1	262	chr17:28095695-28096943	262	18	GGAGAGCGCTGCACAAGT	1	76.0972573279	0	6.96900315234e-11	chr17_-_28096426_28096444|76.0972573279|0	6.07913719363751e-11	IN
chr24_+_11336797_11336824	ENSDART00000143171.2	1	chr24:11334919+11337202	1	27	ATTAAAGATGAGCCTTTCCTAACTCTG	1	82.0922919122	0	0	chr24_+_11336797_11336824|82.0922919122|0	0	IN
chr25_+_7456977_7457006	ENSDART00000163017.2	49	chr25:7456869+7458590	49	29	AAGGATTCAGAATCCACTGCAGCGTCCAG	1	75.685158545	0	0	chr25_+_7456977_7457006|75.685158545|0	0	IN
chr13_-_11592209_11592221	ENSDART00000169953.3	462	chr13:11588940-11592353	462	12	AAGAACAAAAAG	1	80.472490934	0	7.90925383853e-07	chr13_-_11592209_11592221|80.472490934|0	4.32248299708782e-07	IN
chr21_-_10911063_10911078	ENSDART00000146576.3	56	chr21:10908948-10913670	56	15	AATCTTCCAGAGGAG	1	72.8990259791	0	1.71094142187e-08	chr21_-_10911063_10911078|72.8990259791|0	1.67020661745454e-08	IN
chr24_-_10947807_10947816	ENSDART00000186494.1	340	chr24:10947636-10948398	340	9	TCTAGAAGA	1	70.199785564	0	1.11609075339e-05	chr24_-_10947807_10947816|70.199785564|0	1.11185562242655e-05	IN
chr1_+_30087942_30087948	ENSDART00000143639.3	72	chr1:30087705+30089140	72	6	GAAAAG	1	78.3662624257	0	0.00135806354484	chr1_+_30087942_30087948|78.3662624257|0	0.000970637724224122	IN
chr9_+_45630377_45630398	ENSDART00000182671.1	1	chr9:45630125+45633098	1	21	ACGAGACAGAGAGTGAAGGAG	1	90.4357896975	0	2.61834998128e-12	chr9_+_45630377_45630398|90.4357896975|0	8.83626505299162e-13	IN
chr22_-_3442412_3442427	ENSDART00000145114.3	41	chr22:3441928-3445646	41	15	CAGCAAGCCTGACAG	1	73.9225988309	0	1.34568834964e-08	chr22_-_3442412_3442427|73.9225988309|0	1.28723018910648e-08	IN
chr16_+_1320328_1320345	ENSDART00000092627.6	45	chr16:1319869+1321460	45	17	AATGATAATAATAACAG	1	76.1542787031	0	3.56976670446e-10	chr16_+_1320328_1320345|76.1542787031|0	3.10272030290548e-10	IN
chr3_-_50059448_50059463	ENSDART00000056618.4	78	chr3:50059235-50062709	78	15	CTCACAGAAGGACTG	1	82.777866539	0	1.25692166675e-08	chr3_-_50059448_50059463|82.777866539|0	5.06075548134532e-09	IN
chr7_+_31114126_31114153	ENSDART00000185625.1	70	chr7:31113921+31116622	70	27	AGACACAGCTCCCAGATGGAAGGGAAA	1	81.5873788366	0	0	chr7_+_31114126_31114153|81.5873788366|0	0	IN
chr14_-_21634381_21634405	ENSDART00000181913.1	230	chr14:21630809-21636897	230	24	AAGCAGACCTCGCTGGATTCAAAG	1	83.292622443	0	0	chr14_-_21634381_21634405|83.292622443|0	0	IN
chr10_+_20229815_20229842	ENSDART00000141712.2	107	chr10:20226993+20233799	107	27	CCACCGTAGAAGCAGAGGAAGCACGAG	1	74.8918376646	0	0	chr10_+_20229815_20229842|74.8918376646|0	0	IN
chr10_+_21671548_21671559	ENSDART00000165731.2	21	chr10:21671277+21671792	21	11	GTGTACCTGAG	1	89.6796579528	0	4.65661179061e-07	chr10_+_21671548_21671559|89.6796579528|0	1.48394936561047e-07	IN
chr3_-_5177059_5177080	ENSDART00000182438.1	15	chr3:5171514-5178825	15	21	AGCAGCTCCGTCCTGTCACAT	1	78.5577363501	0	6.47126796594e-12	chr3_-_5177059_5177080|78.5577363501|0	4.5253800706746e-12	IN
chr11_-_36727300_36727318	ENSDART00000163210.2	28	chr11:36721737-36727873	28	18	CTCGCACAGGCGCACAAG	1	75.6376169521	0	3.47540662915e-10	chr11_-_36727300_36727318|75.6376169521|0	3.11342063241682e-10	IN
chr11_-_36828904_36828931	ENSDART00000168288.2	26	chr11:36824441-36838844,chr11:36825398-36838844	21,5	27	TGAGCTGTTAGAGCTTGAGTAGAGCAG	1	80.441573051	0	0	chr11_-_36828904_36828931|80.441573051|0	0	IN
chr9_+_42645319_42645330	ENSDART00000192224.1	139	chr9:42644961+42649380	139	11	CGGCAAAGATG	1	79.1275066406	0	4.10153620922e-06	chr9_+_42645319_42645330|79.1275066406|0	2.67786061325381e-06	IN
chr3_-_34792934_34792952	ENSDART00000103043.6	65	chr3:34787856-34800964	65	18	GTTGTAATATTCTTCAAG	1	75.6352501757	0	7.43852979213e-10	chr3_-_34792934_34792952|75.6352501757|0	6.66459665232821e-10	IN
chr14_+_25829388_25829394	ENSDART00000136733.4	158	chr14:25825216+25840334	158	6	TCGTAG	1	74.9844372127	0	0.0143048182198	chr14_+_25829388_25829394|74.9844372127|0	0.013214558200749	IN
chr16_+_9076038_9076065	ENSDART00000123150.4	25	chr16:9071145+9078439	25	27	ACAGCAGATATGCAGGGCAAATGGGAG	1	79.3778949243	0	0	chr16_+_9076038_9076065|79.3778949243|0	0	IN
chr7_+_65895817_65895829	ENSDART00000082740.6	22	chr7:65887854+65899206	22	12	GTGACAAGCATG	1	83.8720544746	0	2.63936469369e-06	chr7_+_65895817_65895829|83.8720544746|0	9.41369454832142e-07	IN
chr16_-_27146134_27146158	ENSDART00000179726.1	199	chr16:27138476-27148598	199	24	CTCTGGCATTGGCTTAACAAGCAG	1	74.4179414397	0	0	chr16_-_27146134_27146158|74.4179414397|0	0	IN
chr17_+_28649515_28649542	ENSDART00000143607.3	71	chr17:28644082+28652304	71	27	GAGATCTTGTTGGATTATTCTGTGTTG	1	78.5795142225	0	0	chr17_+_28649515_28649542|78.5795142225|0	0	IN
chr3_+_15927052_15927076	ENSDART00000139206.4	37	chr3:15922044+15930473	37	24	TCAACGACACAACTGGAGGAAAAG	1	79.7269196781	0	0	chr3_+_15927052_15927076|79.7269196781|0	0	IN
chr21_-_27489112_27489124	ENSDART00000186153.1	58	chr21:27488971-27491289	58	12	GTCCCTAAAGAG	1	80.5574738142	0	5.35975998139e-07	chr21_-_27489112_27489124|80.5574738142|0	2.89524671015506e-07	IN
chr7_-_34337703_34337727	ENSDART00000173673.2	89	chr7:34337008-34339788	89	24	GTGGTTTAAATAAACGGAAATCAG	1	82.3324001778	0	0	chr7_-_34337703_34337727|82.3324001778|0	0	IN
chr11_+_7651027_7651042	ENSDART00000180977.1	129	chr11:7640779+7652073	129	15	AAGTGGAGCAAAAAG	1	70.4761250901	0	4.10182101618e-08	chr11_+_7651027_7651042|70.4761250901|0	4.0827394909293e-08	IN
chr4_+_8323390_8323402	ENSDART00000027829.10	350	chr4:8317004+8336385	350	12	TATGACTTCAAG	1	76.6509333212	0	4.50875525038e-06	chr4_+_8323390_8323402|76.6509333212|0	3.78613971041553e-06	IN
chr4_+_13709765_13709795	ENSDART00000109195.4	228	chr4:13709605+13710490	228	30	AGGCCACACCAACACCAACTATGATACTGG	1	74.3922260064	0	0	chr4_+_13709765_13709795|74.3922260064|0	0	IN
chr15_+_8129864_8129879	ENSDART00000090790.6	13	chr15:8109065+8151008	13	15	CTAAAGATTTCCCAG	1	70.577831054	0	1.52518611851e-07	chr15_+_8129864_8129879|70.577831054|0	1.5175452916516e-07	IN
chr9_+_13649236_13649260	ENSDART00000135877.3	10	chr9:13649138+13651402	10	24	GGAAGCATTCCATCAAAGAAGCTT	1	78.5375188911	0	0	chr9_+_13649236_13649260|78.5375188911|0	0	IN
chr14_+_8671544_8671561	ENSDART00000163240.2	56	chr14:8669308+8675792	56	17	AGGACACTAAAGCGAAG	1	84.3549875889	0	1.46951606439e-09	chr14_+_8671544_8671561|84.3549875889|0	5.00848695850209e-10	IN
chr20_+_4809999_4810026	ENSDART00000053875.5	59	chr20:4808566+4811037	59	27	TCAGTCATGTCGGAGTCAGGTGACACG	1	77.2959668396	0	0	chr20_+_4809999_4810026|77.2959668396|0	0	IN
chr2_-_48750922_48750948	ENSDART00000189556.1	17	chr2:48748340-48753578	17	26	GCGGGGTTGTAGGGAATTCATCGCAG	1	85.5196705062	0	0	chr2_-_48750922_48750948|85.5196705062|0	0	IN
chr2_-_9891266_9891281	ENSDART00000091644.5	205	chr2:9887843-9897188	205	15	TGGCTCAAAGCAAAG	1	79.3612529235	0	3.39277897998e-08	chr2_-_9891266_9891281|79.3612529235|0	2.15052701202367e-08	IN
chr15_-_23279055_23279069	ENSDART00000020425.9	3	chr15:23276078-23279989	3	14	CAACAGAAATTACG	1	73.9784991037	0	5.66506044297e-08	chr15_-_23279055_23279069|73.9784991037|0	5.41116321750579e-08	IN
chr2_-_37620988_37621015	ENSDART00000008302.6	9	chr2:37615056-37631821	9	27	AAAAAGACAACACTGGAACCACTTACA	1	66.9372951361	0	0	chr2_-_37620988_37621015|66.9372951361|0	0	IN
chr1_-_47127862_47127889	ENSDART00000150683.3	142	chr1:47127223-47129489	142	27	CTCCCAAGAAACCCTTTTACAAAAACG	1	70.4368071796	0	0	chr1_-_47127862_47127889|70.4368071796|0	0	IN
chr13_+_2491835_2491844	ENSDART00000187485.1	129	chr13:2490224+2492923	129	9	AAAAATCGG	1	75.9517443916	0	4.00237182945e-05	chr13_+_2491835_2491844|75.9517443916|0	3.52252672108921e-05	IN
chr14_-_2235212_2235224	ENSDART00000180328.1	127	chr14:2153533-2295281,chr14:2153533-2316229	68,59	12	AGCACGCTCAAG	1	77.4762867261	0	3.29990083109e-05	chr14_-_2235212_2235224|77.4762867261|0	2.58500085738023e-05	IN
chr23_+_29988997_29989019	ENSDART00000143583.2	61	chr23:29981065+29991931	61	22	ACTGAATGGACTTTTCATCTAG	1	77.3567975995	0	2.40696351739e-12	chr23_+_29988997_29989019|77.3567975995|0	1.90636395558386e-12	IN
chr6_-_1509794_1509815	ENSDART00000067586.8	274	chr6:1507570-1511563	274	21	CCAGATGAGTTGAGTTTCCGG	1	79.0798969918	0	3.52429196937e-12	chr6_-_1509794_1509815|79.0798969918|0	2.31470398404099e-12	IN
chr3_-_47613093_47613108	ENSDART00000124480.3	114	chr3:47573401-47638295	114	15	AAGTGGACCAAAAAG	1	71.6802126977	0	2.36013847243e-07	chr3_-_47613093_47613108|71.6802126977|0	2.33453887332757e-07	IN
chr21_+_15795446_15795458	ENSDART00000101956.5	98	chr21:15793198+15796960	98	12	GTGAAGAGCAAG	1	81.1759470503	0	8.72183210876e-07	chr21_+_15795446_15795458|81.1759470503|0	4.32797770066884e-07	IN
chr8_-_22527303_22527315	ENSDART00000134542.3	203	chr8:22526393-22529733	203	12	AAAAAAGACAAG	1	74.5540561777	0	7.73928760078e-07	chr8_-_22527303_22527315|74.5540561777|0	7.26589124089294e-07	IN
chr19_-_18998463_18998482	ENSDART00000163359.2	59	chr19:18991589-19004196	59	19	ATCTTTGACATCAACAACG	1	73.9530430523	0	1.78829395736e-10	chr19_-_18998463_18998482|73.9530430523|0	1.70927494380635e-10	IN
chr15_+_8129864_8129891	ENSDART00000090790.6	102	chr15:8109065+8151008	102	27	CTAAAGATTTCCCAGGTACAACTACAG	1	75.1606493163	0	0	chr15_+_8129864_8129891|75.1606493163|0	0	IN
chr5_+_15799966_15799982	ENSDART00000127015.3	30	chr5:15794715+15800689	30	16	GAGGAAGTCTTGATTG	1	76.0077976573	0	5.41513145436e-09	chr5_+_15799966_15799982|76.0077976573|0	4.74984773735088e-09	IN
chr14_+_49475257_49475278	ENSDART00000164692.3	74	chr14:49470280+49477735	74	21	CAACACACTATTCACGTGGTG	1	73.176997275	0	6.59916565837e-12	chr14_+_49475257_49475278|73.176997275|0	6.41320330174722e-12	IN
chr18_+_45971824_45971839	ENSDART00000151418.3	248	chr18:45969257+45975232	248	15	TGAGTTGGGAGGCAG	1	69.2278804237	0	2.1667801553e-08	chr18_+_45971824_45971839|69.2278804237|0	2.16287185939024e-08	IN
chr18_+_41516924_41516938	ENSDART00000139696.3	34	chr18:41516694+41520240	34	14	GGTAGTCCATGATG	1	81.2014955406	0	5.13391555934e-08	chr18_+_41516924_41516938|81.2014955406|0	2.538685783815e-08	IN
chr18_-_19081289_19081316	ENSDART00000090962.6	107	chr18:19074596-19081731	107	27	TTGTTTGGCACAGAGAAAGGAGGGAAG	1	80.8460056376	0	0	chr18_-_19081289_19081316|80.8460056376|0	0	IN
chr24_+_17258911_17258941	ENSDART00000066764.5	14	chr24:17258478+17259424	14	30	ATGCCTGTTTGTTGTTGGGGTGACACAAAG	1	76.0495402982	0	0	chr24_+_17258911_17258941|76.0495402982|0	0	IN
chr23_-_14846284_14846302	ENSDART00000179831.1	64	chr23:14833835-14846741	64	18	TGATGCGTTCTTCAGCGT	1	74.1839053794	0	7.32370608603e-10	chr23_-_14846284_14846302|74.1839053794|0	6.95614454926385e-10	IN
chrUn_KN150244v1_+_16567_16588	ENSDART00000194167.1	50	chrUn_KN150244v1:14095+16880	50	21	GAAATCCTGACTTTAAAACAG	1	74.7112054324	0	2.45137243837e-12	chrUn_KN150244v1_+_16567_16588|74.7112054324|0	2.28872476526476e-12	IN
chr10_-_20568928_20568952	ENSDART00000091115.6	176	chr10:20565339-20575087	176	24	CTACCAAAAAGAATATTGGGAAAG	1	83.8738315086	0	0	chr10_-_20568928_20568952|83.8738315086|0	0	IN
chr21_-_22106754_22106778	ENSDART00000177426.2	10	chr21:22106478-22107094	10	24	GGACGTTTCCAAAGAAGAAGCCAG	1	75.2106972414	0	0	chr21_-_22106754_22106778|75.2106972414|0	0	IN
chr11_+_1855699_1855729	ENSDART00000164394.2	108	chr11:1855557+1860951	108	30	GCTTGGCAAATCCCGCTCCAAACGGCCGCG	1	76.3526076949	0	0	chr11_+_1855699_1855729|76.3526076949|0	0	IN
chr6_+_32391392_32391407	ENSDART00000042134.8	1	chr6:32389164+32396656	1	15	AGCACAGGCTGGGAG	1	78.1926562474	0	2.71866152923e-08	chr6_+_32391392_32391407|78.1926562474|0	1.9806988160731e-08	IN
chr6_-_29014610_29014620	ENSDART00000124947.3	165	chr6:29012267-29022713	165	10	AATGTTTCAG	1	79.8630083065	0	3.88614733393e-05	chr6_-_29014610_29014620|79.8630083065|0	2.30658990109101e-05	IN
chr3_-_33825704_33825716	ENSDART00000013228.9	216	chr3:33821934-33834649	216	12	CGGAGGCAGCGG	1	69.6437568592	0	2.95671197303e-06	chr3_-_33825704_33825716|69.6437568592|0	2.94934254596591e-06	IN
chr5_-_58780116_58780137	ENSDART00000161230.2	35	chr5:58776569-58830917	35	21	GTTTCCCAAAAAAGCGAGCAG	1	90.35096252	0	4.82485162934e-11	chr5_-_58780116_58780137|90.35096252|0	1.61655133723571e-11	IN
chr14_-_33833978_33834002	ENSDART00000112268.5	117	chr14:33831534-33835767	117	24	GGAGAGGATAGCTGCATGGAAAAG	1	77.5399934975	0	0	chr14_-_33833978_33834002|77.5399934975|0	0	IN
chrUn_KN150000v1_+_14220_14230	ENSDART00000162072.2	5	chrUn_KN150000v1:11773+17902	5	10	CTGCGAGAAG	1	69.6077713085	0	2.27798907518e-05	chrUn_KN150000v1_+_14220_14230|69.6077713085|0	2.2724663274909e-05	IN
chr1_-_21156127_21156142	ENSDART00000188893.1	18	chr1:21154265-21157573	18	15	CACCTGGATTCACTC	1	74.2640149629	0	1.19653121855e-08	chr1_-_21156127_21156142|74.2640149629|0	1.13381071198404e-08	IN
chrUn_KN150000v1_+_42466_42481	ENSDART00000162072.2	481	chrUn_KN150000v1:40277+42669	481	15	CAGTCAGCCAGACAG	1	76.1098147477	0	8.63292370923e-09	chrUn_KN150000v1_+_42466_42481|76.1098147477|0	7.52464668352104e-09	IN
chr20_-_28842041_28842063	ENSDART00000046035.7	2	chr20:28835833-28842392	2	22	GAAGATTCACCGAGATTTCACG	1	79.5049758631	0	1.45061740398e-12	chr20_-_28842041_28842063|79.5049758631|0	9.02611319020252e-13	IN
chr19_-_18417715_18417737	ENSDART00000167271.2	7	chr19:18417433-18418041	7	22	AGTTGCTGGGGAAATATTTGCC	1	76.6052776847	0	1.29229960066e-13	chr19_-_18417715_18417737|76.6052776847|0	1.08912878715728e-13	IN
chr20_+_5744824_5744851	ENSDART00000090934.6	262	chr20:5744379+5748646	262	27	TTGGTTTCACCAAAGCTGACCTCCAAG	1	65.2073230851	0	0	chr20_+_5744824_5744851|65.2073230851|0	0	IN
chr6_-_50587237_50587264	ENSDART00000151500.2	79	chr6:50585714-50587616	79	27	TGATAAAGAAAGAACCTCCTCTATATG	1	84.6558420185	0	0	chr6_-_50587237_50587264|84.6558420185|0	0	IN
chr13_+_32774757_32774781	ENSDART00000160138.2	51	chr13:32771657+32793968	51	24	CTTGGATATGTGAGGAATTGCAGT	1	77.8383880473	0	0	chr13_+_32774757_32774781|77.8383880473|0	0	IN
chr6_-_12449488_12449497	ENSDART00000090266.5	123	chr6:12445145-12455978	123	9	CCTAAAAGG	1	76.9656483664	0	0.00016121756837	chr6_-_12449488_12449497|76.9656483664|0	0.000132078743587338	IN
chr18_-_2427314_2427341	ENSDART00000193276.1	39	chr18:2417845-2431232	39	27	GAGGAAGGGACTGTGGTCTTCTGCAAG	1	75.771823941	0	0	chr18_-_2427314_2427341|75.771823941|0	0	IN
chr16_-_22762810_22762834	ENSDART00000127570.4	74	chr16:22761630-22764786	74	24	GTGTGCTCATGGATGCGGATGATG	1	77.9585531063	0	0	chr16_-_22762810_22762834|77.9585531063|0	0	IN
chr19_+_4029680_4029710	ENSDART00000159215.2	146	chr19:4027785+4030012	146	30	CCCCTCTGGCATGTTTGATTATGACTTTGA	1	70.3248629183	0	0	chr19_+_4029680_4029710|70.3248629183|0	0	IN
chr2_-_9801372_9801387	ENSDART00000046587.7	250	chr2:9797212-9801601	250	15	TGAGTTAGGGGGAAG	1	71.7542607582	0	1.5897967276e-08	chr2_-_9801372_9801387|71.7542607582|0	1.57167157066596e-08	IN
chr9_+_29609957_29609984	ENSDART00000185989.1	16	chr9:29608493+29610196	16	27	AAAGGATCTTTGAGGAACCAAAAAATG	1	78.8770066873	0	0	chr9_+_29609957_29609984|78.8770066873|0	0	IN
chr25_-_31857080_31857089	ENSDART00000028338.8	50	chr25:31856699-31859578	50	9	ACAACTACG	1	71.3995840903	0	4.27058163804e-05	chr25_-_31857080_31857089|71.3995840903|0	4.23232338198076e-05	IN
chr13_+_16882181_16882210	ENSDART00000139893.2	147	chr13:16878951+16885697	147	29	TGCAACAAGGATGAATAGAATGGGCCCAG	1	84.8876377858	0	0	chr13_+_16882181_16882210|84.8876377858|0	0	IN
chr19_+_42762368_42762395	ENSDART00000136873.3	2	chr19:42758670+42764727	2	27	GATCACAGTCTGCTACCCCTGTCGGTG	1	79.360823974	0	0	chr19_+_42762368_42762395|79.360823974|0	0	IN
chr7_-_23763157_23763184	ENSDART00000146104.4	38	chr7:23759316-23768083	38	27	CAGACTGGAATGTTCTATACTAGTTAT	1	74.6277177233	0	0	chr7_-_23763157_23763184|74.6277177233|0	0	IN
chr21_-_21044476_21044496	ENSDART00000180680.1	37	chr21:21044253-21046866	37	20	ACGGCCAGGTAAAAGTGAAG	1	79.3749240781	0	9.19797571441e-12	chr21_-_21044476_21044496|79.3749240781|0	5.82001113969e-12	IN
chr1_+_39759347_39759368	ENSDART00000148701.3	290	chr1:39755817+39763721	290	21	AAATAAAGATTTCAGACATAG	1	75.0074249295	0	6.99795776882e-12	chr1_+_39759347_39759368|75.0074249295|0	6.45850040115192e-12	IN
chr22_-_22366556_22366565	ENSDART00000089569.5	1	chr22:22365780-22372580	1	9	CTGGTTCCT	1	68.696926577	0	0.000101129067887	chr22_-_22366556_22366565|68.696926577|0	0.000101009696908516	IN
chr18_+_17896918_17896939	ENSDART00000189493.1	70	chr18:17885256+17959680	70	21	GAGAGCCCGCCCAGCTGCAAG	1	70.4337701923	0	6.60795862473e-11	chr18_+_17896918_17896939|70.4337701923|0	6.57816023874602e-11	IN
chr16_+_10949500_10949530	ENSDART00000172949.2	28	chr16:10919534+10972075	28	30	GCGAGAACAGCTATGGCAGACTACTGGATT	1	79.4530133879	0	0	chr16_+_10949500_10949530|79.4530133879|0	0	IN
chr8_-_11106708_11106714	ENSDART00000042755.7	146	chr8:11104812-11111897	146	6	AAGGCA	1	69.9925321082	0	0.00672453743027	chr8_-_11106708_11106714|69.9925321082|0	0.00670268528685836	IN
chr22_-_3496229_3496241	ENSDART00000145114.3	175	chr22:3486879-3498128	175	12	AGCTTCGAGAAG	1	76.2321556204	0	2.61538320034e-06	chr22_-_3496229_3496241|76.2321556204|0	2.26176340345496e-06	IN
chr20_-_1472362_1472380	ENSDART00000092508.7	56	chr20:1469132-1472587	56	18	ATTTGGCTGTACAGGGAT	1	73.8397537456	0	1.95143456949e-10	chr20_-_1472362_1472380|73.8397537456|0	1.87051929501081e-10	IN
chr13_-_49597873_49597876	ENSDART00000128415.3	1	chr13:49597394-49598994	1	3	TAG	1	68.7190086562	0	0.0926544963251	chr13_-_49597873_49597876|68.7190086562|0	0.092543155226199	IN
chr23_-_29460073_29460091	ENSDART00000050915.6	821	chr23:29459858-29460195	821	18	GATAACTGTACCAGCAAG	1	76.3594667674	0	1.79056769412e-11	chr23_-_29460073_29460091|76.3594667674|0	1.53531631852388e-11	IN
chr21_+_6332916_6332931	ENSDART00000161647.3	118	chr21:6329565+6336373	118	15	CGATGTTACCTAAAG	1	71.9808918393	0	2.46982377883e-08	chr21_+_6332916_6332931|71.9808918393|0	2.43707921621095e-08	IN
chr7_-_69331236_69331245	ENSDART00000170714.3	175	chr7:69330663-69331660	175	9	AATGAAAAG	1	76.8780540629	0	1.46626352265e-05	chr7_-_69331236_69331245|76.8780540629|0	1.20980042229712e-05	IN
chr5_+_36887735_36887753	ENSDART00000145182.3	25	chr5:36887020+36889125	25	18	ATCTGCTGTTAAACCAGG	1	70.291778335	0	1.18404841487e-10	chr5_+_36887735_36887753|70.291778335|0	1.17923781850493e-10	IN
chr25_+_28202061_28202070	ENSDART00000151854.3	197	chr25:28199366+28213848	197	9	GGAAGAGAG	1	74.4277616903	0	0.000215581661853	chr25_+_28202061_28202070|74.4277616903|0	0.000203244804312108	IN
chr17_+_10647875_10647893	ENSDART00000191664.1	93	chr17:10645748+10651426	93	18	AAAAATGACAGTTTCGCA	1	71.0211258903	0	3.21506377077e-10	chr17_+_10647875_10647893|71.0211258903|0	3.19293924633257e-10	IN
chr21_+_45101441_45101468	ENSDART00000065083.7	127	chr21:45040004+45101705	127	27	TGGCCAACATTCTGTGGAGAGAGGAAG	1	75.1753098978	0	0	chr21_+_45101441_45101468|75.1753098978|0	0	IN
chr25_+_21217231_21217243	ENSDART00000188930.1	138	chr25:21216947+21221806	138	12	TGTGGCTTCCAG	1	72.0037325335	0	1.12759817161e-06	chr25_+_21217231_21217243|72.0037325335|0	1.11242164180236e-06	IN
chr14_-_14743728_14743740	ENSDART00000170623.2	2	chr14:14743710-14745623	2	12	AACCAACCAAAC	1	69.9309340392	0	4.41679633534e-07	chr14_-_14743728_14743740|69.9309340392|0	4.40309495863822e-07	IN
chr18_-_7678932_7678956	ENSDART00000139505.3	100	chr18:7676955-7681528	100	24	CCTCTGCAAGGAGGAGGAGAGGAG	1	80.1930528182	0	0	chr18_-_7678932_7678956|80.1930528182|0	0	IN
chr5_-_22568819_22568843	ENSDART00000080882.6	88	chr5:22562188-22569316	88	24	CTGAAGTTGCAGAATCAAAGGAAG	1	86.0189921556	0	0	chr5_-_22568819_22568843|86.0189921556|0	0	IN
chr14_-_45869577_45869607	ENSDART00000188062.1	35	chr14:45844405-45963026	35	30	CTAACAAGACACTTCTAGGTGGAGGAGGAG	1	87.7757304655	0	0	chr14_-_45869577_45869607|87.7757304655|0	0	IN
chr16_-_30743902_30743911	ENSDART00000192231.1	239	chr16:30740745-30748031	239	9	CCCTGGAGG	1	75.428663632	0	0.000108370273688	chr16_-_30743902_30743911|75.428663632|0	9.81266125374969e-05	IN
chr17_-_43177794_43177818	ENSDART00000156885.2	87	chr17:43174989-43179522	87	24	TAGCTAGAGGTGAAAATTCAAGAG	1	75.7248904317	0	0	chr17_-_43177794_43177818|75.7248904317|0	0	IN
chr23_+_23893886_23893910	ENSDART00000114067.4	13	chr23:23891564+23903232	13	24	CCAACTGACCAATGAGATCCCAGA	1	73.0393667348	0	0	chr23_+_23893886_23893910|73.0393667348|0	0	IN
chr17_-_17260782_17260809	ENSDART00000155007.2	1	chr17:17257560-17265693	1	27	TTGGTTTCACCAAAGCAGATCTAAAAG	1	71.5138723323	0	0	chr17_-_17260782_17260809|71.5138723323|0	0	IN
chr20_+_34863131_34863149	ENSDART00000035612.7	25	chr20:34863027+34863255	25	18	GGCTCAGAGGTGAACAAG	1	80.999474022	0	1.17097442853e-11	chr20_+_34863131_34863149|80.999474022|0	5.95290483573763e-12	IN
chr19_+_7560193_7560217	ENSDART00000138866.3	48	chr19:7560014+7563748	48	24	GTTCTGTGTTTGACCTGGCTGATG	1	81.9736605769	0	0	chr19_+_7560193_7560217|81.9736605769|0	0	IN
chr25_-_3813450_3813471	ENSDART00000055843.4	42	chr25:3813126-3813766	42	21	TGTTTTCCTCTCTGCTACCAG	1	78.3733118925	0	5.46229728116e-13	chr25_-_3813450_3813471|78.3733118925|0	3.9013237085328e-13	IN
chr12_-_927990_928005	ENSDART00000188777.1	55	chr12:927869-929459	55	15	ATCTTAATCTCTTTG	1	70.7793810799	0	5.71526470594e-09	chr12_-_927990_928005|70.7793810799|0	5.68215008378559e-09	IN
chr12_-_21833495_21833525	ENSDART00000153187.2	27	chr12:21825079-21833915	27	30	TTTCAAGTACTTCCAACCCAATCTCACAAG	1	75.6989738396	0	0	chr12_-_21833495_21833525|75.6989738396|0	0	IN
chr2_+_22711732_22711750	ENSDART00000139196.2	689	chr2:22711147+22711835	689	18	GACTCCGCACCAAACAAG	1	82.2102039164	0	3.78577169613e-11	chr2_+_22711732_22711750|82.2102039164|0	1.63632440930428e-11	IN
chr21_-_27211459_27211486	ENSDART00000040754.8	1	chr21:27208120-27213086	1	27	AAATCTCTCATTCAGATTTCCCAGAAG	1	89.5061867522	0	0	chr21_-_27211459_27211486|89.5061867522|0	0	IN
chr5_-_29339585_29339606	ENSDART00000141154.3	3	chr5:29337280-29342857	3	21	ATCACATCAAAGCGTAAACAG	1	76.1957492916	0	4.93116658618e-12	chr5_-_29339585_29339606|76.1957492916|0	4.27458068941178e-12	IN
chr2_+_12401378_12401402	ENSDART00000182569.1	37	chr2:12400361+12403449	37	24	CTGACCGCAAGGAGTTCTAGCATG	1	73.9648205063	0	0	chr2_+_12401378_12401402|73.9648205063|0	0	IN
chr15_+_31891255_31891264	ENSDART00000192525.1	153	chr15:31891016+31893410	153	9	GAGTTGCAG	1	76.8591692352	0	3.5479035671e-05	chr15_+_31891255_31891264|76.8591692352|0	2.93175652925637e-05	IN
chr24_-_25003823_25003850	ENSDART00000080997.6	23	chr24:25001182-25004435	23	27	TTACTATTTCCAGCACTGGTGAAAAAA	1	83.0255441	0	0	chr24_-_25003823_25003850|83.0255441|0	0	IN
chr3_-_36057992_36058006	ENSDART00000123505.3	9	chr3:36041061-36093822	9	14	TATTGAGCGGAGGG	1	71.6743340507	0	7.67511370348e-07	chr3_-_36057992_36058006|71.6743340507|0	7.59219408896783e-07	IN
chr14_+_29737581_29737602	ENSDART00000043058.9	198	chr14:29736281+29738690	198	21	AAACAAGGATTTTCGACATAG	1	81.6563042475	0	2.11741735257e-12	chr14_+_29737581_29737602|81.6563042475|0	9.84434755935126e-13	IN
chr15_+_77974_77992	ENSDART00000188397.1	61	chr15:77829+79070	61	18	AAACAGGCCAGTCCAGAG	1	83.6717856485	0	6.92921275913e-11	chr15_+_77974_77992|83.6717856485|0	2.52232679187614e-11	IN
chr21_+_40471940_40471962	ENSDART00000171244.2	45	chr21:40467204+40474455	45	22	CAAGGGAATAATTTTCCAGAGA	1	77.1897900531	0	1.60427227058e-12	chr21_+_40471940_40471962|77.1897900531|0	1.28963506540458e-12	IN
chr13_+_4369387_4369404	ENSDART00000108935.3	38	chr13:4368629+4370283	38	17	GAGTAGGATTATGTGAG	1	75.5143337419	0	3.71301211999e-10	chr13_+_4369387_4369404|75.5143337419|0	3.34767547016668e-10	IN
chr20_+_31270650_31270677	ENSDART00000133353.2	37	chr20:31269832+31270941	37	27	ATGCACAAGAGGAAGAACCATGCCTTT	1	74.363080528	0	0	chr20_+_31270650_31270677|74.363080528|0	0	IN
chr16_-_30795407_30795428	ENSDART00000192231.1	226	chr16:30794865-30800490	226	21	AATATTATGGACTAGATGAAG	1	72.6579209845	0	4.97379915032e-12	chr16_-_30795407_30795428|72.6579209845|0	4.87188067666011e-12	IN
chr21_+_6365145_6365160	ENSDART00000184952.1	37	chr21:6341426+6373857	37	15	CTCTCTCTGAAGCTG	1	70.9799246755	0	1.17914162101e-07	chr21_+_6365145_6365160|70.9799246755|0	1.17126038090554e-07	IN
chr6_-_16589954_16589969	ENSDART00000190116.1	14	chr6:16589489-16594125	14	15	AATACGGCAGTGCAG	1	86.3951131488	0	1.67965480413e-08	chr6_-_16589954_16589969|86.3951131488|0	5.05432418140828e-09	IN
chr9_-_41486397_41486404	ENSDART00000135821.2	71	chr9:41483511-41488864	71	7	GGGAAAG	1	83.8750703848	0	0.00127282147612	chr9_-_41486397_41486404|83.8750703848|0	0.000453834739541636	IN
chr10_-_3422278_3422299	ENSDART00000037183.6	8	chr10:3421079-3426217	8	21	GAGGTGGTGACAGCTGGGATG	1	82.0225826345	0	4.54125625993e-12	chr10_-_3422278_3422299|82.0225826345|0	2.01128003141093e-12	IN
chr12_-_35864149_35864179	ENSDART00000177986.2	78	chr12:35861048-35864514	78	30	GTGTGGCAAATTCTGGGTCCCATGTGTGAG	1	80.6531232361	0	0	chr12_-_35864149_35864179|80.6531232361|0	0	IN
chr23_+_34086339_34086363	ENSDART00000143933.3	161	chr23:34053585+34093827	161	24	CCTGCCTCTGAACTGGATGCCTGG	1	76.5582018712	0	0	chr23_+_34086339_34086363|76.5582018712|0	0	IN
chr23_-_26809186_26809213	ENSDART00000145332.2	52	chr23:26807472-26811424	52	27	GTACGCTTTCAACGAAACAAATTATTG	1	80.400557141	0	0	chr23_-_26809186_26809213|80.400557141|0	0	IN
chr23_+_25265728_25265737	ENSDART00000138974.3	54	chr23:25263882+25268501	54	9	TCCTAAGAG	1	75.494112621	0	6.86323936597e-05	chr23_+_25265728_25265737|75.494112621|0	6.1942769033041e-05	IN
chr5_-_41665577_41665595	ENSDART00000083656.5	103	chr5:41664920-41667548	103	18	AAAAGCATTATCTGGAAG	1	74.9470896233	0	1.48133949551e-10	chr5_-_41665577_41665595|74.9470896233|0	1.37052369453272e-10	IN
chr2_-_32684199_32684223	ENSDART00000135293.2	47	chr2:32683848-32684344	47	24	TGTGGCACAGGCTGTTTGTTAACG	1	84.0909933873	0	0	chr2_-_32684199_32684223|84.0909933873|0	0	IN
chr5_+_1061730_1061749	ENSDART00000163101.2	238	chr5:1059884+1063064	238	19	CTGGCCATGCTTGCATCAG	1	73.2552027656	0	4.48636683359e-11	chr5_+_1061730_1061749|73.2552027656|0	4.35385061337001e-11	IN
chr25_-_13760356_13760380	ENSDART00000171461.2	222	chr25:13759869-13760750	222	24	AATAATGTATCGCACTTACAGGAT	1	74.191870384	0	0	chr25_-_13760356_13760380|74.191870384|0	0	IN
chr12_-_30984814_30984839	ENSDART00000185635.1	2	chr12:30982183-30986419	2	25	TCTTTGAATTGGGAATATGTTGATG	1	72.5353103818	0	0	chr12_-_30984814_30984839|72.5353103818|0	0	IN
chr14_-_46545861_46545888	ENSDART00000105417.5	43	chr14:46540432-46550721	43	27	CCAGAAAACATTGTTCTGACGCTACAG	1	72.2055709588	0	0	chr14_-_46545861_46545888|72.2055709588|0	0	IN
chr5_+_59069905_59069917	ENSDART00000179814.1	150	chr5:59067914+59071866	150	12	ACATCCTGGAAG	1	78.1603338638	0	9.16420993646e-07	chr5_+_59069905_59069917|78.1603338638|0	6.7000794989891e-07	IN
chr6_+_54648389_54648401	ENSDART00000127519.4	33	chr6:54645613+54653320,chr6:54645791+54653320	11,22	12	GCCATGAACTTG	1	84.1670443125	0	1.749255096e-06	chr6_+_54648389_54648401|84.1670443125|0	6.06428995575392e-07	IN
chr6_+_54648389_54648401	ENSDART00000127519.4	33	chr6:54645613+54653320,chr6:54645791+54653320	11,22	12	GCCATGAACTTG	1	84.1670443125	0	1.749255096e-06	chr6_+_54648389_54648401|84.1670443125|0	6.06428995575392e-07	IN
chr16_-_33024213_33024228	ENSDART00000166401.2	124	chr16:33023478-33025387	124	15	ATCTGCTTGGTGGTG	1	79.9965947764	0	6.8757799454e-09	chr16_-_33024213_33024228|79.9965947764|0	4.00867428140828e-09	IN
chr20_+_26942750_26942775	ENSDART00000152992.2	26	chr20:26939938+26943273,chr20:26939938+26944026	4,22	25	TGCTGGGATGTCACCCATGCTTCAG	1	80.9339815123	0	0	chr20_+_26942750_26942775|80.9339815123|0	0	IN
chr9_-_24393667_24393678	ENSDART00000141805.2	17	chr9:24393388-24393949	17	11	GTGTACCTGAG	1	89.6796579528	0	5.08501996732e-07	chr9_-_24393667_24393678|89.6796579528|0	1.62047267271426e-07	IN
chr5_-_24043497_24043518	ENSDART00000023784.7	212	chr5:24040441-24044544	212	21	GGAGCCGAACTGGTATCAGAG	1	75.2527659839	0	3.62199159554e-12	chr5_-_24043497_24043518|75.2527659839|0	3.30713234575342e-12	IN
chr6_+_3225535_3225547	ENSDART00000181271.1	244	chr6:3223352+3230184	244	12	CAAACAGGAGAG	1	72.5360159375	0	1.58697240804e-06	chr6_+_3225535_3225547|72.5360159375|0	1.55684512082033e-06	IN
chr13_+_30233824_30233853	ENSDART00000147729.3	178	chr13:30233264+30234319	178	29	AAGTGAAAGGCTTGAGTTTTCAGGAGAAG	1	70.2889948599	0	0	chr13_+_30233824_30233853|70.2889948599|0	0	IN
chr16_+_47133830_47133836	ENSDART00000177679.2	219	chr16:47132057+47135600	219	6	GCACAG	1	74.5407946471	0	0.00336366313381	chr16_+_47133830_47133836|74.5407946471|0	0.00315934003068774	IN
chr2_-_24033788_24033803	ENSDART00000157041.4	49	chr2:24031737-24033912	49	15	AGAGTGGGAGAATCT	1	82.0296590607	0	7.84348230809e-09	chr2_-_24033788_24033803|82.0296590607|0	3.47055295613075e-09	IN
chr18_-_35677510_35677531	ENSDART00000036015.9	204	chr18:35674084-35679648	204	21	GCAGTCGATTTGGATAAATGG	1	69.730582094	0	4.91962026672e-12	chr18_-_35677510_35677531|69.730582094|0	4.90651963502842e-12	IN
chr4_+_6948709_6948736	ENSDART00000174507.2	118	chr4:6946848+6948857	118	27	AATTCCTCTGTTCGGTCCATATCCTAG	1	73.0270457566	0	0	chr4_+_6948709_6948736|73.0270457566|0	0	IN
chr1_-_19195231_19195243	ENSDART00000131579.3	286	chr1:19193555-19195432	286	12	AGTTAAGAGATG	1	71.6704396593	0	4.33297734026e-07	chr1_-_19195231_19195243|71.6704396593|0	4.28628808890608e-07	IN
chr4_+_20470481_20470508	ENSDART00000028856.5	70	chr4:20470357+20472295	70	27	GAGCTGTTTCTATGACACTTTCATGCG	1	77.0320509409	0	0	chr4_+_20470481_20470508|77.0320509409|0	0	IN
chr11_+_27143104_27143131	ENSDART00000158411.2	65	chr11:27137312+27143494	65	27	AACGCTATCTTGGAGGGCTCCAGAGAG	1	73.4925825493	0	0	chr11_+_27143104_27143131|73.4925825493|0	0	IN
chr12_+_30188695_30188699	ENSDART00000138252.3	19	chr12:30187197+30189714	19	4	GCAG	1	73.780601976	0	0.0375610023049	chr12_+_30188695_30188699|73.780601976|0	0.03605483590905	IN
chr25_+_35741393_35741414	ENSDART00000176741.2	25	chr25:35738917+35742016	25	21	AACTAGGTAACGTGCCCTTGG	1	74.7043476049	0	2.73026046216e-12	chr25_+_35741393_35741414|74.7043476049|0	2.54973819835413e-12	IN
chr7_-_54112623_54112647	ENSDART00000165875.3	83	chr7:54105544-54115778	83	24	CTGCGTGAAAATGCTCAACCTGTG	1	74.2122341738	0	0	chr7_-_54112623_54112647|74.2122341738|0	0	IN
chr1_-_22948602_22948620	ENSDART00000144208.3	310	chr1:22946180-22950985,chr1:22946180-22956382	216,94	18	CCTCCTACAGAGATTCAA	1	72.2367870827	0	2.71882072411e-10	chr1_-_22948602_22948620|72.2367870827|0	2.67620703375826e-10	IN
chr24_+_4407616_4407640	ENSDART00000093256.6	4	chr24:4407305+4408847	4	24	TTAACGCACATTGCGGAGTCAAAG	1	79.9015240588	0	0	chr24_+_4407616_4407640|79.9015240588|0	0	IN
chr18_+_50092025_50092053	ENSDART00000058936.6	36	chr18:50090915+50093330	36	28	ATATTACCTGCAGCTGATGCCTCCAAAG	1	79.9057860906	0	0	chr18_+_50092025_50092053|79.9057860906|0	0	IN
chr11_+_25296911_25296936	ENSDART00000122249.3	134	chr11:25296518+25300694	134	25	ATCGACTCGGGATCCAGACATAATG	1	82.1243624883	0	0	chr11_+_25296911_25296936|82.1243624883|0	0	IN
chr21_+_4512156_4512162	ENSDART00000140432.4	46	chr21:4512032+4514897	46	6	ATGCAG	1	77.1557828396	0	0.00271903817289	chr21_+_4512156_4512162|77.1557828396|0	0.0021922405359831	IN
chr17_-_20794173_20794197	ENSDART00000149630.3	98	chr17:20789858-20795943	98	24	ATGATGGTCAATAGAACAACAGAG	1	67.3432093705	0	0	chr17_-_20794173_20794197|67.3432093705|0	0	IN
chr6_-_51175678_51175687	ENSDART00000180197.1	19	chr6:51161334-51180107	19	9	TGGTAATAG	1	68.8949299033	0	0.000279506716797	chr6_-_51175678_51175687|68.8949299033|0	0.000279119709002851	IN
chr17_-_8088394_8088415	ENSDART00000148520.3	43	chr17:8086656-8094792	43	21	ATGGCAAAATCACCAAGAGAG	1	84.194547667	0	7.20401516219e-12	chr17_-_8088394_8088415|84.194547667|0	2.49111842265393e-12	IN
chr6_-_15565498_15565516	ENSDART00000143502.3	220	chr6:15557567-15571681,chr6:15562995-15571681,chr6:15565235-15571681	1,37,182	18	ATTTATCACGCGCAAAAG	1	72.6501906765	0	3.65162122762e-10	chr6_-_15565498_15565516|72.6501906765|0	3.57712748311201e-10	IN
chr7_+_72969309_72969324	ENSDART00000131113.3	282	chr7:72947607+72981110	282	15	AGGTGGAACAGAAAG	1	69.4116656436	0	1.21814074938e-07	chr7_+_72969309_72969324|69.4116656436|0	1.21560357224659e-07	IN
chr18_-_44344181_44344193	ENSDART00000193084.1	109	chr18:44342023-44344316	109	12	GTGGACTTGCAG	1	73.6204997716	0	5.30155235157e-07	chr18_-_44344181_44344193|73.6204997716|0	5.10756918759014e-07	IN
chr6_-_12595898_12595906	ENSDART00000156415.3	115	chr6:12595797-12598014	115	8	ATTGGATG	1	71.2085984206	0	0.000131419609333	chr6_-_12595898_12595906|71.2085984206|0	0.000130388157655537	IN
chr6_-_29517992_29518022	ENSDART00000104293.6	36	chr6:29513673-29518212	36	30	CTCAACAGGCAATATGTTAGTGGAAGACAT	1	84.4994877829	0	0	chr6_-_29517992_29518022|84.4994877829|0	0	IN
chr22_-_22191896_22191920	ENSDART00000160165.2	47	chr22:22188786-22193405	47	24	TCTGCTCTCTGGTGCTGGATCACG	1	75.0475031086	0	0	chr22_-_22191896_22191920|75.0475031086|0	0	IN
chr16_+_5471947_5471968	ENSDART00000144558.3	42	chr16:5470202+5474590	42	21	GAGCCGCTGTCAGAGCACAGG	1	76.9972464148	0	3.87512244515e-12	chr16_+_5471947_5471968|76.9972464148|0	3.16646708853341e-12	IN
chr18_+_10840275_10840302	ENSDART00000028938.7	53	chr18:10840167+10840654	53	27	AAATTCTGCTTGAGAAGCAATTGCAAG	1	77.498101305	0	0	chr18_+_10840275_10840302|77.498101305|0	0	IN
chr21_-_14452036_14452048	ENSDART00000089967.6	118	chr21:14443648-14456501	118	12	GAGCTTCATGGG	1	74.4604353174	0	2.98884250638e-06	chr21_-_14452036_14452048|74.4604353174|0	2.81481448871634e-06	IN
chr6_-_16209223_16209238	ENSDART00000089445.6	72	chr6:16200953-16213161	72	15	CTGACGTGGACGCAG	1	78.3259097899	0	4.43433226804e-08	chr6_-_16209223_16209238|78.3259097899|0	3.18363604367988e-08	IN
chr16_-_18753563_18753584	ENSDART00000143185.2	35	chr16:18751673-18758361	35	21	AGCCAGTTGTATGTTGCACAG	1	75.6026162365	0	5.91793281046e-12	chr16_-_18753563_18753584|75.6026162365|0	5.31141797210921e-12	IN
chr24_-_26523873_26523897	ENSDART00000138089.2	11	chr24:26518969-26527233	11	24	AGTTATAAGAAAGCCGTAGATGAG	1	85.0367907077	0	0	chr24_-_26523873_26523897|85.0367907077|0	0	IN
chr12_+_24357155_24357167	ENSDART00000191648.1	2	chr12:24346253+24447345	2	12	GGAAAAGAAAAG	1	73.1927837913	0	2.35333132279e-05	chr12_+_24357155_24357167|73.1927837913|0	2.28636734299625e-05	IN
chr2_-_48124655_48124661	ENSDART00000123040.4	236	chr2:48124516-48125402	236	6	ATGAAG	1	82.2542643637	0	0.000835070234151	chr2_-_48124655_48124661|82.2542643637|0	0.000358903909725483	IN
chr21_-_17585150_17585177	ENSDART00000020048.8	13	chr21:17580637-17587081	13	27	ATGGCTGGTGCTCCCCTTACTACTCAG	1	71.7202399657	0	0	chr21_-_17585150_17585177|71.7202399657|0	0	IN
chr23_+_22010000_22010021	ENSDART00000145172.3	38	chr23:22002575+22018608	38	21	GGAGGATTCAGATCCATTCAG	1	75.5612715269	0	1.42179601426e-11	chr23_+_22010000_22010021|75.5612715269|0	1.27882149314473e-11	IN
chr18_+_8839261_8839278	ENSDART00000143519.2	20	chr18:8839000+8841922	20	17	ATATTCTTTTTTGCCAT	1	73.473029162	0	6.59611032461e-10	chr18_+_8839261_8839278|73.473029162|0	6.37455754848304e-10	IN
chrUn_KN150000v1_+_42469_42481	ENSDART00000162072.2	501	chrUn_KN150000v1:40277+42669	501	12	TCAGCCAGACAG	1	75.503668879	0	5.53205456333e-07	chrUn_KN150000v1_+_42469_42481|75.503668879|0	4.99043380730591e-07	IN
chr4_+_11435141_11435168	ENSDART00000143963.4	87	chr4:11433112+11435463	87	27	TCAGGTCATGGTTGTGCAGAATGCCAG	1	78.2845419638	0	0	chr4_+_11435141_11435168|78.2845419638|0	0	IN
chr7_+_14787204_14787219	ENSDART00000161264.3	227	chr7:14784685+14789760	227	15	GAATAATGGAGTACA	1	76.1473669133	0	1.83936206266e-08	chr7_+_14787204_14787219|76.1473669133|0	1.59941685451415e-08	IN
chr4_-_15531422_15531434	ENSDART00000162356.2	25	chr4:15525299-15568265	25	12	ATGGAGAGAAAG	1	77.0008164898	0	1.00000261455e-05	chr4_-_15531422_15531434|77.0008164898|0	8.16889709598367e-06	IN
chr11_+_19976203_19976233	ENSDART00000157394.2	35	chr11:19975173+19986152	35	30	GCTACACGCTCAAGTACGGGAGGTCAGGCG	1	72.3415719587	0	0	chr11_+_19976203_19976233|72.3415719587|0	0	IN
chr18_+_39017513_39017522	ENSDART00000148541.3	692	chr18:39017379+39018504	692	9	GATGAGAAG	1	78.2289280042	0	1.65699540878e-05	chr18_+_39017513_39017522|78.2289280042|0	1.20244788878177e-05	IN
chrUn_KN150000v1_+_8974_8983	ENSDART00000162072.2	69	chrUn_KN150000v1:8009+11662	69	9	AGTCCTTTG	1	79.5520769824	0	5.42387561752e-05	chrUn_KN150000v1_+_8974_8983|79.5520769824|0	3.35415882679602e-05	IN
chr18_+_9695920_9695947	ENSDART00000160284.3	273	chr18:9693661+9698827	273	27	CCAAGTCATGGTTGTCCAGAACGCAAG	1	68.4403800899	0	0	chr18_+_9695920_9695947|68.4403800899|0	0	IN
chr1_-_31462348_31462360	ENSDART00000087115.6	243	chr1:31449443-31471915	243	12	GAGGATAAAGTG	1	69.7541047927	0	5.22843126616e-06	chr1_-_31462348_31462360|69.7541047927|0	5.21425043065182e-06	IN
chr5_-_31680516_31680528	ENSDART00000186294.1	351	chr5:31678441-31682874	351	12	TTGACCAAACTG	1	82.1256199939	0	1.02841242433e-06	chr5_-_31680516_31680528|82.1256199939|0	4.49395331725277e-07	IN
chr13_+_12619700_12619724	ENSDART00000140096.3	78	chr13:12616154+12622103	78	24	CTGCAGAGGTTGGGTTGTTGGCAG	1	78.3321251207	0	0	chr13_+_12619700_12619724|78.3321251207|0	0	IN
chr6_+_27201815_27201845	ENSDART00000156792.3	6	chr6:27199656+27211371	6	30	CGTTTCGAGGGCCAGTTGAAGATTTTGCTG	1	77.5577316441	0	0	chr6_+_27201815_27201845|77.5577316441|0	0	IN
chr6_-_39650776_39650779	ENSDART00000155859.3	1	chr6:39649654-39650822	1	3	AAT	1	73.1194079854	0	0.0684114009007	chr6_-_39650776_39650779|73.1194079854|0	0.0665487589846587	IN
chr11_+_43646453_43646456	ENSDART00000194943.1	18	chr11:43646341+43646611	18	3	AGA	1	70.7295949432	0	0.0159245775041	chr11_+_43646453_43646456|70.7295949432|0	0.0158355501112168	IN
chr20_+_23391299_23391308	ENSDART00000132248.3	170	chr20:23391061+23392941	170	9	GAGCTTCAG	1	88.3345536147	0	2.78200811705e-05	chr20_+_23391299_23391308|88.3345536147|0	8.32844682852052e-06	IN
chr25_-_10609192_10609210	ENSDART00000155231.3	215	chr25:10606435-10609553	215	18	AGTGTTGAAATCGTATCG	1	73.5993369385	0	1.75987224793e-10	chr25_-_10609192_10609210|73.5993369385|0	1.69625979928867e-10	IN
chr2_-_42508670_42508700	ENSDART00000141399.2	24	chr2:42505691-42508887	24	30	CCTCATAGGTTGGGAAAACTTGCTGAGCAG	1	75.0583185608	0	0	chr2_-_42508670_42508700|75.0583185608|0	0	IN
chr7_-_57954350_57954362	ENSDART00000172082.2	553	chr7:57954180-57956413	553	12	TCGCCTACAGAG	1	69.8673100889	0	5.16185403865e-07	chr7_-_57954350_57954362|69.8673100889|0	5.14659431960496e-07	IN
chr11_-_13336978_13336999	ENSDART00000164978.2	150	chr11:13333697-13337210	150	21	CCACCTGGCTCGAGCTGACAG	1	78.098962222	0	3.09796632791e-12	chr11_-_13336978_13336999|78.098962222|0	2.27995400337022e-12	IN
chr20_-_43803258_43803285	ENSDART00000153134.2	4	chr20:43797374-43805738	4	27	AAATATGTCATTCAGGTTTTCTAAAAG	1	83.7027018896	0	0	chr20_-_43803258_43803285|83.7027018896|0	0	IN
chr6_+_30066738_30066763	ENSDART00000166782.2	2	chr6:30066444+30070842	2	25	GACCTGAGTGACGACAAAGGCTTGA	1	72.4268724714	0	0	chr6_+_30066738_30066763|72.4268724714|0	0	IN
chr12_-_22350692_22350705	ENSDART00000153296.3	17	chr12:22350383-22351910	17	13	CAAGACACCTCAG	1	66.1611794476	0	8.78935640936e-08	chr12_-_22350692_22350705|66.1611794476|0	8.78820127780955e-08	IN
chr19_+_33063167_33063194	ENSDART00000193791.1	33	chr19:33059667+33065384	33	27	GCTCACGCACTAGGCAGCGGTCATGCG	1	79.6483415303	0	0	chr19_+_33063167_33063194|79.6483415303|0	0	IN
chr9_-_25400459_25400483	ENSDART00000002428.10	120	chr9:25393086-25408593	120	24	CACGCCTTTCATATAATGATAGAG	1	73.105296143	0	0	chr9_-_25400459_25400483|73.105296143|0	0	IN
chr19_-_21826476_21826497	ENSDART00000150168.3	12	chr19:21815462-21830478	12	21	TGGAGAGAACTATTGGGCCTG	1	79.8808032172	0	1.33146826897e-11	chr19_-_21826476_21826497|79.8808032172|0	7.88402676477062e-12	IN
chr1_-_47028865_47028876	ENSDART00000132378.4	1	chr1:47027389-47030467	1	11	GTGAAGGGAGA	1	67.8351864017	0	2.85263697863e-06	chr1_-_47028865_47028876|67.8351864017|0	2.85098903352043e-06	IN
chr1_-_21169245_21169263	ENSDART00000141077.3	88	chr1:21163532-21171263	88	18	GAATGCCCCAAATCCCAG	1	84.0991536356	0	4.38205915998e-10	chr1_-_21169245_21169263|84.0991536356|0	1.52885482052056e-10	IN
chr10_-_28737650_28737677	ENSDART00000188436.1	27	chr10:28737370-28740666	27	27	TATTTGAGGAGGACAAGCCCAAACCAG	1	83.3916939115	0	0	chr10_-_28737650_28737677|83.3916939115|0	0	IN
chr24_-_14560942_14560966	ENSDART00000066722.8	1	chr24:14560043-14568195	1	24	GGGCCGAGGGCGAACAACATCGTG	1	76.5238042411	0	0	chr24_-_14560942_14560966|76.5238042411|0	0	IN
chr17_-_28704490_28704502	ENSDART00000076409.5	38	chr17:28704399-28704584	38	12	AGTGAGCTGGAT	1	75.7335617152	0	3.93483780003e-08	chr17_-_28704490_28704502|75.7335617152|0	3.50671964799432e-08	IN
chr13_+_29773581_29773602	ENSDART00000076998.6	61	chr13:29773330+29774008	61	21	CTATCAAAAGGATCTTATAAG	1	74.5861694569	0	5.79980508064e-13	chr13_+_29773581_29773602|74.5861694569|0	5.43898259763864e-13	IN
chr6_-_51140056_51140086	ENSDART00000180197.1	54	chr6:51131597-51161198	54	30	AAGAAATGCGTATTCCTACTCTTATTACCT	1	77.1386548992	0	0	chr6_-_51140056_51140086|77.1386548992|0	0	IN
chr1_-_10826422_10826448	ENSDART00000170290.2	31	chr1:10824848-10828538	31	26	GAGGCGGACGGCTAAATCCATGAGAG	1	78.8788765726	0	0	chr1_-_10826422_10826448|78.8788765726|0	0	IN
chr20_-_47300426_47300447	ENSDART00000164484.2	53	chr20:47297820-47301090	53	21	GATGAGGAGCAGAGACAAGCT	1	78.2252754713	0	2.88213897193e-12	chr20_-_47300426_47300447|78.2252754713|0	2.09232631220857e-12	IN
chr11_-_44035126_44035129	ENSDART00000186333.1	61	chr11:44034967-44035241	61	3	AGA	1	70.7295949432	0	0.0161648082979	chr11_-_44035126_44035129|70.7295949432|0	0.0160744378790397	IN
chr9_+_41597591_41597621	ENSDART00000194006.1	2	chr9:41517070+41597906	2	30	TTTTCCGCTCCTGTCGGAAACAAAGTTATG	1	65.4417155743	0	0	chr9_+_41597591_41597621|65.4417155743|0	0	IN
chr20_-_29389621_29389636	ENSDART00000147464.4	67	chr20:29389350-29395157	67	15	AGGCTTATAAGACGG	1	73.2763110614	0	2.10566211134e-08	chr20_-_29389621_29389636|73.2763110614|0	2.04268176817735e-08	IN
chr19_-_10318738_10318759	ENSDART00000151162.3	97	chr19:10318455-10323767	97	21	GTGACAGTCTAAACGGTCATG	1	77.1606970524	0	4.69579930495e-12	chr19_-_10318738_10318759|77.1606970524|0	3.78441722403977e-12	IN
chr21_+_30479154_30479165	ENSDART00000171648.2	343	chr21:30477878+30484241	343	11	GTTTGAATGAA	1	80.4088441432	0	5.91201823041e-06	chr21_+_30479154_30479165|80.4088441432|0	3.25923251220939e-06	IN
chr11_+_30940797_30940809	ENSDART00000159997.2	130	chr11:30932667+30944343	130	12	GAGCTTCTCTGG	1	73.5442819422	0	2.71480162028e-06	chr11_+_30940797_30940809|73.5442819422|0	2.61975182436203e-06	IN
chr5_-_24896329_24896341	ENSDART00000146872.2	65	chr5:24891301-24896502	65	12	AGCGAATTGAAC	1	77.4870924825	0	1.20722615882e-06	chr5_-_24896329_24896341|77.4870924825|0	9.44733167362877e-07	IN
chr14_+_25494115_25494130	ENSDART00000173436.2	156	chr14:25491397+25494991	156	15	AGATTTGGCACAAAG	1	79.4835771599	0	1.30057741243e-08	chr14_+_25494115_25494130|79.4835771599|0	8.11480338480663e-09	IN
chr15_-_10152568_10152595	ENSDART00000165668.2	101	chr15:10144866-10157358	101	27	CTCACTATCTGGATAAGGTAGTGAAAG	1	73.1341931624	0	0	chr15_-_10152568_10152595|73.1341931624|0	0	IN
chr19_-_27176380_27176398	ENSDART00000143919.3	250	chr19:27136971-27176499	250	18	ATGACAGACATTATACAG	1	82.5017559885	0	2.24565610552e-09	chr19_-_27176380_27176398|82.5017559885|0	9.35382327149625e-10	IN
chr6_+_41396066_41396078	ENSDART00000042683.8	342	chr6:41392295+41400826	342	12	CTGGACTCAAGG	1	78.6378650567	0	1.98255096573e-06	chr6_+_41396066_41396078|78.6378650567|0	1.37352659612677e-06	IN
chr11_+_26518320_26518332	ENSDART00000103507.5	102	chr11:26514349+26520858	102	12	CAGTCCAGAAGA	1	63.4410109463	0	1.51176822671e-06	chr11_+_26518320_26518332|63.4410109463|0	1.51175439888629e-06	IN
chr20_-_32069414_32069423	ENSDART00000142653.4	73	chr20:32065681-32071279	73	9	GTGATATAG	1	70.3364279436	0	8.32195229511e-05	chr20_-_32069414_32069423|70.3364279436|0	8.28701203396953e-05	IN
chr24_+_27209297_27209327	ENSDART00000137212.4	21	chr24:27207352+27216981	21	30	CCGCACAGGCTCGGGAAGCTTGCTGATCAG	1	73.844693027	0	0	chr24_+_27209297_27209327|73.844693027|0	0	IN
chr14_-_46480186_46480204	ENSDART00000105417.5	126	chr14:46478104-46480348	126	18	AAATATGTGAAAGCGAGG	1	71.0062134233	0	1.26306076709e-10	chr14_-_46480186_46480204|71.0062134233|0	1.25445986931538e-10	IN
chr5_+_31266329_31266358	ENSDART00000192271.1	182	chr5:31266156+31266455	182	29	TTTAACTATCCCCTCTCGTCTTTTGAAAG	1	76.6465969023	0	0	chr5_+_31266329_31266358|76.6465969023|0	0	IN
chr21_-_40745341_40745347	ENSDART00000075808.6	143	chr21:40740641-40748778	143	6	AGACAG	1	71.1457721943	0	0.0077205570709	chr21_-_40745341_40745347|71.1457721943|0	0.00766256391936038	IN
chr15_-_21013001_21013022	ENSDART00000154019.3	47	chr15:21012243-21013148	47	21	TATGATACGGTGGTGCTTGAA	1	85.4184815353	0	7.81597009336e-13	chr15_-_21013001_21013022|85.4184815353|0	2.46025422256935e-13	IN
chr9_+_29471597_29471621	ENSDART00000182640.1	34	chr9:29470362+29473827	34	24	TGTGTGGAGTTCTTTGGAAAAGAG	1	76.2353852383	0	0	chr9_+_29471597_29471621|76.2353852383|0	0	IN
chr22_-_22366575_22366589	ENSDART00000089569.5	3	chr22:22365780-22372580	3	14	TCTCCAACCAAGTG	1	63.8459978354	0	9.86910841938e-08	chr22_-_22366575_22366589|63.8459978354|0	9.86897142896126e-08	IN
chr7_-_57989322_57989346	ENSDART00000172082.2	36	chr7:57982966-57993134	36	24	ATGATGGTCAATAGAACAACCGAG	1	77.7059962595	0	0	chr7_-_57989322_57989346|77.7059962595|0	0	IN
chrUn_KN150000v1_+_14218_14230	ENSDART00000162072.2	805	chrUn_KN150000v1:11773+17902	805	12	AGCTGCGAGAAG	1	71.8021835556	0	1.42329271191e-06	chrUn_KN150000v1_+_14218_14230|71.8021835556|0	1.40653628588616e-06	IN
chr23_+_35957210_35957231	ENSDART00000049551.6	32	chr23:35951653+35959194	32	21	AAGGGAATAAGCCGAAAGAAA	1	68.2512934479	0	6.67554900247e-12	chr23_+_35957210_35957231|68.2512934479|0	6.67010890964548e-12	IN
chr18_-_46845872_46845884	ENSDART00000190084.1	175	chr18:46843933-46847209	175	12	GATCTGTATAAG	1	73.9526049301	0	7.5902761032e-07	chr18_-_46845872_46845884|73.9526049301|0	7.25496921205604e-07	IN
chr13_+_28891681_28891690	ENSDART00000101653.5	398	chr13:28890914+28892608	398	9	GCATGCCTG	1	77.8492166798	0	2.50485384337e-05	chr13_+_28891681_28891690|77.8492166798|0	1.89207290364202e-05	IN
chr8_-_11612747_11612762	ENSDART00000091752.6	216	chr8:11607300-11615889	216	15	CGGTGTTCTCTCAAG	1	73.5505995915	0	3.11774779327e-08	chr8_-_11612747_11612762|73.5505995915|0	3.00818920884183e-08	IN
chr15_-_33217669_33217678	ENSDART00000168920.2	262	chr15:33216735-33219464	262	9	AATTCCAAG	1	79.9946447147	0	4.04707351417e-05	chr15_-_33217669_33217678|79.9946447147|0	2.36011832654981e-05	IN
chr5_-_21387796_21387826	ENSDART00000144198.2	139	chr5:21387661-21393358	139	30	CCGCACATTACCTGGATCTGTTTGATAAAG	1	83.5576921727	0	0	chr5_-_21387796_21387826|83.5576921727|0	0	IN
chr23_+_44501266_44501285	ENSDART00000149903.3	29	chr23:44500575+44502423	29	19	TTGCTGGGATTTGACGCAG	1	70.7213426064	0	2.59348098552e-11	chr23_+_44501266_44501285|70.7213426064|0	2.57907029066473e-11	IN
chr14_-_47909023_47909041	ENSDART00000183432.1	304	chr14:47862908-47924078	304	18	GAATGTGTTAAAGCTCAG	1	74.4112857752	0	3.4758613765e-09	chr14_-_47909023_47909041|74.4112857752|0	3.27868665550568e-09	IN
chr5_-_33378789_33378816	ENSDART00000085636.6	102	chr5:33378618-33381718	102	27	CTTCAGATCCGCTGTTCTCCAATGCAG	1	81.9039027424	0	0	chr5_-_33378789_33378816|81.9039027424|0	0	IN
chr4_-_28072684_28072702	ENSDART00000134605.3	29	chr4:28069259-28072915	29	18	CTGTCTGGGTGTGAGAAG	1	83.0873754681	0	2.0656898414e-10	chr4_-_28072684_28072702|83.0873754681|0	8.01831934182928e-11	IN
chr10_+_26100931_26100958	ENSDART00000128292.3	42	chr10:26100301+26103207	42	27	CAAATTTGAGGAGTCTGAAAACTACAG	1	80.6901509376	0	0	chr10_+_26100931_26100958|80.6901509376|0	0	IN
chr23_+_23602913_23602934	ENSDART00000114067.4	125	chr23:23487890+23667583	125	21	ATCATAAAATGATCATTGCAG	1	77.802421451	0	1.59577240311e-10	chr23_+_23602913_23602934|77.802421451|0	1.21110454998075e-10	IN
chr20_+_5735378_5735405	ENSDART00000090934.6	157	chr20:5729606+5738346	157	27	ACTGTGGCAGGATAAACTGTAACAACA	1	73.8293525439	0	0	chr20_+_5735378_5735405|73.8293525439|0	0	IN
chr12_+_24354519_24354537	ENSDART00000191648.1	1	chr12:24346253+24447345	1	18	AAGAGGCCTATGTAGGAG	1	71.2300063542	0	5.74516434426e-09	chr12_+_24354519_24354537|71.2300063542|0	5.6993957331386e-09	IN
chr23_+_2243064_2243079	ENSDART00000126768.3	46	chr23:2242587+2246482	46	15	ATGAAGGAAGTGAAG	1	76.2491130893	0	1.41008057453e-08	chr23_+_2243064_2243079|76.2491130893|0	1.21806693620385e-08	IN
chr2_-_21346714_21346738	ENSDART00000171699.2	9	chr2:21346536-21347201	9	24	AAGACTGGAATAGTTGTATTCAAG	1	72.9751452794	0	0	chr2_-_21346714_21346738|72.9751452794|0	0	IN
chr20_-_21858622_21858652	ENSDART00000109084.2	121	chr20:21855213-21861220	121	30	GACTTCTTTATGGTCAATAACAACAAGCAG	1	80.8653288655	0	0	chr20_-_21858622_21858652|80.8653288655|0	0	IN
chr24_-_20651861_20651889	ENSDART00000127923.4	11	chr24:20651091-20652194	11	28	AGATTGTGGTCTTTTGCAAAATGAAAAG	1	86.6639701523	0	0	chr24_-_20651861_20651889|86.6639701523|0	0	IN
chr10_+_34667460_34667484	ENSDART00000114630.4	212	chr10:34666551+34670955	212	24	AGTTCTAAGGTTAGCGCAAACCCT	1	79.4029973288	0	0	chr10_+_34667460_34667484|79.4029973288|0	0	IN
chr23_+_2154091_2154115	ENSDART00000092757.5	163	chr23:2144210+2154967,chr23:2151118+2154967	40,123	24	CCAGGAGCTATGGCAGACGACGAG	1	77.5248989786	0	0	chr23_+_2154091_2154115|77.5248989786|0	0	IN
chr5_+_65553026_65553047	ENSDART00000159921.2	80	chr5:65550524+65555917	80	21	TTGATCAGTCTACTTCATATG	1	79.556869569	0	4.76774175695e-12	chr5_+_65553026_65553047|79.556869569|0	2.94653190735517e-12	IN
chr16_-_34990161_34990188	ENSDART00000161729.2	17	chr16:34989947-34993790	17	27	GGATTACTACTCATACTCTTATTATCC	1	70.2510012598	0	0	chr16_-_34990161_34990188|70.2510012598|0	0	IN
chr16_-_31288436_31288463	ENSDART00000018091.9	41	chr16:31287803-31290324	41	27	GTTCTGGGAATTAAAGTAGAGACCAAG	1	78.7387801273	0	0	chr16_-_31288436_31288463|78.7387801273|0	0	IN
chr5_-_9484947_9484953	ENSDART00000124384.3	66	chr5:9482583-9490942	66	6	CTCCAG	1	70.3871378217	0	0.007930616069	chr5_-_9484947_9484953|70.3871378217|0	0.00789605249053782	IN
chr9_-_52007221_52007251	ENSDART00000160120.2	63	chr9:52007112-52011664	63	30	GCTACAGAACGTCTCCTTATGATCGAACAG	1	70.1188375701	0	0	chr9_-_52007221_52007251|70.1188375701|0	0	IN
chr14_+_49019801_49019812	ENSDART00000128508.3	37	chr14:49019625+49021624	37	11	TCAGTGAGCGA	1	67.3957798493	0	1.84774228185e-06	chr14_+_49019801_49019812|67.3957798493|0	1.84701000471854e-06	IN
chr2_-_40871938_40871962	ENSDART00000180824.1	78	chr2:40869772-40875728	78	24	GGATGTCAACCAGGGATGCTTCTG	1	78.6242324926	0	0	chr2_-_40871938_40871962|78.6242324926|0	0	IN
chr9_+_41654788_41654815	ENSDART00000138473.3	150	chr9:41654668+41656324	150	27	GCCCATTGGTGTTCTGACATACTTATG	1	82.0301328806	0	0	chr9_+_41654788_41654815|82.0301328806|0	0	IN
chr10_+_40267899_40267911	ENSDART00000171879.3	125	chr10:40266640+40268014	125	12	GATTTGTGTAAG	1	76.0937807424	0	3.16183964122e-07	chr10_+_40267899_40267911|76.0937807424|0	2.75870618904328e-07	IN
chr5_-_29341802_29341814	ENSDART00000141154.3	24	chr5:29337280-29342857	24	12	GAGCTTCATGGG	1	67.6405165543	0	1.29477037125e-06	chr5_-_29341802_29341814|67.6405165543|0	1.29413674543333e-06	IN
chr4_+_4910879_4910900	ENSDART00000133866.2	100	chr4:4910573+4911056	100	21	ATCTTGAAAGAGTCTTACGAG	1	75.0831657381	0	4.06785716223e-13	chr4_+_4910879_4910900|75.0831657381|0	3.7425618160114e-13	IN
chr7_-_34325073_34325082	ENSDART00000173454.2	88	chr7:34321629-34327677,chr7:34324231-34327677	23,65	9	GAGCGGAAG	1	69.3993837617	0	5.11543783298e-05	chr7_-_34325073_34325082|69.3993837617|0	5.10488471032744e-05	IN
chr13_+_16823570_16823579	ENSDART00000122557.3	135	chr13:16818470+16842337	135	9	TGACATATT	1	70.9443885549	0	0.000355389136081	chr13_+_16823570_16823579|70.9443885549|0	0.00035307282313779	IN
chr13_+_22521914_22521938	ENSDART00000133065.3	11	chr13:22519916+22522700,chr13:22519916+22539941	9,2	24	CAATGAAACTGACTCACAGCTATC	1	70.8647055822	0	0	chr13_+_22521914_22521938|70.8647055822|0	0	IN
chr14_-_33081742_33081772	ENSDART00000160173.2	84	chr14:33080603-33083468	84	30	GAGATGTTTGGCAGAATGAACGACATAAGG	1	68.6429453971	0	0	chr14_-_33081742_33081772|68.6429453971|0	0	IN
chr1_-_11302315_11302342	ENSDART00000141238.3	90	chr1:11291344-11340422	90	27	TAAACAAGAGGAATCGTGGTTCCCTTG	1	70.2928883722	0	0	chr1_-_11302315_11302342|70.2928883722|0	0	IN
chr18_+_9680380_9680407	ENSDART00000190171.1	75	chr18:9678142+9683543	75	27	CTGGAGGTCCTAGCTGGAATGTGAAAG	1	82.5953690114	0	0	chr18_+_9680380_9680407|82.5953690114|0	0	IN
chr8_-_33914396_33914426	ENSDART00000048994.7	129	chr8:33910064-33917279	129	30	GGGGTGGGAACCACCATCACAGTGGCACAG	1	88.4649155256	0	0	chr8_-_33914396_33914426|88.4649155256|0	0	IN
chr3_+_32399280_32399292	ENSDART00000155967.3	211	chr3:32399091+32399571	211	12	TCTGGGGAGCAG	1	71.0777245363	0	1.08033412882e-07	chr3_+_32399280_32399292|71.0777245363|0	1.07259750969924e-07	IN
chr17_-_266940_266952	ENSDART00000182587.1	139	chr17:262961-267223	139	12	TTCATCAGAAAG	1	73.3601190911	0	9.88598424456e-07	chr17_-_266940_266952|73.3601190911|0	9.57523782707526e-07	IN
chr23_+_6039923_6039947	ENSDART00000183147.1	163	chr23:6037867+6046414	163	24	GCGGAGGAGAGAATGCAGGGCGAG	1	81.5807577183	0	0	chr23_+_6039923_6039947|81.5807577183|0	0	IN
chr18_-_33987598_33987623	ENSDART00000079341.5	54	chr18:33987236-33988582	54	25	AAAACTGAATAGGAAACCCTTGCAG	1	75.7558195498	0	0	chr18_-_33987598_33987623|75.7558195498|0	0	IN
chr8_+_49800514_49800535	ENSDART00000083790.6	91	chr8:49798652+49802071	91	21	TTTCCGAACCACTGTATTATG	1	74.9835688376	0	3.01447755646e-12	chr8_+_49800514_49800535|74.9835688376|0	2.78477241266728e-12	IN
chr18_-_82453_82456	ENSDART00000044387.7	55	chr18:82218-82626	55	3	CAG	1	68.4126770673	0	0.0241787400206	chr18_-_82453_82456|68.4126770673|0	0.0241561115466085	IN
chr3_+_31906314_31906343	ENSDART00000146275.3	27	chr3:31901893+31910922	27	29	AGCAAACTCAGGCAAGCCCGCTAAGGAAA	1	78.3639202886	0	0	chr3_+_31906314_31906343|78.3639202886|0	0	IN
chr25_-_490438_490456	ENSDART00000028997.8	91	chr25:489936-490716,chr25:489936-492131	6,85	18	CCAAACGCAGCTAAAAAG	1	75.2919733515	0	4.30873114965e-11	chr25_-_490438_490456|75.2919733515|0	3.92705867824361e-11	IN
chr1_+_23889148_23889175	ENSDART00000007531.9	19	chr1:23888951+23889562	19	27	CCGCTAATAATAATGAAGTGGAGAAAG	1	84.6347993273	0	0	chr1_+_23889148_23889175|84.6347993273|0	0	IN
chr1_+_20660211_20660220	ENSDART00000145418.4	384	chr1:20635508+20661805	384	9	GAGGTGGAG	1	74.6004443106	0	0.00039158543414	chr1_+_20660211_20660220|74.6004443106|0	0.000367045386140741	IN
chr11_+_23845591_23845621	ENSDART00000121874.3	14	chr11:23845336+23868126	14	30	GCACCCCAGATACTGACTCTACAGTTGTAG	1	70.346819321	0	0	chr11_+_23845591_23845621|70.346819321|0	0	IN
chr8_+_166508_166520	ENSDART00000164099.2	94	chr8:164420+173775	94	12	GAGATCCAGGAG	1	70.0206016275	0	2.17440301731e-06	chr8_+_166508_166520|70.0206016275|0	2.16718628609502e-06	IN
chr16_+_7009660_7009675	ENSDART00000111308.4	51	chr16:7002967+7015143	51	15	AGCTCAACCCTTCAG	1	75.0172123407	0	4.42269073586e-08	chr16_+_7009660_7009675|75.0172123407|0	4.08007164720559e-08	IN
chr10_-_7295547_7295571	ENSDART00000167054.2	46	chr10:7291212-7302538	46	24	AACATCTTGGGATTGAATTTATGG	1	73.1342429871	0	0	chr10_-_7295547_7295571|73.1342429871|0	0	IN
chr20_-_1490720_1490750	ENSDART00000092508.7	48	chr20:1487615-1499667	48	30	GAGGAGCTACTATTCGTACTCATATTACCT	1	74.0904863674	0	0	chr20_-_1490720_1490750|74.0904863674|0	0	IN
chr5_+_28446452_28446458	ENSDART00000165292.2	245	chr5:28445153+28459232	245	6	AATATC	1	72.6367910892	0	0.0133276402732	chr5_+_28446452_28446458|72.6367910892|0	0.0130580308962488	IN
chr24_+_36501481_36501505	ENSDART00000168181.2	48	chr24:36487963+36519336	48	24	CAACCACATTACTGGAGTTTTAAG	1	83.8960956219	0	0	chr24_+_36501481_36501505|83.8960956219|0	0	IN
chr13_+_4943296_4943302	ENSDART00000092521.6	78	chr13:4916215+4945720	78	6	ACTGAG	1	69.118657181	0	0.0277367106409	chr13_+_4943296_4943302|69.118657181|0	0.0276908132907028	IN
chr10_+_6298752_6298770	ENSDART00000166799.2	65	chr10:6298594+6299691	65	18	TATGGATTTGGATTTAAG	1	81.5789098639	0	6.11066752754e-11	chr10_+_6298752_6298770|81.5789098639|0	2.87071477700351e-11	IN
chr10_+_33979818_33979827	ENSDART00000142881.3	391	chr10:33979238+33982000	391	9	GAGCTGCAG	1	77.8662397286	0	4.09624534429e-05	chr10_+_33979818_33979827|77.8662397286|0	3.08879316018862e-05	IN
chr3_+_47184891_47184903	ENSDART00000024031.11	120	chr3:47181866+47192633	120	12	GGTGAAATCCTG	1	80.551336671	0	2.50315911732e-06	chr3_+_47184891_47184903|80.551336671|0	1.35330033568248e-06	IN
chr19_-_3968489_3968505	ENSDART00000159605.2	15	chr19:3959643-3968846	15	16	CGAACCCAGGAGCAAG	1	74.7066981349	0	8.35188984638e-09	chr19_-_3968489_3968505|74.7066981349|0	7.79887798785239e-09	IN
chr9_-_21377761_21377767	ENSDART00000188129.1	54	chr9:21377556-21377944	54	6	GCTGAG	1	75.2278702886	0	0.000360424095121	chr9_-_21377761_21377767|75.2278702886|0	0.000329467767720582	IN
chr4_-_2789568_2789586	ENSDART00000133843.3	23	chr4:2788028-2807319	23	18	CCATCCGGCCTCATGCAA	1	66.5720106125	0	1.09531583803e-09	chr4_-_2789568_2789586|66.5720106125|0	1.09510644996647e-09	IN
chr13_+_4926406_4926418	ENSDART00000092521.6	8	chr13:4916215+4945720	8	12	GACTTCTGGCAG	1	75.3188091674	0	6.86591928101e-06	chr13_+_4926406_4926418|75.3188091674|0	6.24987291986123e-06	IN
chr13_+_5021479_5021485	ENSDART00000056295.8	833	chr13:5017892+5022587	833	6	GAACAG	1	82.4169160108	0	0.00445799979029	chr13_+_5021479_5021485|82.4169160108|0	0.0018767713899156	IN
chr23_-_27375890_27375914	ENSDART00000019521.11	71	chr23:27373216-27376254	71	24	CTCTGTGTGTGGCCCACTAACATG	1	70.6261272769	0	0	chr23_-_27375890_27375914|70.6261272769|0	0	IN
chr6_-_12614725_12614731	ENSDART00000156415.3	147	chr6:12606996-12617231	147	6	GCTGCG	1	83.4181761003	0	0.00970393453347	chr6_-_12614725_12614731|83.4181761003|0	0.00362921581206477	IN
chr2_-_9804541_9804547	ENSDART00000138472.2	633	chr2:9804439-9804758	633	6	CATCAG	1	79.3948233644	0	0.000294642088778	chr2_-_9804541_9804547|79.3948233644|0	0.000185957102208922	IN
chr25_-_12864618_12864630	ENSDART00000167449.2	331	chr25:12859492-12864991	331	12	AGGGCATTGTTG	1	70.7003157197	0	1.27660960447e-06	chr25_-_12864618_12864630|70.7003157197|0	1.26962150825971e-06	IN
chr9_+_13770822_13770840	ENSDART00000160355.2	117	chr9:13770662+13771303	117	18	TGGTTGCTTAGGTTCAAG	1	80.7404634592	0	3.51860762748e-11	chr9_+_13770822_13770840|80.7404634592|0	1.85353954407219e-11	IN
chr11_+_33748070_33748076	ENSDART00000165318.2	33	chr11:33743243+33748190	33	6	GCTCAG	1	75.4311151231	0	0.00469722571191	chr11_+_33748070_33748076|75.4311151231|0	0.00425270934055288	IN
chr20_-_2566047_2566065	ENSDART00000141595.3	50	chr20:2556660-2566428	50	18	ACCTTGAACATTGCTCAG	1	72.7090302349	0	5.53995960217e-10	chr20_-_2566047_2566065|72.7090302349|0	5.42270561787461e-10	IN
chr10_+_489433_489451	ENSDART00000145220.3	324	chr10:486217+490002	324	18	AGGAATGGTTCCATCAGT	1	74.8946016608	0	2.13901785173e-10	chr10_+_489433_489451|74.8946016608|0	1.9831636333123e-10	IN
chr24_+_4405174_4405195	ENSDART00000133360.3	3	chr24:4404784+4407270	3	21	TTCTTTTGCCCAACAAGAAAG	1	88.6289429398	0	2.18580709088e-12	chr24_+_4405174_4405195|88.6289429398|0	6.60360655047043e-13	IN
chr4_-_27253730_27253758	ENSDART00000145806.3	95	chr4:27253248-27265072	95	28	GGTGTTATCTGATCAGCCAGGTGACCAG	1	80.8656315774	0	0	chr4_-_27253730_27253758|80.8656315774|0	0	IN
chrUn_KN150335v1_-_14782_14792	ENSDART00000164352.3	98	chrUn_KN150335v1:12735-15525	98	10	AAGTTAACAG	1	77.5856130046	0	1.03413524156e-05	chrUn_KN150335v1_-_14782_14792|77.5856130046|0	8.01753698431718e-06	IN
chr19_-_6863810_6863835	ENSDART00000124440.3	2	chr19:6859459-6866257	2	25	GATCGTCTGATGGAGTCCCTTATGG	1	75.1830607801	0	0	chr19_-_6863810_6863835|75.1830607801|0	0	IN
chr22_-_17554604_17554634	ENSDART00000181951.1	188	chr22:17552586-17554737	188	30	GAGACACACACAATCCAGCCATGAAGAAAC	1	80.4437895014	0	0	chr22_-_17554604_17554634|80.4437895014|0	0	IN
chr9_-_21923332_21923362	ENSDART00000146528.3	49	chr9:21920560-21933321	49	30	ACTTTTCCAGAAAAACTCTGATAGTGAAGG	1	81.6983043679	0	0	chr9_-_21923332_21923362|81.6983043679|0	0	IN
chr17_-_43177794_43177815	ENSDART00000156885.2	6	chr17:43174989-43179522	6	21	CTAGAGGTGAAAATTCAAGAG	1	73.3046458148	0	4.00390831601e-12	chr17_-_43177794_43177815|73.3046458148|0	3.88211685020678e-12	IN
chr8_-_3732895_3732907	ENSDART00000115036.4	98	chr8:3725376-3735670	98	12	CAAGGGCTTGAA	1	71.057416451	0	2.39303049243e-06	chr8_-_3732895_3732907|71.057416451|0	2.37613639042511e-06	IN
chr8_+_23960973_23960988	ENSDART00000143152.2	131	chr8:23959904+23961138	131	15	CCCTCCGATTTCAAC	1	67.5552214382	0	4.42014425062e-09	chr8_+_23960973_23960988|67.5552214382|0	4.41813385876344e-09	IN
chr12_+_24356362_24356392	ENSDART00000191648.1	73	chr12:24346253+24447345	73	30	GTCTTGCGCACCTGATGATGGGCGACCAAG	1	80.4794965362	0	0	chr12_+_24356362_24356392|80.4794965362|0	0	IN
chr4_+_72775368_72775386	ENSDART00000158902.3	43	chr4:72774158+72775593	43	18	GATGGCAGAGACTCTCGT	1	76.5660602556	0	8.03197508503e-11	chr4_+_72775368_72775386|76.5660602556|0	6.78714862090146e-11	IN
chr21_+_11496975_11497002	ENSDART00000102368.5	133	chr21:11494592+11497439,chr21:11494592+11501089	56,77	27	CCCTCTTCCTCTGTAGAGACTCAGGAT	1	71.2337444234	0	0	chr21_+_11496975_11497002|71.2337444234|0	0	IN
chr8_+_2774127_2774139	ENSDART00000051403.8	216	chr8:2773868+2777261	216	12	TGTGAGGGAGAA	1	77.2817941329	0	7.86268774644e-07	chr8_+_2774127_2774139|77.2817941329|0	6.26965710792682e-07	IN
chr19_-_41048658_41048685	ENSDART00000151120.2	80	chr19:41045812-41052193	80	27	GGAAAAAAGAAACATGCAAACACCAGA	1	82.595702557	0	0	chr19_-_41048658_41048685|82.595702557|0	0	IN
chr10_+_40296192_40296198	ENSDART00000193825.1	144	chr10:40296092+40296280	144	6	AAATGT	1	73.281468221	0	0.000169739701852	chr10_+_40296192_40296198|73.281468221|0	0.00016464719387288	IN
chr16_-_34972668_34972686	ENSDART00000161729.2	232	chr16:34961522-34975880	232	18	ATTCGGATAAACAGGGAA	1	77.5437298511	0	8.14907252789e-10	chr16_-_34972668_34972686|77.5437298511|0	6.34319263781435e-10	IN
chr4_-_25476300_25476323	ENSDART00000159941.2	77	chr4:25474499-25476478	77	23	AACTGGCTTAGCGAAGCTTGTCT	1	79.6879101831	0	0	chr4_-_25476300_25476323|79.6879101831|0	0	IN
chr11_+_4041642_4041655	ENSDART00000041417.7	128	chr11:4026333+4053320	128	13	CCATGGGAAACCA	1	71.2417104351	0	1.5698593826e-06	chr11_+_4041642_4041655|71.2417104351|0	1.55725089567849e-06	IN
chr18_-_46933947_46933974	ENSDART00000182754.1	60	chr18:46881082-46935656	60	27	GGCTGACAGCGGGCCAGACAAGTGCAG	1	81.6432284113	0	0	chr18_-_46933947_46933974|81.6432284113|0	0	IN
chr12_+_48528996_48529014	ENSDART00000158157.2	97	chr12:48528915+48529643	97	18	CATTAGGAAGATACAGAG	1	68.7759053349	0	4.01314537157e-11	chr12_+_48528996_48529014|68.7759053349|0	4.008093856811e-11	IN
chr13_-_5972824_5972839	ENSDART00000102555.6	57	chr13:5966197-5974285	57	15	AATAACAAAAAGATG	1	69.8448322459	0	2.93548505503e-08	chr13_-_5972824_5972839|69.8448322459|0	2.92695381265418e-08	IN
chr2_+_36609837_36609856	ENSDART00000159541.2	26	chr2:36609306+36619973	26	19	AAGAAATAAAGTCATGAGG	1	85.5619477777	0	1.51260337589e-10	chr2_+_36609837_36609856|85.5619477777|0	4.72244465754557e-11	IN
chr3_-_39321708_39321733	ENSDART00000155894.2	88	chr3:39319512-39322038	88	25	CTGAGCCTGTGGAACAGCCACTGCG	1	70.2627775405	0	0	chr3_-_39321708_39321733|70.2627775405|0	0	IN
chr14_+_8409688_8409712	ENSDART00000164551.2	5	chr14:8402544+8422811	5	24	AGCATCTTGGAATTGAAATCATGG	1	74.7077269471	0	0	chr14_+_8409688_8409712|74.7077269471|0	0	IN
chr11_+_20009452_20009467	ENSDART00000157394.2	39	chr11:20007433+20009815	39	15	TTTGTTAGAGAATGG	1	71.5644281404	0	8.59654392116e-09	chr11_+_20009452_20009467|71.5644281404|0	8.51033588045169e-09	IN
chr21_-_23445328_23445358	ENSDART00000017229.9	71	chr21:23430056-23464071	71	30	GCTTCATGGACTCGACCTGAGAAGCACAAG	1	80.1099680614	0	0	chr21_-_23445328_23445358|80.1099680614|0	0	IN
chr7_-_1098483_1098501	ENSDART00000102795.6	3	chr7:1089991-1100286	3	18	ACTCCAGCAGTAAAGAAG	1	63.2637737601	0	5.83952441957e-10	chr7_-_1098483_1098501|63.2637737601|0	5.83948001064982e-10	IN
chr16_+_53416153_53416183	ENSDART00000101404.6	33	chr16:53415434+53424423	33	30	GAGGAAGATGGCGATATGGATAGTTATCAG	1	78.6796969677	0	0	chr16_+_53416153_53416183|78.6796969677|0	0	IN
chr24_+_4001630_4001636	ENSDART00000167043.3	446	chr24:4001321+4002563	446	6	ATGAAG	1	74.2311045493	0	0.0011742373612	chr24_+_4001630_4001636|74.2311045493|0	0.00111377266312007	IN
chr24_+_29502514_29502541	ENSDART00000189551.1	57	chr24:29489359+29508079,chr24:29489359+29516327	53,4	27	GTATGGCAAATTATGCTGGTCCAGTTA	1	78.4843785916	0	0	chr24_+_29502514_29502541|78.4843785916|0	0	IN
chr4_-_15531422_15531437	ENSDART00000162356.2	185	chr4:15525299-15568265	185	15	CAGATGGAGAGAAAG	1	79.6934108755	0	1.56240263616e-07	chr4_-_15531422_15531437|79.6934108755|0	9.48454436100477e-08	IN
chr7_-_1095923_1095947	ENSDART00000102795.6	1	chr7:1089991-1100286	1	24	CCTCCTGTGCGCCGTAGTACCAAG	1	77.7127469245	0	0	chr7_-_1095923_1095947|77.7127469245|0	0	IN
chr4_-_4650832_4650835	ENSDART00000093005.6	1	chr4:4649775-4651103	1	3	CAT	1	62.8091628782	0	0.0774649434051	chr4_-_4650832_4650835|62.8091628782|0	0.0774645789649663	IN
chr3_-_41170156_41170183	ENSDART00000144088.5	25	chr3:41165432-41219035	25	27	CGAACAAGAAGTACCGTGGATCACATG	1	68.0443563379	0	0	chr3_-_41170156_41170183|68.0443563379|0	0	IN
chr7_-_23763157_23763181	ENSDART00000146104.4	100	chr7:23759316-23768083	100	24	ACTGGAATGTTCTATACTAGTTAT	1	72.5313400581	0	0	chr7_-_23763157_23763181|72.5313400581|0	0	IN
chr13_-_36717300_36717303	ENSDART00000029824.8	98	chr13:36717041-36717464	98	3	AAG	1	71.6757525001	0	0.0250717494698	chr13_-_36717300_36717303|71.6757525001|0	0.0248006223534176	IN
chr5_-_41922619_41922625	ENSDART00000143573.2	65	chr5:41922415-41922631	65	6	GTACAG	1	64.7528421635	0	0.000196437706444	chr5_-_41922619_41922625|64.7528421635|0	0.000196430945101023	IN
chr6_+_9827139_9827163	ENSDART00000108524.4	79	chr6:9826939+9831336	79	24	GGTATGGTCCCCTATAAGAGTCTT	1	79.1518761462	0	0	chr6_+_9827139_9827163|79.1518761462|0	0	IN
chr6_+_3109758_3109776	ENSDART00000181271.1	320	chr6:3099250+3115097	320	18	GTGGTACACCAATCAGAG	1	81.2805321437	0	8.99547103472e-10	chr6_+_3109758_3109776|81.2805321437|0	4.40045666572075e-10	IN
chr15_-_10099174_10099195	ENSDART00000165668.2	178	chr15:10088699-10101289	178	21	AAATAAAGATTTCAGGCATAG	1	75.4197692177	0	1.11599618435e-11	chr15_-_10099174_10099195|75.4197692177|0	1.01094688176318e-11	IN
chr1_-_28759388_28759406	ENSDART00000148536.2	55	chr1:28753226-28772012	55	18	AAAATCAGCTCTAAGCTG	1	73.0314901683	0	1.0666099115e-09	chr1_-_28759388_28759406|73.0314901683|0	1.03907449311436e-09	IN
chr13_-_27405205_27405232	ENSDART00000139904.3	31	chr13:27396280-27408283	31	27	GAAAGACCAGGGGGAATCCATCAGCAG	1	69.1716029536	0	0	chr13_-_27405205_27405232|69.1716029536|0	0	IN
chr4_+_26069886_26069898	ENSDART00000039877.8	114	chr4:26068896+26070657	114	12	GCCAGCAACATG	1	78.6485526909	0	4.06289390686e-07	chr4_+_26069886_26069898|78.6485526909|0	2.81128007983966e-07	IN
chr9_+_7047054_7047072	ENSDART00000190491.1	90	chr9:7046475+7049434	90	18	TGCGTTTGAAGGTGAAGG	1	79.6693909659	0	1.66949121194e-10	chr9_+_7047054_7047072|79.6693909659|0	1.01667452234722e-10	IN
chr23_+_19793592_19793616	ENSDART00000142228.2	120	chr23:19792831+19795401	120	24	TCTCAATTGGAGGTCATGGTTTGG	1	73.4170414067	0	0	chr23_+_19793592_19793616|73.4170414067|0	0	IN
chr16_+_11188149_11188157	ENSDART00000140674.3	2	chr16:11170456+11188809	2	8	CATGTTTG	1	64.4013813795	0	0.00109261148733	chr16_+_11188149_11188157|64.4013813795|0	0.00109258492601771	IN
chr21_-_18042811_18042826	ENSDART00000143987.2	89	chr21:18041151-18043248	89	15	TCGAGTGGAAAAATG	1	72.5471413756	0	7.55971996114e-09	chr21_-_18042811_18042826|72.5471413756|0	7.41519157188009e-09	IN
chr13_+_16814154_16814166	ENSDART00000182838.1	25	chr13:16811225+16818174	25	12	AAGCAGAAAGCG	1	79.6121035374	0	1.61421354983e-06	chr13_+_16814154_16814166|79.6121035374|0	9.90437087677876e-07	IN
chr21_-_7746333_7746354	ENSDART00000189131.1	21	chr21:7745287-7750523	21	21	TTGGACAAGCACATTGCGCAA	1	69.8133528139	0	4.62829774506e-12	chr21_-_7746333_7746354|69.8133528139|0	4.61519711336678e-12	IN
chr18_-_17134753_17134783	ENSDART00000141873.3	56	chr18:17134659-17135076	56	30	TGATATGGAGTTTAGAGAGCCAGGTTATGG	1	80.845528034	0	0	chr18_-_17134753_17134783|80.845528034|0	0	IN
chr16_-_36735447_36735468	ENSDART00000133310.3	37	chr16:36733700-36735566	37	21	AGTTCATCTCTTCTGCCTCTG	1	79.9852653775	0	1.63513647067e-12	chr16_-_36735447_36735468|79.9852653775|0	9.54791801177635e-13	IN
chr1_+_47680005_47680020	ENSDART00000153746.3	87	chr1:47679867+47680888	87	15	GATTTGATGCCATAG	1	77.7028308508	0	3.64525476471e-09	chr1_+_47680005_47680020|77.7028308508|0	2.79411271897345e-09	IN
chrUn_KN150000v1_+_9563_9581	ENSDART00000162072.2	175	chrUn_KN150000v1:8009+11662	175	18	GTGGTACGCCAATAAGAG	1	77.5384269616	0	2.06398453884e-10	chrUn_KN150000v1_+_9563_9581|77.5384269616|0	1.60740309951279e-10	IN
chr5_-_31661861_31661885	ENSDART00000098172.6	187	chr5:31659230-31665071,chr5:31659230-31670310	106,81	24	CTCTGGAGTGAGGAAGTAGATAAA	1	78.6103094215	0	0	chr5_-_31661861_31661885|78.6103094215|0	0	IN
chr4_-_2789568_2789589	ENSDART00000133843.3	32	chr4:2788028-2807319	32	21	CAGCCATCCGGCCTCATGCAA	1	67.7694490883	0	1.71116454339e-11	chr4_-_2789568_2789589|67.7694490883|0	1.71023195605358e-11	IN
chr6_-_13408508_13408529	ENSDART00000185377.1	149	chr6:13408356-13408870	149	21	ATGGACCAATCAAGCTCTTCT	1	66.2196010468	0	4.34319247233e-13	chr6_-_13408508_13408529|66.2196010468|0	4.34208224930899e-13	IN
chr1_-_14172091_14172112	ENSDART00000040049.7	177	chr1:14169726-14176539	177	21	CTTGCCAAGTTATCAATAAAG	1	80.7482205887	0	6.02895511292e-12	chr1_-_14172091_14172112|80.7482205887|0	3.17257331516885e-12	IN
chr16_-_26185893_26185912	ENSDART00000139355.3	62	chr16:26183154-26186132	62	19	CCAATGTGATCTACCCCAG	1	74.2726987065	0	4.19930756834e-11	chr16_-_26185893_26185912|74.2726987065|0	3.97815114183686e-11	IN
chr15_-_16130586_16130595	ENSDART00000192212.1	77	chr15:16130288-16132923	77	9	CATGTAAGG	1	80.829265963	0	3.90700816858e-05	chr15_-_16130586_16130595|80.829265963|0	2.03317615296017e-05	IN
chr10_+_29210339_29210363	ENSDART00000178280.2	45	chr10:29205712+29214630	45	24	AATGGCATGCTTTTCCCACAATAC	1	68.1375180531	0	0	chr10_+_29210339_29210363|68.1375180531|0	0	IN
chr13_-_10687110_10687127	ENSDART00000144755.3	109	chr13:10684121-10690844	109	17	CCCACCTGTTTCATTTG	1	80.4060044051	0	1.52385837282e-09	chr13_-_10687110_10687127|80.4060044051|0	8.40413072467072e-10	IN
chr5_-_21364107_21364128	ENSDART00000144198.2	206	chr5:21359142-21365466	206	21	AAATCGTGACATTAGACACAG	1	79.2591962318	0	5.59463586569e-12	chr5_-_21364107_21364128|79.2591962318|0	3.59257068538454e-12	IN
chr2_-_21346714_21346735	ENSDART00000171699.2	57	chr2:21346536-21347201	57	21	ACTGGAATAGTTGTATTCAAG	1	69.6274286178	0	5.68434188608e-13	chr2_-_21346714_21346735|69.6274286178|0	5.66990898676067e-13	IN
chr6_-_39893115_39893143	ENSDART00000138100.2	201	chr6:39890622-39893437	201	28	TCTGACTTCACGGAGGACCAGATTTGTG	1	70.4263069529	0	0	chr6_-_39893115_39893143|70.4263069529|0	0	IN
chr18_+_2890373_2890395	ENSDART00000171495.2	4	chr18:2837735+2893490	4	22	ACAGCAGTCAGAGCGTGAAGAG	1	75.2441226247	0	1.23743237879e-11	chr18_+_2890373_2890395|75.2441226247|0	1.13031806137087e-11	IN
chr7_-_57504170_57504193	ENSDART00000187554.1	26	chr7:57499307-57504516	26	23	GAGCCACGTGCACACACTGACAG	1	87.0299797238	0	0	chr7_-_57504170_57504193|87.0299797238|0	0	IN
chr3_-_37681805_37681824	ENSDART00000151193.3	83	chr3:37678422-37687326,chr3:37678422-37689805	52,31	19	CCCAGGGTTTAAAAGCCAG	1	79.9704704655	0	1.26206600726e-10	chr3_-_37681805_37681824|79.9704704655|0	7.38389349663748e-11	IN
chr10_-_43556255_43556279	ENSDART00000099134.5	78	chr10:43554563-43558050	78	24	TCGGAGGATGTTGACATGTTGCTG	1	75.7615068571	0	0	chr10_-_43556255_43556279|75.7615068571|0	0	IN
chr4_+_10048334_10048348	ENSDART00000144175.3	2	chr4:10045614+10048383	2	14	AGCTCCACTCCTTC	1	71.406559454	0	4.00323180161e-08	chr4_+_10048334_10048348|71.406559454|0	3.96719609385698e-08	IN
chr19_-_11339628_11339649	ENSDART00000177875.2	59	chr19:11336782-11343644	59	21	ACCTGACACAGTTGAAGGCAT	1	85.9020421629	0	6.07247585549e-12	chr19_-_11339628_11339649|85.9020421629|0	1.86306525762348e-12	IN
chr17_+_35188784_35188793	ENSDART00000026152.11	157	chr17:35187894+35189259	157	9	TCTAGGAGA	1	70.9119213499	0	2.01461671474e-05	chr17_+_35188784_35188793|70.9119213499|0	2.00178536832185e-05	IN
chr9_-_33407086_33407104	ENSDART00000100849.5	179	chr9:33406973-33409598	179	18	GATTACTAGCGGCAGAAA	1	70.5700232762	0	1.47963419295e-10	chr9_-_33407086_33407104|70.5700232762|0	1.47226342228635e-10	IN
chr10_+_29182702_29182714	ENSDART00000178280.2	200	chr10:29179667+29184365	200	12	TTTACAGTTTGT	1	77.2773546023	0	1.09011247951e-06	chr10_+_29182702_29182714|77.2773546023|0	8.69592587604551e-07	IN
chr23_-_17435337_17435364	ENSDART00000136457.3	93	chr23:17434768-17438202,chr23:17435041-17438202,chr23:17435044-17438202	1,58,34	27	AGCTCTTCCTTTCTCTAACTCCTTTGG	1	79.0290945139	0	0	chr23_-_17435337_17435364|79.0290945139|0	0	IN
chr6_-_11502933_11502944	ENSDART00000080589.5	88	chr6:11498053-11503797	88	11	CGGCAGAGATG	1	66.45473873	0	5.33553279847e-06	chr6_-_11502933_11502944|66.45473873|0	5.33461565510596e-06	IN
chr3_+_32035872_32035893	ENSDART00000148861.3	29	chr3:32030554+32049615,chr3:32030554+32053864	28,1	21	GTTGTGTCGTGTCATGCGTTT	1	73.7459325393	0	1.69073643974e-11	chr3_+_32035872_32035893|73.7459325393|0	1.62426738725685e-11	IN
chr7_+_57113476_57113503	ENSDART00000184943.1	15	chr7:57113360+57115385	15	27	CCCTTGTGGAAGCTACTTGTTGACATG	1	82.3476612098	0	0	chr7_+_57113476_57113503|82.3476612098|0	0	IN
chr19_+_41156748_41156772	ENSDART00000138687.4	136	chr19:41156320+41159058	136	24	AGTGTGGATATGATAGAGGATGAG	1	78.7159610629	0	0	chr19_+_41156748_41156772|78.7159610629|0	0	IN
chr8_-_44008517_44008538	ENSDART00000186879.1	125	chr8:44004135-44011113	125	21	AATCACTTGGACAGCATGCAG	1	79.7912334662	0	6.17550455217e-12	chr8_-_44008517_44008538|79.7912334662|0	3.70059538568057e-12	IN
chr8_+_53429429_53429456	ENSDART00000164792.2	89	chr8:53429145+53431952	89	27	TCAGAAATTGACAAAGTCGAAGTTCAG	1	84.4447075048	0	0	chr8_+_53429429_53429456|84.4447075048|0	0	IN
chr13_+_15658294_15658321	ENSDART00000013525.8	61	chr13:15658150+15661577,chr13:15658150+15665838,chr13:15658150+15667584	37,6,18	27	AAATATGTCATTCAGGTTTTCCAAAAG	1	81.1776933355	0	0	chr13_+_15658294_15658321|81.1776933355|0	0	IN
chr18_+_13836437_13836443	ENSDART00000136754.3	459	chr18:13808219+13837813	459	6	TCGCAT	1	76.1760310067	0	0.0278192299832	chr18_+_13836437_13836443|76.1760310067|0	0.0241458007542593	IN
chr25_+_27769580_27769604	ENSDART00000149456.2	63	chr25:27763875+27788062	63	24	AGAAAAGGCGTGACCCACCAAATG	1	86.9156620433	0	0	chr25_+_27769580_27769604|86.9156620433|0	0	IN
chr22_-_26308944_26308956	ENSDART00000105099.4	106	chr22:26307805-26309051	106	12	GTCCCAGATGAG	1	80.6281173559	0	2.86381650727e-07	chr22_-_26308944_26308956|80.6281173559|0	1.53206038189246e-07	IN
chr7_-_54361905_54361917	ENSDART00000167905.2	79	chr7:54361308-54362167	79	12	GGGAAACAAAAG	1	77.095330861	0	1.96276213393e-07	chr7_-_54361905_54361917|77.095330861|0	1.59069922900379e-07	IN
chr6_-_30174525_30174543	ENSDART00000157359.2	205	chr6:30171419-30177438	205	18	TGCACATGGCAAATTCGG	1	71.4557720702	0	3.40889982908e-10	chr6_-_30174525_30174543|71.4557720702|0	3.37715966303165e-10	IN
chr1_+_44215576_44215594	ENSDART00000106048.4	238	chr1:44215160+44216497	238	18	ACGAGTGGTTTTCCAAAG	1	82.6146909816	0	7.4749095802e-11	chr1_+_44215576_44215594|82.6146909816|0	3.07017744560767e-11	IN
chr5_-_46896517_46896544	ENSDART00000181022.1	76	chr5:46869005-46980587	76	27	CAGATGGTGAGGATCCAACTTCAGCAG	1	75.2406131722	0	0	chr5_-_46896517_46896544|75.2406131722|0	0	IN
chr9_+_24424495_24424506	ENSDART00000134445.2	18	chr9:24424224+24424743	18	11	GTGTACCTGAG	1	89.6796579528	0	4.69386467694e-07	chr9_+_24424495_24424506|89.6796579528|0	1.49582095820833e-07	IN
chr8_-_37293245_37293260	ENSDART00000140365.3	521	chr8:37293055-37294804	521	15	GGAATGGGAGAACCT	1	73.8972952123	0	6.29370333627e-09	chr8_-_37293245_37293260|73.8972952123|0	6.02414829131703e-09	IN
chr6_+_11969689_11969716	ENSDART00000181499.1	4	chr6:11967976+11974042	4	27	GAGATGGAGAGGCATAGACTAGATATG	1	77.4421783576	0	0	chr6_+_11969689_11969716|77.4421783576|0	0	IN
chr9_+_10774295_10774310	ENSDART00000178966.2	21	chr9:10774149+10775246	21	15	ATATTCATACGAGGG	1	79.8146662417	0	3.92174115404e-09	chr9_+_10774295_10774310|79.8146662417|0	2.3427561002265e-09	IN
chr2_+_12263216_12263234	ENSDART00000184164.1	86	chr2:12260832+12265745	86	18	AATGTCCTGATAGTGGAG	1	75.0047281448	0	2.78021161648e-10	chr2_+_12263216_12263234|75.0047281448|0	2.56616394800346e-10	IN
chr22_-_3463150_3463177	ENSDART00000145114.3	34	chr22:3456363-3466342	34	27	TGGGAAATGGACGACACAGCTGAATAC	1	65.9593834926	0	0	chr22_-_3463150_3463177|65.9593834926|0	0	IN
chr23_+_23884250_23884262	ENSDART00000114067.4	276	chr23:23877163+23888103	276	12	AAATCACGCAAG	1	72.508243662	0	2.54343871697e-06	chr23_+_23884250_23884262|72.508243662|0	2.495996035079e-06	IN
chr2_+_16191579_16191591	ENSDART00000157601.2	94	chr2:16191467+16191684	94	12	TCAAACTGCAAT	1	76.237897313	0	4.67989582642e-08	chr2_+_16191579_16191591|76.237897313|0	4.04561213418475e-08	IN
chr22_-_15914870_15914887	ENSDART00000176304.2	22	chr22:15912399-15917674	22	17	GAACCGAGCGAATTAAG	1	86.6756248154	0	1.19462129078e-09	chr22_-_15914870_15914887|86.6756248154|0	3.56688234504077e-10	IN
chr6_-_18393226_18393253	ENSDART00000179797.1	7	chr6:18393087-18393353	7	27	AGTTTGAGAAATCTGTTCTTGGCACAG	1	84.5549824385	0	0	chr6_-_18393226_18393253|84.5549824385|0	0	IN
chr7_+_25860076_25860100	ENSDART00000148780.4	8	chr7:25859379+25861347	8	24	ATTGGGAAGAAGATAGATACTAGG	1	83.9453478776	0	0	chr7_+_25860076_25860100|83.9453478776|0	0	IN
chr5_-_43877617_43877634	ENSDART00000180517.1	52	chr5:43876172-43878630	52	17	TGAGTTGTGCTTGTAAG	1	86.5507560773	0	5.54109647055e-10	chr5_-_43877617_43877634|86.5507560773|0	1.65971791865616e-10	IN
chr23_-_29411545_29411572	ENSDART00000050915.6	90	chr23:29409038-29412355	90	27	CCTTTGTATTGATAGCGATATTTCTAG	1	76.5399407507	0	0	chr23_-_29411545_29411572|76.5399407507|0	0	IN
chr25_+_14355003_14355012	ENSDART00000145387.2	115	chr25:14352011+14360612	115	9	TGGATAAAG	1	69.8484990764	0	0.000127962985325	chr25_+_14355003_14355012|69.8484990764|0	0.000127590056407834	IN
chr14_+_35468907_35468918	ENSDART00000115307.5	51	chr14:35468386+35469409	51	11	TCACATAACAG	1	71.7108305535	0	9.38772715009e-07	chr14_+_35468907_35468918|71.7108305535|0	9.28377831721505e-07	IN
chr25_+_239895_239913	ENSDART00000123990.4	17	chr25:238628+240103	17	18	AGCTCAGACCTTCAGCAG	1	76.843255155	0	8.25934876048e-11	chr25_+_239895_239913|76.843255155|0	6.83361145448202e-11	IN
chr1_-_19200416_19200434	ENSDART00000131579.3	49	chr1:19195543-19205679	49	18	GGGGTACGCCTATCCGAG	1	77.987312455	0	5.74914338358e-10	chr1_-_19200416_19200434|77.987312455|0	4.28130864094101e-10	IN
chr11_+_5632386_5632410	ENSDART00000113281.4	52	chr11:5629476+5632518	52	24	CACGGAAACGGTCAATCAGGAAAG	1	73.701093633	0	0	chr11_+_5632386_5632410|73.701093633|0	0	IN
chr16_-_44807473_44807503	ENSDART00000185810.1	20	chr16:44804389-44813096	20	30	TTCTTCCTCCTTGGTTCCTAAACCTGGCTG	1	82.8296109664	0	0	chr16_-_44807473_44807503|82.8296109664|0	0	IN
chr20_-_14713774_14713795	ENSDART00000179912.1	7	chr20:14713450-14718737	7	21	ATGTTCATCAGATACATAAAG	1	75.1149723363	0	4.67359484446e-12	chr20_-_14713774_14713795|75.1149723363|0	4.29367652543533e-12	IN
chr19_+_42761802_42761829	ENSDART00000136873.3	153	chr19:42758670+42764727	153	27	GTTCCGACGATTCTGATTGCACGCCAG	1	75.3831998406	0	0	chr19_+_42761802_42761829|75.3831998406|0	0	IN
chr2_-_32300988_32300997	ENSDART00000169316.2	325	chr2:32299410-32303029	325	9	TCTAGGAGA	1	68.6572080593	0	5.3732144042e-05	chr2_-_32300988_32300997|68.6572080593|0	5.36707304499284e-05	IN
chr21_+_18359951_18359972	ENSDART00000164043.2	106	chr21:18358607+18364332,chr21:18358607+18367205	74,32	21	AGCCATATGGACAAAATGCAG	1	77.3337961715	0	5.06261699229e-12	chr21_+_18359951_18359972|77.3337961715|0	4.01811917072337e-12	IN
chr11_+_23871831_23871843	ENSDART00000112655.4	26	chr11:23869936+23879418	26	12	GAACGAGAACAG	1	75.5118355647	0	2.20397244433e-06	chr11_+_23871831_23871843|75.5118355647|0	1.98736781753528e-06	IN
chr3_-_4556119_4556146	ENSDART00000111305.5	16	chr3:4556000-4556228	16	27	ATCAGATGGAAGAGATATCTGGAATAG	1	84.2576500348	0	0	chr3_-_4556119_4556146|84.2576500348|0	0	IN
chr5_-_24766107_24766116	ENSDART00000137128.3	53	chr5:24758033-24768715	53	9	GAAATGGAG	1	70.7904305203	0	0.000158967853233	chr5_-_24766107_24766116|70.7904305203|0	0.000158039459269177	IN
chr21_-_2014534_2014552	ENSDART00000160144.2	253	chr21:2005079-2014635,chr21:2011113-2014635	104,149	18	AGAGTGACTATATGGCAC	1	80.2008018918	0	1.98951966013e-10	chr21_-_2014534_2014552|80.2008018918|0	1.12834075416401e-10	IN
chr19_-_38778531_38778546	ENSDART00000146641.2	103	chr19:38777561-38778726	103	15	AAAGAGGACACCCAT	1	78.7181330137	0	4.16912371293e-09	chr19_-_38778531_38778546|78.7181330137|0	2.86121226711344e-09	IN
chr12_-_9003464_9003494	ENSDART00000125230.3	69	chr12:8997791-9007384	69	30	AATAACAACAATGATCATGCTGCCATGTCG	1	80.5838574516	0	0	chr12_-_9003464_9003494|80.5838574516|0	0	IN
chr6_+_50401301_50401316	ENSDART00000055502.6	50	chr6:50400408+50401649	50	15	TGCATGCTGTGGAGA	1	81.5031137406	0	4.44561010227e-09	chr6_+_50401301_50401316|81.5031137406|0	2.10996775606986e-09	IN
chr19_+_37797908_37797914	ENSDART00000158960.2	187	chr19:37797570+37799446	187	6	GCTCAG	1	72.3687177707	0	0.00177797465004	chr19_+_37797908_37797914|72.3687177707|0	0.0017476340727185	IN
chr6_-_39570196_39570214	ENSDART00000044276.8	80	chr6:39568170-39572924	80	18	TGAGAAGAGTAGGCAGAG	1	80.3698967539	0	2.68983058049e-10	chr6_-_39570196_39570214|80.3698967539|0	1.49078749345222e-10	IN
chr17_-_14493032_14493059	ENSDART00000162452.2	98	chr17:14488409-14493268	98	27	GACTTTCTGTTCAATAACTTTAGACAG	1	79.2124863167	0	0	chr17_-_14493032_14493059|79.2124863167|0	0	IN
chr19_+_1813675_1813693	ENSDART00000159871.2	145	chr19:1811216+1815492	145	18	AAGATCTTAGTGGAGATG	1	70.9391599399	0	2.41811903834e-10	chr19_+_1813675_1813693|70.9391599399|0	2.4024171541015e-10	IN
chr15_+_42967041_42967059	ENSDART00000164879.2	267	chr15:42962999+42969047	267	18	CCCTGCTGCTGAACCAAG	1	76.7410748531	0	3.42538442055e-10	chr15_+_42967041_42967059|76.7410748531|0	2.85678924960564e-10	IN
chr12_+_19335532_19335559	ENSDART00000100075.6	82	chr12:19334971+19337800	82	27	GCCCTGTTCCTACGTATGGAGAGTACG	1	70.5702444821	0	0	chr12_+_19335532_19335559|70.5702444821|0	0	IN
chr2_-_36671149_36671163	ENSDART00000004899.6	28	chr2:36670610-36671552	28	14	GGTAGCCCATGGTG	1	80.1638473901	0	1.344596956e-08	chr2_-_36671149_36671163|80.1638473901|0	7.66411012431689e-09	IN
chr16_-_44584867_44584879	ENSDART00000184807.1	157	chr16:44557707-44588061	157	12	GAGGATAAAGTG	1	68.9868726598	0	7.06359112068e-06	chr16_-_44584867_44584879|68.9868726598|0	7.05306472870149e-06	IN
chr14_-_48314089_48314119	ENSDART00000185822.1	54	chr14:48308674-48320773	54	30	CTGCAAAAGGTGGGGCCGTCAGGAGCCCAG	1	74.6529462911	0	0	chr14_-_48314089_48314119|74.6529462911|0	0	IN
chrUn_KN150062v1_+_16165_16186	ENSDART00000161296.2	156	chrUn_KN150062v1:12453+16787	156	21	CTAACATGGATAGCACTGAAG	1	75.6377413919	0	3.82716081049e-12	chrUn_KN150062v1_+_16165_16186|75.6377413919|0	3.42847972234495e-12	IN
chr2_+_16787667_16787691	ENSDART00000163194.2	83	chr2:16787166+16789068	83	24	AAAGCTGCTCTAGTGGTTCAGGAG	1	83.7818195074	0	0	chr2_+_16787667_16787691|83.7818195074|0	0	IN
chr6_-_8545704_8545731	ENSDART00000041142.6	26	chr6:8540110-8548276	26	27	CAACAATCAGGACAACAGTTTGCCTAT	1	72.6843957672	0	0	chr6_-_8545704_8545731|72.6843957672|0	0	IN
chr17_-_12756752_12756766	ENSDART00000003418.10	107	chr17:12754618-12757980	107	14	ATGTCCAATTACGG	1	88.9400582118	0	4.86616033024e-08	chr17_-_12756752_12756766|88.9400582118|0	1.48863904536611e-08	IN
chr15_-_41682858_41682877	ENSDART00000059327.7	47	chr15:41677771-41683041	47	19	ACGCAGAAATGCATGCAGG	1	77.3212648923	0	7.45643546907e-11	chr15_-_41682858_41682877|77.3212648923|0	5.92472737537264e-11	IN
chr18_+_1481033_1481039	ENSDART00000194491.1	184	chr18:1450206+1513050	184	6	GTGTGT	1	69.221610013	0	0.0581631366596	chr18_+_1481033_1481039|69.221610013|0	0.0580587422279942	IN
chr13_+_22669646_22669667	ENSDART00000143906.3	76	chr13:22669406+22670141	76	21	GATGAACTGGAGATTACAGAG	1	77.3179136412	0	6.30606677987e-13	chr13_+_22669646_22669667|77.3179136412|0	5.01265695618258e-13	IN
chr14_+_36657931_36657958	ENSDART00000136233.4	68	chr14:36656148+36660706	68	27	CTCACTTCTTGGACAGCAAGATAAAAG	1	72.2598665218	0	0	chr14_+_36657931_36657958|72.2598665218|0	0	IN
chr18_-_35511112_35511142	ENSDART00000036015.9	33	chr18:35510814-35516490	33	30	GATCATTTCTGGAGTAGAACCCATTCTGAG	1	67.0388148472	0	0	chr18_-_35511112_35511142|67.0388148472|0	0	IN
chr22_+_10194234_10194262	ENSDART00000092104.5	71	chr22:10192141+10195850	71	28	AGCATGCGCCATTTTGAACGTGTGTGGG	1	67.2835228495	0	0	chr22_+_10194234_10194262|67.2835228495|0	0	IN
chr7_-_34358945_34358954	ENSDART00000173673.2	83	chr7:34355248-34359267,chr7:34356501-34359267	40,43	9	CTCTTGGAG	1	87.0951719598	0	4.10220556448e-05	chr7_-_34358945_34358954|87.0951719598|0	1.21600611854289e-05	IN
chr13_-_31429331_31429345	ENSDART00000126860.4	2	chr13:31429255-31429444	2	14	GGCCATCCATTCAA	1	62.4834150109	0	2.48837750405e-09	chr13_-_31429331_31429345|62.4834150109|0	2.48836928840035e-09	IN
chr7_-_5475555_5475570	ENSDART00000136594.3	144	chr7:5470906-5486972	144	15	TCCTTTTGCTGCGTG	1	72.2395006575	0	5.83786442521e-08	chr7_-_5475555_5475570|72.2395006575|0	5.74620362403522e-08	IN
chr12_+_19139388_19139412	ENSDART00000141346.3	21	chr12:19138590+19139952	21	24	CCATTGGAAGACTGTGTGAAAAAT	1	86.8269114345	0	0	chr12_+_19139388_19139412|86.8269114345|0	0	IN
chr9_+_22472100_22472121	ENSDART00000090907.6	134	chr9:22466294+22475288	134	21	AAGCAAGATGTGCTCAACCAA	1	71.3870821477	0	7.96607224629e-12	chr9_+_22472100_22472121|71.3870821477|0	7.8953510396218e-12	IN
chr10_+_17656932_17656941	ENSDART00000141221.2	78	chr10:17645043+17669865	78	9	AGCTCGAAA	1	67.2674838072	0	0.000369614586505	chr10_+_17656932_17656941|67.2674838072|0	0.000369483575172413	IN
chr15_-_39364007_39364016	ENSDART00000097134.6	68	chr15:39359565-39368488	68	9	TTGTGTCTG	1	86.8355041719	0	0.000132760533767	chr15_-_39364007_39364016|86.8355041719|0	3.95055553796819e-05	IN
chr11_+_39916806_39916819	ENSDART00000157659.3	1	chr11:39916464+39922198	1	13	ACTATTCAAACGG	1	71.7696685375	0	3.32773142042e-07	chr11_+_39916806_39916819|71.7696685375|0	3.28939798621697e-07	IN
chr6_-_11315122_11315149	ENSDART00000151125.2	40	chr6:11312491-11316631	40	27	GCTTCCTTGATGCAGAGGAAGAGACAG	1	81.2757254578	0	0	chr6_-_11315122_11315149|81.2757254578|0	0	IN
chr7_-_26087510_26087538	ENSDART00000052989.6	15	chr7:26082923-26087616	15	28	GCAACACTGTGTGGAAATAATAAACACG	1	72.4844534108	0	0	chr7_-_26087510_26087538|72.4844534108|0	0	IN
chr16_-_6192091_6192106	ENSDART00000038495.9	1	chr16:6191687-6192210	1	15	ACGTCTTTAGCAGAA	1	64.9044780588	0	1.83354131877e-09	chr16_-_6192091_6192106|64.9044780588|0	1.8334681550769e-09	IN
chr5_-_54983625_54983646	ENSDART00000088325.5	64	chr5:54982595-54984537	64	21	TCATGGACTAAGAGCAGACAG	1	76.1278216613	0	1.70263803057e-12	chr5_-_54983625_54983646|76.1278216613|0	1.48236978247951e-12	IN
chr8_-_17598172_17598184	ENSDART00000063592.5	24	chr8:17597863-17608861	24	12	AGGAAGAGAAAG	1	78.074235504	0	2.55694285989e-06	chr8_-_17598172_17598184|78.074235504|0	1.88675030632357e-06	IN
chr20_+_773192_773222	ENSDART00000136768.3	39	chr20:772704+775389	39	30	TTGGCATAATTGGAAGCCAAGCTTTCATCG	1	74.9298636806	0	0	chr20_+_773192_773222|74.9298636806|0	0	IN
chr14_+_38788619_38788642	ENSDART00000158499.2	32	chr14:38786393+38789678	32	23	TGGTAGAAGCAGAAGCGACTGAT	1	85.8880466196	0	0	chr14_+_38788619_38788642|85.8880466196|0	0	IN
chr20_-_32068895_32068907	ENSDART00000142653.4	28	chr20:32065681-32071279	28	12	AGCATCATGGTG	1	75.4258824852	0	1.29965980844e-06	chr20_-_32068895_32068907|75.4258824852|0	1.1769707543019e-06	IN
chr17_-_8118041_8118062	ENSDART00000148520.3	84	chr17:8114810-8120770	84	21	TCTGTGTACAGAGGGTCTCCG	1	78.5773099109	0	5.27133892092e-12	chr17_-_8118041_8118062|78.5773099109|0	3.67794683597822e-12	IN
chr19_-_35073824_35073833	ENSDART00000146394.4	46	chr19:35073053-35075514	46	9	CTGGTAGAG	1	76.3645778108	0	3.64773775586e-05	chr19_-_35073824_35073833|76.3645778108|0	3.12664529712459e-05	IN
chr20_-_29392728_29392749	ENSDART00000147464.4	35	chr20:29389350-29395157	35	21	AATCCTGATCATGAGCAATGG	1	72.4205392474	0	5.13544762271e-12	chr20_-_29392728_29392749|72.4205392474|0	5.04485342389671e-12	IN
chr2_+_1070119_1070131	ENSDART00000134656.3	163	chr2:1065078+1075314	163	12	GAATTTATTGGG	1	72.2360730507	0	2.3795263473e-06	chr2_+_1070119_1070131|72.2360730507|0	2.34224806405781e-06	IN
chr25_+_3112656_3112680	ENSDART00000167130.2	30	chr25:3111016+3114024	30	24	CGGTTGCTGGACACCAATAGAAAC	1	84.1618643621	0	0	chr25_+_3112656_3112680|84.1618643621|0	0	IN
chr2_-_1611255_1611264	ENSDART00000082143.6	74	chr2:1610853-1622595	74	9	AGACTTTTG	1	73.5942819951	0	0.000174760448558	chr2_-_1611255_1611264|73.5942819951|0	0.000168462009061954	IN
chr12_+_34816239_34816260	ENSDART00000153097.3	28	chr12:34813982+34818219	28	21	TGATTAAAAAGATTGTTGCAG	1	75.6018246589	0	3.74100750378e-12	chr12_+_34816239_34816260|75.6018246589|0	3.35775851567632e-12	IN
chr1_+_12306735_12306759	ENSDART00000158595.2	54	chr1:12295307+12308478	54	24	AGTGTTCAGGTCAGGAATTCTCAT	1	81.6953897838	0	0	chr1_+_12306735_12306759|81.6953897838|0	0	IN
chr12_+_46709239_46709251	ENSDART00000152928.3	167	chr12:46709084+46712848	167	12	TCTACATCCCAG	1	75.3447007886	0	8.72648871719e-07	chr12_+_46709239_46709251|75.3447007886|0	7.93377335162049e-07	IN
chr19_+_1819490_1819514	ENSDART00000159871.2	99	chr19:1815549+1821631	99	24	CCCAATGCTTTGGATTAGACACAG	1	75.1366223306	0	0	chr19_+_1819490_1819514|75.1366223306|0	0	IN
chr5_-_24786339_24786360	ENSDART00000190898.1	7	chr5:24785964-24786809	7	21	ATGGGCGATGAATCAGATACG	1	75.2459651186	0	7.28306304154e-13	chr5_-_24786339_24786360|75.2459651186|0	6.65245636355394e-13	IN
chr23_-_31345995_31346025	ENSDART00000008401.8	0	chr23:31345846-31346109	0	30	ACCTTGATACGGGAGGTTCAGCAGAAGGAG	1	84.5617730729	0	0	chr23_-_31345995_31346025|84.5617730729|0	0	IN
chr1_+_11109730_11109757	ENSDART00000109858.3	0	chr1:11109638+11110609	0	27	GAAAAACCAGCACAGGTCACTTAAAGT	1	85.6300656419	0	0	chr1_+_11109730_11109757|85.6300656419|0	0	IN
chr4_-_11044826_11044856	ENSDART00000067262.6	0	chr4:11044341-11045166	0	30	GCTCTGGAAAGAGTGTCTGCCGGAGGAGGG	1	86.0047661402	0	0	chr4_-_11044826_11044856|86.0047661402|0	0	IN
chr17_+_44748976_44749006	ENSDART00000156625.2	0	chr17:44748796+44749086	0	30	ACTAAGAAAACCTACAACAAAACAAGACAG	1	74.9886509498	0	0	chr17_+_44748976_44749006|74.9886509498|0	0	IN
chr2_-_37471708_37471735	ENSDART00000146103.2	0	chr2:37471624-37471827	0	27	GAGTATTGGAGTTATCACTTATATACT	1	84.4219151711	0	0	chr2_-_37471708_37471735|84.4219151711|0	0	IN
chr7_+_20663342_20663366	ENSDART00000100898.4	0	chr7:20663246+20663458	0	24	TAACCAGTGATTCCTTCCAAAAAG	1	82.8166476134	0	6.53699316899e-13	chr7_+_20663342_20663366|82.8166476134|0	2.62012633811537e-13	IN
chr2_-_31902380_31902407	ENSDART00000027689.9	0	chr2:31902010-31902558	0	27	GGAGATGCTGCACAACCTGCACAGCCC	1	76.9331754805	0	0	chr2_-_31902380_31902407|76.9331754805|0	0	IN
chr16_-_41908814_41908826	ENSDART00000142648.3	0	chr16:41908631-41912222	0	12	GATCTGTGTCAG	1	70.1891009152	0	0.00021306385929	chr16_-_41908814_41908826|70.1891009152|0	0.000212261763376742	IN
chr3_-_26163715_26163727	ENSDART00000113890.5	0	chr3:26163579-26164221	0	12	AAATTCTAGAAG	1	82.5740769386	0	3.73118037428e-05	chr3_-_26163715_26163727|82.5740769386|0	1.54022417411248e-05	IN
chr4_-_9565309_9565336	ENSDART00000091809.5	0	chr4:9563898-9565372,chr4:9563898-9565381	0	27	ACACACACGCTCTGGAGGACACCTCAG	1	63.2376207885	0	0	chr4_-_9565309_9565336|63.2376207885|0	0	IN
chr20_-_51810641_51810663	ENSDART00000060505.6	0	chr20:51807840-51810757	0	22	ATTAAAGGCAGAAGCTATCAGT	1	78.2023805927	0	1.64334323927e-10	chr20_-_51810641_51810663|78.2023805927|0	1.19600218617677e-10	IN
chr15_-_25357114_25357140	ENSDART00000152754.2	0	chr15:25355010-25357838	0	26	CGTCTTCTCAGAAGGAGATCTTGGAG	1	79.1824951264	0	6.2128080458e-13	chr15_-_25357114_25357140|79.1824951264|0	4.02788913334007e-13	IN
chr4_-_21501204_21501221	ENSDART00000132923.3	0	chr4:21499617-21506083	0	17	AGCGACAGACTATCTAG	1	79.9019835349	0	3.75148304199e-07	chr4_-_21501204_21501221|79.9019835349|0	2.21509723563607e-07	IN
chr5_-_32290857_32290885	ENSDART00000183522.1	0	chr5:32290753-32290981	0	28	ACAGAGAGAACCAGTCTGTCCTGATTAC	1	78.5527200782	0	0	chr5_-_32290857_32290885|78.5527200782|0	0	IN
chr15_+_36478475_36478502	ENSDART00000154552.3	0	chr15:36478017+36482346	0	27	GTGATGATGAGGACGAGGTTGTAACCA	1	78.4160443701	0	0	chr15_+_36478475_36478502|78.4160443701|0	0	IN
chr8_-_62573_62595	ENSDART00000168412.2	0	chr8:62037-64272	0	22	ACGTGGTGGTGAATAACGCTGG	1	84.6197733955	0	1.25567112264e-10	chr8_-_62573_62595|84.6197733955|0	4.18436396643074e-11	IN
chr18_-_15923356_15923379	ENSDART00000127769.4	0	chr18:15913449-15926405	0	23	GTCAAGGATCCATGTCATAAAAG	1	83.8589283957	0	1.83732140613e-10	chr18_-_15923356_15923379|83.8589283957|0	6.56167342683034e-11	IN
chr3_-_32187043_32187061	ENSDART00000154601.2	0	chr3:32186922-32187153	0	18	AGAAGAGGTTCTCAAGGG	1	83.4248018646	0	3.04135028273e-09	chr3_-_32187043_32187061|83.4248018646|0	1.13662501632916e-09	IN
chr7_+_52728498_52728521	ENSDART00000174071.2	0	chr7:52726321+52728632	0	23	CTGGTCAGCAGATAGTGCCACAG	1	84.9379054223	0	3.24575921695e-11	chr7_+_52728498_52728521|84.9379054223|0	1.05524478044572e-11	IN
chr6_-_3514086_3514116	ENSDART00000082151.6	0	chr6:3511941-3514429	0	30	GAGGAAGAGGAGGAAGAAGAGGAAATGGTG	1	79.3333471451	0	0	chr6_-_3514086_3514116|79.3333471451|0	0	IN
chr3_-_34323565_34323587	ENSDART00000151634.3	0	chr3:34291901-34327003	0	22	GCTGCTGAACAGAAAACCAAAG	1	91.8180240757	0	1.99383975996e-09	chr3_-_34323565_34323587|91.8180240757|0	7.73962449684973e-10	IN
chr16_+_4065077_4065106	ENSDART00000128978.3	0	chr16:4061967+4067592	0	29	GTAACGCAACAACAGGAAATTTCTCTATG	1	84.179844769	0	0	chr16_+_4065077_4065106|84.179844769|0	0	IN
chr12_+_38556696_38556722	ENSDART00000021069.8	0	chr12:38556515+38557706	0	26	GGTCGAGTCGAAACTGAAACACAATG	1	82.6886319883	0	2.57793786318e-13	chr12_+_38556696_38556722|82.6886319883|0	1.04916075827077e-13	IN
chr16_-_45209500_45209524	ENSDART00000158855.2	0	chr16:45209355-45209614	0	24	CAGAGGATGATCCCTTCTCTTTTG	1	82.3404349804	0	8.20676859803e-13	chr16_-_45209500_45209524|82.3404349804|0	3.48832074337224e-13	IN
chr9_+_38489065_38489093	ENSDART00000087241.6	0	chr9:38488935+38489729	0	28	GCTGGGTTTGGATGGCATGAAAATGCAG	1	81.1321127148	0	0	chr9_+_38489065_38489093|81.1321127148|0	0	IN
chr9_-_269321_269349	ENSDART00000165228.2	0	chr9:268895-269798	0	28	GAAACAGCACAGATATTAATGATAACAG	1	89.8780300217	0	0	chr9_-_269321_269349|89.8780300217|0	0	IN
chr6_-_55294425_55294453	ENSDART00000184283.1	0	chr6:55294343-55296281	0	28	GCTTCAACAAGAGCTGATGACGCTGATG	1	81.2244797316	0	0	chr6_-_55294425_55294453|81.2244797316|0	0	IN
chr24_-_21970100_21970127	ENSDART00000030592.4	0	chr24:21969809-21973074	0	27	GAAACACATTTTTACTTGTGAGCAATG	1	78.9475031849	0	0	chr24_-_21970100_21970127|78.9475031849|0	0	IN
chr16_+_16876823_16876851	ENSDART00000047409.8	0	chr16:16871912+16877039	0	28	ACCGAGAAGATCAGTCTATCCTCTGCAC	1	83.3391598493	0	0	chr16_+_16876823_16876851|83.3391598493|0	0	IN
chr22_-_8158507_8158537	ENSDART00000156571.3	0	chr22:8157429-8161142	0	30	ATAATATTTCCGATCAAATAAAGGAACTGC	1	70.6023619795	0	0	chr22_-_8158507_8158537|70.6023619795|0	0	IN
chr7_+_73810070_73810100	ENSDART00000184051.1	0	chr7:73809373+73810195	0	30	CTGACTATAGTCAGAGTACTTCTTCAGTCG	1	80.6977476285	0	0	chr7_+_73810070_73810100|80.6977476285|0	0	IN
chr15_-_28461675_28461702	ENSDART00000160858.3	0	chr15:28459972-28462146	0	27	AGCTCGCCCTAAGTGCCCGACGCAGAG	1	73.3004684847	0	0	chr15_-_28461675_28461702|73.3004684847|0	0	IN
chr5_+_22970619_22970646	ENSDART00000138584.3	0	chr5:22969763+22970962	0	27	GGAACTGATGGAGAAGTCAAGGAGGAG	1	84.5174055632	0	0	chr5_+_22970619_22970646|84.5174055632|0	0	IN
chr5_-_13736074_13736104	ENSDART00000134064.2	0	chr5:13720715-13765294	0	30	GTCTACACACAACGAGATGGAGAAGAACCG	1	85.3728800664	0	0	chr5_-_13736074_13736104|85.3728800664|0	0	IN
chr2_-_31902558_31902582	ENSDART00000027689.9	0	chr2:31902407-31902695	0	24	ACACTACCTTGGGATCTTTGGACG	1	85.7591170484	0	9.23705556488e-13	chr2_-_31902558_31902582|85.7591170484|0	2.85327317328665e-13	IN
chr2_-_42653358_42653372	ENSDART00000140159.3	0	chr2:42653267-42654339	0	14	ACCTTTTAGAAAAG	1	80.5625703913	0	3.92644827341e-06	chr2_-_42653358_42653372|80.5625703913|0	2.11951532713694e-06	IN
chr5_-_31735679_31735709	ENSDART00000122066.4	0	chr5:31730608-31737392	0	30	GAACTAAAAGGTGGAAAGGCTTTTTCAAAG	1	89.4576328009	0	0	chr5_-_31735679_31735709|89.4576328009|0	0	IN
chr10_-_43963830_43963841	ENSDART00000009134.9	0	chr10:43958455-43963962,chr10:43958453-43963971	0	11	AGGATGGAGAG	1	67.1391145598	0	0.00130853686183	chr10_-_43963830_43963841|67.1391145598|0	0.00130812235425115	IN
chr7_-_29285281_29285308	ENSDART00000086753.7	0	chr7:29285175-29285399	0	27	GAGTGTTGGTGTTATCACATATATTCT	1	79.840697099	0	0	chr7_-_29285281_29285308|79.840697099|0	0	IN
chr21_-_28171591_28171621	ENSDART00000141629.3	0	chr21:28146233-28234643,chr21:28171401-28192925,chr21:28146233-28192925	0	30	GTCTGGCGCACCTGACGTTAAAGAGCCAAG	1	82.9042123184	0	0	chr21_-_28171591_28171621|82.9042123184|0	0	IN
chr8_+_2778536_2778560	ENSDART00000051403.8	0	chr8:2777324+2780707	0	24	CTCTGGAGCGAGGAGCTTGATAAA	1	78.2573599437	0	1.19193543924e-11	chr8_+_2778536_2778560|78.2573599437|0	8.62265814305374e-12	IN
chr5_-_32424377_32424402	ENSDART00000170919.3	0	chr5:32414494-32445178	0	25	TCACAGAGAAGGAAGTACAGCAGTG	1	82.7716891256	0	2.72271094559e-11	chr5_-_32424377_32424402|82.7716891256|0	1.09706688178335e-11	IN
chr18_+_5945537_5945567	ENSDART00000169100.2	0	chr18:5917962+5947133	0	30	GACACAGAGATTGCTTCAGACTGCAACCAT	1	87.7981919951	0	0	chr18_+_5945537_5945567|87.7981919951|0	0	IN
chr3_+_48280116_48280146	ENSDART00000161419.2	0	chr3:48278758+48280284	0	30	GCTGCTTTCCAAGAGAATGTGGGCAGACAG	1	70.0453419402	0	0	chr3_+_48280116_48280146|70.0453419402|0	0	IN
chr2_-_57083602_57083628	ENSDART00000181132.1	0	chr2:57083251-57085232	0	26	TGTCATCAAATAGATTTTCGGCCAAG	1	84.6999932745	0	4.33209024209e-13	chr2_-_57083602_57083628|84.6999932745|0	1.4344081478157e-13	IN
chr13_-_50199445_50199472	ENSDART00000038391.8	0	chr13:50199085-50199549	0	27	TGATCGCAAACTGACTTCAGTTTCAGG	1	82.4101037442	0	0	chr13_-_50199445_50199472|82.4101037442|0	0	IN
chr23_+_39699653_39699681	ENSDART00000113893.4	0	chr23:39699545+39701403	0	28	GATCTCGTGTCATTCTCAGTCAAAGATG	1	89.9153452347	0	0	chr23_+_39699653_39699681|89.9153452347|0	0	IN
chr22_-_21691950_21691967	ENSDART00000149635.2	0	chr22:21687654-21694028	0	17	AGGGTGCGCCCAGCAGG	1	78.3457975334	0	3.69793201394e-07	chr22_-_21691950_21691967|78.3457975334|0	2.64905365865431e-07	IN
chr19_-_31644544_31644568	ENSDART00000131721.4	0	chr19:31644262-31647514	0	24	GGTGTGCTGTATGATCTTGACAAG	1	89.4166096714	0	1.14539489005e-11	chr19_-_31644544_31644568|89.4166096714|0	3.59101637315007e-12	IN
chr20_-_51515626_51515656	ENSDART00000065231.5	0	chr20:51508418-51542004	0	30	TCCTCCGAGGCCTTTCCGGTTTCCTAAAAG	1	84.3860201625	0	0	chr20_-_51515626_51515656|84.3860201625|0	0	IN
chr5_+_32224592_32224620	ENSDART00000125917.4	0	chr5:32224496+32224724	0	28	ACAGAGAGAACCAGTCTGTCCTGATTAC	1	78.8202153837	0	0	chr5_+_32224592_32224620|78.8202153837|0	0	IN
chr10_-_42036948_42036975	ENSDART00000184046.1	0	chr10:42036858-42039067	0	27	ACTTTTGTTATGACGAGGACCACTGTG	1	80.2112085735	0	0	chr10_-_42036948_42036975|80.2112085735|0	0	IN
chr8_+_20999980_21000006	ENSDART00000141736.2	0	chr8:20999404+21000351	0	26	AAAATCGTCCTGTTCCAGACAACAGG	1	80.4280844183	0	2.03614902716e-13	chr8_+_20999980_21000006|80.4280844183|0	1.11910480882216e-13	IN
chr13_-_33081609_33081638	ENSDART00000075953.5	0	chr13:33080355-33081764,chr13:33080358-33081764	0	29	CTCAGATGAGGAGCTTGAACAAGGGGAAG	1	80.8826667521	0	0	chr13_-_33081609_33081638|80.8826667521|0	0	IN
chr9_+_41957072_41957099	ENSDART00000097295.6	0	chr9:41956628+41959201	0	27	GGCGTCCCAGGAGAGAAAGGAATGAAG	1	80.2197692921	0	0	chr9_+_41957072_41957099|80.2197692921|0	0	IN
chr20_+_42263970_42263994	ENSDART00000061135.7	0	chr20:42260947+42269015	0	24	CCTGTTCCTTCAGTGGAAGAAAAG	1	81.0118613122	0	2.85638179776e-11	chr20_+_42263970_42263994|81.0118613122|0	1.44962930548331e-11	IN
chr3_+_15941564_15941576	ENSDART00000163525.2	0	chr3:15939406+15945430,chr3:15939406+15944965	0	12	GGGAGTTCTCAG	1	68.2640413988	0	0.000330333904803	chr3_+_15941564_15941576|68.2640413988|0	0.000330060470908	IN
chr17_+_16265048_16265078	ENSDART00000156832.3	0	chr17:16264956+16266701	0	30	CCTGAGGGTGATGAAATGGACAGTTATCAG	1	83.6429010434	0	0	chr17_+_16265048_16265078|83.6429010434|0	0	IN
chr9_+_29624093_29624122	ENSDART00000033902.9	0	chr9:29622547+29625407	0	29	CAGTCAACTCCTGACCCTGAACGTACAAG	1	75.8687354255	0	0	chr9_+_29624093_29624122|75.8687354255|0	0	IN
chr8_+_23106174_23106199	ENSDART00000184512.1	0	chr8:23105556+23107336	0	25	ACATCAAAAGGGCAAGACGCTAAAG	1	71.0046006535	0	1.55520041289e-12	chr8_+_23106174_23106199|71.0046006535|0	1.54465329416098e-12	IN
chr13_+_677587_677615	ENSDART00000111328.4	0	chr13:677505+677764	0	28	GCAAAAGGCAGAATAGTGATAATGCCAG	1	77.8279612008	0	0	chr13_+_677587_677615|77.8279612008|0	0	IN
chr7_+_17873389_17873418	ENSDART00000080834.6	0	chr7:17872214+17876874	0	29	TCGGGCAAAAGACCTCATCGCCAGTGCTG	1	79.8195829907	0	0	chr7_+_17873389_17873418|79.8195829907|0	0	IN
chr12_+_47177695_47177716	ENSDART00000180811.1	0	chr12:47167509+47184815,chr12:47167503+47184815,chr12:47167534+47184819	0	21	CTCATAGACATGGAGAAATGG	1	69.6908403807	0	3.92356014345e-09	chr12_+_47177695_47177716|69.6908403807|0	3.91342114269833e-09	IN
chr11_-_26723330_26723360	ENSDART00000043091.8	0	chr11:26722250-26726590	0	30	ATCGGCTCTCTGCATCATGGCCTCGGATGT	1	83.6585268088	0	0	chr11_-_26723330_26723360|83.6585268088|0	0	IN
chr11_+_44933098_44933117	ENSDART00000172840.2	0	chr11:44932928+44934132	0	19	GGGTTGCAATCTGACAGAT	1	84.1904221978	0	4.29645297118e-09	chr11_+_44933098_44933117|84.1904221978|0	1.48626766449667e-09	IN
chr18_-_13338995_13339022	ENSDART00000091512.6	0	chr18:13336559-13341104,chr18:13336583-13341104	0	27	GGCCCTCGCACATGCCAAATTCACAAA	1	85.081408947	0	0	chr18_-_13338995_13339022|85.081408947|0	0	IN
chr6_-_7764270_7764291	ENSDART00000149823.2	0	chr6:7761447-7764874,chr6:7761426-7764874	0	21	AGCAGTATCGCCCTGTCACAT	1	78.3897439714	0	7.73525243858e-10	chr6_-_7764270_7764291|78.3897439714|0	5.51398926518232e-10	IN
chr7_-_34017645_34017675	ENSDART00000052404.6	0	chr7:34012603-34019926	0	30	TTGGCTCTGGGCTCTTTTCCATATCCACAG	1	85.5129718489	0	0	chr7_-_34017645_34017675|85.5129718489|0	0	IN
chr3_-_62390509_62390534	ENSDART00000181704.1	0	chr3:62390350-62391794	0	25	GACATCTTCTGGTCGGTCTACATCG	1	81.0332964573	0	1.25677246388e-12	chr3_-_62390509_62390534|81.0332964573|0	6.3593574850529e-13	IN
chr15_-_31061694_31061724	ENSDART00000060157.4	0	chr15:31061594-31062556	0	30	CCCTATTTCCCTCCACAACCAGCCTTTCCA	1	79.0556616305	0	0	chr15_-_31061694_31061724|79.0556616305|0	0	IN
chr23_-_26822082_26822111	ENSDART00000145332.2	0	chr23:26821813-26824522	0	29	GGCATAGATGAAGCCTCCAGCAAAGATAA	1	80.7293699305	0	0	chr23_-_26822082_26822111|80.7293699305|0	0	IN
chr5_-_15334731_15334751	ENSDART00000110987.4	0	chr5:15333463-15343507	0	20	GTTGATCATTGGTGCAAGCT	1	76.2227639664	0	9.11313691176e-09	chr5_-_15334731_15334751|76.2227639664|0	7.88582199540144e-09	IN
chr2_-_16350588_16350618	ENSDART00000057216.8	0	chr2:16274080-16358465	0	30	AGATTACGACCGTCGCTGGCTCTTCCTCGG	1	80.292572296	0	0	chr2_-_16350588_16350618|80.292572296|0	0	IN
chr18_+_36630380_36630405	ENSDART00000127825.4	0	chr18:36630184+36630506	0	25	GTCGGGACTACGGCTCATCGAGAAG	1	74.1525350551	0	2.60236276972e-13	chr18_+_36630380_36630405|74.1525350551|0	2.47357689886485e-13	IN
chr1_+_44859299_44859326	ENSDART00000162779.2	0	chr1:44858946+44861660,chr1:44858532+44861660	0	27	ATTAAACTGGATGGTGGTAAATCACAT	1	86.0535772432	0	0	chr1_+_44859299_44859326|86.0535772432|0	0	IN
chr5_+_31400189_31400211	ENSDART00000133743.3	0	chr5:31398843+31401757	0	22	TGTTTGAGCTGATGCAGAAAGG	1	82.1895439257	0	1.6416379367e-10	chr5_+_31400189_31400211|82.1895439257|0	7.11455339086342e-11	IN
chr9_+_51801713_51801737	ENSDART00000125850.3	0	chr9:51797792+51804625	0	24	AAGCAGTCGTCATAAGGTCAAATC	1	85.3348960573	0	2.41762165842e-11	chr9_+_51801713_51801737|85.3348960573|0	7.65054686269195e-12	IN
chr15_-_31037952_31037982	ENSDART00000100145.5	0	chr15:31035703-31038290	0	30	TTTCCTGCCTTCCCGTCTGCACCAAACTAT	1	78.9509904821	0	0	chr15_-_31037952_31037982|78.9509904821|0	0	IN
chr18_+_17452363_17452393	ENSDART00000010452.6	0	chr18:17451898+17457819	0	30	GCGGACGGCTGAGGAAGAGAAAGATGAAAG	1	73.0552243739	0	0	chr18_+_17452363_17452393|73.0552243739|0	0	IN
chr11_-_37324733_37324745	ENSDART00000159184.2	0	chr11:37322532-37337333,chr11:37322556-37337333,chr11:37322357-37337333,chr11:37322556-37332365	0	12	TCTCGCTCCCAG	1	76.2336052364	0	0.000583537840045	chr11_-_37324733_37324745|76.2336052364|0	0.000504591051645242	IN
chr13_+_35377736_35377764	ENSDART00000019323.7	0	chr13:35374004+35379084	0	28	ATACCAACGACTGCAACCCACACCCTTG	1	80.8892819605	0	0	chr13_+_35377736_35377764|80.8892819605|0	0	IN
chr17_-_48909122_48909148	ENSDART00000054781.5	0	chr17:48908986-48911062	0	26	GCAAATTTTCCAACTCAAGTGACCTA	1	77.1202780212	0	4.54303261677e-13	chr17_-_48909122_48909148|77.1202780212|0	3.67372798848464e-13	IN
chr16_-_25526522_25526545	ENSDART00000077420.6	0	chr16:25509053-25527508	0	23	GAAAGAACTTGAGTCCTGCAAAG	1	89.2046817052	0	2.61877630692e-10	chr16_-_25526522_25526545|89.2046817052|0	8.11473110928773e-11	IN
chr10_+_20140905_20140913	ENSDART00000064615.7	0	chr10:20140766+20144138	0	8	GTGTACCG	1	88.9079383581	0	0.0499748236416	chr10_+_20140905_20140913|88.9079383581|0	0.0152664428072798	IN
chr17_+_12105132_12105154	ENSDART00000155329.2	0	chr17:12102422+12105276	0	22	ACCTGCGTGGAGCATCGAGCAG	1	85.4837105099	0	1.60753188538e-10	chr17_+_12105132_12105154|85.4837105099|0	5.04138952805988e-11	IN
chr17_-_33412097_33412120	ENSDART00000187521.1	0	chr17:33409673-33412219	0	23	CTTGAAGAGTTGAGCTCCTCAAT	1	77.3444841562	0	3.57971430276e-11	chr17_-_33412097_33412120|77.3444841562|0	2.83840728698692e-11	IN
chr6_-_8796906_8796933	ENSDART00000042115.8	0	chr6:8788735-8813629	0	27	ATGCTGGCTCCGGATCAGGGGATGATG	1	81.738506466	0	0	chr6_-_8796906_8796933|81.738506466|0	0	IN
chr3_+_26146079_26146097	ENSDART00000134647.3	0	chr3:26145117+26150594,chr3:26145151+26146251	0	18	AGCTGCCAGCTGAAGAAG	1	71.1318973648	0	1.56869645052e-08	chr3_+_26146079_26146097|71.1318973648|0	1.55702709614403e-08	IN
chr7_+_38751484_38751509	ENSDART00000114238.5	0	chr7:38751314+38752128	0	25	GAAATCTTTTGGGCGAAATATTTAG	1	86.5321315455	0	6.97220059465e-13	chr7_+_38751484_38751509|86.5321315455|0	2.08943973234454e-13	IN
chr16_+_25186262_25186283	ENSDART00000147584.2	0	chr16:25184805+25187279	0	21	TCATGGTCAGAGCTGATGGAG	1	86.4709553852	0	5.5683813116e-10	chr16_+_25186262_25186283|86.4709553852|0	1.67169167397674e-10	IN
chr9_+_54719200_54719228	ENSDART00000000552.12	0	chr9:54719101+54722048	0	28	GTTTCAAATATCCAGAGTGGACAGTCAG	1	81.1181866999	0	0	chr9_+_54719200_54719228|81.1181866999|0	0	IN
chr5_+_37563314_37563328	ENSDART00000048107.8	0	chr5:37563231+37563468	0	14	AAGTCAAGCCTCCG	1	83.8808043968	0	8.15838244073e-07	chr5_+_37563314_37563328|83.8808043968|0	2.90727767193744e-07	IN
chr5_+_9154197_9154227	ENSDART00000003273.7	0	chr5:9153927+9157159	0	30	AACCTGCTTTGATGACATGTTGAAAACTGG	1	84.4911106812	0	0	chr5_+_9154197_9154227|84.4911106812|0	0	IN
chr23_+_811563_811586	ENSDART00000148163.3	0	chr23:811197+813256	0	23	GAATCTAAAGGAGACTATACAAG	1	86.7315238789	0	2.88764567813e-11	chr23_+_811563_811586|86.7315238789|0	8.61088977899271e-12	IN
chr12_-_2857061_2857090	ENSDART00000152772.3	0	chr12:2856959-2858376	0	29	ATGTATTTTGAAAATGGACCACCACTGTC	1	69.3745398664	0	0	chr12_-_2857061_2857090|69.3745398664|0	0	IN
chr1_-_45656621_45656641	ENSDART00000042158.5	0	chr1:45655486-45658107	0	20	GTGGAAATGTGGCAGGAATG	1	91.6191862095	0	2.3619577405e-09	chr1_-_45656621_45656641|91.6191862095|0	8.96362095659242e-10	IN
chr21_-_33125537_33125559	ENSDART00000084559.6	0	chr21:33121560-33126038	0	22	ACACTGACTGTCTCAGATGGAG	1	82.5513376438	0	2.53066900768e-10	chr21_-_33125537_33125559|82.5513376438|0	1.0476064460363e-10	IN
chr24_-_33719974_33720001	ENSDART00000079283.6	0	chr24:33717298-33723179	0	27	ATAGCAGCTCGGGATCTGGAAATGGAG	1	83.5545872499	0	0	chr24_-_33719974_33720001|83.5545872499|0	0	IN
chr22_-_12306831_12306850	ENSDART00000123574.4	0	chr22:12304586-12337072	0	19	GTGCATGATTGCGGATGAG	1	88.1964161658	0	1.1809969902e-07	chr22_-_12306831_12306850|88.1964161658|0	3.52350927323997e-08	IN
chr14_-_30445124_30445151	ENSDART00000011480.8	0	chr14:30443689-30451979,chr14:30441470-30451979	0	27	AAACCATTGAAAACATGGGAGAGAAAA	1	82.3992267895	0	0	chr14_-_30445124_30445151|82.3992267895|0	0	IN
chr15_+_21269519_21269536	ENSDART00000101000.5	0	chr15:21269424+21269716	0	17	GGATTAGCTGGCAGTAG	1	81.821491483	0	1.57742759965e-08	chr15_+_21269519_21269536|81.821491483|0	7.17391246407573e-09	IN
chr17_-_15023447_15023474	ENSDART00000142941.3	0	chr17:15023368-15023553	0	27	GGCAGGGGTTTTACCGCTGGCTTGAGG	1	78.2161430846	0	0	chr17_-_15023447_15023474|78.2161430846|0	0	IN
chr3_-_30063568_30063595	ENSDART00000153562.3	0	chr3:30061976-30066315	0	27	GAGCTGAAAGAGATTAGCTGGGATCAG	1	70.3345804223	0	0	chr3_-_30063568_30063595|70.3345804223|0	0	IN
chr3_-_32165041_32165059	ENSDART00000157366.3	0	chr3:32164061-32166505	0	18	AGGAGGCTCAGGAAGAAG	1	79.9703035672	0	3.5244738017e-08	chr3_-_32165041_32165059|79.9703035672|0	2.0620893881329e-08	IN
chr25_-_14532499_14532523	ENSDART00000143666.4	0	chr25:14532132-14533302	0	24	CCTGAGGAAAAGGCCCAGACGGAG	1	81.8951215863	0	4.05719902119e-12	chr25_-_14532499_14532523|81.8951215863|0	1.82720505392808e-12	IN
chr19_+_16604989_16605007	ENSDART00000189521.1	0	chr19:16599597+16611863	0	18	ATTCGGATAAACAGGGAA	1	77.1113088788	0	1.7817363418e-07	chr19_+_16604989_16605007|77.1113088788|0	1.44202667362592e-07	IN
chr16_-_12682409_12682439	ENSDART00000147854.2	0	chr16:12678009-12682556	0	30	TACTTGTTACCGTCCAGGCACAACAGATTG	1	82.5091334287	0	0	chr16_-_12682409_12682439|82.5091334287|0	0	IN
chr10_-_7730614_7730644	ENSDART00000075563.4	0	chr10:7730065-7730741	0	30	ATCATTTGAAACAGAATCGGATGAATCAAG	1	82.6366364184	0	0	chr10_-_7730614_7730644|82.6366364184|0	0	IN
chr23_-_19556537_19556564	ENSDART00000134012.3	0	chr23:19556437-19558131,chr23:19556437-19558032,chr23:19556437-19556669	0	27	ATGATCAGTGAGGAGAAAAAACAATAT	1	81.5051305101	0	0	chr23_-_19556537_19556564|81.5051305101|0	0	IN
chr3_+_32935191_32935210	ENSDART00000112742.3	0	chr3:32934964+32935345	0	19	GTATCAGTCAACAGTCAAT	1	85.202419006	0	1.30239641294e-09	chr3_+_32935191_32935210|85.202419006|0	4.15674716869319e-10	IN
chr15_-_28249671_28249696	ENSDART00000175022.2	0	chr15:28249586-28249798	0	25	GTGTCCGCCATGATCCCAACATGAA	1	81.3104011481	0	1.62536650805e-13	chr15_-_28249671_28249696|81.3104011481|0	7.91589016557737e-14	IN
chr8_+_21200575_21200592	ENSDART00000100234.6	0	chr8:21198423+21200692,chr8:21195666+21200692	0	17	GGTCACTTGGTGCAAAG	1	79.5165279532	0	1.30850813185e-07	chr8_+_21200575_21200592|79.5165279532|0	8.12943781181019e-08	IN
chr7_-_30554866_30554894	ENSDART00000142818.4	0	chr7:30553724-30559332,chr7:30553781-30559332,chr7:30552573-30559332	0	28	GAGACCGAGGAAGAGGAATCTGAAAAAG	1	87.057486888	0	0	chr7_-_30554866_30554894|87.057486888|0	0	IN
chr23_+_43919353_43919375	ENSDART00000102658.5	0	chr23:43917136+43920910	0	22	AGCCTGTCTGGGAGAACATGAG	1	81.8745602881	0	2.1304913389e-10	chr23_+_43919353_43919375|81.8745602881|0	9.62124824255284e-11	IN
chr7_-_31781318_31781338	ENSDART00000099748.6	0	chr7:31781218-31781930	0	20	TTTCACCAGATAAGGAATTG	1	83.1287605865	0	6.2573235482e-10	chr7_-_31781318_31781338|83.1287605865|0	2.41733633110641e-10	IN
chr9_+_17317055_17317085	ENSDART00000075926.6	0	chr9:17316952+17317166	0	30	ACCGTCTTCACCTGTCAAGACCACTACAAG	1	79.4812681037	0	0	chr9_+_17317055_17317085|79.4812681037|0	0	IN
chr23_-_37824097_37824117	ENSDART00000137358.3	0	chr23:37823987-37824298	0	20	GAAAATCTCCTCTTTTTAAG	1	83.4550374923	0	2.61024979409e-10	chr23_-_37824097_37824117|83.4550374923|0	9.7230890006017e-11	IN
chr21_+_44030394_44030416	ENSDART00000012396.9	0	chr21:44028823+44030539	0	22	GTTATCGACATTGATGATAAAG	1	90.8413480324	0	9.60653778748e-11	chr21_+_44030394_44030416|90.8413480324|0	3.36287664381985e-11	IN
chr8_+_50947191_50947215	ENSDART00000124748.4	0	chr8:50946651+50947379	0	24	AGCCTGACATGTGAACACACAACA	1	79.1796890968	0	2.48689957516e-12	chr8_+_50947191_50947215|79.1796890968|0	1.61304303247789e-12	IN
chr21_-_39654696_39654724	ENSDART00000151567.2	0	chr21:39653916-39654840	0	28	ATGGAGAACGTCCTGCTAACAGATCAGG	1	83.5224670877	0	0	chr21_-_39654696_39654724|83.5224670877|0	0	IN
chr20_-_436402_436431	ENSDART00000009196.8	0	chr20:435831-436527	0	29	GGAGAATAAATGTGGTGGATCTTCAAAAG	1	80.1784376303	0	0	chr20_-_436402_436431|80.1784376303|0	0	IN
chr11_+_22570661_22570688	ENSDART00000170521.2	0	chr11:22569523+22571618	0	27	GACAATGAGGAGGGAAGCTGGGCTCAG	1	73.8936154667	0	0	chr11_+_22570661_22570688|73.8936154667|0	0	IN
chr9_-_39003635_39003663	ENSDART00000014207.6	0	chr9:39000390-39005149	0	28	CTCGATTTCACCCAGGACCAGATGGAAG	1	87.843708531	0	0	chr9_-_39003635_39003663|87.843708531|0	0	IN
chr17_-_17433464_17433482	ENSDART00000156928.2	0	chr17:17429755-17440744	0	18	AGGCCAACAACATCCCAG	1	71.3660282802	0	1.59590841542e-07	chr17_-_17433464_17433482|71.3660282802|0	1.58193809829399e-07	IN
chr3_+_59816537_59816560	ENSDART00000084729.5	0	chr3:59816015+59819278,chr3:59419069+60050500	0	23	GAGTTCCGGAGCAGGCAGAGGGC	1	80.4878732236	0	4.59863258584e-11	chr3_+_59816537_59816560|80.4878732236|0	2.50790499478626e-11	IN
chr3_-_32169358_32169372	ENSDART00000055307.5	0	chr3:32168970-32169506,chr3:32168970-32169497	0	14	GGAACAAGCAGAGG	1	81.6175112541	0	1.89617096769e-06	chr3_-_32169358_32169372|81.6175112541|0	8.86182962345217e-07	IN
chr23_+_13575122_13575139	ENSDART00000162217.2	0	chr23:13570324+13586169	0	17	CGAGAGCTCAGCGTCAG	1	69.3729784931	0	9.21077602078e-07	chr23_+_13575122_13575139|69.3729784931|0	9.1921615230639e-07	IN
chr11_+_37721039_37721066	ENSDART00000050296.4	0	chr11:37720750+37722427,chr11:37720792+37722427,chr11:37720750+37725821	0	27	AACCTTATTTTCAGGTATCTACAGAAT	1	76.4074614366	0	0	chr11_+_37721039_37721066|76.4074614366|0	0	IN
chr23_-_37111842_37111866	ENSDART00000134461.3	0	chr23:37108065-37112196,chr23:37108065-37112169	0	24	GTGATGATGAAGAAGATGAAAAAG	1	83.7839157558	0	1.44808609548e-11	chr23_-_37111842_37111866|83.7839157558|0	5.21083176607817e-12	IN
chr1_+_27994938_27994967	ENSDART00000180692.1	0	chr1:27994845+27995394	0	29	CACACATTCCAAACAAAACTTCAGATTTG	1	81.2056283604	0	0	chr1_+_27994938_27994967|81.2056283604|0	0	IN
chr10_+_39086352_39086382	ENSDART00000158245.2	0	chr10:39086252+39086491	0	30	CCTAAAAGAAGGTCAGAGAGGTTGGTAAAC	1	80.8960058092	0	0	chr10_+_39086352_39086382|80.8960058092|0	0	IN
chr22_+_20198733_20198763	ENSDART00000088603.4	0	chr22:20198262+20198909	0	30	GTAACTGGAGTCTATGGGGGGACCAACAAA	1	84.2317476029	0	0	chr22_+_20198733_20198763|84.2317476029|0	0	IN
chr5_+_15503696_15503718	ENSDART00000111646.5	0	chr5:15501920+15503840	0	22	CTCAAATCTCCGAAAAGACAAG	1	81.4679385089	0	1.07661435322e-10	chr5_+_15503696_15503718|81.4679385089|0	5.13418196845805e-11	IN
chr10_-_17740489_17740516	ENSDART00000134458.3	0	chr10:17740400-17740757	0	27	AGGACAGAAATGATGAAGACTCAAAAG	1	86.1114005135	0	0	chr10_-_17740489_17740516|86.1114005135|0	0	IN
chr4_+_5515831_5515861	ENSDART00000032857.7	0	chr4:5515377+5516000	0	30	TACATCCATTCAGCTGGACTGATACACAGA	1	68.5790952393	0	0	chr4_+_5515831_5515861|68.5790952393|0	0	IN
chr22_-_24880650_24880671	ENSDART00000061165.7	0	chr22:24880554-24880770	0	21	CGAGTCAACAGAACAAACTTG	1	83.6071696715	0	4.34283720097e-11	chr22_-_24880650_24880671|83.6071696715|0	1.59158242141189e-11	IN
chr20_+_22053337_22053367	ENSDART00000174478.2	0	chr20:22052922+22053629,chr20:22052922+22060281,chr20:22052922+22056731	0	30	GAGATCACAGCTCGAGAGACTAGCAAAAGG	1	86.7622651922	0	0	chr20_+_22053337_22053367|86.7622651922|0	0	IN
chr15_-_31038408_31038438	ENSDART00000100145.5	0	chr15:31038320-31040952	0	30	GGTTTCATTCCTCCCCAAGCAGGCTATGCG	1	83.4984218561	0	0	chr15_-_31038408_31038438|83.4984218561|0	0	IN
chr10_+_26124530_26124553	ENSDART00000079207.5	0	chr10:26123709+26124651	0	23	ACTATCAGTAATTCTTACTTGAG	1	88.0813056074	0	1.30029320644e-11	chr10_+_26124530_26124553|88.0813056074|0	3.87012644154083e-12	IN
chr6_+_12019105_12019135	ENSDART00000128024.3	0	chr6:12018829+12023041	0	30	ATGAAAAAGCTGCATTTTCAAACACCGAAG	1	84.9233413359	0	0	chr6_+_12019105_12019135|84.9233413359|0	0	IN
chr4_+_77996458_77996484	ENSDART00000057423.8	0	chr4:77996227+77996669,chr4:77912837+78047633	0	26	CTCCAGCTAAAAAGTACACCAGGAAG	1	85.1439385911	0	9.14823772291e-14	chr4_+_77996458_77996484|85.1439385911|0	2.93098878501041e-14	IN
chr24_-_20649932_20649962	ENSDART00000127923.4	0	chr24:20649793-20651003	0	30	AACTACAAAGACAGCGCCTCACCTAGATGG	1	74.921458695	0	0	chr24_-_20649932_20649962|74.921458695|0	0	IN
chr19_+_42053371_42053396	ENSDART00000145356.4	0	chr19:42047981+42057185	0	25	AAAGAGGACGCCCTTGTTGCGCAGG	1	78.9948692267	0	8.14903700075e-12	chr19_+_42053371_42053396|78.9948692267|0	5.40867350906638e-12	IN
chr5_+_61999537_61999562	ENSDART00000137110.2	0	chr5:61998766+62001531	0	25	CGGCGGATGAGGGTACCGGCCCAAG	1	80.8818601029	0	2.4300561563e-12	chr5_+_61999537_61999562|80.8818601029|0	1.25544019624613e-12	IN
chr4_-_9560115_9560136	ENSDART00000145613.3	0	chr4:9559671-9560434,chr4:9559669-9560423	0	21	CGTCAAGGAGAAGGAGGGGAG	1	77.7319427719	0	1.65300662047e-10	chr4_-_9560115_9560136|77.7319427719|0	1.26340271577874e-10	IN
chr17_-_32401352_32401381	ENSDART00000149715.3	0	chr17:32401118-32401603,chr17:32401118-32408190	0	29	GCATTCACAGCTGAGGACTCGGAGGAGGG	1	87.0272975893	0	0	chr17_-_32401352_32401381|87.0272975893|0	0	IN
chr10_+_33415457_33415478	ENSDART00000137089.4	0	chr10:33414386+33416720	0	21	GCAGTCGATTTGGATAAATGG	1	78.4605995084	0	5.25005816598e-10	chr10_+_33415457_33415478|78.4605995084|0	3.71253805475646e-10	IN
chr15_+_31914393_31914422	ENSDART00000111472.3	0	chr15:31914205+31914675	0	29	GCCTTCTGGATACACCAAAAAGATCTTTG	1	76.9661033143	0	0	chr15_+_31914393_31914422|76.9661033143|0	0	IN
chr22_+_32189965_32189992	ENSDART00000092090.6	0	chr22:32189589+32190119	0	27	AACTCAGCTGTTTGGGCCGTACCCCAG	1	74.9015456843	0	0	chr22_+_32189965_32189992|74.9015456843|0	0	IN
chr11_-_41222295_41222322	ENSDART00000163609.3	0	chr11:41220777-41222867	0	27	AGAATCTGTCAATAATGGTCCATTTAT	1	87.6486557751	0	0	chr11_-_41222295_41222322|87.6486557751|0	0	IN
chr10_+_35560720_35560747	ENSDART00000077373.6	0	chr10:35554367+35560960	0	27	ACACAATCCCGAACGTGAACGAGCAAG	1	86.2229400877	0	0	chr10_+_35560720_35560747|86.2229400877|0	0	IN
chr3_-_60130861_60130888	ENSDART00000153247.2	0	chr3:60130760-60131747	0	27	GTGCCGCCCCGTACATTCCTCACATGG	1	86.2419701572	0	0	chr3_-_60130861_60130888|86.2419701572|0	0	IN
chr1_+_58046007_58046030	ENSDART00000073777.3	0	chr1:58042696+58046136	0	23	AATTATCAGAGGATCATGAACAG	1	85.8715666087	0	4.8501647143e-11	chr1_+_58046007_58046030|85.8715666087|0	1.49014134365189e-11	IN
chr10_-_17738162_17738180	ENSDART00000135376.3	0	chr10:17731623-17738263	0	18	CAGACGCTGAGAAAGACA	1	77.7153846086	0	9.63045703184e-08	chr10_-_17738162_17738180|77.7153846086|0	7.37267920047913e-08	IN
chr5_+_55651221_55651239	ENSDART00000168908.2	0	chr5:55648520+55651341	0	18	ACACAACTGTTAGTCCGG	1	79.6722922231	0	4.0730809947e-08	chr5_+_55651221_55651239|79.6722922231|0	2.47944893505547e-08	IN
chr1_-_19157227_19157239	ENSDART00000131579.3	0	chr1:19157118-19159209	0	12	CAAACCAGACAG	1	71.1470464406	0	0.000123671964099	chr1_-_19157227_19157239|71.1470464406|0	0.000122742170150625	IN
chr13_+_28409938_28409968	ENSDART00000135210.3	0	chr13:28409727+28410075,chr13:28409614+28410075	0	30	GTGTGTTGGTGTAAAAATTTATGCTGACTG	1	83.8353471913	0	0	chr13_+_28409938_28409968|83.8353471913|0	0	IN
chr1_+_14091128_14091152	ENSDART00000021693.9	0	chr1:14089570+14094032	0	24	ATGATGGTCAACAGGACTACAGAG	1	71.8120544101	0	1.57527324518e-11	chr1_+_14091128_14091152|71.8120544101|0	1.55659929390595e-11	IN
chr9_-_3865394_3865415	ENSDART00000010378.8	0	chr9:3864775-3866492	0	21	AATCCCAGTCACACTAACAGA	1	75.8468979092	0	3.8471625885e-10	chr9_-_3865394_3865415|75.8468979092|0	3.40677486221352e-10	IN
chr7_-_34012576_34012603	ENSDART00000052404.6	0	chr7:34012255-34017645	0	27	ATTCAAAAGAACCAGGGCTCTTTAATG	1	85.914769843	0	0	chr7_-_34012576_34012603|85.914769843|0	0	IN
chr25_-_23563621_23563638	ENSDART00000184903.1	0	chr25:23562516-23570910	0	17	CCTCACCTGATGGAATG	1	83.6592573604	0	4.87372626035e-07	chr25_-_23563621_23563638|83.6592573604|0	1.77642073495576e-07	IN
chr6_-_14109962_14109982	ENSDART00000089564.6	0	chr6:14105088-14121387,chr6:14105088-14110227	0	20	GCAAGCAGAAACAGAAAGTG	1	85.8328333868	0	4.65206539957e-09	chr6_-_14109962_14109982|85.8328333868|0	1.43193934487584e-09	IN
chr16_+_47320371_47320398	ENSDART00000170103.2	0	chr16:47320278+47321139	0	27	GGGAGACCTGGTTTCAAAGGTGATAAG	1	79.8208619554	0	0	chr16_+_47320371_47320398|79.8208619554|0	0	IN
chr22_+_12823992_12824019	ENSDART00000005720.6	0	chr22:12823899+12824907	0	27	AATCGATTCGATACTGTACAATTGGAG	1	82.3593274151	0	0	chr22_+_12823992_12824019|82.3593274151|0	0	IN
chr4_-_12900652_12900681	ENSDART00000067135.4	0	chr4:12894325-12900799	0	29	GTCTGAAAAGAAGTTTGACTCAGGATCAG	1	81.6347647408	0	0	chr4_-_12900652_12900681|81.6347647408|0	0	IN
chr9_+_4692814_4692839	ENSDART00000081326.5	0	chr9:4692724+4694165	0	25	CGATGATAAAGGCAGAGGAAAATGG	1	83.9297297859	0	1.25410792862e-12	chr9_+_4692814_4692839|83.9297297859|0	4.44755343664838e-13	IN
chr10_-_17738263_17738293	ENSDART00000134458.3	0	chr10:17738183-17740157,chr10:17738180-17740157	0	30	AAGCGAACACAGGAAGTGACGATGATGTTG	1	77.8640823714	0	0	chr10_-_17738263_17738293|77.8640823714|0	0	IN
chr14_+_9422730_9422760	ENSDART00000123652.3	0	chr14:9422623+9424667	0	30	CCTCAGAGGAGATCTGCACGGTTATCAGCA	1	76.596937383	0	0	chr14_+_9422730_9422760|76.596937383|0	0	IN
chr9_+_7059306_7059336	ENSDART00000190491.1	0	chr9:7057071+7059434	0	30	ATAATGCCAGTGTTGAAGGCTCCTCTCCTG	1	76.9697648532	0	0	chr9_+_7059306_7059336|76.9697648532|0	0	IN
chr6_-_20770905_20770935	ENSDART00000159916.2	0	chr6:20770699-20771017	0	30	GACCCCCCAAACCTACTGAAGATTTTTATG	1	77.7310811555	0	0	chr6_-_20770905_20770935|77.7310811555|0	0	IN
chr6_+_44917178_44917196	ENSDART00000175473.2	0	chr6:44914956+44919379	0	18	TTTTAGAGCGCATGAACA	1	72.5483840686	0	6.40429769216e-08	chr6_+_44917178_44917196|72.5483840686|0	6.28176263228752e-08	IN
chr14_-_47043396_47043423	ENSDART00000178523.2	0	chr14:47043293-47066699	0	27	TGGCAAACATCCTGTGGAGGGAGGAAG	1	88.5107619406	0	0	chr14_-_47043396_47043423|88.5107619406|0	0	IN
chr23_+_26171006_26171034	ENSDART00000158878.3	0	chr23:26169172+26171201	0	28	AGTGTCAGAGCAAAAGGTTCAAAACAAG	1	86.6136514212	0	0	chr23_+_26171006_26171034|86.6136514212|0	0	IN
chr8_-_17788293_17788319	ENSDART00000131276.3	0	chr8:17788212-17788404	0	26	CAACAATACGGTGATGTAAGTGACAG	1	81.6573969951	0	3.59712259979e-14	chr8_-_17788293_17788319|81.6573969951|0	1.67643676718399e-14	IN
chr5_-_22587171_22587188	ENSDART00000172353.3	0	chr5:22587074-22589781	0	17	ATAAGACCAACACCATG	1	85.6701497461	0	1.56345765001e-07	chr5_-_22587171_22587188|85.6701497461|0	4.85240134739939e-08	IN
chr7_+_16986943_16986967	ENSDART00000173541.2	0	chr7:16981190+16987305	0	24	ACGGAGGAGAAATCACAATCCGAG	1	86.6802615563	0	2.16253681629e-11	chr7_+_16986943_16986967|86.6802615563|0	6.45616893280021e-12	IN
chr10_-_7979214_7979226	ENSDART00000024282.9	0	chr10:7979139-7979877	0	12	ATGGTGAAATGG	1	66.4943819111	0	4.30336185774e-05	chr10_-_7979214_7979226|66.4943819111|0	4.30259504928809e-05	IN
chr5_+_6879592_6879622	ENSDART00000115396.4	0	chr5:6878652+6881623	0	30	ATCTGTCTGTTCTGACGCTGGGCGGCCCAG	1	81.8106329107	0	0	chr5_+_6879592_6879622|81.8106329107|0	0	IN
chr23_-_25134071_25134083	ENSDART00000103989.5	0	chr23:25133978-25134246	0	12	GGGCGAATCATA	1	78.1570180402	0	1.50202545448e-05	chr23_-_25134071_25134083|78.1570180402|0	1.09854487143624e-05	IN
chr4_+_10114618_10114642	ENSDART00000026492.9	0	chr4:10114501+10114797	0	24	TGTCTATTGGGGGACATGGACTGG	1	75.1055333588	0	9.52127265919e-13	chr4_+_10114618_10114642|75.1055333588|0	8.75077788009548e-13	IN
chr22_-_28870442_28870469	ENSDART00000104828.5	0	chr22:28868188-28871601	0	27	GCTGAAGAGGGAAATATTGAATACAAG	1	84.5483994782	0	0	chr22_-_28870442_28870469|84.5483994782|0	0	IN
chr13_+_44860543_44860568	ENSDART00000017770.7	0	chr13:44857200+44860815	0	25	ATCTCGACCACACTGCAGACGTCCA	1	82.4907783658	0	3.18500781304e-12	chr13_+_44860543_44860568|82.4907783658|0	1.32849287126646e-12	IN
chr6_+_6942933_6942962	ENSDART00000065551.7	0	chr6:6942839+6944530	0	29	TTGTGTTAACTGCAGACAATGTTTTAAAG	1	82.51352329	0	0	chr6_+_6942933_6942962|82.51352329|0	0	IN
chr24_+_19260203_19260232	ENSDART00000179373.2	0	chr24:19258969+19260789	0	29	GCATTGCTGTTTCTGATGACTTTGACTTG	1	80.3959380895	0	0	chr24_+_19260203_19260232|80.3959380895|0	0	IN
chr14_+_4799377_4799403	ENSDART00000041468.8	0	chr14:4799293+4801514	0	26	GGTGAGAGCTCACAAAGCTGCCCGAG	1	84.7132851241	0	4.86499729391e-13	chr14_+_4799377_4799403|84.7132851241|0	1.60871316268185e-13	IN
chr6_+_27197239_27197257	ENSDART00000156792.3	0	chr6:27197122+27197478,chr6:27197128+27197478	0	18	GACTCTGGCTCTAACAAG	1	78.8220286693	0	4.7730281949e-09	chr6_+_27197239_27197257|78.8220286693|0	3.23527893364428e-09	IN
chr16_-_41987233_41987257	ENSDART00000055921.7	0	chr16:41986842-41989525	0	24	AAAGCAAAGGTGCTTCCTCTAAGG	1	81.9676281196	0	9.43245481722e-12	chr16_-_41987233_41987257|81.9676281196|0	4.20774526332934e-12	IN
chr7_-_26250563_26250587	ENSDART00000193154.1	0	chr7:26246614-26256741	0	24	CTGCTGGATAAGTACTTTGGCAGT	1	71.6463343229	0	3.58788554422e-11	chr7_-_26250563_26250587|71.6463343229|0	3.54984930339697e-11	IN
chr5_-_68993626_68993647	ENSDART00000161561.2	0	chr5:68986880-68993774	0	21	GAATTGCACAGCTAACATTAG	1	81.7482679556	0	1.56182977662e-09	chr5_-_68993626_68993647|81.7482679556|0	7.17254811100076e-10	IN
chr8_-_4618361_4618372	ENSDART00000025535.8	0	chr8:4610509-4618487	0	11	AGGACAGTGAG	1	83.8058386889	0	0.00189672450144	chr8_-_4618361_4618372|83.8058386889|0	0.000681006611843338	IN
chr16_+_27546887_27546915	ENSDART00000143708.3	0	chr16:27543971+27548032	0	28	AAAAAGCAGCTCTTCAATGGTGACATAG	1	75.5565371585	0	0	chr16_+_27546887_27546915|75.5565371585|0	0	IN
chr13_-_9841188_9841215	ENSDART00000101949.6	0	chr13:9840166-9841291	0	27	GTCTCTAACGCCTGGTTACTGTCTCTT	1	82.6997670695	0	0	chr13_-_9841188_9841215|82.6997670695|0	0	IN
chr4_-_13929692_13929721	ENSDART00000067172.4	0	chr4:13929598-13931194	0	29	TTATGCTCAAAATATGGCAAAGTAGTCAA	1	78.0581607724	0	0	chr4_-_13929692_13929721|78.0581607724|0	0	IN
chr21_-_32098331_32098358	ENSDART00000185015.1	0	chr21:32098243-32098457	0	27	GGTGAAAAAGGAGATCCAGGACCCCAG	1	82.3364444497	0	0	chr21_-_32098331_32098358|82.3364444497|0	0	IN
chr19_+_16576232_16576262	ENSDART00000189521.1	0	chr19:16575217+16576486	0	30	AAGGGACATCTATTCCTACCCCTACTACCC	1	74.8893185728	0	0	chr19_+_16576232_16576262|74.8893185728|0	0	IN
chr18_+_6709095_6709124	ENSDART00000111343.2	0	chr18:6708574+6711974	0	29	GTGGGCCAGGTCTTCTTATACTTTCAGTG	1	86.3624739819	0	0	chr18_+_6709095_6709124|86.3624739819|0	0	IN
chr12_-_16447039_16447069	ENSDART00000037601.5	0	chr12:16446925-16447154	0	30	AATGTCATAGTGTCCAGTGGAGCAGAAAGG	1	66.0779101637	0	0	chr12_-_16447039_16447069|66.0779101637|0	0	IN
chr21_-_18944893_18944917	ENSDART00000021997.10	0	chr21:18944757-18945003	0	24	ATAAAAAAGCACAAGGTGGGCCTG	1	84.6890436143	0	7.74491581979e-13	chr21_-_18944893_18944917|84.6890436143|0	2.56683563293336e-13	IN
chr6_-_11146767_11146781	ENSDART00000151252.2	0	chr6:11146550-11147388	0	14	ATTTACTTGAAAAG	1	83.1569354644	0	3.05473338469e-06	chr6_-_11146767_11146781|83.1569354644|0	1.17630644813627e-06	IN
chr25_-_17908498_17908519	ENSDART00000023959.10	0	chr25:17907491-17910574	0	21	GATTGATGGCTTTTCATTTGA	1	85.0494793107	0	6.95308699505e-10	chr25_-_17908498_17908519|85.0494793107|0	2.24247620472795e-10	IN
chr24_-_36235634_36235660	ENSDART00000155725.2	0	chr24:36235561-36237193	0	26	AAACCGTCATGGATGAAATTATTAAG	1	86.6164387705	0	3.5571545709e-13	chr24_-_36235634_36235660|86.6164387705|0	1.0635936575909e-13	IN
chr15_+_20371535_20371547	ENSDART00000166846.2	0	chr15:20369805+20372677	0	12	AAGAGGCTGAAG	1	76.0557642551	0	0.00017021634152	chr15_+_20371535_20371547|76.0557642551|0	0.000148865625668182	IN
chrUn_KN150000v1_+_26208_26235	ENSDART00000162072.2	0	chrUn_KN150000v1:23229+28133	0	27	TGGGAATATGATGATTCAGCTGAACAT	1	74.981637736	0	0	chrUn_KN150000v1_+_26208_26235|74.981637736|0	0	IN
chr8_-_13163127_13163154	ENSDART00000135738.3	0	chr8:13162399-13163298	0	27	TGTGGAACTGGATTTGTGATGCTGCAG	1	85.5047926858	0	0	chr8_-_13163127_13163154|85.5047926858|0	0	IN
chr13_+_755671_755698	ENSDART00000149547.3	0	chr13:751477+758710	0	27	ACTGTAACAGGATTAACTGTACCACCA	1	72.8415446742	0	0	chr13_+_755671_755698|72.8415446742|0	0	IN
chr15_-_28894827_28894856	ENSDART00000182790.1	0	chr15:28894434-28898988,chr15:28894434-28896819	0	29	CAAAACCAAAGAGTGCTCCTTCAATGCTG	1	89.1721330255	0	0	chr15_-_28894827_28894856|89.1721330255|0	0	IN
chr20_-_39730504_39730528	ENSDART00000137485.2	0	chr20:39717765-39735896,chr20:39717765-39734430	0	24	AGGACAGAGAAACCTTCCAGGCAG	1	76.5436060413	0	5.91064974742e-11	chr20_-_39730504_39730528|76.5436060413|0	5.00275376680293e-11	IN
chr13_-_2962033_2962059	ENSDART00000184820.1	0	chr13:2957638-2965676	0	26	ACACAGAGATCCAGTCATCAGCCAAG	1	80.6236825492	0	1.77813319624e-12	chr13_-_2962033_2962059|80.6236825492|0	9.51794199011147e-13	IN
chr5_+_38680922_38680947	ENSDART00000131879.2	0	chr5:38679671+38685231,chr5:38680662+38681408,chr5:38680646+38681408	0	25	AATCTGACTTCATATTACTTGCAAA	1	82.2295923674	0	6.36823926925e-13	chr5_+_38680922_38680947|82.2295923674|0	2.74558153989801e-13	IN
chr17_-_27418895_27418920	ENSDART00000127043.3	0	chr17:27417064-27419084	0	25	AGACCGAAAGGCCAAGCAAACAAAG	1	72.3420825706	0	1.76836323362e-12	chr17_-_27418895_27418920|72.3420825706|0	1.73872027886546e-12	IN
chr22_+_32215725_32215749	ENSDART00000092090.6	0	chr22:32215366+32218073,chr22:32215366+32217989	0	24	TGTTGTCGGCTCCCAGCAGCTGGA	1	68.5382330398	0	9.21929199649e-12	chr22_+_32215725_32215749|68.5382330398|0	9.20974407847552e-12	IN
chr17_+_49288200_49288218	ENSDART00000155599.3	0	chr17:49281696+49288333,chr17:49276069+49288719	0	18	GTTGCAAAGAGTTTTGTG	1	76.494943875	0	9.62609145727e-08	chr17_+_49288200_49288218|76.494943875|0	8.17606853331654e-08	IN
chr22_+_26692457_26692484	ENSDART00000164994.2	0	chr22:26688477+26692703,chr22:26688477+26695993	0	27	CGCCACTGATGCTTTTCCGAATTTTGG	1	83.8874141499	0	0	chr22_+_26692457_26692484|83.8874141499|0	0	IN
chr11_+_715702_715726	ENSDART00000187110.1	0	chr11:714974+717886	0	24	GGAAGCTCGTCTCCAGACACGAAG	1	76.7722965631	0	1.02460262497e-11	chr11_+_715702_715726|76.7722965631|0	8.52462544997934e-12	IN
chr12_-_13814953_13814971	ENSDART00000110503.4	0	chr12:13812577-13816998	0	18	AAATATCAGAAGAGGAAG	1	82.0313350916	0	6.40138730912e-08	chr12_-_13814953_13814971|82.0313350916|0	2.83183978488921e-08	IN
chr9_-_47446840_47446867	ENSDART00000134480.3	0	chr9:47444258-47449562	0	27	GGCAGAAGAGTTCAGCTGATGGCCATG	1	68.1279665269	0	0	chr9_-_47446840_47446867|68.1279665269|0	0	IN
chr25_-_21561990_21562017	ENSDART00000152011.3	0	chr25:21561832-21562282	0	27	AATTCCGCTGTTTGGTCCATATCCGAG	1	83.5305409866	0	0	chr25_-_21561990_21562017|83.5305409866|0	0	IN
chr3_-_24978987_24979009	ENSDART00000048871.6	0	chr3:24978866-24979699	0	22	GAAAGCAGCTTGATGGGATTTG	1	87.0724598315	0	4.58726390207e-11	chr3_-_24978987_24979009|87.0724598315|0	1.36013422746828e-11	IN
chr22_+_21255702_21255725	ENSDART00000079046.5	0	chr22:21255495+21255861	0	23	ATAAGGGCACCATTAAAATAAAG	1	85.7231657151	0	4.81747974845e-12	chr22_+_21255702_21255725|85.7231657151|0	1.49102952207159e-12	IN
chr8_-_49715854_49715883	ENSDART00000098319.5	0	chr8:49713870-49720065	0	29	ATCAGCTGAAGAACAAGCCTGAGCGAGAG	1	85.4905418627	0	0	chr8_-_49715854_49715883|85.4905418627|0	0	IN
chr3_-_39487046_39487067	ENSDART00000161644.3	0	chr3:39486965-39488401	0	21	GGTGTGACGCACAACTAGATG	1	78.6124377089	0	3.2082425605e-10	chr3_-_39487046_39487067|78.6124377089|0	2.22931229032497e-10	IN
chr9_-_28901278_28901297	ENSDART00000101269.5	0	chr9:28900058-28901855	0	19	GTCCCAACAAATCCTCAGA	1	84.1044760692	0	6.45377440378e-09	chr9_-_28901278_28901297|84.1044760692|0	2.25052343427734e-09	IN
chr10_+_26808595_26808619	ENSDART00000078996.5	0	chr10:26808440+26808704	0	24	TCTGCTTGGAGGCCTGACAGCAAG	1	81.309913205	0	8.38440428197e-13	chr10_+_26808595_26808619|81.309913205|0	4.08562073062058e-13	IN
chr17_-_17429509_17429521	ENSDART00000156928.2	0	chr17:17346826-17429725	0	12	CCAAGGGCAAAG	1	73.889215202	0	0.0049280279713	chr17_-_17429509_17429521|73.889215202|0	0.00471791921186171	IN
chr16_+_35720874_35720895	ENSDART00000161725.3	0	chr16:35718587+35728487	0	21	AACAGCGTAGCCAGACTCAAG	1	78.7934802038	0	2.245315045e-09	chr16_+_35720874_35720895|78.7934802038|0	1.52715551315907e-09	IN
chr15_-_5899928_5899958	ENSDART00000155252.3	0	chr15:5899842-5900059	0	30	CCCAAGAGACGGTCTGAGAGACTTCAGGGT	1	66.0244351477	0	0	chr15_-_5899928_5899958|66.0244351477|0	0	IN
chr9_-_21976304_21976316	ENSDART00000104322.6	0	chr9:21975958-21976485	0	12	GTTATGAACCAA	1	84.0103065204	0	3.0457503287e-05	chr9_-_21976304_21976316|84.0103065204|0	1.07168281023862e-05	IN
chr23_+_25145961_25145985	ENSDART00000103986.4	0	chr23:25139630+25146074,chr23:25143711+25146074	0	24	GTGCAGAAGAAGAACCCACTCCAG	1	82.5447804695	0	8.29558644e-12	chr23_+_25145961_25145985|82.5447804695|0	3.4369174173321e-12	IN
chr13_+_740461_740491	ENSDART00000149547.3	0	chr13:734333+742642	0	30	GTCTGGCACACCTGATGATGCTGGATCGAG	1	85.3323671336	0	0	chr13_+_740461_740491|85.3323671336|0	0	IN
chr23_+_28680393_28680405	ENSDART00000020296.7	0	chr23:28680289+28681404	0	12	ATCGCTAGAGAG	1	78.1418760962	0	6.55033455048e-05	chr23_+_28680393_28680405|78.1418760962|0	4.79858556162727e-05	IN
chr15_-_1834239_1834269	ENSDART00000102410.5	0	chr15:1831211-1834801	0	30	GACCCAAAGACTACGGCCAGAAGGATGACG	1	83.7399986234	0	0	chr15_-_1834239_1834269|83.7399986234|0	0	IN
chr4_-_20106704_20106731	ENSDART00000100867.4	0	chr4:20105486-20107578	0	27	CACGATATGCACCTCCAGATGCAGTCC	1	75.5159482475	0	0	chr4_-_20106704_20106731|75.5159482475|0	0	IN
chr25_+_5055216_5055236	ENSDART00000011751.9	0	chr25:5055108+5058005	0	20	AATGATGATCGGAAGGTCAG	1	79.9260471548	0	2.61297827819e-09	chr25_+_5055216_5055236|79.9260471548|0	1.53789536661009e-09	IN
chr11_+_5902743_5902773	ENSDART00000129663.3	0	chr11:5902376+5905863,chr11:5902376+5905860	0	30	GTGTTTGGGTGTCTACAGGTCAACCGCTTG	1	79.7028910058	0	0	chr11_+_5902743_5902773|79.7028910058|0	0	IN
chr10_-_27190413_27190443	ENSDART00000078920.4	0	chr10:27190001-27190749,chr10:27190004-27190749	0	30	CTGACAGATCCGTTCCGGCCGGTTCTCAGG	1	75.6436993196	0	0	chr10_-_27190413_27190443|75.6436993196|0	0	IN
chr3_+_10637609_10637639	ENSDART00000129257.3	0	chr3:10637520+10637763	0	30	ATAAATGATCCGGATGCTGCTCTTTGGATG	1	82.0997748498	0	0	chr3_+_10637609_10637639|82.0997748498|0	0	IN
chr16_+_11708170_11708190	ENSDART00000138000.3	0	chr16:11708041+11708651,chr16:11705648+11708651	0	20	CTCAAAGAGGACAAGATGCT	1	75.991253373	0	5.32963895239e-10	chr16_+_11708170_11708190|75.991253373|0	4.67955119098917e-10	IN
chr13_-_48091799_48091817	ENSDART00000188052.1	0	chr13:48090148-48100524	0	18	GGTCTCGATGAGTTAAAG	1	90.5945383915	0	1.5067051895e-07	chr13_-_48091799_48091817|90.5945383915|0	5.15551857871444e-08	IN
chr5_+_69828576_69828599	ENSDART00000143482.2	0	chr5:69827400+69830546	0	23	GCTGCCAAACAGATCAAAGATAG	1	70.2987189041	0	4.43236558567e-11	chr5_+_69828576_69828599|70.2987189041|0	4.41426895037011e-11	IN
chr24_-_6570464_6570486	ENSDART00000167391.2	0	chr24:6555157-6573406	0	22	GATGAAGACAATATCAGCAGAG	1	85.4208963871	0	1.0358576219e-09	chr24_-_6570464_6570486|85.4208963871|0	3.26068616551822e-10	IN
chr16_-_28869356_28869380	ENSDART00000149501.3	0	chr16:28869092-28869531	0	24	TGGGATTCAGTTTGCCAAACACAG	1	87.3052842105	0	1.46016532199e-12	chr16_-_28869356_28869380|87.3052842105|0	4.32098801184111e-13	IN
chr4_+_20957917_20957941	ENSDART00000143674.2	0	chr4:20956684+20959146,chr4:20957591+20958909	0	24	ACGGAGGAGAAGGCTCACTCTGAG	1	85.3222620535	0	4.58300064565e-12	chr4_+_20957917_20957941|85.3222620535|0	1.45139456009247e-12	IN
chr6_-_39146889_39146901	ENSDART00000148661.3	0	chr6:39146807-39147069	0	12	CACTGTGAAAGG	1	84.8689936203	0	1.46626320584e-05	chr6_-_39146889_39146901|84.8689936203|0	4.79149724785799e-06	IN
chr10_+_40848145_40848168	ENSDART00000085792.6	0	chr10:40843348+40848262	0	23	AGCATTAAGGGTCTGCTTCAGAG	1	83.6405272376	0	6.94484469932e-11	chr10_+_40848145_40848168|83.6405272376|0	2.53628229529568e-11	IN
chr8_+_23868864_23868890	ENSDART00000037109.7	0	chr8:23868668+23869531	0	26	TGAGCACTGCGCCTGCACCAAAACAG	1	85.3180424219	0	1.84963155903e-13	chr8_+_23868864_23868890|85.3180424219|0	5.86197757002083e-14	IN
chr5_-_51171683_51171702	ENSDART00000165870.2	0	chr5:51171570-51173202	0	19	ATGCCACTTGCAATAAACG	1	90.7701556675	0	5.85350790061e-09	chr5_-_51171683_51171702|90.7701556675|0	2.03535377441e-09	IN
chr6_+_13050303_13050319	ENSDART00000104757.4	0	chr6:13049090+13050411	0	16	ACAATGGAGAGAGAAA	1	80.2602348332	0	3.02912621541e-07	chr6_+_13050303_13050319|80.2602348332|0	1.70412325917191e-07	IN
chr5_+_15776829_15776856	ENSDART00000127015.3	0	chr5:15776710+15777030	0	27	GTCTGCCTCAAGGAAGGGAAGACACAG	1	82.6033156036	0	0	chr5_+_15776829_15776856|82.6033156036|0	0	IN
chr5_+_45324478_45324503	ENSDART00000084411.6	0	chr5:45323082+45325622	0	25	GCTGGTGAAATTATAGATAAAGAAG	1	88.4385597512	0	2.23021601187e-12	chr5_+_45324478_45324503|88.4385597512|0	6.69575506151432e-13	IN
chr12_+_22809756_22809764	ENSDART00000152879.3	0	chr12:22788991+22810164,chr12:22809630+22810164,chr12:22797968+22810164	0	8	AGTACAAG	1	83.0419149384	0	0.00793302864741	chr12_+_22809756_22809764|83.0419149384|0	0.00309560710363443	IN
chr5_+_59521197_59521223	ENSDART00000148727.3	0	chr5:59520676+59524988	0	26	AATGTTTGATGAACGGATTTTTACTG	1	88.775793564	0	9.50794998289e-13	chr5_+_59521197_59521223|88.775793564|0	2.88880031007466e-13	IN
chr1_+_14135577_14135599	ENSDART00000021693.9	0	chr1:14135479+14137140	0	22	AGTGAGAAGACACATGAGAAAT	1	81.2015043922	0	9.29389898374e-11	chr1_+_14135577_14135599|81.2015043922|0	4.59576821043584e-11	IN
chr15_+_8395358_8395383	ENSDART00000147086.3	0	chr15:8395098+8397523	0	25	ATGCTGCGAAAGTCACATGAAACAG	1	80.1745266708	0	2.1280754936e-12	chr15_+_8395358_8395383|80.1745266708|0	1.21125331986605e-12	IN
chr14_-_25040417_25040431	ENSDART00000131027.3	0	chr14:25040328-25042077	0	14	GAAGACAACCTGTT	1	75.7302364705	0	6.44845672726e-06	chr14_-_25040417_25040431|75.7302364705|0	5.7479052272269e-06	IN
chr7_-_39594727_39594752	ENSDART00000149991.2	0	chr7:39594406-39611040	0	25	ATCCACCATGGACATTGCACAGACT	1	83.9395154156	0	1.47482026591e-11	chr7_-_39594727_39594752|83.9395154156|0	5.22515364309584e-12	IN
chr14_+_17006927_17006953	ENSDART00000161201.2	0	chr14:17006065+17014227,chr14:17006065+17010707	0	26	ATATGGCTGAGAAGGCTCATGAAAAT	1	85.1649987503	0	1.02406971791e-12	chr14_+_17006927_17006953|85.1649987503|0	3.27626814566884e-13	IN
chr14_+_4799266_4799293	ENSDART00000041468.8	0	chr14:4798063+4799377	0	27	TTTGAGAACCTTGTGGAGAGTGATGAG	1	82.4442466205	0	0	chr14_+_4799266_4799293|82.4442466205|0	0	IN
chr16_-_24610790_24610817	ENSDART00000156519.3	0	chr16:24607772-24611040,chr16:24605968-24611040,chr16:24608188-24611040	0	27	GATCAGCTTTTGGCAGGGTAATGCCAG	1	84.8080455706	0	0	chr16_-_24610790_24610817|84.8080455706|0	0	IN
chr8_+_40226569_40226599	ENSDART00000167612.3	0	chr8:40226325+40234554	0	30	TGGAAAACGTGAGCAACCCCATCACTGCAG	1	84.9514691234	0	0	chr8_+_40226569_40226599|84.9514691234|0	0	IN
chr25_-_6222911_6222936	ENSDART00000067512.7	0	chr25:6222826-6223503	0	25	GATTTATTTTATTTAGGGCACTATG	1	84.9843816387	0	5.75539615966e-13	chr25_-_6222911_6222936|84.9843816387|0	1.86517468137026e-13	IN
chr13_-_44301397_44301421	ENSDART00000110092.4	0	chr13:44300005-44308033	0	24	CCTACACTTACCCAAGACCTTCAG	1	85.8621525303	0	2.84217094304e-11	chr13_-_44301397_44301421|85.8621525303|0	8.73612293617043e-12	IN
chr14_+_39276703_39276724	ENSDART00000147443.5	0	chr14:39269468+39378197	0	21	ATAACTGGGAGCAAAGTTGCG	1	73.8572710723	0	2.47164276823e-08	chr14_+_39276703_39276724|73.8572710723|0	2.36813989529239e-08	IN
chr22_-_236771_236799	ENSDART00000075210.7	0	chr22:236098-236976	0	28	ACAGGGAGAATCAGTCTATCCTGATTAC	1	75.3180970154	0	0	chr22_-_236771_236799|75.3180970154|0	0	IN
chr13_-_42738511_42738523	ENSDART00000161950.3	0	chr13:42737329-42738633	0	12	GTGCCTTCTCAG	1	83.1062046814	0	7.67678196552e-05	chr13_-_42738511_42738523|83.1062046814|0	2.97340388706324e-05	IN
chr9_+_42095554_42095578	ENSDART00000048893.8	0	chr9:42095294+42098711	0	24	GAAGTGGGAAGCATCATTGGAAAG	1	91.8629418784	0	1.20401466575e-11	chr9_+_42095554_42095578|91.8629418784|0	4.69813077330627e-12	IN
chr21_+_13210194_13210212	ENSDART00000102251.5	0	chr21:13208581+13210593,chr21:13208581+13212527	0	18	GACATACCTTCTGGATGG	1	75.6747130391	0	2.89583108604e-08	chr21_+_13210194_13210212|75.6747130391|0	2.5890583121857e-08	IN
chr15_+_19873176_19873206	ENSDART00000101204.4	0	chr15:19870208+19874998	0	30	TTGTTGAGGACGTGACAATGGACAAACAAG	1	82.9312373703	0	0	chr15_+_19873176_19873206|82.9312373703|0	0	IN
chr11_+_3317071_3317091	ENSDART00000082458.6	0	chr11:3315636+3317178	0	20	GAGCTTCAACGAAAACAAAT	1	85.5089033399	0	1.38061295729e-09	chr11_+_3317071_3317091|85.5089033399|0	4.32341051848084e-10	IN
chr20_+_23576857_23576881	ENSDART00000149922.4	0	chr20:23574829+23577982	0	24	AGCCAAGGTCAGCAGCAGAACCCG	1	80.5177953676	0	1.11022302463e-11	chr20_+_23576857_23576881|80.5177953676|0	6.02995431364661e-12	IN
chr21_+_45369856_45369882	ENSDART00000029946.9	0	chr21:45369250+45371595	0	26	GCCTGTAGGAACTCCCTTTGAGGACG	1	82.092532192	0	5.14033260401e-13	chr21_+_45369856_45369882|82.092532192|0	2.25597318603832e-13	IN
chr17_-_44426275_44426304	ENSDART00000148786.2	0	chr17:44426181-44428260	0	29	ATTTTCTGATGTCAAAGCCAAGATAGCAA	1	73.3518760283	0	0	chr17_-_44426275_44426304|73.3518760283|0	0	IN
chr3_-_384271_384301	ENSDART00000105659.5	0	chr3:384116-388486	0	30	AACAGGACAGCAGCAGCACAGACACCACTG	1	89.2388907868	0	0	chr3_-_384271_384301|89.2388907868|0	0	IN
chr15_-_5402182_5402206	ENSDART00000123839.3	0	chr15:5397645-5403663	0	24	GCTGCTGGGAGATCTTGCGTCAAG	1	89.3769188035	0	2.1280754936e-11	chr15_-_5402182_5402206|89.3769188035|0	6.65667521104751e-12	IN
chr21_-_18033542_18033556	ENSDART00000176716.2	0	chr21:18033303-18033677,chr21:18033016-18033677	0	14	GTCCCCATGATTCG	1	83.3211909622	0	1.32620246929e-06	chr21_-_18033542_18033556|83.3211909622|0	5.0132156892424e-07	IN
chr23_+_26165631_26165659	ENSDART00000158878.3	0	chr23:26165501+26165780	0	28	AGCTTAAAACTTAGGATGTCACTTCCTG	1	90.3356739719	0	0	chr23_+_26165631_26165659|90.3356739719|0	0	IN
chr16_+_20135131_20135158	ENSDART00000146436.2	0	chr16:20135040+20137002	0	27	ATTGCGAGTGAAACTCCGTTAGATGTG	1	80.8936373274	0	0	chr16_+_20135131_20135158|80.8936373274|0	0	IN
chr2_-_5833798_5833823	ENSDART00000142545.3	0	chr2:5830409-5836104	0	25	CCCTCTTTGGGGAGTTCAAGCCCAG	1	82.4275606825	0	5.03241892602e-12	chr2_-_5833798_5833823|82.4275606825|0	2.11575201802816e-12	IN
chr23_-_36304832_36304862	ENSDART00000133259.3	0	chr23:36303274-36305933	0	30	GAGGTCACGCCCAACAATAGAAGACTGTAG	1	80.8698565969	0	0	chr23_-_36304832_36304862|80.8698565969|0	0	IN
chr19_+_13146065_13146088	ENSDART00000165448.2	0	chr19:13126532+13151070,chr19:13143385+13151070	0	23	GCACGTTGAAGGATCCATCGAAG	1	85.1450302265	0	1.08826725409e-10	chr19_+_13146065_13146088|85.1450302265|0	3.48672202221678e-11	IN
chr4_-_7663790_7663814	ENSDART00000028171.7	0	chr4:7663692-7664783	0	24	GCTGGAGACAGATCTCTTGCTGGT	1	79.4706948259	0	3.77653464056e-12	chr4_-_7663790_7663814|79.4706948259|0	2.36022312805062e-12	IN
chr12_-_13334777_13334805	ENSDART00000105903.5	0	chr12:13334115-13336045	0	28	ACATGGTCCTAGAGGATGTCACAGAATT	1	76.5645385256	0	0	chr12_-_13334777_13334805|76.5645385256|0	0	IN
chr5_+_26858883_26858908	ENSDART00000138182.3	0	chr5:26858176+26859118,chr5:26858176+26859106	0	25	GAGCCATTCAAAATCAGCACAGTGG	1	79.1852731345	0	8.0024875615e-13	chr5_+_26858883_26858908|79.1852731345|0	5.18696197104873e-13	IN
chr25_-_6291755_6291783	ENSDART00000130809.3	0	chr25:6291649-6292258	0	28	TACAGTATACTCTTCAAGCAGGAGCACG	1	83.5404323724	0	0	chr25_-_6291755_6291783|83.5404323724|0	0	IN
chr14_-_17573011_17573024	ENSDART00000193893.1	0	chr14:17572750-17573156	0	13	GTTGTAGAAGATG	1	68.7542379578	0	5.79653460209e-06	chr14_-_17573011_17573024|68.7542379578|0	5.78936775275096e-06	IN
chr11_-_34058982_34059003	ENSDART00000110608.4	0	chr11:34058879-34059669	0	21	ACAAACGAAACAAAGGATGTG	1	81.6970257531	0	1.73940861714e-10	chr11_-_34058982_34059003|81.6970257531|0	8.04294408851547e-11	IN
chr11_+_11317737_11317764	ENSDART00000162486.2	0	chr11:11317640+11318895	0	27	GAACAACTTATGTATCAGCCTCCACCA	1	80.1349140094	0	0	chr11_+_11317737_11317764|80.1349140094|0	0	IN
chr18_+_22233147_22233171	ENSDART00000183961.1	0	chr18:22233054+22233297	0	24	GGTTTTTTGTATGAACTTGACAAG	1	88.4184094813	0	7.63833440942e-13	chr18_+_22233147_22233171|88.4184094813|0	2.29150032282632e-13	IN
chr22_-_26336964_26336976	ENSDART00000077958.7	0	chr22:26334710-26337100	0	12	CTCCCCCAGGAG	1	83.5445665567	0	0.000141491386327	chr22_-_26336964_26336976|83.5445665567|0	5.21997740896563e-05	IN
chr13_-_4307986_4308009	ENSDART00000166277.2	0	chr13:4307880-4308101	0	23	AAACCATTCCTTTTTCCCCAAAG	1	82.1157885017	0	2.75690581475e-12	chr13_-_4307986_4308009|82.1157885017|0	1.20625731625523e-12	IN
chr10_-_2711966_2711991	ENSDART00000126236.3	0	chr10:2710682-2713211	0	25	GCTTCCTTGGGAAGTACGAGCCCAG	1	83.6931510058	0	2.22044604925e-12	chr10_-_2711966_2711991|83.6931510058|0	8.06466005087714e-13	IN
chr18_-_5244579_5244587	ENSDART00000082504.7	0	chr18:5240885-5245727,chr18:5243303-5245253	0	8	GGCTGCGG	1	75.5447298378	0	0.0291370404797	chr18_-_5244579_5244587|75.5447298378|0	0.0262293674422464	IN
chr24_-_33238770_33238794	ENSDART00000128943.2	0	chr24:33236957-33239021	0	24	TTTGGCATCGACTCTTTGTGAATG	1	80.0702993001	0	7.23332505004e-12	chr24_-_33238770_33238794|80.0702993001|0	4.17543777331275e-12	IN
chr17_+_49288333_49288353	ENSDART00000155599.3	0	chr17:49288218+49288723,chr17:49276069+49288719	0	20	GTTGAAGATGGCCAAAAGAG	1	86.391851681	0	4.33828972746e-10	chr17_+_49288333_49288353|86.391851681|0	1.30559008049147e-10	IN
chr13_-_2946655_2946682	ENSDART00000184820.1	0	chr13:2946425-2946697	0	27	AAGAAATCGAAAATCGCAGAGATTAAG	1	75.0474629627	0	0	chr13_-_2946655_2946682|75.0474629627|0	0	IN
chr21_-_32096736_32096763	ENSDART00000185015.1	0	chr21:32096661-32096855	0	27	GGAAAACAAGGTGAACCAGGATTAGAT	1	76.5857072717	0	0	chr21_-_32096736_32096763|76.5857072717|0	0	IN
chr10_+_26750626_26750651	ENSDART00000100329.4	0	chr10:26750539+26750757	0	25	ATGAAGTTCTGGATCACTTATATGG	1	75.6845781648	0	1.67865721323e-13	chr10_+_26750626_26750651|75.6845781648|0	1.49991130626859e-13	IN
chr22_+_20721274_20721302	ENSDART00000171321.2	0	chr22:20721000+20726048	0	28	GAACCTCCTAAAAGGATCATCAGAGAAA	1	76.6170793138	0	0	chr22_+_20721274_20721302|76.6170793138|0	0	IN
chr18_+_39652267_39652294	ENSDART00000149859.2	0	chr18:39652178+39652545	0	27	GACCACCAGGACCACCAGGAATTGCAG	1	82.0492668984	0	0	chr18_+_39652267_39652294|82.0492668984|0	0	IN
chr15_-_1616963_1616993	ENSDART00000034456.10	0	chr15:1614166-1617089	0	30	CAAAACACTTCTCTTGAGGCGATCGTGCAG	1	81.1257227229	0	0	chr15_-_1616963_1616993|81.1257227229|0	0	IN
chr20_-_33773306_33773336	ENSDART00000020183.9	0	chr20:33771631-33773414	0	30	GAACTTAAAGGTGGAAAGACTTATGCGAAG	1	90.2812918449	0	0	chr20_-_33773306_33773336|90.2812918449|0	0	IN
chr13_+_28409418_28409448	ENSDART00000135210.3	0	chr13:28409107+28409525,chr13:28408933+28409544,chr13:28409094+28409544	0	30	GTGTGTTGGTGTAAAAAGTGATGCTGACTG	1	83.7807292172	0	0	chr13_+_28409418_28409448|83.7807292172|0	0	IN
chr18_-_12927230_12927258	ENSDART00000088908.7	0	chr18:12922002-12927898,chr18:12924325-12927898	0	28	GTTACCGGCCTGAATATGCAACTACAAG	1	84.5876427922	0	0	chr18_-_12927230_12927258|84.5876427922|0	0	IN
chr22_-_10105196_10105226	ENSDART00000031005.8	0	chr22:10104694-10105584	0	30	GGTGTCAACAAGGCAGAGAAGTTTGACTAT	1	76.5954599612	0	0	chr22_-_10105196_10105226|76.5954599612|0	0	IN
chr12_-_6573963_6573972	ENSDART00000106391.6	0	chr12:6571079-6576094	0	9	ATTCAAAGA	1	76.0220823027	0	0.0188999736603	chr12_-_6573963_6573972|76.0220823027|0	0.0165635584048428	IN
chr20_-_31007403_31007433	ENSDART00000014163.10	0	chr20:31005655-31007527	0	30	ACGACCCTCTGCTCATAGCAAGACCCCCAG	1	84.885021661	0	0	chr20_-_31007403_31007433|84.885021661|0	0	IN
chr9_-_23924888_23924900	ENSDART00000113176.4	0	chr9:23924804-23925003	0	12	CCTGCTGCTATG	1	83.5204981317	0	1.09075882302e-05	chr9_-_23924888_23924900|83.5204981317|0	4.03445620711373e-06	IN
chr16_+_20935435_20935461	ENSDART00000052660.7	0	chr16:20935354+20937159	0	26	CTACGCTCAGGAATTTAAGGACAGAC	1	84.0797117282	0	3.94129173742e-13	chr16_+_20935435_20935461|84.0797117282|0	1.37778677355982e-13	IN
chr3_-_47499637_47499655	ENSDART00000124480.3	0	chr3:47499328-47506359	0	18	GAACTTTCCGTGACCCAA	1	75.1957723726	0	1.01994368618e-07	chr3_-_47499637_47499655|75.1957723726|0	9.33693484750364e-08	IN
chr2_-_41585741_41585770	ENSDART00000155577.3	0	chr2:41585651-41585858	0	29	GCTCTGGTGACATGGATGGGTTGCCAAAG	1	85.9951754998	0	0	chr2_-_41585741_41585770|85.9951754998|0	0	IN
chr19_+_44009732_44009759	ENSDART00000136147.2	0	chr19:44009655+44009840	0	27	CATATAAACGGAGAGAAAACCCTGAAG	1	78.0293547706	0	0	chr19_+_44009732_44009759|78.0293547706|0	0	IN
chr22_+_30258293_30258311	ENSDART00000192546.1	0	chr22:30258090+30260602	0	18	GGACAGTCGCCTGTTCAG	1	84.0886521461	0	3.62342682525e-08	chr22_+_30258293_30258311|84.0886521461|0	1.26543172607185e-08	IN
chr4_+_7881288_7881317	ENSDART00000111986.4	0	chr4:7881209+7881483	0	29	TTGTCCTGGATGTTTACAGAGACAGCTCA	1	81.4920363329	0	0	chr4_+_7881288_7881317|81.4920363329|0	0	IN
chr3_-_32164039_32164061	ENSDART00000157366.3	0	chr3:32163934-32165041	0	22	AGGAGGAAAGACCGAGGCCCAA	1	81.0514594347	0	6.14477357885e-11	chr3_-_32164039_32164061|81.0514594347|0	3.10161896166505e-11	IN
chr23_+_28378236_28378264	ENSDART00000144240.3	0	chr23:28377487+28381260,chr23:28374801+28381260,chr23:28378033+28381260	0	28	ATTGAGTTTAACTTGGAGCAAATACATG	1	78.4920916616	0	0	chr23_+_28378236_28378264|78.4920916616|0	0	IN
chr6_-_7765230_7765258	ENSDART00000149823.2	0	chr6:7764968-7765342	0	28	ATCGTGAGGATCAGTCCATATTGTGCAC	1	82.4736034958	0	0	chr6_-_7765230_7765258|82.4736034958|0	0	IN
chr5_-_46207341_46207370	ENSDART00000080033.5	0	chr5:46207232-46207497	0	29	GATCTGGTGACATTGAAAGCCTCCCAAAG	1	76.7320776552	0	0	chr5_-_46207341_46207370|76.7320776552|0	0	IN
chr19_-_38519416_38519443	ENSDART00000151958.2	0	chr19:38473944-38532471,chr19:38517352-38522338	0	27	GGAGTCAAGGGGCCCAAGGGTGACAAG	1	88.1134512766	0	0	chr19_-_38519416_38519443|88.1134512766|0	0	IN
chr17_-_38812317_38812343	ENSDART00000141177.2	0	chr17:38812234-38812898	0	26	TTTATTTACGATGATGAGATTTTGTG	1	80.51371687	0	1.40776279522e-13	chr17_-_38812317_38812343|80.51371687|0	7.64943663966733e-14	IN
chr14_-_34637734_34637742	ENSDART00000141157.5	0	chr14:34637142-34638377	0	8	AGTACACG	1	80.5949027796	0	0.0184874732121	chr14_-_34637734_34637742|80.5949027796|0	0.00993545966245502	IN
chr8_+_8312136_8312162	ENSDART00000151314.3	0	chr8:8307702+8325368	0	26	TTAGCACGGCCCCAAGGGAAAAACAG	1	77.9398399547	0	3.91597865246e-12	chr8_+_8312136_8312162|77.9398399547|0	2.93065571810303e-12	IN
chr9_-_24345541_24345568	ENSDART00000135897.2	0	chr9:24271693-24366075	0	27	ATGCTGGTTCGGGATCAGGAGATGAAG	1	87.5745071989	0	0	chr9_-_24345541_24345568|87.5745071989|0	0	IN
chr6_+_54993521_54993530	ENSDART00000113331.4	0	chr6:54986676+54998446	0	9	GCAGGCCAG	1	77.7175819242	0	0.0438579575088	chr6_+_54993521_54993530|77.7175819242|0	0.0335685508212986	IN
chr5_-_55900023_55900051	ENSDART00000014049.9	0	chr5:55899916-55913982	0	28	GTAAAGAAACTAGGAATCGTTGCAGTCA	1	80.3940948598	0	0	chr5_-_55900023_55900051|80.3940948598|0	0	IN
chr8_-_39821943_39821968	ENSDART00000067843.6	0	chr8:39821840-39822579	0	25	AAAACAATGGTAGACAAAGTCATAG	1	69.5315949231	0	6.30606677987e-13	chr8_-_39821943_39821968|69.5315949231|0	6.29163388055076e-13	IN
chr17_-_43073279_43073300	ENSDART00000156885.2	0	chr17:43072090-43075176	0	21	GTGATACTGGTGATATGTCAG	1	86.3868817603	0	6.95990820532e-10	chr17_-_43073279_43073300|86.3868817603|0	2.09489092739545e-10	IN
chr17_+_25539067_25539097	ENSDART00000139451.4	0	chr17:25538934+25540431	0	30	GATCAGGCTGAAGGACTGTCCAGATATAAG	1	91.0457310623	0	0	chr17_+_25539067_25539097|91.0457310623|0	0	IN
chr12_-_46144408_46144435	ENSDART00000074682.6	0	chr12:46143723-46145595	0	27	GTGAAATAATCAATGGACAAACAACAG	1	79.6881293112	0	0	chr12_-_46144408_46144435|79.6881293112|0	0	IN
chr3_-_15436349_15436378	ENSDART00000163836.2	0	chr3:15436236-15436619	0	29	ATTTGGGTTACGGCATCCCCATTCGACAT	1	84.2545100617	0	0	chr3_-_15436349_15436378|84.2545100617|0	0	IN
chr18_+_35132342_35132362	ENSDART00000151579.3	0	chr18:35131813+35134361	0	20	AGCGCACAACAATATTGCAG	1	66.0327558564	0	2.29556462727e-09	chr18_+_35132342_35132362|66.0327558564|0	2.29529673045903e-09	IN
chr18_-_8546532_8546555	ENSDART00000147284.2	0	chr18:8544300-8549895	0	23	GAAGCTAAAGGAGACTTCACGAG	1	83.7439832299	0	7.91260390542e-11	chr18_-_8546532_8546555|83.7439832299|0	2.85891310625175e-11	IN
chr23_-_31367923_31367953	ENSDART00000053367.8	0	chr23:31367614-31368471	0	30	CCCACTCGGAGGTCAGAGCGTCTTTCCTCA	1	78.0723220595	0	0	chr23_-_31367923_31367953|78.0723220595|0	0	IN
chr5_+_55651341_55651370	ENSDART00000168908.2	0	chr5:55651239+55651580	0	29	ATATCCCACCACTGGAGGACAGAGTTGCG	1	86.0069637075	0	0	chr5_+_55651341_55651370|86.0069637075|0	0	IN
chr10_+_24423758_24423778	ENSDART00000147816.2	0	chr10:24422369+24439794	0	20	ATGAAGCAGAAGTTTTCCGT	1	67.7842199007	0	1.58261171945e-08	chr10_+_24423758_24423778|67.7842199007|0	1.58173618647339e-08	IN
chr11_+_39908837_39908858	ENSDART00000157659.3	0	chr11:39908729+39909533	0	21	CTGACATGGATAGCCTTGAAG	1	75.7687616029	0	1.7712409317e-10	chr11_+_39908837_39908858|75.7687616029|0	1.57544532974896e-10	IN
chr17_+_51991670_51991691	ENSDART00000053422.8	0	chr17:51990774+51992730	0	21	ATCCCTGACGTCCCGCTCGAG	1	83.7142217252	0	4.39058567281e-10	chr17_+_51991670_51991691|83.7142217252|0	1.59122715004401e-10	IN
chr17_-_49883471_49883492	ENSDART00000154728.3	0	chr17:49880051-49883596	0	21	TGGCCAAGCTTGCTACACCAC	1	74.2564434918	0	8.0035533756e-10	chr17_-_49883471_49883492|74.2564434918|0	7.58573204251434e-10	IN
chr22_+_20229226_20229256	ENSDART00000088603.4	0	chr22:20223070+20230026	0	30	GGCAGGGTGAAGCTTGCTTGTCACAGTGAT	1	78.8112102587	0	0	chr22_+_20229226_20229256|78.8112102587|0	0	IN
chr23_-_26103828_26103858	ENSDART00000103872.6	0	chr23:26100904-26104205	0	30	CGATTTTAGGTGGAATTTTCGGTAGTGGTG	1	85.723455581	0	0	chr23_-_26103828_26103858|85.723455581|0	0	IN
chr24_+_25918826_25918850	ENSDART00000143099.3	0	chr24:25915901+25925348,chr24:25915889+25925348	0	24	GACATGGTGGCACAGAAAAACACA	1	78.2600907361	0	3.34630101406e-11	chr24_+_25918826_25918850|78.2600907361|0	2.42005304684767e-11	IN
chr21_+_42762293_42762319	ENSDART00000166936.2	0	chr21:42759280+42766013,chr21:42759280+42762563	0	26	GGAACCAAGTGGAAAAAAGAAATCAG	1	85.1230804182	0	7.22311099821e-13	chr21_+_42762293_42762319|85.1230804182|0	2.31814567541733e-13	IN
chr23_+_4733222_4733247	ENSDART00000166503.2	0	chr23:4729116+4733367,chr23:4727138+4733367,chr23:4727138+4733389	0	25	GATGCCATACGTGTTCACAGCTCAG	1	82.1668665796	0	3.74988928797e-12	chr23_+_4733222_4733247|82.1668665796|0	1.62991842245219e-12	IN
chr15_-_14336128_14336158	ENSDART00000160675.2	0	chr15:14317086-14375383,chr15:14321614-14375383	0	30	GCAATCAAGTGGAACCGTCATAAAGAACAG	1	79.6993570868	0	0	chr15_-_14336128_14336158|79.6993570868|0	0	IN
chr4_-_5282203_5282218	ENSDART00000138590.4	0	chr4:5279664-5282477,chr4:5281919-5282477	0	15	ATCTGCTGGGGTCAG	1	74.5038847155	0	5.01982741929e-07	chr4_-_5282203_5282218|74.5038847155|0	4.72076086110995e-07	IN
chr17_-_15023553_15023562	ENSDART00000142941.3	0	chr17:15023475-15023689,chr17:15023479-15023693,chr17:15023474-15023697	0	9	GAGATGATG	1	79.4689141519	0	0.000751203033536	chr17_-_15023553_15023562|79.4689141519|0	0.000469595631372721	IN
chr13_+_1700353_1700371	ENSDART00000165987.3	0	chr13:1696320+1702859	0	18	TTCTACCTTGGGAATCAG	1	68.6691694513	0	9.48348271024e-08	chr13_+_1700353_1700371|68.6691694513|0	9.47253772087819e-08	IN
chr11_-_34058858_34058879	ENSDART00000110608.4	0	chr11:34058773-34058982	0	21	TGCTGCTCCTTTGACTGCATC	1	80.7537024284	0	4.18367562816e-11	chr11_-_34058858_34058879|80.7537024284|0	2.19987361660401e-11	IN
chr13_-_41158886_41158908	ENSDART00000188322.1	0	chr13:41155464-41188267	0	22	CAGGCGGGGCATGGGCAGACAG	1	87.5023004259	0	1.86315674e-09	chr13_-_41158886_41158908|87.5023004259|0	5.51238499291173e-10	IN
chr23_-_17457791_17457814	ENSDART00000002398.7	0	chr23:17456017-17457912	0	23	ACCTCAAAGGATCTTACTGAGAA	1	80.0711463571	0	2.6545876608e-11	chr23_-_17457791_17457814|80.0711463571|0	1.53219659182469e-11	IN
chr9_+_6283421_6283449	ENSDART00000078525.6	0	chr9:6255783+6308888,chr9:6256648+6288306	0	28	CTGTCTGGGGAACATACGCAAATATGAG	1	86.6568558789	0	0	chr9_+_6283421_6283449|86.6568558789|0	0	IN
chr23_-_27085283_27085304	ENSDART00000023218.9	0	chr23:27083958-27085417	0	21	GAATCAGGACATATATAATCA	1	76.0960388631	0	3.26053850586e-10	chr23_-_27085283_27085304|76.0960388631|0	2.84441803444224e-10	IN
chr22_-_17590189_17590214	ENSDART00000139361.3	0	chr22:17590064-17591595	0	25	TGGCATCAAATGGAATTTCACAAAG	1	84.8847565696	0	1.33404398639e-12	chr22_-_17590189_17590214|84.8847565696|0	4.35429470257986e-13	IN
chr25_-_17499812_17499838	ENSDART00000061726.5	0	chr25:17499692-17500005	0	26	AGATTTAAAGAAACCGTCAGAAAAGT	1	74.5099405489	0	6.28386231938e-14	chr25_-_17499812_17499838|74.5099405489|0	5.90638649100583e-14	IN
chr19_-_2021004_2021031	ENSDART00000128639.3	0	chr19:2020736-2021116	0	27	ATCGCCAATGAAACGCCGTTAGATGTG	1	82.3087544373	0	0	chr19_-_2021004_2021031|82.3087544373|0	0	IN
chr9_-_42834936_42834963	ENSDART00000125953.4	0	chr9:42834773-42835049	0	27	AATTTGAAATAAGAACACGTTCATTTG	1	82.2323833556	0	0	chr9_-_42834936_42834963|82.2323833556|0	0	IN
chr22_-_10604049_10604079	ENSDART00000091777.6	0	chr22:10603893-10604318	0	30	GGTTGTTCACACTCCTGGTGGAGGACTTTG	1	82.8793497799	0	0	chr22_-_10604049_10604079|82.8793497799|0	0	IN
chr3_+_30288774_30288789	ENSDART00000159497.2	0	chr3:30282146+30289233,chr3:30285011+30289233,chr3:30282266+30289233	0	15	AATTGCCTGAGGATG	1	84.8959479994	0	3.9143411219e-06	chr3_+_30288774_30288789|84.8959479994|0	1.27656066029047e-06	IN
chr8_+_17144219_17144244	ENSDART00000061758.8	0	chr8:17143589+17145231	0	25	GCTTCCTTGGGGAGTTCGAGCCCTG	1	76.6497888023	0	1.43263179098e-12	chr8_+_17144219_17144244|76.6497888023|0	1.20314869178628e-12	IN
chr6_+_18142981_18142999	ENSDART00000169431.2	0	chr6:18142838+18144812	0	18	CAGACAAAGCTAACACAG	1	76.500054159	0	2.84053380817e-08	chr6_+_18142981_18142999|76.500054159|0	2.41177019466576e-08	IN
chr21_+_1324557_1324580	ENSDART00000187486.1	0	chr21:1324551+1327964,chr21:1324531+1382494,chr21:1324531+1327964	0	23	AACACTGCACAGCGACTCGATGG	1	61.2529411612	0	4.81179540657e-11	chr21_+_1324557_1324580|61.2529411612|0	4.8117954065674e-11	IN
chr8_-_45862387_45862417	ENSDART00000132297.4	0	chr8:45850261-45886644,chr8:45859506-45864628	0	30	CACCAGACTCAGTTATTGCCACCAGAGGAG	1	74.1515108056	0	0	chr8_-_45862387_45862417|74.1515108056|0	0	IN
chr4_-_5284987_5285000	ENSDART00000138590.4	0	chr4:5282784-5286178	0	13	GTCACCCACAAAG	1	89.2297701108	0	5.03199526358e-05	chr4_-_5284987_5285000|89.2297701108|0	1.56131238853163e-05	IN
chr17_-_17429725_17429755	ENSDART00000156928.2	0	chr17:17429521-17433464	0	30	GTTTTGCACACATGATGATGGCGGATCAAG	1	78.2710273447	0	0	chr17_-_17429725_17429755|78.2710273447|0	0	IN
chr3_+_23223200_23223223	ENSDART00000009393.8	0	chr3:23222819+23223420	0	23	ATTTCCAGGAGCCCAGTGTTGAG	1	74.7069873158	0	8.15703060653e-12	chr3_+_23223200_23223223|74.7069873158|0	7.61679608274335e-12	IN
chr22_-_293246_293274	ENSDART00000189179.1	0	chr22:293151-293830	0	28	ATCGTGAAAACCAGTCTGTCCTGATCAC	1	76.943462561	0	0	chr22_-_293246_293274|76.943462561|0	0	IN
chr18_-_1163492_1163514	ENSDART00000064403.7	0	chr18:1161786-1173812	0	22	ATGATGAACCAGTCACAACAAT	1	73.1747325455	0	6.8212102633e-10	chr18_-_1163492_1163514|73.1747325455|0	6.62920274230316e-10	IN
chr7_-_39563150_39563159	ENSDART00000149991.2	0	chr7:39562951-39563284	0	9	AAACAAAGT	1	83.6356710302	0	0.00121994209197	chr7_-_39563150_39563159|83.6356710302|0	0.000445753323576881	IN
chr9_-_32846797_32846826	ENSDART00000121506.4	0	chr9:32846708-32847378	0	29	GCAACATAAAGAGGATCATTCTCATAAAG	1	84.9431708658	0	0	chr9_-_32846797_32846826|84.9431708658|0	0	IN
chr15_+_45616300_45616327	ENSDART00000170214.2	0	chr15:45612539+45619106	0	27	GACGCTCATGATGGAGAAGTGAACGCT	1	71.9539477843	0	0	chr15_+_45616300_45616327|71.9539477843|0	0	IN
chr15_+_37222433_37222457	ENSDART00000157762.3	0	chr15:37220926+37222539	0	24	ATCCCCAGCCTGTTGATAAGAAAG	1	80.6886250924	0	5.6310511809e-12	chr15_+_37222433_37222457|80.6886250924|0	2.98749913696383e-12	IN
chr13_-_36136438_36136466	ENSDART00000044115.6	0	chr13:36135618-36136566	0	28	ACCAAGCCAGGAGAGAAGCCTGTTCCAG	1	82.6756027105	0	0	chr13_-_36136438_36136466|82.6756027105|0	0	IN
chr9_-_25219153_25219183	ENSDART00000142007.3	0	chr9:25219046-25219507,chr9:25219046-25219394,chr9:25210772-25255289	0	30	GTGTGTTGGTGTAAAAATTGATGCTGACTG	1	83.8353471913	0	0	chr9_-_25219153_25219183|83.8353471913|0	0	IN
chr13_-_11624704_11624725	ENSDART00000102411.5	0	chr13:11619827-11644277,chr13:11619846-11644564	0	21	ACCACCACCAGAAGGCCCAAG	1	83.990678731	0	5.54928192287e-09	chr13_-_11624704_11624725|83.990678731|0	1.95629024091204e-09	IN
chr12_-_6853577_6853592	ENSDART00000171846.2	0	chr12:6853223-6880597	0	15	ACTGGCAGTATGAGG	1	77.3013706936	0	2.54760045215e-05	chr12_-_6853577_6853592|77.3013706936|0	2.02789003974635e-05	IN
chr5_+_67852382_67852399	ENSDART00000159386.2	0	chr5:67849822+67852783	0	17	ATTCATCTGAGCCGCAG	1	89.5359928532	0	1.71130508431e-07	chr5_+_67852382_67852399|89.5359928532|0	5.40387309344581e-08	IN
chr21_+_45629982_45630011	ENSDART00000158742.2	0	chr21:45629451+45630173	0	29	ACCTGGAGGACAGCGAAGCCATCTTAGAG	1	76.6933117249	0	0	chr21_+_45629982_45630011|76.6933117249|0	0	IN
chr13_-_9839951_9839977	ENSDART00000101949.6	0	chr13:9839845-9840111	0	26	TTTTTCTGCCTATTTCTGCCCCCTTG	1	79.9143219506	0	5.24025267623e-14	chr13_-_9839951_9839977|79.9143219506|0	3.08642000845794e-14	IN
chr19_-_31520672_31520697	ENSDART00000035049.8	0	chr19:31517564-31522416	0	25	ATATTGAGAAGAGCTGACAAAAATG	1	84.0751977434	0	4.28368451821e-12	chr19_-_31520672_31520697|84.0751977434|0	1.49791290482426e-12	IN
chr17_-_25302476_25302503	ENSDART00000162235.2	0	chr17:25302368-25302705	0	27	GATTCAGCAGCTGCTATTGATAACATG	1	80.5018971566	0	0	chr17_-_25302476_25302503|80.5018971566|0	0	IN
chr6_+_29447647_29447674	ENSDART00000065293.7	0	chr6:29445804+29447882	0	27	ACAGTTCAACAAACAACTCTTTGGAAT	1	83.5085641405	0	0	chr6_+_29447647_29447674|83.5085641405|0	0	IN
chr19_+_3827571_3827601	ENSDART00000169222.2	0	chr19:3827005+3828392	0	30	GCTGTTGGACAGAGGATGACCGGAAAAGAG	1	80.1712765985	0	0	chr19_+_3827571_3827601|80.1712765985|0	0	IN
chr7_-_72059889_72059915	ENSDART00000017763.9	0	chr7:72059805-72059999	0	26	GTTATCTTTGATGAAAGAGTTGTGTG	1	80.1726945404	0	3.64153152077e-14	chr7_-_72059889_72059915|80.1726945404|0	2.07611705604904e-14	IN
chr16_+_4085637_4085667	ENSDART00000160890.2	0	chr16:4083202+4085770	0	30	TTTCTTCTCCAGATGAGCTTGCCGTTGTTG	1	71.3292812033	0	0	chr16_+_4085637_4085667|71.3292812033|0	0	IN
chr6_-_55305215_55305239	ENSDART00000162117.2	0	chr6:55305133-55305260	0	24	CCAATAAAGCGAGAAGGACCGAAG	1	66.2223594472	0	3.51718654201e-13	chr6_-_55305215_55305239|66.2223594472|0	3.5171865420125e-13	IN
chr15_+_28418939_28418947	ENSDART00000132028.3	0	chr15:28418782+28419437	0	8	TTCTTACG	1	76.7432323063	0	0.0097629077552	chr15_+_28418939_28418947|76.7432323063|0	0.00814096696616429	IN
chr4_-_868500_868530	ENSDART00000149162.3	0	chr4:868415-868680	0	30	GAGCGTGTGGAGAGCTGCTGCCACTTCCAG	1	80.7628358905	0	0	chr4_-_868500_868530|80.7628358905|0	0	IN
chr9_-_25219394_25219422	ENSDART00000142007.3	0	chr9:25219046-25219507,chr9:25219183-25219507,chr9:25210772-25255289	0	28	GTTCTGTAATTTTGGTTATAAGTACAAG	1	82.5285867134	0	0	chr9_-_25219394_25219422|82.5285867134|0	0	IN
chr1_+_2980157_2980187	ENSDART00000126093.3	0	chr1:2978049+3023582	0	30	AGGATTGTCTGGAGGACGATGCAACACAGC	1	70.9872452064	0	0	chr1_+_2980157_2980187|70.9872452064|0	0	IN
chr8_+_22916358_22916382	ENSDART00000041564.7	0	chr8:22916274+22916466	0	24	ACCATCATACTACAAATACCCAAG	1	85.3131968767	0	5.82645043323e-13	chr8_+_22916358_22916382|85.3131968767|0	1.84630088995164e-13	IN
chr14_+_36890395_36890425	ENSDART00000124159.3	0	chr14:36886974+36890541,chr14:36890024+36890541	0	30	TGCTCAGCTGCTCATGTGTTAGAGATCGAG	1	80.9280305575	0	0	chr14_+_36890395_36890425|80.9280305575|0	0	IN
chr21_+_19861441_19861461	ENSDART00000065674.7	0	chr21:19861216+19861592	0	20	GAATATGAATGGACAACGGG	1	84.3102525137	0	3.20142135024e-10	chr21_+_19861441_19861461|84.3102525137|0	1.09547260151999e-10	IN
chr19_+_7099642_7099666	ENSDART00000009689.8	0	chr19:7099517+7099900	0	24	GATTTAAGCCTGTTCCCCAAAACA	1	81.2215607731	0	1.26121335597e-12	chr19_+_7099642_7099666|81.2215607731|0	6.21946938395013e-13	IN
chr8_+_10841038_10841068	ENSDART00000081341.7	0	chr8:10837465+10845079	0	30	TACATTCATGGCGCTGGCATCATTCACAGA	1	72.2168699548	0	0	chr8_+_10841038_10841068|72.2168699548|0	0	IN
chrUn_KZ116034v1_-_30997_31027	ENSDART00000170670.2	0	chrUn_KZ116034v1:30579-31545	0	30	GGTCGCAGGCGTGCAGATGAGACGTACACG	1	79.4615835086	0	0	chrUn_KZ116034v1_-_30997_31027|79.4615835086|0	0	IN
chr22_-_6636791_6636820	ENSDART00000124308.3	0	chr22:6635157-6636950	0	29	GAAACGGGACAGAAGAACAAGATACTAAG	1	76.2887648383	0	0	chr22_-_6636791_6636820|76.2887648383|0	0	IN
chr10_-_8425011_8425032	ENSDART00000108643.4	0	chr10:8424231-8425152	0	21	GGAAAGAACCAGGGAGCTAAA	1	78.2613123504	0	2.03726813197e-10	chr10_-_8425011_8425032|78.2613123504|0	1.47315826204419e-10	IN
chr1_-_333252_333277	ENSDART00000010092.7	0	chr1:333173-337907	0	25	GAGTATTTCTACCCCAAGTATCAGG	1	85.0314395138	0	4.17887946469e-12	chr1_-_333252_333277|85.0314395138|0	1.34947608643188e-12	IN
chr15_-_20088448_20088476	ENSDART00000152355.2	0	chr15:20088361-20088558	0	28	AGGGAAGATGGCAGTTCATCTTCTGATG	1	77.6786118804	0	0	chr15_-_20088448_20088476|77.6786118804|0	0	IN
chr4_+_7519145_7519167	ENSDART00000170924.2	0	chr4:7514594+7519260,chr4:7518600+7519260	0	22	ATGAGACAAAACCAAAGCCAAA	1	83.3782276019	0	3.60387275578e-11	chr4_+_7519145_7519167|83.3782276019|0	1.35373934284644e-11	IN
chr22_-_261578_261606	ENSDART00000158134.2	0	chr22:261483-262456	0	28	ATCGTGAAAACCAGTCTGTCCTGATCAC	1	76.943462561	0	0	chr22_-_261578_261606|76.943462561|0	0	IN
chr10_-_17738162_17738183	ENSDART00000134458.3	0	chr10:17731623-17738263	0	21	AAGCAGACGCTGAGAAAGACA	1	80.8697548314	0	1.50407686306e-09	chr10_-_17738162_17738183|80.8697548314|0	7.78367703624383e-10	IN
chr15_-_20008671_20008698	ENSDART00000161379.2	0	chr15:20008557-20008816,chr15:20008557-20008847	0	27	CTCCTTGACCCCATGTGTAAACCAAAG	1	79.7360093742	0	0	chr15_-_20008671_20008698|79.7360093742|0	0	IN
chr13_+_28615265_28615286	ENSDART00000077383.4	0	chr13:28614855+28615407	0	21	GCAAGAGGCCATTCAGAAGAA	1	77.4723088586	0	1.19825926959e-10	chr13_+_28615265_28615286|77.4723088586|0	9.39014421774687e-11	IN
chr11_-_33946218_33946245	ENSDART00000087597.6	0	chr11:33946103-33946322	0	27	GGAGAAATTGGAGCACAAGGAAAAAAG	1	83.7050080062	0	0	chr11_-_33946218_33946245|83.7050080062|0	0	IN
chr13_+_33293025_33293048	ENSDART00000135200.2	0	chr13:33288247+33293445	0	23	CTGGAAGAGTTAAGCACCTCAAT	1	75.6246954005	0	7.34843297323e-11	chr13_+_33293025_33293048|75.6246954005|0	6.5875638277646e-11	IN
chr1_+_34695881_34695900	ENSDART00000077744.5	0	chr1:34695770+34695998	0	19	GAATCAAGGAAAGGCAGAG	1	82.9303300403	0	7.45785655454e-10	chr1_+_34695881_34695900|82.9303300403|0	2.94853141902252e-10	IN
chr6_-_30750431_30750443	ENSDART00000154228.3	0	chr6:30747689-30761624	0	12	AGACGTAGTCCG	1	80.0246178127	0	0.000829292824032	chr6_-_30750431_30750443|80.0246178127|0	0.000481669157600617	IN
chr3_-_23471752_23471774	ENSDART00000161672.2	0	chr3:23471662-23471870	0	22	GTCACATATACACCTACTTCAG	1	81.4135511684	0	1.03455022327e-11	chr3_-_23471752_23471774|81.4135511684|0	4.97013541433944e-12	IN
chr12_+_10122251_10122274	ENSDART00000152369.2	0	chr12:10119580+10122590	0	23	CCAAGAAGAGAAAGTCAGATAAG	1	83.4666042025	0	4.23909796154e-11	chr12_+_10122251_10122274|83.4666042025|0	1.57707180648003e-11	IN
chr7_-_33662529_33662546	ENSDART00000191148.1	0	chr7:33656538-33662690	0	17	AGCGGGAGTCTAGCACG	1	72.9160003334	0	3.56871105445e-07	chr7_-_33662529_33662546|72.9160003334|0	3.48285541740267e-07	IN
chr9_+_38118204_38118224	ENSDART00000017833.9	0	chr9:38117838+38118380	0	20	GTAAACAGAAACAGAAAGTG	1	81.2650108232	0	4.71118255518e-10	chr9_+_38118204_38118224|81.2650108232|0	2.30952812430019e-10	IN
chr16_-_26171935_26171965	ENSDART00000139355.3	0	chr16:26170634-26179517	0	30	CCCCTCAATTGTTCCTGACAAGGACAAAAG	1	90.7915208622	0	0	chr16_-_26171935_26171965|90.7915208622|0	0	IN
chr1_-_46683523_46683553	ENSDART00000074519.4	0	chr1:46683415-46683642	0	30	CAAAATGTAACGCTAGATGCCATCTTACAG	1	88.1082421235	0	0	chr1_-_46683523_46683553|88.1082421235|0	0	IN
chr21_-_28069679_28069706	ENSDART00000141629.3	0	chr21:28053472-28074713	0	27	ATTGTATCGGGATAGACTGTAACCTTA	1	73.8667049249	0	0	chr21_-_28069679_28069706|73.8667049249|0	0	IN
chr19_+_9116814_9116840	ENSDART00000088336.6	0	chr19:9116721+9117012	0	26	CCACCAAAGAAACCTTGGAACCAATG	1	82.1965790822	0	5.79536418854e-14	chr19_+_9116814_9116840|82.1965790822|0	2.50910403565285e-14	IN
chr25_+_19907544_19907570	ENSDART00000047251.9	0	chr25:19905344+19907720	0	26	ATTAACTGAAAATATGAGACGACTCA	1	77.6763718301	0	5.20916643154e-13	chr25_+_19907544_19907570|77.6763718301|0	4.00346422679831e-13	IN
chr13_+_4389055_4389085	ENSDART00000108935.3	0	chr13:4382690+4398774	0	30	GTACAGCATTTCCTACATTCCTTTTGCACG	1	90.4728974519	0	0	chr13_+_4389055_4389085|90.4728974519|0	0	IN
chr10_-_17740370_17740400	ENSDART00000134458.3	0	chr10:17740190-17740489	0	30	AGTCAAAGGTGCTTGAGAAGGAAGATGATG	1	76.6276662599	0	0	chr10_-_17740370_17740400|76.6276662599|0	0	IN
chr14_-_16140443_16140472	ENSDART00000162431.2	0	chr14:16140354-16140743	0	29	CTCAGTTCTTCACCACTGCTATGCGGGTT	1	85.2315414632	0	0	chr14_-_16140443_16140472|85.2315414632|0	0	IN
chr12_-_4770687_4770708	ENSDART00000121718.3	0	chr12:4754674-4781618,chr12:4756472-4781650	0	21	CTGGAGGAATGGCACCCACAG	1	73.3947501896	0	5.71185410081e-09	chr12_-_4770687_4770708|73.3947501896|0	5.52861034730512e-09	IN
chr18_-_46871416_46871437	ENSDART00000182754.1	0	chr18:46858698-46880868	0	21	AAAAGCCAGAGCTGGTACAAC	1	85.145916416	0	5.03519004269e-09	chr18_-_46871416_46871437|85.145916416|0	1.61313717939038e-09	IN
chr11_-_11468918_11468932	ENSDART00000030103.8	0	chr11:11468814-11469029	0	14	GACTCAAGTACCAG	1	83.2331268718	0	7.338819209e-07	chr11_-_11468918_11468932|83.2331268718|0	2.80166435939755e-07	IN
chr19_+_19418464_19418491	ENSDART00000113580.4	0	chr19:19418382+19422106	0	27	GGTGATTTAGGACGACCAGGGTCAAAG	1	82.4247333582	0	0	chr19_+_19418464_19418491|82.4247333582|0	0	IN
chr9_+_48528781_48528796	ENSDART00000167243.2	0	chr9:48527157+48531539,chr9:48527169+48531536	0	15	ATGAGCCTTTGCCAG	1	81.8215924395	0	4.04938235754e-06	chr9_+_48528781_48528796|81.8215924395|0	1.8415758035184e-06	IN
chr23_+_14154319_14154339	ENSDART00000087280.5	0	chr23:14154034+14156620	0	20	CCAAACAGAAGCTAAAGCAG	1	80.5506007471	0	2.33012542594e-09	chr23_+_14154319_14154339|80.5506007471|0	1.25987908994318e-09	IN
chr6_+_27247492_27247519	ENSDART00000156792.3	0	chr6:27243386+27257281	0	27	ACAGTTTCTTGATTCGGACATGCCTAG	1	81.9325212981	0	0	chr6_+_27247492_27247519|81.9325212981|0	0	IN
chr25_+_32586426_32586453	ENSDART00000153530.2	0	chr25:32582805+32588830	0	27	AGAAGATGCAGCGCGAGAGAGAGCCAG	1	67.7980370438	0	0	chr25_+_32586426_32586453|67.7980370438|0	0	IN
chr20_+_38652231_38652248	ENSDART00000045850.6	0	chr20:38648893+38657778	0	17	CGTGAAATCACAGTGAG	1	71.1204207578	0	5.15952573221e-07	chr20_+_38652231_38652248|71.1204207578|0	5.12145213460435e-07	IN
chr16_+_16266427_16266449	ENSDART00000137672.3	0	chr16:16265232+16266551	0	22	AGAAGATGTAAAAGATTGTTCG	1	76.9930379811	0	7.3498540587e-11	chr16_+_16266427_16266449|76.9930379811|0	6.00787197768682e-11	IN
chr6_+_57561088_57561113	ENSDART00000157330.2	0	chr6:57541976+57583904	0	25	ATTTTCCGCAGAGCTGACAAAAACG	1	79.7566245603	0	3.7213787607e-11	chr6_+_57561088_57561113|79.7566245603|0	2.24026353023987e-11	IN
chr17_+_23951227_23951256	ENSDART00000113276.5	0	chr17:23951067+23952180,chr17:23951076+23952133	0	29	GCACCATCTCGAGATACAACCCCATTCAC	1	77.8886365222	0	0	chr17_+_23951227_23951256|77.8886365222|0	0	IN
chr4_-_17258100_17258128	ENSDART00000135730.4	0	chr4:17257795-17258246	0	28	CCTGTCGCCAAGTGACAAAGAGATTGAG	1	78.280510088	0	0	chr4_-_17258100_17258128|78.280510088|0	0	IN
chr11_-_24452670_24452697	ENSDART00000089713.5	0	chr11:24450403-24458593	0	27	TTTTGACTTCATTTCTCTTCAGCCCTG	1	88.350681542	0	0	chr11_-_24452670_24452697|88.350681542|0	0	IN
chr7_+_39451836_39451855	ENSDART00000143999.3	0	chr7:39450984+39452008,chr7:39451259+39452008,chr7:39447147+39452008,chr7:39448120+39452008,chr7:39446384+39452008	0	19	AGGAGAAGCCAAAGTTCAA	1	77.9845458739	0	2.64117261395e-09	chr7_+_39451836_39451855|77.9845458739|0	1.96741378744036e-09	IN
chr6_-_40710722_40710748	ENSDART00000153702.3	0	chr6:40710637-40710925	0	26	CTTTTATATTCCAACCAAGTGAGACG	1	85.2540117789	0	5.72875080707e-14	chr6_-_40710722_40710748|85.2540117789|0	1.82076576038526e-14	IN
chr11_-_484829_484852	ENSDART00000093148.5	0	chr11:484743-486283	0	23	GCTCGAAATGCAGAAAAGGCCAT	1	88.8088233879	0	2.15010231841e-11	chr11_-_484829_484852|88.8088233879|0	6.54076792727665e-12	IN
chr5_+_32248092_32248120	ENSDART00000139917.3	0	chr5:32247996+32248224	0	28	ACAGAGAGAACCAGTCTGTCCTGATTAC	1	78.8202153837	0	0	chr5_+_32248092_32248120|78.8202153837|0	0	IN
chr17_+_28547592_28547613	ENSDART00000033943.8	0	chr17:28535820+28549620,chr17:28533256+28549620,chr17:28533265+28549620	0	21	CACCAGTGAATCCTCATTGGA	1	83.7315246897	0	3.13207237923e-09	chr17_+_28547592_28547613|83.7315246897|0	1.13309961413677e-09	IN
chr5_+_38685950_38685975	ENSDART00000170010.2	0	chr5:38685685+38686096	0	25	AATCTGACTTCATATTACTTGCAAA	1	82.2295923674	0	3.39284156325e-13	chr5_+_38685950_38685975|82.2295923674|0	1.46327394645596e-13	IN
chr4_-_74879407_74879430	ENSDART00000188725.1	0	chr4:74875855-74880614	0	23	ACACTGAGGAGTTCTGCTGGAAG	1	67.6147872789	0	6.72457645123e-11	chr4_-_74879407_74879430|67.6147872789|0	6.72135680446218e-11	IN
chr14_-_25088037_25088057	ENSDART00000144168.3	0	chr14:25087948-25090022	0	20	GAACCCCCAGGCAAAGCGGA	1	82.0405464563	0	1.86446413863e-09	chr14_-_25088037_25088057|82.0405464563|0	8.23807466687754e-10	IN
chr13_+_24400552_24400568	ENSDART00000101200.5	0	chr13:24399706+24400688,chr13:24399702+24400682	0	16	GTGGGTGCTGCAGCAG	1	85.6852817658	0	2.22586070575e-07	chr13_+_24400552_24400568|85.6852817658|0	6.90272512482437e-08	IN
chr4_-_21989573_21989603	ENSDART00000142140.2	0	chr4:21988711-21990299	0	30	CCCAGTGACTTGCGGAAGCACAGGAGAAAG	1	79.0942550048	0	0	chr4_-_21989573_21989603|79.0942550048|0	0	IN
chr11_-_35934029_35934059	ENSDART00000191211.1	0	chr11:35933935-35934098	0	30	ACGGCCCCAACAGTATCCCAAATATTCCAG	1	71.4681843216	0	0	chr11_-_35934029_35934059|71.4681843216|0	0	IN
chr3_+_48286773_48286796	ENSDART00000161419.2	0	chr3:48286696+48286884	0	23	CTCTCTGACAGAAAGCAGTACAG	1	79.5509622509	0	2.28794760915e-12	chr3_+_48286773_48286796|79.5509622509|0	1.41509026718722e-12	IN
chr1_+_137424_137449	ENSDART00000124837.3	0	chr1:136466+137673	0	25	GATGAGTTCTGGCACAAGTATGTTG	1	86.344484276	0	1.04627417841e-12	chr1_+_137424_137449|86.344484276|0	3.15414361296007e-13	IN
chr5_+_1353039_1353051	ENSDART00000147972.3	0	chr5:1346862+1358195	0	12	GATGAGATCATG	1	74.8971539404	0	0.000674318169448	chr5_+_1353039_1353051|74.8971539404|0	0.000625122385106369	IN
chr23_+_20514521_20514547	ENSDART00000079591.3	0	chr23:20514182+20514681	0	26	CCAAAGTTTATCCCACAGTTCATTGA	1	76.0825983677	0	1.0413891971e-13	chr23_+_20514521_20514547|76.0825983677|0	9.09272657168003e-14	IN
chr1_-_55173173_55173203	ENSDART00000100619.6	0	chr1:55173075-55174663	0	30	GTCCAGATCCAGGAGTGGAGAACGCTATCG	1	76.3637036228	0	0	chr1_-_55173173_55173203|76.3637036228|0	0	IN
chr11_-_3372448_3372477	ENSDART00000187157.1	0	chr11:3372368-3373379	0	29	GGACAGCAGAGATGAAGTCTTAGAGCACG	1	86.216272455	0	0	chr11_-_3372448_3372477|86.216272455|0	0	IN
chr12_+_27214684_27214707	ENSDART00000133048.3	0	chr12:27214516+27214863	0	23	ATGAATATACAGAAGCTCTAAAG	1	76.8966524796	0	4.54747350886e-12	chr12_+_27214684_27214707|76.8966524796|0	3.74644759659759e-12	IN
chr22_-_783628_783654	ENSDART00000061775.6	0	chr22:781397-783950	0	26	AGTCGTTCGGGCAGAATTATCCAGAG	1	80.6998906666	0	5.60218538226e-13	chr22_-_783628_783654|80.6998906666|0	2.96762614482304e-13	IN
chr23_+_21552057_21552085	ENSDART00000140253.2	0	chr23:21550188+21552461	0	28	ACATGGTAGCCAGACAGTCTCCTGATGG	1	82.188266162	0	0	chr23_+_21552057_21552085|82.188266162|0	0	IN
chr15_+_23659397_23659422	ENSDART00000078336.6	0	chr15:23657272+23662634	0	25	CTTTGCATCTTTACTGTGAATTAAG	1	89.3993730831	0	4.73665551226e-12	chr15_+_23659397_23659422|89.3993730831|0	1.4835910278066e-12	IN
chr19_+_1842741_1842750	ENSDART00000159871.2	0	chr19:1838943+1844614	0	9	CCCTGGAGG	1	70.5260185365	0	0.0213520169247	chr19_+_1842741_1842750|70.5260185365|0	0.0212490049151656	IN
chr3_-_3366435_3366457	ENSDART00000140482.4	0	chr3:3363204-3366545	0	22	GGCGCTGAAGACAGCACAAGAG	1	85.6107758858	0	1.88435933524e-10	chr3_-_3366435_3366457|85.6107758858|0	5.86715120931558e-11	IN
chr2_-_23965343_23965370	ENSDART00000137065.4	0	chr2:23963544-23965484	0	27	GGAAGCAAAGGTGAAGATGGGAAACCA	1	79.3477058607	0	0	chr2_-_23965343_23965370|79.3477058607|0	0	IN
chr4_-_76364542_76364570	ENSDART00000174313.2	0	chr4:76364433-76365561	0	28	AGAAGAATCTAGTAGCAATTTACTGATG	1	83.8328968893	0	0	chr4_-_76364542_76364570|83.8328968893|0	0	IN
chr25_+_3224053_3224083	ENSDART00000104859.4	0	chr25:3223971+3224199	0	30	GTGCTGGAGATCTGTACACATGGGGATGGG	1	82.3589522304	0	0	chr25_+_3224053_3224083|82.3589522304|0	0	IN
chr14_-_759398_759421	ENSDART00000165856.2	0	chr14:759327-760838	0	23	AGCTATAAAGATGACCCTGACAG	1	80.6066491787	0	2.10889083974e-11	chr14_-_759398_759421|80.6066491787|0	1.13152820446771e-11	IN
chr6_-_30764671_30764696	ENSDART00000154228.3	0	chr6:30762826-30767473	0	25	GGGGTCACCAGACAGAGATGGTGGA	1	77.9298513545	0	4.10160794218e-12	chr6_-_30764671_30764696|77.9298513545|0	3.07265324295258e-12	IN
chr13_-_4054689_4054718	ENSDART00000132354.2	0	chr13:4037127-4058437	0	29	GAGTCCTTATCAGATGCCGACAGGATCAA	1	84.0029615769	0	0	chr13_-_4054689_4054718|84.0029615769|0	0	IN
chr8_-_57997_58022	ENSDART00000168412.2	0	chr8:57787-58113	0	25	GTCGGCGCTGGCTGGATCGGCAAAT	1	82.6633535867	0	2.63788990651e-13	chr8_-_57997_58022|82.6633535867|0	1.0769163338864e-13	IN
chr13_+_23173301_23173331	ENSDART00000162359.2	0	chr13:23170051+23173887	0	30	ATGATAGACCTTCATATGGTGGTGAGGATG	1	87.7176197393	0	0	chr13_+_23173301_23173331|87.7176197393|0	0	IN
chr19_-_11944931_11944959	ENSDART00000024861.11	0	chr19:11944830-11949852,chr19:11937125-11949852	0	28	AGCACTTCCAAGTCTGAAAAGTCATCAG	1	79.474657553	0	0	chr19_-_11944931_11944959|79.474657553|0	0	IN
chr21_-_28575865_28575889	ENSDART00000128237.3	0	chr21:28568334-28582484,chr21:28568334-28582857	0	24	AGTCTCTGGGGATTGAATTTATGG	1	72.6527886924	0	5.0171422572e-11	chr21_-_28575865_28575889|72.6527886924|0	4.91462426310818e-11	IN
chr20_+_20727318_20727342	ENSDART00000147112.2	0	chr20:20727027+20729951	0	24	GAAAGAAGAAAGCAGTGCAGTCAA	1	85.0117926514	0	1.02886588138e-11	chr20_+_20727318_20727342|85.0117926514|0	3.32711636019667e-12	IN
chr20_-_48336497_48336524	ENSDART00000085624.6	0	chr20:48336184-48341585	0	27	GAAGTGCTTATTAAACAGATCCACAAG	1	87.482461941	0	0	chr20_-_48336497_48336524|87.482461941|0	0	IN
chr10_+_41812084_41812114	ENSDART00000170682.2	0	chr10:41808383+41816896	0	30	TGGAAAATGTAAGCAACAGTCTTGCTGCAG	1	94.2282078205	0	0	chr10_+_41812084_41812114|94.2282078205|0	0	IN
chr2_+_42181579_42181606	ENSDART00000131554.2	0	chr2:42179727+42182021	0	27	ATGCTGAATCTGCATCAGGAGATACAG	1	82.1815817881	0	0	chr2_+_42181579_42181606|82.1815817881|0	0	IN
chr3_+_59784809_59784833	ENSDART00000084729.5	0	chr3:59784724+59792811,chr3:59419069+60050500	0	24	GGCAAGCGCTCGGCACGCGGGCAG	1	83.2888833149	0	2.86313195375e-11	chr3_+_59784809_59784833|83.2888833149|0	1.08620890060251e-11	IN
chr13_-_43512721_43512729	ENSDART00000145705.3	0	chr13:43512560-43512910,chr13:43512560-43512929	0	8	AGTTTCAG	1	83.7928220203	0	0.00514391977896	chr13_-_43512721_43512729|83.7928220203|0	0.0018493265704026	IN
chr13_-_43137079_43137107	ENSDART00000099601.5	0	chr13:43135469-43137528	0	28	GTGCACATGAACTGGTGCGAATGGACAG	1	86.169052523	0	0	chr13_-_43137079_43137107|86.169052523|0	0	IN
chr7_-_25627351_25627381	ENSDART00000082620.7	0	chr7:25626875-25629148	0	30	CCTGCAGTTCATCACATCCCGGGTCAAGAG	1	81.410343068	0	0	chr7_-_25627351_25627381|81.410343068|0	0	IN
chr12_+_19283441_19283463	ENSDART00000153428.2	0	chr12:19282686+19283656	0	22	GTTGCAGAGCAAAAAAATAAAG	1	88.6855546301	0	5.36601874046e-11	chr12_+_19283441_19283463|88.6855546301|0	1.62454494301301e-11	IN
chr20_+_33175933_33175963	ENSDART00000023963.10	0	chr20:33175552+33177173	0	30	GCTGCTGAGACTGGAAGCGGAAAAACTGGA	1	75.9721585087	0	0	chr20_+_33175933_33175963|75.9721585087|0	0	IN
chr1_+_19856990_19857019	ENSDART00000111454.5	0	chr1:19855742+19857979,chr1:19855742+19858002	0	29	CAAAAAACATTGTTCTGGCAGGAGTGAAG	1	88.7627633758	0	0	chr1_+_19856990_19857019|88.7627633758|0	0	IN
chr11_-_34053129_34053156	ENSDART00000110608.4	0	chr11:34052982-34053266	0	27	GGAGACCAGGGAATAAAAGGTGATAAG	1	86.8182442265	0	0	chr11_-_34053129_34053156|86.8182442265|0	0	IN
chr5_+_31203854_31203872	ENSDART00000192271.1	0	chr5:31168213+31206180	0	18	AGCTCCCAGCCGAAGAAG	1	81.1414556648	0	5.52172270907e-07	chr5_+_31203854_31203872|81.1414556648|0	2.75296997531704e-07	IN
chr22_+_16346027_16346048	ENSDART00000164161.2	0	chr22:16345694+16348340	0	21	AAACATCGCTTCAGGCCCCAG	1	69.3265196266	0	5.95946403337e-10	chr22_+_16346027_16346048|69.3265196266|0	5.94784999030651e-10	IN
chr14_+_26723049_26723073	ENSDART00000172927.2	0	chr14:26722960+26726937	0	24	GCCACAGAACAGGCTAAGGAAGAG	1	72.5701625254	0	1.40296663176e-11	chr14_+_26723049_26723073|72.5701625254|0	1.37575506542476e-11	IN
chr16_-_10252560_10252583	ENSDART00000163599.3	0	chr16:10252473-10252715	0	23	ACAAAGACACAATGGCAGCTGAG	1	75.6130017285	0	3.05533376377e-12	chr16_-_10252560_10252583|75.6130017285|0	2.74069655858966e-12	IN
chr2_-_54380682_54380700	ENSDART00000097388.5	0	chr2:54379990-54382900	0	18	ACTCTTCCATGCAGCAAA	1	75.5184115325	0	4.20259302913e-08	chr2_-_54380682_54380700|75.5184115325|0	3.7882992742766e-08	IN
chr9_-_2926035_2926064	ENSDART00000183452.1	0	chr9:2925945-2926159	0	29	TTGTGTTAAGCTCAGATTCAGTACTCAAG	1	80.938799144	0	0	chr9_-_2926035_2926064|80.938799144|0	0	IN
chr2_-_58901889_58901907	ENSDART00000172822.2	0	chr2:58888034-58902262,chr2:58901467-58902222	0	18	TGGATGATCTCACAGCAG	1	80.7073066587	0	1.06665537514e-08	chr2_-_58901889_58901907|80.7073066587|0	5.644585909792e-09	IN
chr11_+_3085918_3085936	ENSDART00000174539.2	0	chr11:3083522+3086049	0	18	AAGCCCCTTGAACTATAC	1	71.6703557882	0	3.64525469809e-08	chr11_+_3085918_3085936|71.6703557882|0	3.60597810500352e-08	IN
chr10_+_22901960_22901984	ENSDART00000176011.2	0	chr10:22898693+22906367	0	24	GCTTTTAAGCAGCTTGCTGGAGAG	1	77.5437989331	0	2.71640487881e-11	chr10_+_22901960_22901984|77.5437989331|0	2.11441975039861e-11	IN
chr7_-_19036674_19036704	ENSDART00000158796.3	0	chr7:19034097-19037652	0	30	AAGAAAGATGCCGGTGAAGGGGTGTATGAG	1	84.1185260713	0	0	chr7_-_19036674_19036704|84.1185260713|0	0	IN
chr5_-_32485251_32485277	ENSDART00000168870.3	0	chr5:32485133-32486536	0	26	CTTCTAAATCCAAGCGTGATGCTGAG	1	82.6810584352	0	3.04867242562e-13	chr5_-_32485251_32485277|82.6810584352|0	1.24233956455555e-13	IN
chr7_-_5440326_5440350	ENSDART00000136594.3	0	chr7:5440253-5442879	0	24	CTCAAAACATGAGGAGGACAGAAG	1	84.0137222948	0	9.22995013752e-12	chr7_-_5440326_5440350|84.0137222948|0	3.24662519091135e-12	IN
chr21_+_13190838_13190853	ENSDART00000102251.5	0	chr21:13190602+13193616	0	15	CTGTCCAAGCTGCTG	1	84.1356173858	0	2.7893072222e-06	chr21_+_13190838_13190853|84.1356173858|0	9.69829612507134e-07	IN
chr8_+_11690569_11690587	ENSDART00000042040.8	0	chr8:11687703+11690673	0	18	AGTTGCCTGCAGAGGAAG	1	71.6051618903	0	4.2899045205e-08	chr8_+_11690569_11690587|71.6051618903|0	4.24567729861991e-08	IN
chr1_-_22651808_22651820	ENSDART00000036797.9	0	chr1:22651470-22651930	0	12	ATGCTGAATAAG	1	86.1066594376	0	2.64641065787e-05	chr1_-_22651808_22651820|86.1066594376|0	8.04715058444483e-06	IN
chr14_-_34640012_34640042	ENSDART00000141157.5	0	chr14:34638640-34648205	0	30	CTCCTCGGTCAAACTTTGCTGCAGAGAATG	1	87.0985819755	0	0	chr14_-_34640012_34640042|87.0985819755|0	0	IN
chr14_-_46467715_46467739	ENSDART00000171476.2	0	chr14:46461563-46470529,chr14:46462143-46470529	0	24	CATTGAGACATTTCCCATGAAAAC	1	79.7952871674	0	2.96935809274e-11	chr14_-_46467715_46467739|79.7952871674|0	1.77839964976556e-11	IN
chr20_-_33971575_33971597	ENSDART00000136834.4	0	chr20:33971464-33971750	0	22	CTAACAAGTTTAAACTGAACAG	1	88.7266913894	0	1.47792889038e-11	chr20_-_33971575_33971597|88.7266913894|0	4.48130421659698e-12	IN
chr1_+_27995394_27995414	ENSDART00000180692.1	0	chr1:27994967+27995517	0	20	CAAACTACAACCCATGTCAA	1	76.2106273714	0	4.78394213133e-10	chr1_+_27995394_27995414|76.2106273714|0	4.14294487605105e-10	IN
chr18_+_21983732_21983755	ENSDART00000146261.3	0	chr18:21983579+21989468	0	23	GTGTGGCTTTTACAGATCTGCCA	1	87.2534473819	0	8.33040303405e-11	chr18_+_21983732_21983755|87.2534473819|0	2.46604958675789e-11	IN
chr7_+_65689750_65689770	ENSDART00000169182.2	0	chr7:65687201+65691869	0	20	GGCACTGTCTGGAAGATATG	1	78.4555345471	0	4.22369339503e-09	chr7_+_65689750_65689770|78.4555345471|0	2.98847491198018e-09	IN
chr18_-_14856329_14856359	ENSDART00000018502.9	0	chr18:14853896-14856431	0	30	TATATCCATGCCGCTGGAATCATTCACAGG	1	86.0683666761	0	0	chr18_-_14856329_14856359|86.0683666761|0	0	IN
chr2_+_12350210_12350232	ENSDART00000182569.1	0	chr2:12350119+12364192	0	22	GATGAAGACCATAGTCACAGAG	1	86.167889422	0	7.98479504738e-10	chr2_+_12350210_12350232|86.167889422|0	2.42211806167347e-10	IN
chr16_-_33087315_33087345	ENSDART00000166617.2	0	chr16:33086870-33088801,chr16:33063035-33095023	0	30	CCTACTAGAAGCATGAGGGTTATCTGCCAG	1	75.0289981342	0	0	chr16_-_33087315_33087345|75.0289981342|0	0	IN
chr7_-_38978364_38978392	ENSDART00000173457.2	0	chr7:38978071-38978479	0	28	GTTCTGTCATTTTGGTTATAAGTACAAG	1	80.7316072069	0	0	chr7_-_38978364_38978392|80.7316072069|0	0	IN
chr7_+_66073611_66073632	ENSDART00000104523.6	0	chr7:66072719+66074385,chr7:66072719+66077102	0	21	AATCGATGGATTTTCTTTTGA	1	83.0557327527	0	3.73120201402e-10	chr7_+_66073611_66073632|83.0557327527|0	1.45364498216338e-10	IN
chr5_+_55648502_55648520	ENSDART00000168908.2	0	chr5:55648413+55651221	0	18	AGGGAGTGTTCTATTATG	1	88.10473969	0	4.05416350491e-08	chr5_+_55648502_55648520|88.10473969|0	1.20721360685749e-08	IN
chr1_-_41239518_41239540	ENSDART00000022546.9	0	chr1:41230946-41260122,chr1:41230946-41270962	0	22	TCTGCAGCTGTCTCTGATGGTG	1	81.8418171367	0	1.65698565979e-09	chr1_-_41239518_41239540|81.8418171367|0	7.51543161037205e-10	IN
chr24_+_24286425_24286450	ENSDART00000122294.3	0	chr24:24286114+24286948	0	25	AGACCTAAAGGACAAGGAAACAAAG	1	65.0337360229	0	7.14983627859e-13	chr24_+_24286425_24286450|65.0337360229|0	7.14983627858601e-13	IN
chr11_-_35965502_35965532	ENSDART00000031993.9	0	chr11:35962451-35965622,chr11:35962479-35969237,chr11:35962461-35965611,chr11:35962479-35965626,chr11:35962461-35965626	0	30	GTGGCAGATTTTTCACCCTTTAACTTCCAG	1	80.2354527987	0	0	chr11_-_35965502_35965532|80.2354527987|0	0	IN
chr1_-_51114797_51114825	ENSDART00000137172.3	0	chr1:51113778-51115193	0	28	ATTCCAATGATTGCAACCCACAACCATG	1	88.637182368	0	0	chr1_-_51114797_51114825|88.637182368|0	0	IN
chr1_-_22745517_22745544	ENSDART00000134719.3	0	chr1:22743632-22746606	0	27	CCAGAGAATGTTGTACTATTACTTCAG	1	68.1861668968	0	0	chr1_-_22745517_22745544|68.1861668968|0	0	IN
chr2_-_37532722_37532749	ENSDART00000025841.9	0	chr2:37527884-37536920,chr2:37527884-37537752	0	27	ATCTTCCTCTGAACTCCACATAAGAAA	1	82.586816497	0	0	chr2_-_37532722_37532749|82.586816497|0	0	IN
chr22_-_12624688_12624711	ENSDART00000115344.5	0	chr22:12624484-12626000,chr22:12624323-12626000	0	23	GGCTTCTGATCGGGATGGAGCAG	1	87.0977882766	0	2.11599626709e-11	chr22_-_12624688_12624711|87.0977882766|0	6.27220497761982e-12	IN
chr7_+_25045549_25045573	ENSDART00000165314.2	0	chr7:25045370+25045773	0	24	GTTCCAGTCAAGATGTACACAATG	1	80.014648749	0	1.33226762955e-12	chr7_+_25045549_25045573|80.014648749|0	7.74824648885897e-13	IN
chr21_+_25203623_25203652	ENSDART00000164972.2	0	chr21:25203467+25203757	0	29	ACATTCAACAACAATCAGGTCCATGAAAA	1	77.5039860233	0	0	chr21_+_25203623_25203652|77.5039860233|0	0	IN
chr20_+_31189394_31189424	ENSDART00000136255.4	0	chr20:31188936+31189535	0	30	ACCACCGATGCGGTTGTTAAAGTTGACTTG	1	75.7682454333	0	0	chr20_+_31189394_31189424|75.7682454333|0	0	IN
chr16_-_30804174_30804192	ENSDART00000192231.1	0	chr16:30800547-30805126	0	18	ATGATATTGGTGGGGATG	1	73.1819255719	0	6.63130754752e-08	chr16_-_30804174_30804192|73.1819255719|0	6.44383824077721e-08	IN
chr20_-_49837357_49837387	ENSDART00000058858.7	0	chr20:49836275-49838733	0	30	GTGGGAGATAAAGATATGGACAGTTACCAG	1	81.2525607878	0	0	chr20_-_49837357_49837387|81.2525607878|0	0	IN
chrUn_KN149884v1_-_10342_10369	ENSDART00000162031.2	0	chrUn_KN149884v1:10004-10470	0	27	TGTGGGACTGGATCTGTGATGCAGGAG	1	83.2440315548	0	0	chrUn_KN149884v1_-_10342_10369|83.2440315548|0	0	IN
chr9_+_148158_148178	ENSDART00000162764.2	0	chr9:148032+148266	0	20	ATTTCGGGACCTGAGTGAAG	1	73.4089591249	0	1.90993887372e-10	chr9_+_148158_148178|73.4089591249|0	1.84815163173369e-10	IN
chr2_-_23947437_23947454	ENSDART00000088643.6	0	chr2:23946993-23947580,chr2:23946993-23948796	0	17	TCCCCCATGCTTATGTG	1	79.3567353134	0	3.29455355219e-08	chr2_-_23947437_23947454|79.3567353134|0	2.08947541491256e-08	IN
chr13_-_40315440_40315460	ENSDART00000009343.11	0	chr13:40315349-40316189	0	20	GTCACAATGGCCTCATTGCT	1	75.6296277672	0	7.42147676647e-10	chr13_-_40315440_40315460|75.6296277672|0	6.6513050622774e-10	IN
chr15_+_24540747_24540756	ENSDART00000155502.3	0	chr15:24535510+24543707	0	9	AACAATGAG	1	76.8070449096	0	0.0307367824137	chr15_+_24540747_24540756|76.8070449096|0	0.0255036607339726	IN
chr2_+_43945442_43945468	ENSDART00000123673.3	0	chr2:43944927+43945542	0	26	GTGCAGAATCATCTTCAGGACAAACA	1	76.9260871583	0	1.29896093881e-13	chr2_+_43945442_43945468|76.9260871583|0	1.0680345496894e-13	IN
chr12_-_31723142_31723172	ENSDART00000153056.3	0	chr12:31722989-31723880,chr12:31723100-31723880	0	30	CCGTAGTCCTCGGCGCAGGAAGCACAGCAG	1	78.1021969639	0	0	chr12_-_31723142_31723172|78.1021969639|0	0	IN
chr22_-_11073886_11073902	ENSDART00000006927.6	0	chr22:11073795-11075893	0	16	GGTGTGTCAAATTCCG	1	78.2266980801	0	4.83821960495e-07	chr22_-_11073886_11073902|78.2266980801|0	3.5118544194912e-07	IN
chr11_-_45190743_45190768	ENSDART00000158028.2	0	chr11:45190639-45192176	0	25	AGTGTGTCCAAACTGACCGTATAAT	1	81.2925286441	0	1.33937305691e-12	chr11_-_45190743_45190768|81.2925286441|0	6.54143406109142e-13	IN
chr4_+_20446337_20446364	ENSDART00000028856.5	0	chr4:20444268+20446775	0	27	AAATAGGATCTCCAAATCCAAATTCAG	1	84.1148402337	0	0	chr4_+_20446337_20446364|84.1148402337|0	0	IN
chr25_-_29323107_29323129	ENSDART00000166889.3	0	chr25:29322932-29329914	0	22	ATGACGAACCAGCTGGGCCAAT	1	73.7493201186	0	3.95402821596e-10	chr25_-_29323107_29323129|73.7493201186|0	3.79826947671802e-10	IN
chr7_+_38671067_38671091	ENSDART00000013394.6	0	chr7:38669336+38671235	0	24	AAGTGCCAGGAGGAAAAAATTGAG	1	79.0003731392	0	6.64712729304e-12	chr7_+_38671067_38671091|79.0003731392|0	4.40880665308896e-12	IN
chr6_-_39067985_39068014	ENSDART00000128308.4	0	chr6:39067898-39068265,chr6:39065472-39068265,chr6:39065472-39068393	0	29	GTCAGCGGATGAGAGAGAATCAGGCAAGG	1	78.3572168644	0	0	chr6_-_39067985_39068014|78.3572168644|0	0	IN
chr13_+_744237_744261	ENSDART00000149547.3	0	chr13:742944+744913	0	24	CACTCAGGCGTTGGATATGCTATG	1	76.872409249	0	6.89581725055e-12	chr13_+_744237_744261|76.872409249|0	5.69222446955564e-12	IN
chr7_-_71699129_71699152	ENSDART00000165253.2	0	chr7:71699042-71699616	0	23	GGCTGCAGCTATTGCAGAGAGAA	1	82.2607464149	0	7.77333752922e-12	chr7_-_71699129_71699152|82.2607464149|0	3.33810756814046e-12	IN
chr19_-_21826825_21826852	ENSDART00000052556.8	0	chr19:21815462-21830478,chr19:21819665-21830478,chr19:21826497-21830478	0	27	GTGTCCTCTCCTCGTCCTAAGTCGAGG	1	88.1637577073	0	0	chr19_-_21826825_21826852|88.1637577073|0	0	IN
chr11_+_14252605_14252627	ENSDART00000102520.5	0	chr11:14249038+14257958,chr11:14249038+14266575	0	22	GTGGTGACAGAATCTGTTAAAG	1	84.4276306387	0	5.05565367348e-10	chr11_+_14252605_14252627|84.4276306387|0	1.71218816902297e-10	IN
chr6_+_3698824_3698854	ENSDART00000065256.4	0	chr6:3698593+3698944	0	30	AACTACTAAACCAACTCCTCACTTGGACGG	1	71.1669592965	0	0	chr6_+_3698824_3698854|71.1669592965|0	0	IN
chr22_-_6935673_6935703	ENSDART00000105864.4	0	chr22:6935579-6936002	0	30	GTATGATGGTGGGAGATCCTGTCACTTTAG	1	79.5507192806	0	0	chr22_-_6935673_6935703|79.5507192806|0	0	IN
chr5_+_51860092_51860115	ENSDART00000087467.5	0	chr5:51859889+51862716	0	23	AAATCAAAAGACATCAGTATGAG	1	77.8514913797	0	3.97903932026e-11	chr5_+_51860092_51860115|77.8514913797|0	3.0049185362202e-11	IN
chr7_-_38830447_38830470	ENSDART00000173953.2	0	chr7:38827685-38835689	0	23	CCAATGAGGACAGCCTATCAGAG	1	75.313037276	0	1.13359988063e-10	chr7_-_38830447_38830470|75.313037276|0	1.03216768465586e-10	IN
chr18_+_45670192_45670220	ENSDART00000151351.3	0	chr18:45669893+45671022	0	28	AATGACTTTTGGAGGACATATACAGAGG	1	80.6311144241	0	0	chr18_+_45670192_45670220|80.6311144241|0	0	IN
chr7_-_39487132_39487159	ENSDART00000173965.2	0	chr7:39487033-39487325	0	27	CTTATGACTGTGAATACTACAACAAAG	1	78.0336112911	0	0	chr7_-_39487132_39487159|78.0336112911|0	0	IN
chr24_-_2839776_2839806	ENSDART00000165290.2	0	chr24:2839685-2841777	0	30	GATGACAGAGACAAGATTGCCAAACCACCA	1	82.0629092872	0	0	chr24_-_2839776_2839806|82.0629092872|0	0	IN
chr11_+_11258175_11258198	ENSDART00000187116.1	0	chr11:11258069+11258483	0	23	AGCGGCTGCCTTTGCTGAAAAGA	1	78.3172548507	0	5.49960077478e-12	chr11_+_11258175_11258198|78.3172548507|0	3.95228294536309e-12	IN
chr23_+_4660014_4660044	ENSDART00000160350.2	0	chr23:4659214+4663071	0	30	ATGGGATCCCTTCACCATGGTCTTGGCTGT	1	79.7841918548	0	0	chr23_+_4660014_4660044|79.7841918548|0	0	IN
chr9_-_23930521_23930548	ENSDART00000113176.4	0	chr9:23930391-23930644	0	27	GGATCTCGAGGATACAATGGTGAAAAG	1	85.4198364848	0	0	chr9_-_23930521_23930548|85.4198364848|0	0	IN
chr5_-_51171543_51171570	ENSDART00000165870.2	0	chr5:51171425-51171683	0	27	GTAATCCTAAACCTACTCCAATAAGCA	1	76.1621881564	0	0	chr5_-_51171543_51171570|76.1621881564|0	0	IN
chr3_-_27863607_27863637	ENSDART00000185812.1	0	chr3:27859666-27864919	0	30	GAGCTGCTGAGACAACTTGGAGAGATTCAG	1	75.6991376049	0	0	chr3_-_27863607_27863637|75.6991376049|0	0	IN
chr1_+_51372157_51372182	ENSDART00000186753.1	0	chr1:51371319+51372233	0	25	ACAAGGCATCAAGGCCAGGTGAGGT	1	68.914821803	0	7.86037901435e-13	chr1_+_51372157_51372182|68.914821803|0	7.84927678409986e-13	IN
chr1_-_33366344_33366365	ENSDART00000181515.1	0	chr1:33357827-33366508,chr1:33365657-33366508	0	21	GTGGAGCTGAGCAACCTCAAG	1	86.6671281503	0	1.87810655916e-10	chr1_-_33366344_33366365|86.6671281503|0	5.60875790256432e-11	IN
chr24_+_38323540_38323570	ENSDART00000105672.5	0	chr24:38323458+38325293	0	30	AAATCAAGATTGACTACGTTCCCAGACAAG	1	81.5756966676	0	0	chr24_+_38323540_38323570|81.5756966676|0	0	IN
chr6_-_18392747_18392777	ENSDART00000164891.2	0	chr6:18392501-18392874	0	30	ACAGGAGGGATACTAAAGAGAAGCCAAACA	1	73.8834979326	0	0	chr6_-_18392747_18392777|73.8834979326|0	0	IN
chr16_+_20223008_20223035	ENSDART00000006037.9	0	chr16:20222917+20223154	0	27	GGCTTACATGGATTTAAAGGGGAAAAA	1	80.2341299317	0	0	chr16_+_20223008_20223035|80.2341299317|0	0	IN
chr15_-_35393540_35393567	ENSDART00000086051.6	0	chr15:35386067-35397052	0	27	TTTCGCATGCCTGATCAAAGAACATGG	1	74.6839263429	0	0	chr15_-_35393540_35393567|74.6839263429|0	0	IN
chr9_+_41234045_41234075	ENSDART00000000280.11	0	chr9:41233260+41234441	0	30	AAATTTAACAGAGAGGGACACAATAAAAGG	1	83.1316776242	0	0	chr9_+_41234045_41234075|83.1316776242|0	0	IN
chr23_+_1706296_1706322	ENSDART00000149357.3	0	chr23:1702683+1706419	0	26	ATCTGTCCATCCGCTGGTGAATTATG	1	83.3108708243	0	8.22897305852e-13	chr23_+_1706296_1706322|83.3108708243|0	3.11417558407356e-13	IN
chr23_-_13950232_13950256	ENSDART00000087654.7	0	chr23:13950142-13958266,chr23:13949941-13958266	0	24	TGTTTTCAACGAAACACTGCAATG	1	80.634213301	0	2.87627699436e-11	chr23_-_13950232_13950256|80.634213301|0	1.53743684450092e-11	IN
chr12_+_11170774_11170799	ENSDART00000052537.6	0	chr12:11170690+11170955	0	25	AATCTTTTCATGGGCTCAGACACAA	1	86.8870951268	0	2.09610107049e-13	chr12_+_11170774_11170799|86.8870951268|0	6.22835116814713e-14	IN
chr13_+_33886746_33886776	ENSDART00000173361.2	0	chr13:33715376+33968417	0	30	CAAACTCTTCTCTGCTTGGTGGTGGAGGAG	1	86.4068561841	0	0	chr13_+_33886746_33886776|86.4068561841|0	0	IN
chr3_+_32935345_32935368	ENSDART00000112742.3	0	chr3:32935210+32935888	0	23	TGGAATATGAAGAAGCCCTAAAG	1	81.3455075239	0	9.2512664196e-12	chr3_+_32935345_32935368|81.3455075239|0	4.48574510869548e-12	IN
chr1_-_33375076_33375100	ENSDART00000181515.1	0	chr1:33374668-33375453,chr1:33374668-33375718	0	24	ATAAAAAGAAACCAGCATCTGGAG	1	83.4607717891	0	2.68940425485e-12	chr1_-_33375076_33375100|83.4607717891|0	1.00119912360697e-12	IN
chr14_+_45319024_45319050	ENSDART00000034606.6	0	chr14:45315009+45319326	0	26	GCTATGTGCCATTCGGGACGCCAATC	1	78.7485638918	0	9.51905221314e-13	chr14_+_45319024_45319050|78.7485638918|0	6.50923759337729e-13	IN
chr3_-_23460982_23461007	ENSDART00000040065.7	0	chr3:23460162-23461754	0	25	GTAAGTGAAGATGGCGTTGGTGAAG	1	88.691904935	0	1.38822286999e-12	chr3_-_23460982_23461007|88.691904935|0	4.20330437123084e-13	IN
chr16_-_17107852_17107881	ENSDART00000138983.3	0	chr16:17107781-17107967	0	29	TTGTCAGGCAGTGCTCATTGGGAGCAGAT	1	78.7858857359	0	0	chr16_-_17107852_17107881|78.7858857359|0	0	IN
chr16_-_6809692_6809719	ENSDART00000149570.2	0	chr16:6805908-6809823,chr16:6805908-6821647	0	27	GTTTCTCCCTCTACCCCCAAATCTAGG	1	83.5417074014	0	0	chr16_-_6809692_6809719|83.5417074014|0	0	IN
chr9_-_48879131_48879155	ENSDART00000075627.7	0	chr9:48877412-48879799	0	24	GCAGGAAAATGGAATCCTTTACAT	1	70.6816898237	0	8.38085156829e-12	chr9_-_48879131_48879155|70.6816898237|0	8.33555446888568e-12	IN
chr16_-_10523066_10523093	ENSDART00000166495.2	0	chr16:10522806-10523282	0	27	ACACCTCCCCAAGGCGCAGTCTACATG	1	79.3038286033	0	0	chr16_-_10523066_10523093|79.3038286033|0	0	IN
chr3_-_5179897_5179925	ENSDART00000182438.1	0	chr3:5178919-5188030	0	28	ACCGTGAGGACCAATCGATTCTCTGCAC	1	72.8584259309	0	0	chr3_-_5179897_5179925|72.8584259309|0	0	IN
chr16_-_33009894_33009919	ENSDART00000166401.2	0	chr16:33009330-33010011	0	25	ATTTGGGAGTTGTAAGCCAGAAAAA	1	83.2935121085	0	5.79092329644e-13	chr16_-_33009894_33009919|83.2935121085|0	2.19602114270856e-13	IN
chr9_+_29626123_29626146	ENSDART00000033902.9	0	chr9:29625736+29626234,chr9:29625637+29626234	0	23	ATTGAATGTGATTCTCAAGAACA	1	78.59744824	0	6.69331257086e-12	chr9_+_29626123_29626146|78.59744824|0	4.65916194514193e-12	IN
chr2_+_50485539_50485566	ENSDART00000122716.3	0	chr2:50477879+50531336	0	27	GAGGAAGTACAAGAAAACTTCTCAGAG	1	86.4402588269	0	0	chr2_+_50485539_50485566|86.4402588269|0	0	IN
chr13_+_42440411_42440435	ENSDART00000084354.6	0	chr13:42431011+42443395	0	24	CCAGGAGTTTTGGTCGCAGAAGAG	1	76.6278204986	0	4.38973302153e-11	chr13_+_42440411_42440435|76.6278204986|0	3.69255737098229e-11	IN
chr16_-_38609098_38609122	ENSDART00000140684.2	0	chr16:38593406-38626313	0	24	TACCTGTACTTCTTCAGAGTTCTG	1	66.3826214368	0	1.16809673045e-10	chr16_-_38609098_38609122|66.3826214368|0	1.16790910276166e-10	IN
chr5_-_33394686_33394713	ENSDART00000085636.6	0	chr5:33394574-33395087	0	27	GACTTACTGGTGCTGGAGGAGCAAGAG	1	76.7946793166	0	0	chr5_-_33394686_33394713|76.7946793166|0	0	IN
chr24_-_7606857_7606875	ENSDART00000041714.7	0	chr24:7604278-7611400	0	18	CATTCAGAGGAAGAACCG	1	82.718145916	0	1.03318592792e-07	chr24_-_7606857_7606875|82.718145916|0	4.19016119579396e-08	IN
chr14_+_9422596_9422623	ENSDART00000123652.3	0	chr14:9421961+9422730	0	27	AGAGCCGATGGAGAAGCAAAGGATGAG	1	83.8070640825	0	0	chr14_+_9422596_9422623|83.8070640825|0	0	IN
chr21_-_32101272_32101299	ENSDART00000185015.1	0	chr21:32100471-32104720	0	27	GGTCTTCCAGGAAAAGACGGAAATGAG	1	72.310712268	0	0	chr21_-_32101272_32101299|72.310712268|0	0	IN
chr18_+_21116543_21116563	ENSDART00000060191.4	0	chr18:21116430+21116656	0	20	ATTGCAGGCCAAACTGCAAG	1	90.2421786602	0	1.83717929758e-10	chr18_+_21116543_21116563|90.2421786602|0	6.10074213369671e-11	IN
chr14_+_31516378_31516396	ENSDART00000124499.4	0	chr14:31514967+31516485	0	18	AACGTCTTGATTGTGGAG	1	70.3789950343	0	2.17696649596e-08	chr14_+_31516378_31516396|70.3789950343|0	2.1675353623074e-08	IN
chr19_-_31502165_31502191	ENSDART00000035049.8	0	chr19:31499958-31517455	0	26	CAATGTGGACACGGATGAGCTGTGTG	1	83.7395543263	0	3.87845311423e-12	chr19_-_31502165_31502191|83.7395543263|0	1.40198963549665e-12	IN
chrUn_KN150067v1_-_5662_5691	ENSDART00000169103.2	0	chrUn_KN150067v1:5076-8852	0	29	AAAAACAGCCCAGGACACCAATAATTGTG	1	81.328445068	0	0	chrUn_KN150067v1_-_5662_5691|81.328445068|0	0	IN
chr19_-_3106816_3106840	ENSDART00000122816.4	0	chr19:3106579-3106928	0	24	AAATCCCTGAGACAGAATCTAACG	1	81.4010195905	0	1.14042109089e-12	chr19_-_3106816_3106840|81.4010195905|0	5.48783241072215e-13	IN
chr15_-_18451478_18451508	ENSDART00000019006.9	0	chr15:18436052-18469574	0	30	GCCTCTTGGACTCGGCCCGAACAGCACAAG	1	82.4158480528	0	0	chr15_-_18451478_18451508|82.4158480528|0	0	IN
chr1_-_17711110_17711122	ENSDART00000148322.3	0	chr1:17705272-17713468,chr1:17711031-17711274,chr1:17711041-17711272	0	12	GAGCTCAAAGTG	1	85.9199135485	0	1.28149138415e-05	chr1_-_17711110_17711122|85.9199135485|0	3.92833163120887e-06	IN
chr10_-_13098739_13098763	ENSDART00000164299.2	0	chr10:13096625-13099234	0	24	ATATCAAAAAAGACCAAGTTACAT	1	84.9539293244	0	9.16955400498e-12	chr10_-_13098739_13098763|84.9539293244|0	2.97761815204467e-12	IN
chr23_+_25305647_25305674	ENSDART00000143291.2	0	chr23:25305534+25306187	0	27	AAACATCTTCTCATCATGAGAGCGAAG	1	90.8158490713	0	0	chr23_+_25305647_25305674|90.8158490713|0	0	IN
chr9_-_2911148_2911176	ENSDART00000183452.1	0	chr9:2909648-2911262	0	28	CATTTCTGGATGGAGCAGATCTTTGAAG	1	76.484159195	0	0	chr9_-_2911148_2911176|76.484159195|0	0	IN
chr10_-_17740899_17740926	ENSDART00000141065.3	0	chr10:17740790-17741763	0	27	ATGAGTATGCAGCTGCTCACGTGAAAG	1	84.1757598677	0	0	chr10_-_17740899_17740926|84.1757598677|0	0	IN
chr16_-_43007829_43007855	ENSDART00000017966.8	0	chr16:43006357-43009934	0	26	GTGGCCATGTGGAGCTGGATGAGAAG	1	86.3294619608	0	7.87592213669e-13	chr16_-_43007829_43007855|86.3294619608|0	2.37476704967321e-13	IN
chr1_+_111175_111200	ENSDART00000165402.1	0	chr1:110807+111530	0	25	GAGGACTTCTGGAAGAGGTACACAG	1	82.1406080481	0	6.16395823272e-13	chr1_+_111175_111200|82.1406080481|0	2.6878499426175e-13	IN
chr2_+_55950550_55950580	ENSDART00000157905.2	0	chr2:55948206+55956589	0	30	GACTGAACAAGTGAGCAAGACATCAGAGAG	1	79.2905254236	0	0	chr2_+_55950550_55950580|79.2905254236|0	0	IN
chr14_-_26512615_26512640	ENSDART00000105933.4	0	chr14:26512074-26512765	0	25	GCTGGGTCTCAAGTATCCAAAAATG	1	85.8858187524	0	5.87974113841e-13	chr14_-_26512615_26512640|85.8858187524|0	1.8052226380405e-13	IN
chr5_-_2446502_2446526	ENSDART00000122274.3	0	chr5:2436262-2451142	0	24	AGAAGAGGAGGGTGACGTTTGAAA	1	84.1933755429	0	5.27649035575e-11	chr5_-_2446502_2446526|84.1933755429|0	1.82479586996465e-11	IN
chr25_-_37334593_37334613	ENSDART00000073439.5	0	chr25:37334511-37334786	0	20	GATCCTGATGTGCGGCTCAG	1	84.6380775722	0	2.28283170145e-10	chr25_-_37334593_37334613|84.6380775722|0	7.5959238898804e-11	IN
chr9_+_41193398_41193419	ENSDART00000186270.1	0	chr9:41188584+41193579	0	21	AGACCTTCCACCGGGCAAAGT	1	74.5865374067	0	1.13004716695e-09	chr9_+_41193398_41193419|74.5865374067|0	1.05974062858394e-09	IN
chr11_-_34003855_34003864	ENSDART00000110608.4	0	chr11:34003761-34005200	0	9	CTTGCTGTG	1	88.2332834807	0	0.00542491737347	chr11_-_34003855_34003864|88.2332834807|0	0.00161990705829007	IN
chr3_-_32166505_32166532	ENSDART00000157366.3	0	chr3:32165059-32168928	0	27	AACAGCAGGATTATACAGAATATCAGG	1	73.3163655065	0	0	chr3_-_32166505_32166532|73.3163655065|0	0	IN
chr5_-_25720099_25720127	ENSDART00000014013.9	0	chr5:25720002-25721166	0	28	TTTTATAAAGGAGCTTCTCAAGAAGGAG	1	80.492197381	0	0	chr5_-_25720099_25720127|80.492197381|0	0	IN
chr9_+_34398726_34398753	ENSDART00000192973.1	0	chr9:34398219+34399081	0	27	ACTTCCTCGTAAAACAGACATGGAAAG	1	87.6662621095	0	0	chr9_+_34398726_34398753|87.6662621095|0	0	IN
chr2_+_43937409_43937439	ENSDART00000123673.3	0	chr2:43920576+43937990	0	30	AATGCATGTCAGATTCAGAAGACGAGGGGG	1	81.2204806136	0	0	chr2_+_43937409_43937439|81.2204806136|0	0	IN
chr10_-_27375411_27375441	ENSDART00000078920.4	0	chr10:27222098-27511178	0	30	TGTGACAGTGAGAGTGACCAAGAAGACAAG	1	87.7483305593	0	0	chr10_-_27375411_27375441|87.7483305593|0	0	IN
chr21_+_17543030_17543060	ENSDART00000163238.3	0	chr21:17542651+17545784,chr21:17542651+17546146	0	30	ACTCTGAATTGAGCTCGAGAAATAATAAAG	1	82.3093879469	0	0	chr21_+_17543030_17543060|82.3093879469|0	0	IN
chr25_+_35033941_35033965	ENSDART00000046218.9	0	chr25:35033848+35034057,chr25:35033848+35034054	0	24	TGTCTATTGGCGGACATGGTGTTG	1	81.6426926328	0	6.32383034826e-13	chr25_+_35033941_35033965|81.6426926328|0	2.94542168433054e-13	IN
chr2_+_16589973_16589988	ENSDART00000134135.3	0	chr2:16589773+16594414	0	15	GTCAACATCCAGGAG	1	80.7287134428	0	4.30456367717e-06	chr2_+_16589973_16589988|80.7287134428|0	2.27122393459123e-06	IN
chr11_+_2813403_2813429	ENSDART00000042972.7	0	chr11:2809880+2813740	0	26	TGAGTACAGCTCCAGCCCCAAAACAA	1	82.9943224122	0	8.50430836863e-13	chr11_+_2813403_2813429|82.9943224122|0	3.33733041202322e-13	IN
chr16_-_41511851_41511879	ENSDART00000127243.3	0	chr16:41507580-41511974	0	28	GACAAAGTGAACAAGGAGCCATGGAACA	1	72.4241433398	0	0	chr16_-_41511851_41511879|72.4241433398|0	0	IN
chr8_-_49751780_49751793	ENSDART00000189142.1	0	chr8:49749169-49752493,chr8:49749297-49752493	0	13	AATGATGGATATG	1	84.6485009944	0	4.73696669866e-05	chr8_-_49751780_49751793|84.6485009944|0	1.57485155700687e-05	IN
chr19_+_43569951_43569981	ENSDART00000151478.2	0	chr19:43569846+43571876	0	30	ATGGTGGATCTGCTGATAGTGGTGGCACAG	1	80.4864597284	0	0	chr19_+_43569951_43569981|80.4864597284|0	0	IN
chr23_+_4274694_4274720	ENSDART00000135473.2	0	chr23:4274554+4277348	0	26	GTTTTGCAGGTAAACAGTCATGACTG	1	84.2328292364	0	6.13731288013e-13	chr23_+_4274694_4274720|84.2328292364|0	2.11497486191092e-13	IN
chr19_+_42061024_42061052	ENSDART00000145356.4	0	chr19:42059773+42061144	0	28	CCACTCAAGCAACCCAAGGTTTACGAAG	1	85.6445138027	0	0	chr19_+_42061024_42061052|85.6445138027|0	0	IN
chr13_-_36581860_36581878	ENSDART00000143682.3	0	chr13:36572866-36582171,chr13:36579571-36582171	0	18	GCCATGGCAGACTTTTCG	1	85.6681158193	0	3.75148367926e-08	chr13_-_36581860_36581878|85.6681158193|0	1.16444947018124e-08	IN
chr13_-_28686809_28686837	ENSDART00000101582.5	0	chr13:28686680-28687630,chr13:28677748-28694536	0	28	AGCTGAGAAGGGTGTAGAGAACTATAAG	1	84.3430975773	0	0	chr13_-_28686809_28686837|84.3430975773|0	0	IN
chr5_+_15499222_15499242	ENSDART00000111646.5	0	chr5:15499088+15499329	0	20	ACCTCTTTCTACAACTTGAG	1	76.9911395344	0	1.97360350285e-10	chr5_+_15499222_15499242|76.9911395344|0	1.61350266481008e-10	IN
chr4_-_21978852_21978882	ENSDART00000142140.2	0	chr4:21975813-21979895	0	30	TCTGATTCAGAGGAGGGAAGTTGGTCACAG	1	79.7195684907	0	0	chr4_-_21978852_21978882|79.7195684907|0	0	IN
chr23_+_27058570_27058598	ENSDART00000054237.7	0	chr23:27057208+27058997	0	28	GAAGAGTCTCCGGATAGTGATGACGAAA	1	77.4140289017	0	0	chr23_+_27058570_27058598|77.4140289017|0	0	IN
chr7_+_32898391_32898420	ENSDART00000140775.3	0	chr7:32898194+32898607,chr7:32898347+32898607,chr7:32898177+32898607,chr7:32898204+32898607	0	29	GTTCCAACAGGTGTCTCAAGAACATTTTG	1	83.4456610556	0	0	chr7_+_32898391_32898420|83.4456610556|0	0	IN
chr9_+_23714427_23714457	ENSDART00000060905.5	0	chr9:23670911+23717515	0	30	GGGGACCTTATTTTGAAGCCATAGTTGGAG	1	82.8725783756	0	0	chr9_+_23714427_23714457|82.8725783756|0	0	IN
chr15_+_39165258_39165285	ENSDART00000129511.3	0	chr15:39162574+39173583	0	27	TTCAGTCGTTCACCTTCACCCCTGCAG	1	82.7929265164	0	0	chr15_+_39165258_39165285|82.7929265164|0	0	IN
chr7_+_59025856_59025875	ENSDART00000157873.2	0	chr7:59022355+59026264	0	19	GTCGGCCACTGTGCTATTG	1	87.7843220093	0	1.41371855333e-08	chr7_+_59025856_59025875|87.7843220093|0	4.18952095238012e-09	IN
chr8_+_20048571_20048596	ENSDART00000170792.2	0	chr8:20048440+20050753,chr8:20048440+20049703	0	25	GGATTCAGCTGTTGCAGATGCTCTT	1	78.6079582508	0	1.09601216991e-12	chr8_+_20048571_20048596|78.6079582508|0	7.61946061800245e-13	IN
chr23_-_28140565_28140595	ENSDART00000133039.2	0	chr23:28140498-28140715	0	30	AAACAGATGATATACCACCCCAACGTAAAA	1	91.6885437606	0	0	chr23_-_28140565_28140595|91.6885437606|0	0	IN
chr13_+_4563948_4563977	ENSDART00000144312.4	0	chr13:4544120+4573001	0	29	ATGACTCCTCAGCTAAAGAAGTTAGCAGG	1	84.6695539191	0	0	chr13_+_4563948_4563977|84.6695539191|0	0	IN
chr19_-_41851801_41851829	ENSDART00000087055.6	0	chr19:41851717-41851916	0	28	CTTCTAAATCCCAATTATATATATGATG	1	87.7277201609	0	0	chr19_-_41851801_41851829|87.7277201609|0	0	IN
chr6_+_57591594_57591620	ENSDART00000157330.2	0	chr6:57584013+57593477	0	26	CAACCTCGATACAGACAAACTATCAG	1	80.3039614277	0	2.09476880286e-12	chr6_+_57591594_57591620|80.3039614277|0	1.17150733558447e-12	IN
chr14_+_10954804_10954831	ENSDART00000106658.5	0	chr14:10954489+10955769	0	27	TTACTCTCAGCAATAATCTGGAGAGGG	1	85.2675998237	0	0	chr14_+_10954804_10954831|85.2675998237|0	0	IN
chr16_+_53004696_53004723	ENSDART00000011506.8	0	chr16:53000004+53004835	0	27	CTTGTAAACGTCGGGAAAATCCTGAGG	1	84.7608225544	0	0	chr16_+_53004696_53004723|84.7608225544|0	0	IN
chr21_-_33225577_33225607	ENSDART00000003983.10	0	chr21:33223209-33225705	0	30	ACGAAAGAGAAATTTGGCAAGGAGTGCAAG	1	82.5474800973	0	0	chr21_-_33225577_33225607|82.5474800973|0	0	IN
chr13_-_22857151_22857181	ENSDART00000138563.2	0	chr13:22857075-22857275	0	30	GAACCACATGAAAACATGGATATTTTGAAG	1	79.2744602574	0	0	chr13_-_22857151_22857181|79.2744602574|0	0	IN
chr5_-_20919911_20919939	ENSDART00000158030.3	0	chr5:20919806-20920021	0	28	GTGTTTTCATTAAAAGATCTTCAGATAA	1	85.9267056687	0	0	chr5_-_20919911_20919939|85.9267056687|0	0	IN
chr3_-_55232651_55232666	ENSDART00000082944.6	0	chr3:55232265-55233824	0	15	AGCTCAGGATGGGAG	1	75.7860142748	0	1.43423573706e-06	chr3_-_55232651_55232666|75.7860142748|0	1.27446026820799e-06	IN
chr8_+_20055381_20055406	ENSDART00000029175.8	0	chr8:20053642+20055493,chr8:20053642+20055511	0	25	GTGTCAGTAAAGAAGCAGCTCTCTC	1	72.8830121151	0	1.61826108069e-12	chr8_+_20055381_20055406|72.8830121151|0	1.58006940864652e-12	IN
chr10_+_4037499_4037523	ENSDART00000180624.1	0	chr10:4037359+4037731	0	24	GCTGTTAAAAATGTTGTGGGAATG	1	71.6103605048	0	1.22213350551e-12	chr10_+_4037499_4037523|71.6103605048|0	1.20947696302665e-12	IN
chr6_-_53197351_53197372	ENSDART00000160955.3	0	chr6:53197234-53204704	0	21	AAATGGTACCCATCACGACAG	1	78.211978636	0	1.69279701367e-09	chr6_-_53197351_53197372|78.211978636|0	1.23070575952511e-09	IN
chr15_-_31061564_31061594	ENSDART00000060157.4	0	chr15:31061476-31061694	0	30	GGTTTCATTCCTCCCCAAGCAGGCTATGCG	1	84.9763113225	0	0	chr15_-_31061564_31061594|84.9763113225|0	0	IN
chr1_-_53404027_53404056	ENSDART00000172322.2	0	chr1:53403940-53406726	0	29	AGTATTCTCTGAAATCCTCCAAAAGCAAG	1	84.2293806273	0	0	chr1_-_53404027_53404056|84.2293806273|0	0	IN
chr15_-_20509787_20509809	ENSDART00000048423.8	0	chr15:20500219-20524252	0	22	ATTCCAGATGAGTTTGATAATG	1	91.1579264139	0	1.36463995659e-09	chr15_-_20509787_20509809|91.1579264139|0	4.92894947079492e-10	IN
chr24_+_24841362_24841385	ENSDART00000080969.4	0	chr24:24840552+24841464	0	23	AATGCTAAACCCCTTCTGCAAAA	1	77.6918143999	0	1.2576606423e-11	chr24_+_24841362_24841385|77.6918143999|0	9.65050261925171e-12	IN
chr8_+_23206371_23206395	ENSDART00000186842.1	0	chr8:23202768+23210235,chr8:23202768+23206900	0	24	GGCTCTGCCATACTCTGATTCTGG	1	78.0224188332	0	1.45803369378e-11	chr8_+_23206371_23206395|78.0224188332|0	1.08179021296451e-11	IN
chr22_-_24791302_24791323	ENSDART00000136837.2	0	chr22:24791214-24791451	0	21	CGAGTCAACAGATGAACCTTG	1	84.7757530056	0	4.8203219194e-11	chr22_-_24791302_24791323|84.7757530056|0	1.58646429326836e-11	IN
chr5_+_69654375_69654405	ENSDART00000097244.5	0	chr5:69654302+69655873	0	30	ACATTAATCGAATCTCAAAGGACGTGCAAG	1	74.3709181879	0	0	chr5_+_69654375_69654405|74.3709181879|0	0	IN
chr14_-_38870676_38870703	ENSDART00000047050.8	0	chr14:38869788-38872393	0	27	GTCAATGTTGGATGTGTTCCTAAAAAG	1	86.8503542366	0	0	chr14_-_38870676_38870703|86.8503542366|0	0	IN
chr17_-_14701147_14701173	ENSDART00000154281.2	0	chr17:14697651-14701452,chr17:14700933-14701452	0	26	GCTGCACATTTATGGCGTTTGTCAGT	1	77.9463395938	0	1.08579811808e-13	chr17_-_14701147_14701173|77.9463395938|0	8.11573031000989e-14	IN
chr13_+_10830865_10830893	ENSDART00000126427.4	0	chr13:10827798+10830978	0	28	GTTTCAGAACGTGGAGAACATGGCGAAG	1	80.1958258436	0	0	chr13_+_10830865_10830893|80.1958258436|0	0	IN
chr6_-_23900754_23900780	ENSDART00000160547.2	0	chr6:23900592-23901134	0	26	GTGGTGACTTTTCTGCTGAGGCACTG	1	85.1510983902	0	1.13686837722e-13	chr6_-_23900754_23900780|85.1510983902|0	3.64153152077051e-14	IN
chr5_+_23086638_23086665	ENSDART00000159562.2	0	chr5:23083703+23086769	0	27	TCCTGCTGAGCAGTGCAACACAGAGAG	1	84.1162588843	0	0	chr5_+_23086638_23086665|84.1162588843|0	0	IN
chr5_-_26832564_26832581	ENSDART00000192932.1	0	chr5:26832474-26834243,chr5:26832474-26832711,chr5:26824308-26834243	0	17	GGAAAGCTGTCATAAAG	1	76.1140001062	0	1.25728546463e-08	chr5_-_26832564_26832581|76.1140001062|0	1.09558867533721e-08	IN
chr18_+_7640057_7640087	ENSDART00000092416.6	0	chr18:7639969+7643224	0	30	GCTTATGGAGCGATTCCTCATGGATGGATA	1	74.3385784362	0	0	chr18_+_7640057_7640087|74.3385784362|0	0	IN
chr19_+_33065777_33065805	ENSDART00000179326.2	0	chr19:33065686+33066705	0	28	GCCGGTTTGCTCACAGTGCTGCAAGAAG	1	78.1306319023	0	0	chr19_+_33065777_33065805|78.1306319023|0	0	IN
chr6_+_41710027_41710055	ENSDART00000165424.2	0	chr6:41702482+41715287,chr6:41702482+41715863	0	28	GAGAAAGAGCTGAATGTGGAACTACAAG	1	82.7055863639	0	0	chr6_+_41710027_41710055|82.7055863639|0	0	IN
chr9_-_47440880_47440910	ENSDART00000134480.3	0	chr9:47436427-47443943	0	30	GTGGAACAAACCAGAGGGTGGCACTGCCAA	1	81.1443032004	0	0	chr9_-_47440880_47440910|81.1443032004|0	0	IN
chr12_+_15523957_15523982	ENSDART00000189865.1	0	chr12:15522426+15524081	0	25	GATGAAGAAAATGGAAATGGCAAAG	1	88.7210250733	0	1.44417811043e-12	chr12_+_15523957_15523982|88.7210250733|0	4.37760938609699e-13	IN
chr17_-_31008987_31009016	ENSDART00000193865.1	0	chr17:31005976-31009119,chr17:30997883-31009119	0	29	CAAGCAGAGAGAGCCTGTTTTCAGTGCAG	1	82.6182548593	0	0	chr17_-_31008987_31009016|82.6182548593|0	0	IN
chr6_-_33696668_33696689	ENSDART00000115409.4	0	chr6:33694275-33697284	0	21	CCATGGACACAGGGCTGACAG	1	80.278818127	0	6.78483047523e-10	chr6_-_33696668_33696689|80.278818127|0	3.80736109306667e-10	IN
chr15_-_47937494_47937523	ENSDART00000116506.4	0	chr15:47937410-47946576	0	29	TGCGATGCCTCCCTCTGCCGGATGAGAAG	1	82.0762038043	0	0	chr15_-_47937494_47937523|82.0762038043|0	0	IN
chr21_+_19858076_19858090	ENSDART00000157188.3	0	chr21:19857644+19858185,chr21:19857661+19858185	0	14	ACCAGACAAATGAG	1	86.4164574349	0	1.88499511788e-06	chr21_+_19858076_19858090|86.4164574349|0	5.66839130078378e-07	IN
chr21_+_19598947_19598973	ENSDART00000181321.1	0	chr21:19597338+19599310,chr21:19597338+19599588	0	26	ATAAGAGTTCAGTCAGGAGCCCTCAG	1	87.8408838296	0	4.31210622764e-13	chr21_+_19598947_19598973|87.8408838296|0	1.27897692436818e-13	IN
chr1_+_26074421_26074451	ENSDART00000059264.6	0	chr1:26072618+26085716	0	30	GTCATCACACAATGAGCTGGAAAAACACAG	1	87.0926056329	0	0	chr1_+_26074421_26074451|87.0926056329|0	0	IN
chr11_-_36803608_36803635	ENSDART00000168528.3	0	chr11:36801907-36805918	0	27	AAGGCGCTACTATGAGACATATATTAG	1	77.5537782218	0	0	chr11_-_36803608_36803635|77.5537782218|0	0	IN
chr12_+_47713_47741	ENSDART00000114732.4	0	chr12:47624+47845	0	28	GACCAGCAGCTCACACACATCCCTGTAG	1	82.697771919	0	0	chr12_+_47713_47741|82.697771919|0	0	IN
chr21_+_25061963_25061987	ENSDART00000065132.5	0	chr21:25059960+25062083	0	24	TTTCAAATACAAATACAGAAGCAG	1	88.200456018	0	7.44293515709e-12	chr21_+_25061963_25061987|88.200456018|0	2.2207791161577e-12	IN
chr3_+_32700538_32700563	ENSDART00000055340.7	0	chr3:32698566+32700666	0	25	ATTATGGCCAAACCTCAAGCCATGG	1	84.9540255802	0	1.8394175072e-12	chr3_+_32700538_32700563|84.9540255802|0	5.97299987248334e-13	IN
chr18_+_3630221_3630249	ENSDART00000178789.2	0	chr18:3627730+3630337,chr18:3623597+3630337	0	28	CAAGGTGAAGATTATGCCTCGCCCACTG	1	71.9791916599	0	0	chr18_+_3630221_3630249|71.9791916599|0	0	IN
chr4_-_21351899_21351928	ENSDART00000139962.2	0	chr4:21342022-21369391	0	29	GACAATTCAAGATCCAGAAGTCATAAGAG	1	91.3419184463	0	0	chr4_-_21351899_21351928|91.3419184463|0	0	IN
chr3_+_36885008_36885037	ENSDART00000039170.8	0	chr3:36884925+36886373	0	29	ATTATGGGCAAAGATACAGCTGAAGAAAG	1	85.9109573377	0	0	chr3_+_36885008_36885037|85.9109573377|0	0	IN
chr2_-_58899694_58899722	ENSDART00000183362.1	0	chr2:58899606-58899818,chr2:58888034-58902262,chr2:58899606-58899820	0	28	AGCGCTCTTCCTGCTCAGCAAAGGCATG	1	79.1383848883	0	0	chr2_-_58899694_58899722|79.1383848883|0	0	IN
chr1_+_12352640_12352669	ENSDART00000144920.3	0	chr1:12348506+12354936	0	29	GTGGAGCAATGAATGGAGATCTGCATGGG	1	85.3095313042	0	0	chr1_+_12352640_12352669|85.3095313042|0	0	IN
chr18_-_40772216_40772244	ENSDART00000133797.2	0	chr18:40772124-40773361	0	28	GATGATTCCGACACTCAAGGTCCAGGCG	1	80.311293077	0	0	chr18_-_40772216_40772244|80.311293077|0	0	IN
chr7_+_39447135_39447147	ENSDART00000143999.3	0	chr7:39446384+39451836,chr7:39446384+39452008,chr7:39446266+39447952,chr7:39446384+39450966,chr7:39446384+39447952,chr7:39446266+39451836	0	12	AGTACGATGAAG	1	74.055703135	0	9.25021108089e-05	chr7_+_39447135_39447147|74.055703135|0	8.81749998568049e-05	IN
chr21_-_32097151_32097178	ENSDART00000185015.1	0	chr21:32097064-32097288	0	27	GGATATCATGGACTGCCTGGATCCAAG	1	74.9765146983	0	0	chr21_-_32097151_32097178|74.9765146983|0	0	IN
chr8_+_34732113_34732140	ENSDART00000066050.6	0	chr8:34732027+34732306	0	27	ACATCGTACATTGACAAAGGAGAAAAG	1	87.0349368956	0	0	chr8_+_34732113_34732140|87.0349368956|0	0	IN
chr21_-_18033281_18033303	ENSDART00000176716.2	0	chr21:18033016-18033542,chr21:18033016-18033677	0	22	GAGCCGGGGCTTCCTCAATCAG	1	82.2029834436	0	2.84217094304e-11	chr21_-_18033281_18033303|82.2029834436|0	1.22961640869335e-11	IN
chr14_-_33916178_33916204	ENSDART00000112438.6	0	chr14:33916095-33916300	0	26	ATCATATATGATGAAAAAGTAATCTG	1	81.9256510625	0	3.88578058619e-14	chr14_-_33916178_33916204|81.9256510625|0	1.7430501486615e-14	IN
chr16_+_42679311_42679336	ENSDART00000023452.10	0	chr16:42678972+42680986	0	25	GTCCCATCTTTTGGCGAAGGGAGTG	1	86.4802956568	0	1.7630341631e-12	chr16_+_42679311_42679336|86.4802956568|0	5.2913229353635e-13	IN
chr9_-_42673499_42673516	ENSDART00000144744.2	0	chr9:42673379-42673631	0	17	GAGGCAGAATCGCCAAG	1	88.1784569605	0	1.344596956e-08	chr9_-_42673499_42673516|88.1784569605|0	4.01000388450257e-09	IN
chr16_-_25649485_25649512	ENSDART00000031304.9	0	chr16:25647854-25649821	0	27	ATAACAGGCTTAATGATGGACATGCAG	1	87.1229430931	0	0	chr16_-_25649485_25649512|87.1229430931|0	0	IN
chr9_-_52845126_52845156	ENSDART00000166407.2	0	chr9:52844827-52847828	0	30	ATCTGACACTTCAGCCTTAGACAAGCACAG	1	89.0883199222	0	0	chr9_-_52845126_52845156|89.0883199222|0	0	IN
chr7_+_39446373_39446384	ENSDART00000143999.3	0	chr7:39446266+39447952,chr7:39446266+39451836,chr7:39446266+39447135	0	11	TGGAGTCGAGG	1	78.3955839892	0	0.000203588569682	chr7_+_39446373_39446384|78.3955839892|0	0.000145030430334869	IN
chr5_+_59542146_59542175	ENSDART00000148727.3	0	chr5:59538979+59542240	0	29	GCCTTTTCAAGGGCTTATTCCCAAGCCAG	1	88.3041864935	0	0	chr5_+_59542146_59542175|88.3041864935|0	0	IN
chr23_+_2753037_2753062	ENSDART00000146475.2	0	chr23:2752796+2757800	0	25	GTGGAGTCCGGCTCTGTGGAGTACA	1	79.4986481173	0	4.41868763801e-12	chr23_+_2753037_2753062|79.4986481173|0	2.75157674423099e-12	IN
chr23_+_28652340_28652355	ENSDART00000020296.7	0	chr23:28649029+28656435	0	15	ACAAAATAAGAGACT	1	70.7579196657	0	6.87965619695e-06	chr23_+_28652340_28652355|70.7579196657|0	6.84040411280673e-06	IN
chr11_-_34052955_34052982	ENSDART00000110608.4	0	chr11:34052864-34053129	0	27	GGAGAGAGAGGTCATAAAGGCTTCAAG	1	84.9967741572	0	0	chr11_-_34052955_34052982|84.9967741572|0	0	IN
chr20_+_50169773_50169799	ENSDART00000031139.9	0	chr20:50165650+50169887	0	26	TTCATCTACGACGAAAAGATTGTGTG	1	72.5423266259	0	9.3414165292e-13	chr20_+_50169773_50169799|72.5423266259|0	9.16378084525604e-13	IN
chr6_-_55452148_55452163	ENSDART00000157129.3	0	chr6:55452049-55453741	0	15	AGAATGGGAAAATCT	1	75.5611365383	0	1.55810145419e-06	chr6_-_55452148_55452163|75.5611365383|0	1.40142780302721e-06	IN
chr9_+_4686879_4686902	ENSDART00000081326.5	0	chr9:4686794+4687158	0	23	CTCCGGCTGCTCCTGGAACAACC	1	79.7580744085	0	4.78905803902e-12	chr9_+_4686879_4686902|79.7580744085|0	2.88247203883429e-12	IN
chr16_-_21883281_21883310	ENSDART00000162282.2	0	chr16:21883191-21883430	0	29	GTAATCTAAGACGGGCTGCCAACACTGAT	1	82.3182638728	0	0	chr16_-_21883281_21883310|82.3182638728|0	0	IN
chr1_-_33375718_33375748	ENSDART00000181515.1	0	chr1:33375495-33375881,chr1:33375100-33375881	0	30	GATTTGATTTATCAGATGCTTTTGAATCAG	1	85.310430639	0	0	chr1_-_33375718_33375748|85.310430639|0	0	IN
chr3_+_32638455_32638485	ENSDART00000129339.4	0	chr3:32638014+32638569	0	30	GGAGGAGTCAGTGAACAGTGACACTGAGAG	1	86.8381004283	0	0	chr3_+_32638455_32638485|86.8381004283|0	0	IN
chr21_-_28192925_28192946	ENSDART00000141629.3	0	chr21:28146233-28234643,chr21:28171621-28234643	0	21	TTCTCCAACAAGTTTTGGGAG	1	80.1750316494	0	1.43238593209e-08	chr21_-_28192925_28192946|80.1750316494|0	8.15212841676072e-09	IN
chr7_+_17876874_17876904	ENSDART00000080834.6	0	chr7:17873418+17879274	0	30	GTTCTCAGGGGTCTAGACGAGGAACTCAAA	1	87.7719175533	0	0	chr7_+_17876874_17876904|87.7719175533|0	0	IN
chr2_+_30955848_30955871	ENSDART00000137012.4	0	chr2:30955579+30956180	0	23	GGCGGCGGCCATAGCAGAGAGAA	1	82.6148821125	0	8.15703060653e-12	chr2_+_30955848_30955871|82.6148821125|0	3.35032002141133e-12	IN
chr10_+_26538372_26538396	ENSDART00000134276.4	0	chr10:26536256+26540361	0	24	TCTCTGAGCCAATTTTACAGTCAG	1	67.6982396249	0	1.44844136685e-11	chr10_+_26538372_26538396|67.6982396249|0	1.44769751742047e-11	IN
chr1_-_53276279_53276299	ENSDART00000014232.8	0	chr1:53276192-53277003	0	20	GAATGTGACAAGTGTCAAAG	1	85.7398437866	0	7.15772330295e-10	chr1_-_53276279_53276299|85.7398437866|0	2.21343277040376e-10	IN
chr3_-_19492485_19492506	ENSDART00000162248.2	0	chr3:19492390-19495726	0	21	GCTGTCTGGGTCAGTCAGATG	1	80.729100134	0	7.52834239393e-10	chr3_-_19492485_19492506|80.729100134|0	3.97198052226599e-10	IN
chr6_+_53364857_53364883	ENSDART00000167079.2	0	chr6:53362140+53364951,chr6:53362146+53364980	0	26	CTTCTATACATCAGGAAAAAGAAAAG	1	84.4089777749	0	6.16173778667e-13	chr6_+_53364857_53364883|84.4089777749|0	2.09054995536917e-13	IN
chr5_+_1404056_1404068	ENSDART00000147972.3	0	chr5:1403937+1405923	0	12	GAGAAGGAGAAG	1	72.9095097081	0	0.000117414232121	chr5_+_1404056_1404068|72.9095097081|0	0.000114600725512948	IN
chr14_+_36885946_36885976	ENSDART00000032547.8	0	chr14:36885680+36886068	0	30	TGCTAAGCAGCTCATGTGTTGATGCTCAAG	1	80.7981617922	0	0	chr14_+_36885946_36885976|80.7981617922|0	0	IN
chr12_-_26036036_26036059	ENSDART00000186779.1	0	chr12:26027912-26040368,chr12:26025867-26040437,chr12:26033463-26042215	0	23	GTCATTGCCAACACAGCTGCCAC	1	71.461960689	0	9.77422587312e-11	chr12_-_26036036_26036059|71.461960689|0	9.6828323137288e-11	IN
chr3_-_40527871_40527895	ENSDART00000134020.3	0	chr3:40527583-40529692	0	24	GCCAACAGGGAAAAGATGACACAG	1	66.9399864728	0	7.39319716558e-12	chr3_-_40527871_40527895|66.9399864728|0	7.39119876413952e-12	IN
chr16_-_24608164_24608188	ENSDART00000154319.3	0	chr16:24607772-24611040,chr16:24607772-24610790,chr16:24605968-24611040	0	24	CCTCCAAAATGGATGAGATTCATG	1	77.4955970114	0	1.06226138996e-11	chr16_-_24608164_24608188|77.4955970114|0	8.30624458103557e-12	IN
chr3_-_37340136_37340163	ENSDART00000148107.4	0	chr3:37320349-37350484,chr3:37320349-37357685	0	27	CAACAGCCAAACTACTGGAGCTTTAAG	1	81.9167127596	0	0	chr3_-_37340136_37340163|81.9167127596|0	0	IN
chr9_+_41966294_41966321	ENSDART00000097295.6	0	chr9:41965960+41967076	0	27	GGGCCACCTGGTGTCCCAGGGCCACAG	1	89.1901480939	0	0	chr9_+_41966294_41966321|89.1901480939|0	0	IN
chr12_+_13245584_13245602	ENSDART00000186984.1	0	chr12:13244682+13245726	0	18	AGCTGCCCGCTGAGGAGG	1	73.6338752108	0	1.48720572524e-08	chr12_+_13245584_13245602|73.6338752108|0	1.43236815741687e-08	IN
chr4_+_9489682_9489711	ENSDART00000030738.8	0	chr4:9487034+9490309	0	29	GTCGGGGGAGACTTTCTCCACTCTGAATG	1	83.3111210126	0	0	chr4_+_9489682_9489711|83.3111210126|0	0	IN
chr3_+_18646720_18646750	ENSDART00000180967.1	0	chr3:18641180+18650004	0	30	ATGTGTGATCCTCTGCTGTGAGGTGCGCAG	1	83.4654077209	0	0	chr3_+_18646720_18646750|83.4654077209|0	0	IN
chr24_-_40723601_40723629	ENSDART00000168100.2	0	chr24:40723513-40723770	0	28	ACAGAGAAAATCAGTCTATTCTTATCAC	1	82.5379431676	0	0	chr24_-_40723601_40723629|82.5379431676|0	0	IN
chr22_-_12667944_12667971	ENSDART00000129768.4	0	chr22:12661052-12693657,chr22:12661052-12680679	0	27	GGATCATCAGCAAGACAATGAATGAAG	1	84.3022963125	0	0	chr22_-_12667944_12667971|84.3022963125|0	0	IN
chr8_-_16643578_16643608	ENSDART00000100727.6	0	chr8:16643483-16645581	0	30	AAAATCGAGAACCTGAAGGACACCACTTGT	1	73.0131261962	0	0	chr8_-_16643578_16643608|73.0131261962|0	0	IN
chr18_+_35129716_35129744	ENSDART00000151579.3	0	chr18:35128780+35130425	0	28	GAATCTGCCATCATGACAGGGGGAAGCA	1	85.7753884117	0	0	chr18_+_35129716_35129744|85.7753884117|0	0	IN
chr17_-_17278873_17278900	ENSDART00000156928.2	0	chr17:17273406-17283121	0	27	ACTGTATCAGGATAAACTGTAACTCCA	1	73.1832396958	0	0	chr17_-_17278873_17278900|73.1832396958|0	0	IN
chr7_-_57927427_57927449	ENSDART00000147287.3	0	chr7:57920453-57927880,chr7:57923315-57927880,chr7:57917963-57928352	0	22	ACAAGCCGAACACTTGGGAAAT	1	86.3088642152	0	2.58012278209e-10	chr7_-_57927427_57927449|86.3088642152|0	7.78627162745238e-11	IN
chr13_+_27201204_27201230	ENSDART00000146227.2	0	chr13:27200416+27201327	0	26	TTCATCTATGATGAGAAGGTGACATG	1	82.6496613656	0	1.95621296939e-13	chr13_+_27201204_27201230|82.6496613656|0	8.00470800754738e-14	IN
chr11_+_44514879_44514891	ENSDART00000172998.2	0	chr11:44514489+44514994	0	12	GTGATGATGACG	1	82.3045175884	0	2.91462404548e-05	chr11_+_44514879_44514891|82.3045175884|0	1.24464744456487e-05	IN
chr10_+_577921_577951	ENSDART00000110384.4	0	chr10:577837+579942	0	30	ATCTGTCTGGCCTCACACTGTCAGGCTCTG	1	82.2662117464	0	0	chr10_+_577921_577951|82.2662117464|0	0	IN
chr6_-_40754906_40754934	ENSDART00000026257.8	0	chr6:40754821-40755048,chr6:40743369-40763272	0	28	ATCGTGAAAATCAGTCTATCCTGATTAC	1	81.104071863	0	0	chr6_-_40754906_40754934|81.104071863|0	0	IN
chr16_+_51182856_51182886	ENSDART00000169022.2	0	chr16:51182345+51182995	0	30	CCAACAAGACGCTCCGCGAGGTTGTCTGCT	1	80.113954926	0	0	chr16_+_51182856_51182886|80.113954926|0	0	IN
chr1_-_351580_351605	ENSDART00000098627.5	0	chr1:351161-352301	0	25	GAATATTTCTACCCCAGGTATGTTG	1	81.458145533	0	9.86766224287e-13	chr1_-_351580_351605|81.458145533|0	4.71178651650916e-13	IN
chr25_-_19039399_19039414	ENSDART00000184780.1	0	chr25:19037928-19039751	0	15	CCAAACGACACAGAT	1	81.6536140873	0	1.68010451396e-06	chr25_-_19039399_19039414|81.6536140873|0	7.81405415928305e-07	IN
chr25_+_5829499_5829524	ENSDART00000161035.2	0	chr25:5822247+5835377	0	25	GTCCTGCAGAGGTGGCCAAAGATGT	1	82.984453827	0	1.16360254765e-11	chr25_+_5829499_5829524|82.984453827|0	4.57112125928916e-12	IN
chr19_-_3097057_3097087	ENSDART00000122816.4	0	chr19:3096879-3100421	0	30	GTGACCCCTCAGGCGTTCATCTCGACCTCA	1	72.9848555249	0	0	chr19_-_3097057_3097087|72.9848555249|0	0	IN
chr5_-_32272975_32273003	ENSDART00000122889.3	0	chr5:32272871-32273099	0	28	ACAGAGAGAACCAGTCTGTCCTGATTAC	1	78.8202153837	0	0	chr5_-_32272975_32273003|78.8202153837|0	0	IN
chr24_+_39650497_39650527	ENSDART00000078313.6	0	chr24:39649459+39651494	0	30	GACAAGATCACGCAGTCGAGATCGCAAGAG	1	83.37302758	0	0	chr24_+_39650497_39650527|83.37302758|0	0	IN
chr14_-_34673941_34673971	ENSDART00000141157.5	0	chr14:34672624-34676763,chr14:34672624-34681324	0	30	TCCTTGGGCACACTCTCCCCTTATTCTCAG	1	79.5537322458	0	0	chr14_-_34673941_34673971|79.5537322458|0	0	IN
chr21_+_4516237_4516259	ENSDART00000140432.4	0	chr21:4516149+4518093	0	22	CAACCCGGGATTGGTGGAGAAG	1	76.8350717862	0	1.09025677375e-10	chr21_+_4516237_4516259|76.8350717862|0	9.02640184818893e-11	IN
chr23_-_18646216_18646244	ENSDART00000138792.2	0	chr23:18645868-18649632	0	28	CTGAGGCCATTGATAGCGACCCCTCCAG	1	83.0836876419	0	0	chr23_-_18646216_18646244|83.0836876419|0	0	IN
chr23_+_3736035_3736061	ENSDART00000143323.3	0	chr23:3735169+3740309	0	26	GTGATGTACATAAGGAGGAAACGCAG	1	88.2027450351	0	1.13464793117e-12	chr23_+_3736035_3736061|88.2027450351|0	3.38618022510673e-13	IN
chr8_-_11194586_11194600	ENSDART00000174039.2	0	chr8:11193296-11194723	0	14	CCAAGACAAAACAG	1	85.558939677	0	5.24892026466e-06	chr8_-_11194586_11194600|85.558939677|0	1.63902287675377e-06	IN
chr19_+_4154165_4154192	ENSDART00000172524.2	0	chr19:4151328+4155994	0	27	GCGCTCAAGAAGTTCTCATTGATCCAG	1	81.3415675225	0	0	chr19_+_4154165_4154192|81.3415675225|0	0	IN
chr24_-_30860931_30860959	ENSDART00000168540.2	0	chr24:30857947-30862052	0	28	CATTGGTGACGTCGCAGTTGGTGTAAAG	1	82.9598177945	0	0	chr24_-_30860931_30860959|82.9598177945|0	0	IN
chr9_+_17319297_17319327	ENSDART00000075926.6	0	chr9:17317576+17319410	0	30	ACCAGCTTCACCTGTAAAGACCACCACAAG	1	78.7390816452	0	0	chr9_+_17319297_17319327|78.7390816452|0	0	IN
chr17_-_6059279_6059306	ENSDART00000058890.5	0	chr17:6047388-6059399	0	27	GATTTGGTGACATTTTTGGATAAGATG	1	80.0387917606	0	0	chr17_-_6059279_6059306|80.0387917606|0	0	IN
chr16_-_8307425_8307445	ENSDART00000028108.8	0	chr16:8305367-8310757	0	20	GACTTGTCACTGATTATAGA	1	85.922489598	0	4.88034856971e-09	chr16_-_8307425_8307445|85.922489598|0	1.4958633220985e-09	IN
chr17_-_24333935_24333964	ENSDART00000155020.3	0	chr17:24331105-24334629	0	29	AAATCAACCTTGTTGACCAGAACACCCAG	1	77.8512606231	0	0	chr17_-_24333935_24333964|77.8512606231|0	0	IN
chr2_-_31832347_31832376	ENSDART00000109460.3	0	chr2:31831112-31832693	0	29	GCAGACTGAAGTTACGAACAACAACAAAG	1	81.4904504097	0	0	chr2_-_31832347_31832376|81.4904504097|0	0	IN
chr12_+_38683336_38683363	ENSDART00000193668.1	0	chr12:38680717+38687323	0	27	CTTTACTCTCAGCCATATAAAAACCGC	1	79.1501610611	0	0	chr12_+_38683336_38683363|79.1501610611|0	0	IN
chr12_+_18699736_18699766	ENSDART00000143979.2	0	chr12:18698602+18699850	0	30	AAAAAAACATCTGACTACTACAGAAGAATT	1	77.5602967085	0	0	chr12_+_18699736_18699766|77.5602967085|0	0	IN
chr2_-_6166959_6166986	ENSDART00000156167.2	0	chr2:6163216-6167075	0	27	GCGGTGCTTGTTAAAGACATCCATAAA	1	82.0693594835	0	0	chr2_-_6166959_6166986|82.0693594835|0	0	IN
chr22_-_24857817_24857838	ENSDART00000138378.3	0	chr22:24857714-24857991	0	21	CGAGTCAACAGATGAACCTTG	1	85.0936047314	0	5.72981662117e-11	chr22_-_24857817_24857838|85.0936047314|0	1.84227078037225e-11	IN
chr7_-_8729194_8729224	ENSDART00000102567.5	0	chr7:8728848-8731687	0	30	GTTGCATCTGAGGATGAAAATGCATGGAAG	1	83.1612000146	0	0	chr7_-_8729194_8729224|83.1612000146|0	0	IN
chr24_-_6549068_6549092	ENSDART00000167391.2	0	chr24:6548192-6553709	0	24	TTCTCCAGGGATATCACTGCTCTG	1	78.1208846069	0	1.95008453829e-11	chr24_-_6549068_6549092|78.1208846069|0	1.43179912370783e-11	IN
chr21_+_19865455_19865484	ENSDART00000065674.7	0	chr21:19865373+19865602	0	29	CGACGAGGTCTATGATGACATTGGAGATG	1	77.5124529809	0	0	chr21_+_19865455_19865484|77.5124529809|0	0	IN
chr23_+_4278688_4278715	ENSDART00000135473.2	0	chr23:4277723+4280183	0	27	GTGTTAAGATGACCGACAAATCCACAG	1	80.5277714682	0	0	chr23_+_4278688_4278715|80.5277714682|0	0	IN
chr7_-_29581561_29581591	ENSDART00000173723.2	0	chr7:29558906-29625226	0	30	ATGTGTCCTCTGGAAAGAAAACACACACTT	1	81.5633921928	0	0	chr7_-_29581561_29581591|81.5633921928|0	0	IN
chr15_-_16106212_16106240	ENSDART00000128624.3	0	chr15:16105480-16106422	0	28	ATGGAGAACATTCTTCTGACTGATAAAG	1	79.0955728534	0	0	chr15_-_16106212_16106240|79.0955728534|0	0	IN
chr5_-_32879386_32879416	ENSDART00000085769.3	0	chr5:32879309-32879527	0	30	AACAAATTTATGGACTATGAGAAAAGAAAG	1	79.3599140257	0	0	chr5_-_32879386_32879416|79.3599140257|0	0	IN
chr12_-_31342720_31342741	ENSDART00000186075.1	0	chr12:31333575-31354195	0	21	TTGATAAAGTTGCGTGAAGAG	1	79.0319857575	0	4.68276084575e-09	chr12_-_31342720_31342741|79.0319857575|0	3.0938527295632e-09	IN
chrUn_KN150131v1_+_2081_2107	ENSDART00000171509.2	0	chrUn_KN150131v1:1981+3010	0	26	GGGATTTCGCTTATGACTTGTATGAG	1	79.9686168767	0	2.2182256032e-13	chrUn_KN150131v1_+_2081_2107|79.9686168767|0	1.29785071578681e-13	IN
chr22_+_21259339_21259357	ENSDART00000134893.3	0	chr22:21256027+21259924,chr22:21257581+21260001	0	18	CTTGAAGCATACATTGTG	1	86.3495399764	0	3.37749946899e-08	chr22_+_21259339_21259357|86.3495399764|0	1.01785204709159e-08	IN
chr14_+_45314847_45314874	ENSDART00000034606.6	0	chr14:45314774+45314954	0	27	CTCTGGGAGGCTCAGAAGGTCAAGCAG	1	85.3446353144	0	0	chr14_+_45314847_45314874|85.3446353144|0	0	IN
chr12_-_3131258_3131285	ENSDART00000015092.9	0	chr12:3130848-3131435	0	27	GGTCCTGCTGGCCCAAGAGGAGACCCA	1	80.3336066177	0	0	chr12_-_3131258_3131285|80.3336066177|0	0	IN
chr3_-_39244136_39244152	ENSDART00000102678.5	0	chr3:39244035-39245302	0	16	GCTCCCAAGACTGCAG	1	80.6326307306	0	2.90339770559e-07	chr3_-_39244136_39244152|80.6326307306|0	1.55227316001039e-07	IN
chr16_+_36698414_36698441	ENSDART00000156780.3	0	chr16:36698334+36699309	0	27	GGTGGCAGAGGTTACAGAGGTGAAAAC	1	84.1334474907	0	0	chr16_+_36698414_36698441|84.1334474907|0	0	IN
chr13_+_28409699_28409727	ENSDART00000135210.3	0	chr13:28409614+28410075,chr13:28409614+28409938	0	28	GTTCTGTAATTTTGGTTATAAGTACAAG	1	82.5285867134	0	0	chr13_+_28409699_28409727|82.5285867134|0	0	IN
chr4_-_28079418_28079444	ENSDART00000134605.3	0	chr4:28079091-28084889	0	26	ATTAACCGAAAATATGCGACGGCTTA	1	81.8043266101	0	1.28075328121e-12	chr4_-_28079418_28079444|81.8043266101|0	5.83755266347907e-13	IN
chr8_+_18631556_18631579	ENSDART00000089141.5	0	chr8:18631272+18633115	0	23	GCGGCCAAAGACATAAAGGATAG	1	76.4714830777	0	2.58069121628e-11	chr8_+_18631556_18631579|76.4714830777|0	2.19561036018945e-11	IN
chr9_-_38036965_38036984	ENSDART00000133998.3	0	chr9:38036482-38039679	0	19	ATATTGCATTGTGCCGTGG	1	84.8699335855	0	1.15469446227e-08	chr9_-_38036965_38036984|84.8699335855|0	3.77307707299934e-09	IN
chr9_-_30138909_30138936	ENSDART00000089543.6	0	chr9:30138808-30142769	0	27	CTGATCCTCGTGTAAGCGAGAAAACCA	1	81.2896201633	0	0	chr9_-_30138909_30138936|81.2896201633|0	0	IN
chr12_+_3089029_3089056	ENSDART00000149427.2	0	chr12:3087771+3092244,chr12:3078267+3092424	0	27	TGTGAAGCGAAACGCCAAGACCACTGA	1	77.9349166521	0	0	chr12_+_3089029_3089056|77.9349166521|0	0	IN
chr14_-_6647017_6647044	ENSDART00000166979.2	0	chr14:6645918-6647473	0	27	GGAAAGCAAGGGGAACCTGGATTAGAT	1	84.6621351834	0	0	chr14_-_6647017_6647044|84.6621351834|0	0	IN
chr3_+_30282251_30282266	ENSDART00000159497.2	0	chr3:30282146+30289233,chr3:30282146+30284993	0	15	ATAAACCTGCAGAAG	1	85.16807885	0	2.6337767739e-06	chr3_+_30282251_30282266|85.16807885|0	8.42528565359046e-07	IN
chr6_+_41421100_41421130	ENSDART00000042683.8	0	chr6:41420635+41425798	0	30	GCTGCGGTCACAAGTACAGGAGACCAATCG	1	69.7303207062	0	0	chr6_+_41421100_41421130|69.7303207062|0	0	IN
chr20_-_29286998_29287016	ENSDART00000147464.4	0	chr20:29286255-29289810	0	18	TCAGCGTGAAAGGACGGG	1	73.9041303496	0	5.14119151696e-08	chr20_-_29286998_29287016|73.9041303496|0	4.92015181929872e-08	IN
chr12_-_33743763_33743792	ENSDART00000193258.1	0	chr12:33741955-33744539,chr12:33741563-33744539	0	29	AAATTTCAAAGGGGACAGTGAAGGATATG	1	85.7210595172	0	0	chr12_-_33743763_33743792|85.7210595172|0	0	IN
chr22_-_24738028_24738049	ENSDART00000050238.6	0	chr22:24737930-24738135	0	21	CATGTCAACAATTCAACCTTG	1	88.0977980995	0	4.09272615798e-11	chr22_-_24738028_24738049|88.0977980995|0	1.21852528067734e-11	IN
chr19_-_7263079_7263103	ENSDART00000136528.4	0	chr19:7260643-7265372	0	24	TGGTCCAAGATGAACGACAACGAT	1	75.2330585854	0	1.6701307004e-11	chr19_-_7263079_7263103|75.2330585854|0	1.52632351202442e-11	IN
chr23_-_597938_597950	ENSDART00000132175.2	0	chr23:597867-599585	0	12	ATCTCTGGAGAG	1	72.7408701104	0	0.000101441938663	chr23_-_597938_597950|72.7408701104|0	9.92518535265496e-05	IN
chr22_-_26174100_26174127	ENSDART00000108737.6	0	chr22:26170626-26174940	0	27	TGAGCCGGTCAAAGACCCTTCTCCGTC	1	81.824083687	0	0	chr22_-_26174100_26174127|81.824083687|0	0	IN
chr5_-_55610265_55610281	ENSDART00000176341.2	0	chr5:55610055-55612633,chr5:55609933-55612633	0	16	AGTGGAGGTGGATATG	1	77.4182362717	0	5.95580609164e-07	chr5_-_55610265_55610281|77.4182362717|0	4.6907351414216e-07	IN
chr5_-_23618837_23618861	ENSDART00000020004.6	0	chr5:23618686-23618953	0	24	AGTAAAGGAAGGCCAATTGAAAAG	1	80.568243158	0	8.49098569233e-13	chr5_-_23618837_23618861|80.568243158|0	4.57966997657877e-13	IN
chr4_-_14442495_14442520	ENSDART00000145578.2	0	chr4:14437359-14444710,chr4:14437359-14444735	0	25	GTCCAGCTGAGTCAGCCAAAGATGT	1	79.9222070666	0	6.50324238904e-12	chr4_-_14442495_14442520|79.9222070666|0	3.82949227883955e-12	IN
chr2_-_14398533_14398558	ENSDART00000162816.2	0	chr2:14394319-14398893	0	25	TGGATCACCAGACAAGGAAAAATCA	1	85.1612474036	0	4.03677091754e-12	chr2_-_14398533_14398558|85.1612474036|0	1.29196653375629e-12	IN
chr21_-_32100444_32100471	ENSDART00000185015.1	0	chr21:32098662-32101272	0	27	GGAACAAGAGGGCCTCCTGGCATGCAG	1	82.0196673239	0	0	chr21_-_32100444_32100471|82.0196673239|0	0	IN
chr5_+_22970962_22970992	ENSDART00000145477.2	0	chr5:22970646+22971255,chr5:22970646+22971130	0	30	CCTCAGAGACGGTCTGCAAGGTTATCAGCG	1	77.2789047266	0	0	chr5_+_22970962_22970992|77.2789047266|0	0	IN
chr3_-_60130733_60130760	ENSDART00000153247.2	0	chr3:60130407-60130861	0	27	TGTGGGACTGGATCTGTGATGCAGGAG	1	85.6055661704	0	0	chr3_-_60130733_60130760|85.6055661704|0	0	IN
chr2_+_2476379_2476407	ENSDART00000061955.6	0	chr2:2470940+2478552	0	28	ATTGAATTCACCGCTGAGCAGATTGAGG	1	81.87604504	0	0	chr2_+_2476379_2476407|81.87604504|0	0	IN
chr24_-_27246878_27246902	ENSDART00000181182.1	0	chr24:27246571-27251129,chr24:27243883-27251129	0	24	GAGCAGATGTCAGAGGGAAGCAAG	1	77.1009637908	0	1.6093792965e-11	chr24_-_27246878_27246902|77.1009637908|0	1.30367938666609e-11	IN
chr4_+_313916_313941	ENSDART00000145428.2	0	chr4:313172+314569	0	25	GACCTCCACCACCACACATGCACAG	1	68.4402161092	0	1.21502807815e-12	chr4_+_313916_313941|68.4402161092|0	1.21391785512515e-12	IN
chr6_+_54983994_54984018	ENSDART00000113331.4	0	chr6:54983656+54986598	0	24	AACGAAGAGAGAATGCAAGGAGAG	1	83.277244607	0	1.035260766e-11	chr6_+_54983994_54984018|83.277244607|0	3.93263199782723e-12	IN
chr1_+_10052009_10052024	ENSDART00000011701.7	0	chr1:10051907+10053083	0	15	GAAGGAAAAAAAGAG	1	89.0555356965	0	1.07753963874e-06	chr1_+_10052009_10052024|89.0555356965|0	3.31405747844293e-07	IN
chr1_-_22731434_22731443	ENSDART00000134719.3	0	chr1:22730461-22731713,chr1:22730741-22731713	0	9	CTCTACCCA	1	70.4647984796	0	0.00365156260571	chr1_-_22731434_22731443|70.4647984796|0	0.00363471576065777	IN
chr14_-_25928138_25928155	ENSDART00000145850.3	0	chr14:25927902-25928467	0	17	AACACCAAGGCCCGGAG	1	73.6162073143	0	3.16649669818e-08	chr14_-_25928138_25928155|73.6162073143|0	3.05092132668605e-08	IN
chr13_+_22517511_22517534	ENSDART00000178372.2	0	chr13:22513626+22522700,chr13:22512213+22519712,chr13:22512213+22539941,chr13:22513626+22539941,chr13:22512213+22536870,chr13:22513626+22536870	0	23	GTTATTACCCACGCTCCTGCCAA	1	78.6621285969	0	8.61035687194e-11	chr13_+_22517511_22517534|78.6621285969|0	5.94836402356691e-11	IN
chr7_+_73810515_73810545	ENSDART00000184051.1	0	chr7:73810225+73812553	0	30	ATGAAAGCAGAGATTTCCCCAGTTCAAGCG	1	84.9525918173	0	0	chr7_+_73810515_73810545|84.9525918173|0	0	IN
chr16_+_42668386_42668411	ENSDART00000023452.10	0	chr16:42667884+42668489	0	25	CTGTTGTTGCAGGTTTTTTTCATTG	1	82.3692693263	0	5.11590769747e-13	chr16_+_42668386_42668411|82.3692693263|0	2.16715534406831e-13	IN
chr6_+_12018814_12018829	ENSDART00000128024.3	0	chr6:12016525+12019105	0	15	GCAAATCTCTTCCTG	1	69.6040951551	0	2.38511427031e-06	chr6_+_12018814_12018829|69.6040951551|0	2.37934815516816e-06	IN
chr13_-_37607662_37607683	ENSDART00000140230.2	0	chr13:37606347-37607778	0	21	TCACAGCTATTTTAGGAGCAG	1	84.3908344052	0	3.19687387673e-10	chr13_-_37607662_37607683|84.3908344052|0	1.08615005878221e-10	IN
chr16_-_30850015_30850042	ENSDART00000192231.1	0	chr16:30826715-30869993,chr16:30826715-30869582,chr16:30826715-30864403	0	27	ATATTTCAAGGATATCATATTATGCAG	1	90.0669649888	0	0	chr16_-_30850015_30850042|90.0669649888|0	0	IN
chr19_+_42451510_42451535	ENSDART00000076938.6	0	chr19:42451408+42453869	0	25	AGGGATTTTCACAAGGCTATAAAAG	1	88.0447066681	0	2.16004991671e-12	chr19_+_42451510_42451535|88.0447066681|0	6.42486064350578e-13	IN
chr2_-_56644837_56644862	ENSDART00000113589.4	0	chr2:56643503-56644949	0	25	CAACATCAAGTGGAATTTCACCAAG	1	81.0834437302	0	1.25854882072e-12	chr2_-_56644837_56644862|81.0834437302|0	6.32494057128952e-13	IN
chr14_-_32865456_32865482	ENSDART00000172545.2	0	chr14:32863133-32865883	0	26	GCCTGAAGGAACACCTTTTGAAGATG	1	85.4680674203	0	6.03961325396e-13	chr14_-_32865456_32865482|85.4680674203|0	1.89626092605977e-13	IN
chr10_+_44438080_44438100	ENSDART00000054153.6	0	chr10:44437179+44440170	0	20	TGTGTTCCCTGCCTGCAGAG	1	85.8245102868	0	2.69847078016e-09	chr10_+_44438080_44438100|85.8245102868|0	8.30944979490766e-10	IN
chr17_+_45265236_45265261	ENSDART00000109532.5	0	chr17:45263506+45265348	0	25	CAGGTCATCTTCAAATTCATCTGAG	1	86.3460787031	0	1.61026747492e-12	chr17_+_45265236_45265261|86.3460787031|0	4.85278484063656e-13	IN
chr12_+_16253330_16253351	ENSDART00000152409.2	0	chr12:16252595+16255045	0	21	GTGACCAAACTTGTGAAAAAG	1	81.2737863541	0	5.5138116295e-10	chr12_+_16253330_16253351|81.2737863541|0	2.69976041522568e-10	IN
chr8_+_24312725_24312744	ENSDART00000183676.1	0	chr8:24311169+24312850,chr8:24311169+24312871	0	19	GAGCCGAAAGATAGATGTG	1	85.2891238725	0	6.03176886216e-09	chr8_+_24312725_24312744|85.2891238725|0	1.91427651508036e-09	IN
chr18_-_121458_121484	ENSDART00000191052.1	0	chr18:121373-123417	0	26	GGGAAGTCCGCTCAGTCCAGCAAGCT	1	73.6280043312	0	4.47197834319e-13	chr18_-_121458_121484|73.6280043312|0	4.30766533554561e-13	IN
chr4_+_9322628_9322656	ENSDART00000048707.6	0	chr4:9321794+9322817	0	28	GATACAGGGCAGACATCATGACAACTAG	1	74.3971186817	0	0	chr4_+_9322628_9322656|74.3971186817|0	0	IN
chr19_+_19422944_19422971	ENSDART00000113580.4	0	chr19:19422509+19423074	0	27	GGCTTGGCAGGGTACAAAGGAGAGAAG	1	72.4508126176	0	0	chr19_+_19422944_19422971|72.4508126176|0	0	IN
chr9_+_29628314_29628343	ENSDART00000033902.9	0	chr9:29626513+29628542	0	29	CATTCCACTCCTCTGCCTGAAAATACGAG	1	79.3108349156	0	0	chr9_+_29628314_29628343|79.3108349156|0	0	IN
chr6_-_34837868_34837896	ENSDART00000169605.3	0	chr6:34837073-34838314,chr6:34837073-34838098	0	28	CCCTCCTTAAGTGCTTCAGGCTCAGAAG	1	84.1341559875	0	0	chr6_-_34837868_34837896|84.1341559875|0	0	IN
chr14_-_10383438_10383467	ENSDART00000145118.2	0	chr14:10383338-10384492	0	29	GTTTTTAGTGATGATCTTAGAGCTCTACG	1	85.8969970294	0	0	chr14_-_10383438_10383467|85.8969970294|0	0	IN
chr3_+_30303972_30304002	ENSDART00000159497.2	0	chr3:30303895+30304096	0	30	AGATCAAGATTGATTACGTTCCACGTCAAG	1	79.1220103993	0	0	chr3_+_30303972_30304002|79.1220103993|0	0	IN
chr5_+_22974429_22974459	ENSDART00000147157.3	0	chr5:22974344+22974603	0	30	ATGCTGCTGCAGGAGCTGCACGAATACGAG	1	83.3894157662	0	0	chr5_+_22974429_22974459|83.3894157662|0	0	IN
chr16_-_41986815_41986842	ENSDART00000055921.7	0	chr16:41984548-41987233	0	27	CTGTAAGCAAAGTTGCTTTCTCCAAGG	1	89.3077506883	0	0	chr16_-_41986815_41986842|89.3077506883|0	0	IN
chr11_-_10785893_10785920	ENSDART00000167112.2	0	chr11:10739739-10797599	0	27	GTTCAGAGTCCTGCTAGTGATTCTGAG	1	82.5507606809	0	0	chr11_-_10785893_10785920|82.5507606809|0	0	IN
chr7_+_844916_844937	ENSDART00000173796.2	0	chr7:844487+845547,chr7:844496+846543	0	21	GGAAGAAAGCAGCTGGACCAG	1	83.4077333937	0	2.33285391005e-10	chr7_+_844916_844937|83.4077333937|0	8.73471295292916e-11	IN
chr13_-_32841750_32841762	ENSDART00000133882.3	0	chr13:32841661-32841935	0	12	GACAATTTAGCC	1	79.6284994894	0	1.53778769032e-05	chr13_-_32841750_32841762|79.6284994894|0	9.41517733510366e-06	IN
chr2_-_16928635_16928659	ENSDART00000090260.6	0	chr2:16927025-16934014	0	24	GAAGAGCCCTTTGAGGGAAACAAG	1	80.1376595715	0	2.47304399181e-11	chr2_-_16928635_16928659|80.1376595715|0	1.41462397351688e-11	IN
chr12_-_26030484_26030514	ENSDART00000186779.1	0	chr12:26027912-26040368,chr12:26027912-26033262,chr12:26025867-26040437	0	30	TGGCGATGACTCCGCTGGATCTCCCTTGGC	1	73.1840190137	0	0	chr12_-_26030484_26030514|73.1840190137|0	0	IN
chr11_-_36867770_36867797	ENSDART00000168528.3	0	chr11:36865914-36868833	0	27	TCAAAAAATATCAAAATCAAAGTTCAG	1	80.4759164614	0	0	chr11_-_36867770_36867797|80.4759164614|0	0	IN
chr4_-_5267703_5267728	ENSDART00000138590.4	0	chr4:5267596-5269582	0	25	ATTTGGGAATGGGGAACCAGAAACC	1	78.102470539	0	1.73816516735e-12	chr4_-_5267703_5267728|78.102470539|0	1.27875487976326e-12	IN
chr19_+_40343078_40343103	ENSDART00000136716.3	0	chr19:40342815+40343189	0	25	TTCCTCCTCAGATGCTGAAGACGAT	1	76.0027539541	0	3.06421554797e-13	chr19_+_40343078_40343103|76.0027539541|0	2.68896016564213e-13	IN
chr11_-_33999650_33999680	ENSDART00000110608.4	0	chr11:33999569-33999765	0	30	ATAAGAAGTGTCCCACATATACTTGTCCAA	1	84.8380792726	0	0	chr11_-_33999650_33999680|84.8380792726|0	0	IN
chr19_-_7039088_7039117	ENSDART00000104845.6	0	chr19:7038978-7039246	0	29	ACTCCGGTGACTCTGAATTAAATGATAAG	1	80.3858029728	0	0	chr19_-_7039088_7039117|80.3858029728|0	0	IN
chr16_-_24030892_24030913	ENSDART00000136982.3	0	chr16:24030600-24033382	0	21	GAAATCCTGACTTTAAAACAG	1	74.7112054324	0	6.26869223197e-10	chr16_-_24030892_24030913|74.7112054324|0	5.852652806837e-10	IN
chr9_+_17323799_17323829	ENSDART00000075926.6	0	chr9:17319458+17323933	0	30	GCCAACTTCACCTGTCAAGACCACCACTAG	1	80.6878561323	0	0	chr9_+_17323799_17323829|80.6878561323|0	0	IN
chr1_-_38661682_38661697	ENSDART00000134996.3	0	chr1:38661574-38665780	0	15	GATTGACATCTTCAA	1	83.9054524397	0	3.89944001888e-06	chr1_-_38661682_38661697|83.9054524397|0	1.38619140110929e-06	IN
chr7_-_45074124_45074154	ENSDART00000110590.3	0	chr7:45073335-45074791	0	30	GTGGCCCCCCGGGACGCCACGAAAATCAGC	1	79.9075982578	0	0	chr7_-_45074124_45074154|79.9075982578|0	0	IN
chr4_-_7872327_7872336	ENSDART00000109252.4	0	chr4:7872249-7872437	0	9	GTGATGGAG	1	80.0844675051	0	0.000667340337878	chr4_-_7872327_7872336|80.0844675051|0	0.000384487629956243	IN
chr17_+_16228293_16228309	ENSDART00000156832.3	0	chr17:16203332+16228435	0	16	CAGGGGTCAGCCAAAG	1	79.4603760147	0	5.84007398219e-06	chr17_+_16228293_16228309|79.4603760147|0	3.65481083774988e-06	IN
chr23_+_17548134_17548164	ENSDART00000002714.7	0	chr23:17545447+17548276	0	30	GGGTGATGAATACCTGTGGAGCGTTTACAG	1	89.1137598499	0	0	chr23_+_17548134_17548164|89.1137598499|0	0	IN
chr22_+_28479545_28479575	ENSDART00000189359.1	0	chr22:28477270+28480183	0	30	CGGATCCTCGAGTGAGCGAAAACGTTTCAG	1	89.5285248339	0	0	chr22_+_28479545_28479575|89.5285248339|0	0	IN
chr17_-_43077638_43077647	ENSDART00000156885.2	0	chr17:43077336-43082595	0	9	GGGCTCAAG	1	78.0519579018	0	0.0198127309163	chr17_-_43077638_43077647|78.0519579018|0	0.0146542713777723	IN
chr6_+_47859172_47859196	ENSDART00000064842.6	0	chr6:47858229+47860285	0	24	GATTTTCCCTATGATGCCCTTCTG	1	76.8935200766	0	7.20490334061e-12	chr6_+_47859172_47859196|76.8935200766|0	5.93736171339287e-12	IN
chr11_-_45177764_45177789	ENSDART00000171328.2	0	chr11:45177676-45177880	0	25	GGAGACGATATTCAAGTAAATACCC	1	76.3593899594	0	1.55431223448e-13	chr11_-_45177764_45177789|76.3593899594|0	1.33226762955019e-13	IN
chr7_+_20344693_20344723	ENSDART00000141186.3	0	chr7:20344255+20359674,chr7:20344255+20352748,chr7:20344544+20352748	0	30	ACCACCACAGCTTGCTCCACACAAGACAAG	1	80.1899346576	0	0	chr7_+_20344693_20344723|80.1899346576|0	0	IN
chr8_-_47177018_47177042	ENSDART00000060883.6	0	chr8:47172789-47178348	0	24	GCAATTCTGCACTGGAGAATTCAA	1	86.9894862378	0	1.96500593574e-11	chr8_-_47177018_47177042|86.9894862378|0	5.83255665986826e-12	IN
chr3_+_17078846_17078876	ENSDART00000174491.2	0	chr3:17078756+17081226	0	30	GGAGTCAGGTGACGTGGCAGCCATTCGAGG	1	82.3045130672	0	0	chr3_+_17078846_17078876|82.3045130672|0	0	IN
chr1_+_50672527_50672551	ENSDART00000141977.2	0	chr1:50670874+50672650	0	24	AAAATGCGATACCCTCCAGTGCAG	1	87.2527222496	0	6.21014351054e-12	chr1_+_50672527_50672551|87.2527222496|0	1.8384183064768e-12	IN
chr11_-_33946322_33946349	ENSDART00000087597.6	0	chr11:33946245-33946635	0	27	GGAGAGCCTGGTCTCAAAGGAGAAAAG	1	82.2512074294	0	0	chr11_-_33946322_33946349|82.2512074294|0	0	IN
chr9_+_17329623_17329653	ENSDART00000075926.6	0	chr9:17327582+17331135	0	30	ACCAACTTCCCCTGTCAAGACCACCACAAG	1	79.1031930797	0	0	chr9_+_17329623_17329653|79.1031930797|0	0	IN
chr6_-_20699565_20699592	ENSDART00000169836.2	0	chr6:20699471-20699806	0	27	GGACCTCAGGGGATACCTGGACTTCCG	1	84.3086058303	0	0	chr6_-_20699565_20699592|84.3086058303|0	0	IN
chr13_-_42692645_42692657	ENSDART00000160472.2	0	chr13:42691685-42692916	0	12	GTTCCTGAAGAG	1	85.5353332097	0	7.24170060562e-05	chr13_-_42692645_42692657|85.5353332097|0	2.26431346185274e-05	IN
chr6_+_7588458_7588486	ENSDART00000151114.2	0	chr6:7566231+7590933	0	28	ATCGTGAGGACCAATCAATTCTTTGCAC	1	91.1625284527	0	0	chr6_+_7588458_7588486|91.1625284527|0	0	IN
chr22_-_34885749_34885773	ENSDART00000169217.3	0	chr22:34885651-34888125	0	24	CCAAGGAGCAGTATTACATCCCAG	1	79.1922464191	0	8.68993765835e-12	chr22_-_34885749_34885773|79.1922464191|0	5.62772051182492e-12	IN
chr15_-_4551188_4551212	ENSDART00000008170.9	0	chr15:4549800-4553699	0	24	TGTCTAATGCTACAGAAGGCACAG	1	83.6117703984	0	1.37525546506e-11	chr15_-_4551188_4551212|83.6117703984|0	5.03763697423665e-12	IN
chr6_-_8560773_8560801	ENSDART00000041142.6	0	chr6:8548376-8566452	0	28	ATCGAGAGGACCAGTCTATTCTTTGCAC	1	84.8373184529	0	0	chr6_-_8560773_8560801|84.8373184529|0	0	IN
chr21_+_30336033_30336055	ENSDART00000059420.7	0	chr21:30335946+30339559,chr21:30335946+30339472	0	22	ACATCTGGACCAGAGGCATGAG	1	78.0712143724	0	1.98951966013e-10	chr21_+_30336033_30336055|78.0712143724|0	1.46852419113941e-10	IN
chr16_-_42925256_42925283	ENSDART00000057305.7	0	chr16:42925158-42925370	0	27	TGAATGGTGAGGTTAATTCTATTCTAG	1	87.2328458169	0	0	chr16_-_42925256_42925283|87.2328458169|0	0	IN
chr24_-_980184_980202	ENSDART00000063151.6	0	chr24:977680-980288	0	18	ACTTTTTCATGCTGCAAA	1	77.0128238229	0	3.76312521144e-08	chr24_-_980184_980202|77.0128238229|0	3.07099115026688e-08	IN
chr2_+_26278190_26278212	ENSDART00000030520.8	0	chr2:26278089+26282581,chr2:26278089+26282578	0	22	GCACCTGATGGTCCACTGAAGG	1	74.356810718	0	2.53692178376e-10	chr2_+_26278190_26278212|74.356810718|0	2.39713360272731e-10	IN
chr23_-_624606_624621	ENSDART00000132175.2	0	chr23:622512-625793	0	15	ACACATATAACAAGC	1	74.1148648562	0	3.0379696252e-06	chr23_-_624606_624621|74.1148648562|0	2.89115163609743e-06	IN
chr22_+_30339858_30339888	ENSDART00000104751.6	0	chr22:30336604+30354764	0	30	GTCCACGCACAATGAGCTAGAAAAAAATCG	1	86.3589968527	0	0	chr22_+_30339858_30339888|86.3589968527|0	0	IN
chr7_-_38978645_38978675	ENSDART00000173457.2	0	chr7:38978549-38978988	0	30	GTGTGTTGGTGTAAAAATTGATGCTGACTG	1	83.8353471913	0	0	chr7_-_38978645_38978675|83.8353471913|0	0	IN
chr23_+_1441074_1441100	ENSDART00000179877.1	0	chr23:1436810+1443772,chr23:1438816+1443772	0	26	CGTCGAGTGTGTCCTCAAGACCGAAG	1	81.4658354683	0	1.09379172386e-12	chr23_+_1441074_1441100|81.4658354683|0	5.21804821573824e-13	IN
chr19_-_9472349_9472365	ENSDART00000137505.2	0	chr19:9471135-9472603	0	16	CACCTGCCAACAAAAT	1	76.5200222276	0	3.37138715167e-07	chr19_-_9472349_9472365|76.5200222276|0	2.85839691360756e-07	IN
chr3_-_20036080_20036103	ENSDART00000104118.4	0	chr3:20035995-20036226	0	23	CCAAGAAGAGGAAGTCAGAAAAG	1	76.1287581725	0	2.8990143619e-12	chr3_-_20036080_20036103|76.1287581725|0	2.52387000188037e-12	IN
chr15_+_47498626_47498645	ENSDART00000122372.3	0	chr15:47496085+47501590	0	19	GATTGTAAGCAAAGCTAAG	1	77.6627488847	0	1.99433995984e-08	chr15_+_47498626_47498645|77.6627488847|0	1.53469368324721e-08	IN
chr2_-_16051702_16051725	ENSDART00000110059.5	0	chr2:16051392-16054853	0	23	GTGCTGCAGTTCAGAAACCACAG	1	79.2369982052	0	4.8800075092e-11	chr2_-_16051702_16051725|79.2369982052|0	3.14254178235274e-11	IN
chr17_-_43366349_43366374	ENSDART00000156418.3	0	chr17:43349077-43399651,chr17:43349077-43391330	0	25	GAAAAGAGGCATAGAAGTTGTTCCG	1	88.020844613	0	3.75024455934e-11	chr17_-_43366349_43366374|88.020844613|0	1.11497477917055e-11	IN
chr20_-_18372741_18372769	ENSDART00000191333.1	0	chr20:18370147-18372942	0	28	GGCTCTTGGCAGGACAGAAGATATGGCG	1	77.9043077633	0	0	chr20_-_18372741_18372769|77.9043077633|0	0	IN
chr14_-_16079617_16079647	ENSDART00000165656.2	0	chr14:16078763-16081703	0	30	GTCTGTTCACAACGAGTTGGAGAAACACAG	1	86.4639477567	0	0	chr14_-_16079617_16079647|86.4639477567|0	0	IN
chr23_+_25306187_25306210	ENSDART00000143291.2	0	chr23:25305674+25306296	0	23	TGGCGAAAGAAGCGTATGCGCAG	1	82.9308133567	0	8.45545855555e-12	chr23_+_25306187_25306210|82.9308133567|0	3.34277050484388e-12	IN
chr7_+_56483392_56483402	ENSDART00000135259.3	0	chr7:56480128+56483481	0	10	GTCATCCCAG	1	79.6571853495	0	0.00317924338232	chr7_+_56483392_56483402|79.6571853495|0	0.00193918511156932	IN
chr11_+_20550202_20550226	ENSDART00000164982.2	0	chr11:20374073+20636086	0	24	ATACCCTGCTGTCATCTGGCCATG	1	78.773727245	0	9.30757693141e-10	chr11_+_20550202_20550226|78.773727245|0	6.34554409018051e-10	IN
chr17_-_14700583_14700601	ENSDART00000154281.2	0	chr17:14697651-14701452,chr17:14700498-14700900	0	18	CTGGCCAAGTTTACAGAG	1	71.2131648534	0	5.52972778678e-09	chr17_-_14700583_14700601|71.2131648534|0	5.4861891696234e-09	IN
chr23_-_13950112_13950142	ENSDART00000087654.7	0	chr23:13949941-13950232,chr23:13949941-13958266	0	30	GTCCAATTTCAATACGACTACTGAACAGTG	1	80.5734103134	0	0	chr23_-_13950112_13950142|80.5734103134|0	0	IN
chrUn_KN150506v1_+_7541_7571	ENSDART00000159289.2	0	chrUn_KN150506v1:7459+7683	0	30	GTGCTGGAGATCTGTACACATGGGGATGGG	1	82.3589522304	0	0	chrUn_KN150506v1_+_7541_7571|82.3589522304|0	0	IN
chr10_-_24336568_24336576	ENSDART00000149362.3	0	chr10:24335407-24340979	0	8	TAATAACT	1	76.705503484	0	0.081335539077	chr10_-_24336568_24336576|76.705503484|0	0.0680191440934376	IN
chr16_-_24607748_24607772	ENSDART00000154319.3	0	chr16:24605968-24608164,chr16:24605099-24608164,chr16:24605968-24611040	0	24	AGTCAGACAAGCCATTTCATTATG	1	80.8110770316	0	7.70228325564e-12	chr16_-_24607748_24607772|80.8110770316|0	4.01823019302583e-12	IN
chr14_+_46010472_46010502	ENSDART00000145241.3	0	chr14:46010319+46010588,chr14:46004132+46013366	0	30	AACTCACGAAAGCATGAGGAAGCAGTACAG	1	80.8654385085	0	0	chr14_+_46010472_46010502|80.8654385085|0	0	IN
chr22_-_6547291_6547320	ENSDART00000106100.5	0	chr22:6547079-6547434	0	29	GAAACAGGACAGGAGAACAAAATACTACG	1	83.9364516028	0	0	chr22_-_6547291_6547320|83.9364516028|0	0	IN
chr17_+_52628379_52628404	ENSDART00000191156.1	0	chr17:52625043+52643914,chr17:52627006+52629053	0	25	ACCTAAGAGACATGTTTAGTCTAAG	1	89.6157643038	0	1.79234405095e-12	chr17_+_52628379_52628404|89.6157643038|0	5.68767255515468e-13	IN
chr17_+_31196226_31196256	ENSDART00000062887.2	0	chr17:31196141+31196434	0	30	GAATGATGGTCTGCACAGGATACCAAGGAG	1	74.9973971227	0	0	chr17_+_31196226_31196256|74.9973971227|0	0	IN
chr13_-_31384958_31384987	ENSDART00000134630.3	0	chr13:31383978-31385102	0	29	ATGTATACTAAAAATGGATCATCATTGCC	1	73.4610908159	0	0	chr13_-_31384958_31384987|73.4610908159|0	0	IN
chr9_-_3776050_3776071	ENSDART00000010378.8	0	chr9:3770644-3776318	0	21	TCTCCTAAATACCTGTTAAAG	1	80.3000807407	0	1.28443389258e-09	chr9_-_3776050_3776071|80.3000807407|0	7.18685444489608e-10	IN
chr12_+_27159698_27159724	ENSDART00000153030.3	0	chr12:27157961+27159919	0	26	ACACCCACAAGAATTTCCCCACAGAC	1	80.8835841124	0	4.28101998295e-13	chr12_+_27159698_27159724|80.8835841124|0	2.21156426505331e-13	IN
chr18_-_121347_121373	ENSDART00000191052.1	0	chr18:120972-121458,chr18:120640-121458	0	26	GAGTCCAGGAGACGACGCCTCTAACA	1	78.0843181128	0	1.01252339846e-13	chr18_-_121347_121373|78.0843181128|0	7.46069872548105e-14	IN
chr8_-_38349946_38349970	ENSDART00000129597.3	0	chr8:38349742-38351029	0	24	AACCTGAGTTTGACTGGAGAGAAA	1	82.080403515	0	4.47286652161e-12	chr8_-_38349946_38349970|82.080403515|0	1.96609395430869e-12	IN
chr5_-_25709086_25709114	ENSDART00000014013.9	0	chr5:25708985-25711476	0	28	GTCATTTTGGAGAAGTTTTTAAATTTAG	1	81.1190156878	0	0	chr5_-_25709086_25709114|81.1190156878|0	0	IN
chr9_+_41959728_41959755	ENSDART00000097295.6	0	chr9:41959399+41959973	0	27	GGTGACCCTGGTGAAGATGGAAAAGCT	1	75.8013460183	0	0	chr9_+_41959728_41959755|75.8013460183|0	0	IN
chr1_+_605257_605270	ENSDART00000166731.2	0	chr1:604234+606094,chr1:604235+606090	0	13	GACACAGAGGAAG	1	78.4863704976	0	2.73879577889e-05	chr1_+_605257_605270|78.4863704976|0	1.93102951419055e-05	IN
chr22_+_21657518_21657535	ENSDART00000105553.5	0	chr22:21655751+21657838	0	17	ACCGTGAACCTGGACCA	1	67.7178175882	0	1.20257020231e-07	chr22_+_21657518_21657535|67.7178175882|0	1.20194149411113e-07	IN
chr6_+_7594474_7594492	ENSDART00000151114.2	0	chr6:7593843+7600568	0	18	AACGGAATCCTGTTTTAT	1	78.3221996267	0	9.75414830018e-08	chr6_+_7594474_7594492|78.3221996267|0	7.00589921631689e-08	IN
chr6_-_57410340_57410365	ENSDART00000171531.2	0	chr6:57409931-57412313	0	25	GGGCCACAACAAACAGATGGAGAAG	1	87.9743424969	0	2.08988382155e-12	chr6_-_57410340_57410365|87.9743424969|0	6.20836715370388e-13	IN
chr15_+_14648615_14648645	ENSDART00000172482.2	0	chr15:14643662+14648988	0	30	GGTAAACACGACAAATCCACCTTGTCTAGT	1	84.4383006474	0	0	chr15_+_14648615_14648645|84.4383006474|0	0	IN
chr15_+_32734141_32734156	ENSDART00000168135.3	0	chr15:32734048+32734260	0	15	GAAGAGTCATTACAG	1	84.0546290676	0	1.79745240803e-07	chr15_+_32734141_32734156|84.0546290676|0	6.29769468796226e-08	IN
chr8_+_9706925_9706952	ENSDART00000111853.5	0	chr8:9704585+9707465	0	27	GCTTTGAACAAGAGTAAGAAAGCACAG	1	76.0109841072	0	0	chr8_+_9706925_9706952|76.0109841072|0	0	IN
chr11_-_21438343_21438371	ENSDART00000181626.1	0	chr11:21437746-21443924	0	28	GTCAGAAGACGGACTACTGCCTTGCCAG	1	94.1371323555	0	0	chr11_-_21438343_21438371|94.1371323555|0	0	IN
chr15_+_17101541_17101553	ENSDART00000154418.3	0	chr15:17100739+17103349,chr15:17100752+17103349	0	12	ACCTGGAGCTAG	1	76.0896707393	0	0.000153827723374	chr15_+_17101541_17101553|76.0896707393|0	0.000134249277653042	IN
chr17_-_13070641_13070663	ENSDART00000159598.2	0	chr17:13070530-13071650	0	22	ATCAAAAGTCGATTATATGCAA	1	86.0085632251	0	6.21867002337e-11	chr17_-_13070641_13070663|86.0085632251|0	1.89875892786517e-11	IN
chr1_-_31161038_31161065	ENSDART00000085370.7	0	chr1:31154513-31161892	0	27	GAAGGATCAGGGAGAGTCAGCAACAAG	1	70.4574964908	0	0	chr1_-_31161038_31161065|70.4574964908|0	0	IN
chr16_-_31756583_31756612	ENSDART00000126617.4	0	chr16:31753328-31756812	0	29	AGGAACATTTGAAAAGGGAAGATGGTTCG	1	74.6354090121	0	0	chr16_-_31756583_31756612|74.6354090121|0	0	IN
chr17_-_20727503_20727530	ENSDART00000149630.3	0	chr17:20726916-20727780	0	27	GAAATGGAGTCGGATCCTGATGACGAG	1	73.5028635475	0	0	chr17_-_20727503_20727530|73.5028635475|0	0	IN
chr5_-_35161429_35161454	ENSDART00000139673.3	0	chr5:35160424-35161805	0	25	AGAATCGGCCGAAGTTGAAGCAGTT	1	76.8936438768	0	1.20081722343e-12	chr5_-_35161429_35161454|76.8936438768|0	9.89541781848402e-13	IN
chr15_-_31061120_31061150	ENSDART00000060157.4	0	chr15:31059703-31061446	0	30	TTCCCTGCCTTCCCTTCTGCACCAAACTAT	1	78.4508680718	0	0	chr15_-_31061120_31061150|78.4508680718|0	0	IN
chr16_+_13435004_13435012	ENSDART00000114944.5	0	chr16:13431327+13435140	0	8	AGTATACG	1	87.2870869982	0	0.0563458626827	chr16_+_13435004_13435012|87.2870869982|0	0.0166769638534978	IN
chr7_+_67743031_67743058	ENSDART00000172015.2	0	chr7:67739490+67743169	0	27	GATGATCGAAAGAAAGAATCAAAAAAG	1	82.8203289779	0	0	chr7_+_67743031_67743058|82.8203289779|0	0	IN
chr12_-_29377767_29377797	ENSDART00000126744.3	0	chr12:29370433-29385446	0	30	CGGCAGATGAGCTGGGCATTGAGTTTATGG	1	76.4374091194	0	0	chr12_-_29377767_29377797|76.4374091194|0	0	IN
chr14_-_15983115_15983135	ENSDART00000168075.2	0	chr14:15980888-15983452	0	20	CTTCCAAAGTTAAATTCCAG	1	84.4333958602	0	2.3101165425e-09	chr14_-_15983115_15983135|84.4333958602|0	7.81972486763038e-10	IN
chr13_+_8259562_8259587	ENSDART00000080465.3	0	chr13:8259471+8259700	0	25	GGCAGTGATAAAAAGACTGTAAAAG	1	85.0119912487	0	1.7763568394e-13	chr13_+_8259562_8259587|85.0119912487|0	5.73985303731206e-14	IN
chr3_-_31085815_31085842	ENSDART00000103421.6	0	chr3:31084777-31086269	0	27	GTGCCAGCTGTCAAAAGGCGATCTCTG	1	75.7343033764	0	0	chr3_-_31085815_31085842|75.7343033764|0	0	IN
chr23_+_29892469_29892496	ENSDART00000089465.7	0	chr23:29889122+29892625,chr23:29889218+29892587	0	27	CCTGCAGTGCATTGATCTTACCATGTG	1	81.063990155	0	0	chr23_+_29892469_29892496|81.063990155|0	0	IN
chr8_+_2704486_2704516	ENSDART00000160833.2	0	chr8:2702673+2714598	0	30	GAACTGAAAGGAGGAAAAGCATATTCAAAG	1	88.8339614661	0	0	chr8_+_2704486_2704516|88.8339614661|0	0	IN
chr15_-_1841353_1841369	ENSDART00000154175.2	0	chr15:1840084-1841469	0	16	CAGGGATATGGACAGG	1	77.7590996304	0	3.17813778072e-07	chr15_-_1841353_1841369|77.7590996304|0	2.42252105597807e-07	IN
chr22_+_12810060_12810084	ENSDART00000005720.6	0	chr22:12809879+12810646	0	24	GGATATCGTTGAAAAACGAAAAGG	1	80.3262021867	0	2.62545540863e-12	chr22_+_12810060_12810084|80.3262021867|0	1.46382905796827e-12	IN
chr17_+_45768106_45768130	ENSDART00000158165.2	0	chr17:45766185+45773867,chr17:45766185+45772050	0	24	CATCAGGCAGATGAGGGTAATGAG	1	81.4695120054	0	2.07371897432e-11	chr17_+_45768106_45768130|81.4695120054|0	9.88709114579933e-12	IN
chr24_-_40696541_40696569	ENSDART00000162635.2	0	chr24:40696428-40698259	0	28	ACAGAGAAAACCAGTCTGTCCTGATCAC	1	76.7489512366	0	0	chr24_-_40696541_40696569|76.7489512366|0	0	IN
chr21_-_22111727_22111756	ENSDART00000177426.2	0	chr21:22110317-22111857	0	29	AATCCTCACTCCGATGCTCTAAACATGAG	1	88.3551616781	0	0	chr21_-_22111727_22111756|88.3551616781|0	0	IN
chr17_+_40994147_40994166	ENSDART00000160049.2	0	chr17:40990107+40995823	0	19	TTGCCAAGAGCAAATCCAA	1	72.1277152593	0	2.07110131267e-08	chr17_+_40994147_40994166|72.1277152593|0	2.04086328947639e-08	IN
chr5_+_38664959_38664984	ENSDART00000136949.2	0	chr5:38664780+38665106	0	25	AATCTGACTTCATATTACTTGCAAA	1	82.6547146582	0	2.63788990651e-13	chr5_+_38664959_38664984|82.6547146582|0	1.07802655691103e-13	IN
chr15_-_9602830_9602857	ENSDART00000170354.2	0	chr15:9601811-9608240	0	27	GGCTGGATTGGAGGACACATATGCATG	1	78.6212855279	0	0	chr15_-_9602830_9602857|78.6212855279|0	0	IN
chr1_+_47621195_47621221	ENSDART00000153746.3	0	chr1:47598371+47648360,chr1:47598371+47642759	0	26	GGATTATGGATCCAAACGCAAGTCAG	1	89.791316066	0	9.84945458526e-12	chr1_+_47621195_47621221|89.791316066|0	3.1623592633423e-12	IN
chr10_-_28046881_28046909	ENSDART00000088852.6	0	chr10:28046606-28050544	0	28	GGAGAAGATGGCAATGCTGCATCTGATG	1	83.7690395714	0	0	chr10_-_28046881_28046909|83.7690395714|0	0	IN
chr2_+_15923409_15923436	ENSDART00000190795.1	0	chr2:15900187+15923648	0	27	GTATCCCAAGCAATTCTGGTAACTCTG	1	90.1952626325	0	0	chr2_+_15923409_15923436|90.1952626325|0	0	IN
chr5_+_2824017_2824044	ENSDART00000020472.8	0	chr5:2815067+2824125	0	27	ACTTCTTACACAGATAAAGGAGAGAAG	1	78.9671508468	0	0	chr5_+_2824017_2824044|78.9671508468|0	0	IN
chr12_+_15284555_15284584	ENSDART00000186656.1	0	chr12:15284464+15286592	0	29	AGTTGTCCTGAGCTGATACAGCATTTACG	1	80.1650810234	0	0	chr12_+_15284555_15284584|80.1650810234|0	0	IN
chr17_-_10834806_10834817	ENSDART00000064597.8	0	chr17:10832233-10838369	0	11	AAATCATGGAT	1	83.2191254526	0	0.00145829455851	chr17_-_10834806_10834817|83.2191254526|0	0.000557599135844078	IN
chr22_+_17535454_17535462	ENSDART00000137689.4	0	chr22:17534845+17535542	0	8	GGTTGTGC	1	62.5338784277	0	0.0103972829728	chr22_+_17535454_17535462|62.5338784277|0	0.010397246556765	IN
chr3_-_19560511_19560532	ENSDART00000079323.5	0	chr3:19560409-19560932	0	21	GCTGTCTGGGTCAGTCAGATG	1	80.0538244436	0	1.13232090371e-10	chr3_-_19560511_19560532|80.0538244436|0	6.55089316126123e-11	IN
chr10_+_26562504_26562528	ENSDART00000134276.4	0	chr10:26560461+26565595	0	24	CAGGAGCAATCCTCAGGTTAACAG	1	72.726561523	0	1.8140156044e-11	chr10_+_26562504_26562528|72.726561523|0	1.77520220745464e-11	IN
chr15_-_31061446_31061476	ENSDART00000060157.4	0	chr15:31061150-31061564	0	30	CCTCAGTATGCTGTACCTCCAGGATGTGGG	1	83.099185244	0	0	chr15_-_31061446_31061476|83.099185244|0	0	IN
chr12_-_10505743_10505770	ENSDART00000124562.3	0	chr12:10503850-10505858	0	27	GTTTGGATGAAGAACGTGAAATCCATG	1	87.1632298723	0	0	chr12_-_10505743_10505770|87.1632298723|0	0	IN
chr15_-_5892185_5892215	ENSDART00000154812.2	0	chr15:5891979-5892320	0	30	GCTCTGGTGTGTGAACTGGAGGAAAATCAG	1	80.9358018207	0	0	chr15_-_5892185_5892215|80.9358018207|0	0	IN
chr23_+_28378005_28378033	ENSDART00000014983.9	0	chr23:28374801+28381260,chr23:28377487+28378179,chr23:28377487+28381260,chr23:28374801+28378179,chr23:28374801+28378236,chr23:28377487+28378236	0	28	TCTGACTTCAGCGAGGATCAGATTCTTG	1	75.3710150528	0	0	chr23_+_28378005_28378033|75.3710150528|0	0	IN
chr9_+_10707379_10707409	ENSDART00000102472.6	0	chr9:10704773+10746746,chr9:10702679+10746746,chr9:10705458+10708936	0	30	GCCTCAGAGCAGCAGGAAACTGAGGAAGAT	1	82.6294170234	0	0	chr9_+_10707379_10707409|82.6294170234|0	0	IN
chr23_-_513014_513038	ENSDART00000055139.6	0	chr23:512863-514951	0	24	GGCAGAGGGAGGCCAGGAGCTCTG	1	83.1107409374	0	7.31859017833e-12	chr23_-_513014_513038|83.1107409374|0	2.83317813654094e-12	IN
chr25_-_26829504_26829532	ENSDART00000014052.9	0	chr25:26829414-26829621	0	28	GGAGATCCTGGTCCTTTGGTGCCTAAAG	1	83.7568741756	0	0	chr25_-_26829504_26829532|83.7568741756|0	0	IN
chr12_+_24448413_24448437	ENSDART00000093094.7	0	chr12:24447647+24449665	0	24	CACTCAGGCATTGGACACGCTATG	1	71.0334583291	0	7.06990022081e-12	chr12_+_24448413_24448437|71.0334583291|0	7.02082836312456e-12	IN
chr2_-_14387841_14387866	ENSDART00000172367.2	0	chr2:14387734-14388903	0	25	TGCCCAGTGAAACGGAACCTGTCAA	1	73.7676161189	0	1.01252339846e-12	chr2_-_14387841_14387866|73.7676161189|0	9.7222230266425e-13	IN
chr12_-_18897900_18897922	ENSDART00000121866.2	0	chr12:18897026-18898107	0	22	GAAAGACAGTCGAGGGAATATG	1	75.7452406128	0	5.99698068982e-11	chr12_-_18897900_18897922|75.7452406128|0	5.34104982463646e-11	IN
chr5_+_17743653_17743683	ENSDART00000081064.6	0	chr5:17743524+17743786	0	30	ATAACAGATCCTTTTAGGACTTCAGTAAGA	1	75.5811984936	0	0	chr5_+_17743653_17743683|75.5811984936|0	0	IN
chr2_-_45689266_45689296	ENSDART00000087054.6	0	chr2:45689186-45689411	0	30	GAGCTCAAAGGTGGGAAGACGTTTGCAAAG	1	81.7177526826	0	0	chr2_-_45689266_45689296|81.7177526826|0	0	IN
chr23_+_4570891_4570921	ENSDART00000194520.1	0	chr23:4559793+4571638	0	30	ATCAGAATATGGCGGTTCAAGAATTGTCAG	1	88.1659051952	0	0	chr23_+_4570891_4570921|88.1659051952|0	0	IN
chr2_+_31813478_31813501	ENSDART00000086608.6	0	chr2:31813266+31816382	0	23	GCATAGCTTTTACAGATTTACCG	1	89.2168914938	0	4.38973302153e-11	chr2_+_31813478_31813501|89.2168914938|0	1.36111122372995e-11	IN
chr7_+_66079981_66080008	ENSDART00000104523.6	0	chr7:66077141+66080125	0	27	GGCCGATCAGCAGATGAAGAACGCAAG	1	79.0488872502	0	0	chr7_+_66079981_66080008|79.0488872502|0	0	IN
chr21_+_24252308_24252326	ENSDART00000112869.5	0	chr21:23953272+24287403	0	18	GAGCTGCTCAGTACCCAG	1	78.6319610272	0	4.86191402593e-06	chr21_+_24252308_24252326|78.6319610272|0	3.37070054179378e-06	IN
chr10_+_11403461_11403486	ENSDART00000064210.4	0	chr10:11403279+11403921	0	25	GAACCAAGGGCAAGGTGATTTTGAG	1	79.6052899729	0	5.44453371276e-13	chr10_+_11403461_11403486|79.6052899729|0	3.34399175017097e-13	IN
chr18_+_20038323_20038349	ENSDART00000139441.2	0	chr18:20038170+20038553	0	26	AAAAACAAAGAAGAACAAGCAAAAGA	1	74.0658418002	0	7.83817455385e-14	chr18_+_20038323_20038349|74.0658418002|0	7.4718009557273e-14	IN
chr6_-_30747667_30747689	ENSDART00000154228.3	0	chr6:30747496-30750431	0	22	GGGCTGGCAAAAAGAAATCCCT	1	82.5076239927	0	1.65357505466e-10	chr6_-_30747667_30747689|82.5076239927|0	6.88258339209824e-11	IN
chr24_-_17032400_17032430	ENSDART00000048823.8	0	chr24:17031780-17032510	0	30	GTTTCTGTGAGTCAGCAGAAAAAGTTCTAG	1	88.4204291972	0	0	chr24_-_17032400_17032430|88.4204291972|0	0	IN
chr8_+_27618735_27618757	ENSDART00000135568.3	0	chr8:27616666+27623773	0	22	AGAGTTGATCAAGATGAAACAG	1	69.7946046689	0	4.02508248953e-10	chr8_+_27618735_27618757|69.7946046689|0	4.01382260761807e-10	IN
chr21_-_40871539_40871569	ENSDART00000137696.4	0	chr21:40871424-40871676	0	30	GATATGCAGAGGCAAAAGCTCGAAAATATG	1	80.9978801793	0	0	chr21_-_40871539_40871569|80.9978801793|0	0	IN
chr18_+_27357218_27357241	ENSDART00000136172.2	0	chr18:27352561+27357327	0	23	GAATACAGCAAGATAGCAGGACA	1	82.0747601184	0	6.73452404953e-11	chr18_+_27357218_27357241|82.0747601184|0	2.96237478991657e-11	IN
chr5_-_35148830_35148855	ENSDART00000139673.3	0	chr5:35145802-35159261,chr5:35146781-35159261	0	25	GTTCATATGAAGAGGAACCAATCCA	1	85.1129815174	0	1.10587095037e-11	chr5_-_35148830_35148855|85.1129815174|0	3.55082629965864e-12	IN
chr5_+_44724288_44724315	ENSDART00000181872.1	0	chr5:44724190+44729916	0	27	GAGCATTGGAGTAATCACTTATATTCT	1	77.7848533644	0	0	chr5_+_44724288_44724315|77.7848533644|0	0	IN
chr11_-_29540129_29540148	ENSDART00000163958.2	0	chr11:29536879-29540232	0	19	ATGCAACAGACAGTAAAAG	1	89.5913677977	0	1.21144693166e-08	chr11_-_29540129_29540148|89.5913677977|0	3.83869369624534e-09	IN
chr13_-_41441152_41441167	ENSDART00000188322.1	0	chr13:41439320-41481973	0	15	ACTGGCACTATGAGG	1	73.9304654047	0	3.97052183916e-05	chr13_-_41441152_41441167|73.9304654047|0	3.79727710073663e-05	IN
chr4_+_10611103_10611133	ENSDART00000122636.3	0	chr4:10608933+10611222	0	30	CTCTGACTCCCGCACAGCACGCAAGACCAA	1	70.4002105989	0	0	chr4_+_10611103_10611133|70.4002105989|0	0	IN
chr5_-_38320552_38320576	ENSDART00000188573.1	0	chr5:38318542-38320806	0	24	AGCTATAAGAGAGCAATAGGAGAG	1	76.4257566086	0	7.9438677858e-12	chr5_-_38320552_38320576|76.4257566086|0	6.78024303368829e-12	IN
chr10_+_39086225_39086252	ENSDART00000158245.2	0	chr10:39084489+39086352	0	27	GCGAACAATGACGCTGAAGTCTCTGAG	1	83.9374903445	0	0	chr10_+_39086225_39086252|83.9374903445|0	0	IN
chr23_-_13979706_13979735	ENSDART00000087654.7	0	chr23:13979621-13983925	0	29	GGCATTGATGAAACCTCCAGCAAAGACAA	1	80.6609420123	0	0	chr23_-_13979706_13979735|80.6609420123|0	0	IN
chr3_+_19813148_19813175	ENSDART00000178684.2	0	chr3:19810564+19813305	0	27	GACCCACAGCAGAGCCTGTGAATAGCT	1	74.556997575	0	0	chr3_+_19813148_19813175|74.556997575|0	0	IN
chr10_+_2876359_2876389	ENSDART00000133128.3	0	chr10:2876090+2876494	0	30	GAGAAACGAAAATCTGATATGGAGACTCAG	1	77.4088342842	0	0	chr10_+_2876359_2876389|77.4088342842|0	0	IN
chr9_-_37895783_37895806	ENSDART00000124333.3	0	chr9:37892798-37901779	0	23	GGATTTGAGGATCCCAAAGACAA	1	82.6132146679	0	1.2724399312e-10	chr9_-_37895783_37895806|82.6132146679|0	5.22725196461238e-11	IN
chr17_+_43966861_43966890	ENSDART00000121550.4	0	chr17:43966777+43968598	0	29	GTTGTATCTGTGGATCAACTTCAGCAGAG	1	87.4006053485	0	0	chr17_+_43966861_43966890|87.4006053485|0	0	IN
chr6_-_33927631_33927658	ENSDART00000057290.4	0	chr6:33927510-33927762	0	27	ACGGAGCAGATCACCAAAAAGACGAAG	1	84.1905896667	0	0	chr6_-_33927631_33927658|84.1905896667|0	0	IN
chr22_-_24757578_24757599	ENSDART00000078225.7	0	chr22:24757491-24757731	0	21	CGAGTCAACAGATGAATCTTG	1	84.7684189562	0	4.88853402203e-11	chr22_-_24757578_24757599|84.7684189562|0	1.60983448793672e-11	IN
chr17_-_48493290_48493305	ENSDART00000184846.1	0	chr17:48493191-48493410	0	15	GTGGATATGACCGAG	1	93.7125294838	0	1.86264497715e-07	chr17_-_48493290_48493305|93.7125294838|0	9.22180940499118e-08	IN
chr3_+_36648812_36648842	ENSDART00000170013.2	0	chr3:36646513+36650310	0	30	ATGCCAATGTGGAAGTAGCAGAGCCTGAGG	1	75.0755655135	0	0	chr3_+_36648812_36648842|75.0755655135|0	0	IN
chr18_+_20246347_20246355	ENSDART00000100632.4	0	chr18:20245201+20248549,chr18:20245201+20248240	0	8	AGAGCACG	1	78.5976265165	0	0.0451355520552	chr18_+_20246347_20246355|78.5976265165|0	0.031417529319591	IN
chr2_-_10938735_10938764	ENSDART00000081072.6	0	chr2:10936957-10938871	0	29	GTTCAGGTGACATCGATGGACTCACAAAG	1	79.2304333439	0	0	chr2_-_10938735_10938764|79.2304333439|0	0	IN
chr5_+_29847706_29847719	ENSDART00000136095.3	0	chr5:29847623+29847824	0	13	AATTATCTGAAAC	1	80.7886902047	0	2.7418097579e-06	chr5_+_29847706_29847719|80.7886902047|0	1.43479321434992e-06	IN
chr14_-_25948133_25948160	ENSDART00000039660.6	0	chr14:25947101-25949643	0	27	ACTGAAGAGGAGCCAGCTGTTGAAGAG	1	83.356830558	0	0	chr14_-_25948133_25948160|83.356830558|0	0	IN
chr18_+_21424046_21424071	ENSDART00000140161.3	0	chr18:21409125+21492281	0	25	ATTTTCCGGAGAGCTGATAAGGATG	1	84.5869835579	0	7.38316074944e-11	chr18_+_21424046_21424071|84.5869835579|0	2.46698217409858e-11	IN
chr7_+_73810195_73810225	ENSDART00000184051.1	0	chr7:73810100+73810515	0	30	ATGCTCGCAAAGAATCTTATTGCTCAAATG	1	83.5552668112	0	0	chr7_+_73810195_73810225|83.5552668112|0	0	IN
chr12_+_27040945_27040975	ENSDART00000111679.4	0	chr12:27040198+27041055	0	30	TGTGATACAGAAAGTGAATCAGGGGATAAG	1	80.0826668936	0	0	chr12_+_27040945_27040975|80.0826668936|0	0	IN
chr23_-_6739742_6739767	ENSDART00000128772.3	0	chr23:6736546-6741967	0	25	GAATCAGCTGATAGTGATGATGAAA	1	86.7897944689	0	4.78905803902e-12	chr23_-_6739742_6739767|86.7897944689|0	1.42630351973594e-12	IN
chr16_-_52794854_52794882	ENSDART00000074718.6	0	chr16:52793286-52794981	0	28	GCCAGTGTGTTCACAGTGCTGTAAAAAA	1	84.2370043634	0	0	chr16_-_52794854_52794882|84.2370043634|0	0	IN
chr16_+_53269655_53269682	ENSDART00000126543.4	0	chr16:53269567+53271070	0	27	GATTCCAGTCCTGACGAAACCAGAAAG	1	80.0554633868	0	0	chr16_+_53269655_53269682|80.0554633868|0	0	IN
chr5_-_56372282_56372306	ENSDART00000083079.6	0	chr5:56368077-56375214	0	24	AGGGAACATCCCCACTCTAAACAG	1	80.9247031395	0	2.52562415426e-11	chr5_-_56372282_56372306|80.9247031395|0	1.29719568420228e-11	IN
chr18_-_5374775_5374800	ENSDART00000169896.2	0	chr18:5374535-5375088	0	25	GCTGTGGATGCTGGCATCATGACAG	1	86.3298068022	0	4.65405491923e-13	chr18_-_5374775_5374800|86.3298068022|0	1.4033219031262e-13	IN
chr19_+_13129341_13129371	ENSDART00000165448.2	0	chr19:13126532+13146065,chr19:13126532+13151070,chr19:13126532+13132218	0	30	ATGGCGAGGGCATTACTGAGCCTTACGAAG	1	76.6096825561	0	0	chr19_+_13129341_13129371|76.6096825561|0	0	IN
chr10_+_4061847_4061855	ENSDART00000123086.3	0	chr10:4061408+4067253	0	8	TTGTGACT	1	77.4655431164	0	0.0851542100674	chr10_+_4061847_4061855|77.4655431164|0	0.0667731033548781	IN
chr6_-_20768538_20768568	ENSDART00000159916.2	0	chr6:20768446-20769433	0	30	GTGGAATAAAGCAGAGGGTGGTGTAGCAAA	1	85.0559813017	0	0	chr6_-_20768538_20768568|85.0559813017|0	0	IN
chr7_+_39450966_39450984	ENSDART00000143999.3	0	chr7:39446384+39451836,chr7:39448120+39452008,chr7:39448120+39451238,chr7:39448120+39451836,chr7:39447147+39452008,chr7:39446384+39452008,chr7:39447147+39451836,chr7:39447147+39451238,chr7:39446266+39451836	0	18	AGGCCTATGAAGAGGAAG	1	79.0877397606	0	4.50527285478e-08	chr7_+_39450966_39450984|79.0877397606|0	2.95608025835392e-08	IN
chr16_+_10355678_10355699	ENSDART00000081092.6	0	chr16:10353033+10356221	0	21	CATTCTCTGCTACGCTGAAAG	1	84.3195089971	0	7.19182935427e-10	chr16_+_10355678_10355699|84.3195089971|0	2.45888975847208e-10	IN
chr8_-_23572909_23572936	ENSDART00000039080.6	0	chr8:23572828-23573044	0	27	AAAAAAGACAGCATGCTCCATCTGAAG	1	77.4582132357	0	0	chr8_-_23572909_23572936|77.4582132357|0	0	IN
chr24_-_40744156_40744184	ENSDART00000160672.2	0	chr24:40743885-40744292	0	28	ATAGAGAAAACCAGTCCATTCTGATCAC	1	79.0812533146	0	0	chr24_-_40744156_40744184|79.0812533146|0	0	IN
chr9_-_48286347_48286371	ENSDART00000058255.5	0	chr9:48285024-48286641	0	24	GCTTATTTTGCAGATGGAAACAAG	1	82.1622765036	0	5.64526203561e-12	chr9_-_48286347_48286371|82.1622765036|0	2.45514719665607e-12	IN
chr25_+_16337527_16337547	ENSDART00000064187.7	0	chr25:16335528+16338130	0	20	GGCATTATCTGGAAGGCATG	1	86.8268019122	0	2.34467734117e-09	chr25_+_16337527_16337547|86.8268019122|0	6.97820357054013e-10	IN
chr16_-_8765321_8765349	ENSDART00000000382.8	0	chr16:8765204-8765436	0	28	CTTCTGAATCCCAACTACATTTATGATG	1	80.9995292618	0	0	chr16_-_8765321_8765349|80.9995292618|0	0	IN
chr16_+_26483494_26483524	ENSDART00000039746.6	0	chr16:26483411+26483607	0	30	GCTGAGACCGAGTCATCGCTCATGAGGAGG	1	80.6157496562	0	0	chr16_+_26483494_26483524|80.6157496562|0	0	IN
chr5_-_32307699_32307727	ENSDART00000193758.1	0	chr5:32307595-32307823	0	28	ACAGAGAGAACCAGTCTGTCCTGATTAC	1	78.8202153837	0	0	chr5_-_32307699_32307727|78.8202153837|0	0	IN
chr23_+_26951139_26951159	ENSDART00000115141.5	0	chr23:26950965+26951920	0	20	CCAAACAGAAGCAGAAGCAG	1	81.7758334421	0	8.46739567351e-10	chr23_+_26951139_26951159|81.7758334421|0	3.8743042107825e-10	IN
chr19_+_23949712_23949736	ENSDART00000139040.3	0	chr19:23949540+23952807	0	24	TTGGTCTCAGTCTTCAAAACACGG	1	72.8587223258	0	1.15072396056e-11	chr19_+_23949712_23949736|72.8587223258|0	1.12400089236075e-11	IN
chr8_-_13163298_13163325	ENSDART00000135738.3	0	chr8:13163154-13164184	0	27	AGTGCACTGGCTACATTCCACACATAG	1	76.3977149687	0	0	chr8_-_13163298_13163325|76.3977149687|0	0	IN
chr2_+_31499907_31499930	ENSDART00000130722.4	0	chr2:31499661+31500033	0	23	TTCAGCAAGTAAAGAAGAAATCG	1	79.1977648877	0	4.90274487674e-12	chr2_+_31499907_31499930|79.1977648877|0	3.17290638207623e-12	IN
chr2_+_43937990_43938020	ENSDART00000123673.3	0	chr2:43937439+43944688	0	30	AATGCACATCAGATTCAGATGACGAGAGGG	1	81.8893840392	0	0	chr2_+_43937990_43938020|81.8893840392|0	0	IN
chr9_+_4686766_4686794	ENSDART00000081326.5	0	chr9:4684284+4686879	0	28	CCTGGTGTAAGTCCAGTGGAGGCTGCAG	1	82.9891359779	0	0	chr9_+_4686766_4686794|82.9891359779|0	0	IN
chr3_-_38670120_38670141	ENSDART00000155042.2	0	chr3:38667736-38673513,chr3:38667687-38672287	0	21	ATGACCAGGGGTGTGATAAAG	1	71.8261100223	0	1.02909325506e-09	chr3_-_38670120_38670141|71.8261100223|0	1.01678243602521e-09	IN
chr25_+_34908825_34908853	ENSDART00000183561.1	0	chr25:34908751+34909576	0	28	GTCTGTCTGTAGCTCTTGCAGTGCAAAG	1	87.2457606332	0	0	chr25_+_34908825_34908853|87.2457606332|0	0	IN
chr15_-_31038290_31038320	ENSDART00000100145.5	0	chr15:31037982-31038408	0	30	CCTCAGTATGCTGTACCTCCAGGATGTGGG	1	83.099185244	0	0	chr15_-_31038290_31038320|83.099185244|0	0	IN
chr3_-_15344763_15344771	ENSDART00000104338.4	0	chr3:15344594-15344908,chr3:15344594-15344905	0	8	TTGTTACA	1	69.2842185053	0	0.0045517435582	chr3_-_15344763_15344771|69.2842185053|0	0.00454316187191395	IN
chr10_+_40241364_40241385	ENSDART00000171879.3	0	chr10:40236224+40253180	0	21	AAAAGTCAGAGCTGGTATAAC	1	76.6204504718	0	3.84966369893e-09	chr10_+_40241364_40241385|76.6204504718|0	3.24003390783645e-09	IN
chr3_-_2572775_2572802	ENSDART00000192325.1	0	chr3:2572463-2575343	0	27	ATTGTGTTCCTGTCTATGGCCAGTTCG	1	81.1414437836	0	0	chr3_-_2572775_2572802|81.1414437836|0	0	IN
chr23_-_14851579_14851593	ENSDART00000139542.4	0	chr23:14849542-14853321	0	14	CGGTAGAGGCTGTG	1	67.5052473327	0	1.40107186876e-05	chr23_-_14851579_14851593|67.5052473327|0	1.40046147694139e-05	IN
chr20_-_35000270_35000292	ENSDART00000062761.5	0	chr20:35000185-35001347	0	22	ACCAAACCTCTCTGTGCAAAAG	1	80.5784962749	0	6.45741238259e-11	chr20_-_35000270_35000292|80.5784962749|0	3.47813999823643e-11	IN
chr15_-_5900059_5900086	ENSDART00000155252.3	0	chr15:5899958-5901334	0	27	GCTAACAATGACACTGAAGCAGCTGGG	1	80.8370219936	0	0	chr15_-_5900059_5900086|80.8370219936|0	0	IN
chr8_+_23846205_23846235	ENSDART00000187430.1	0	chr8:23845987+23847214	0	30	TACATCCATTCAGCTGACATAATTCACAGG	1	85.4108619244	0	0	chr8_+_23846205_23846235|85.4108619244|0	0	IN
chr23_+_33957740_33957763	ENSDART00000172069.2	0	chr23:33957505+33959662	0	23	GTTTATGGACAAGAAGCTTTCAC	1	80.5663616422	0	3.02691205434e-11	chr23_+_33957740_33957763|80.5663616422|0	1.63309366030262e-11	IN
chr6_-_43294111_43294134	ENSDART00000154434.3	0	chr6:43286128-43294560	0	23	GAGGCAAACGGAGACTATACAAG	1	85.6233754397	0	1.19442233881e-10	chr6_-_43294111_43294134|85.6233754397|0	3.71639385932099e-11	IN
chr6_-_3514089_3514119	ENSDART00000151020.3	0	chr6:3511941-3514429	0	30	GAGGAGGAAGAGGAGGAAGAAGAGGAAATG	1	73.0133942454	0	0	chr6_-_3514089_3514119|73.0133942454|0	0	IN
chr1_+_14398034_14398061	ENSDART00000103346.5	0	chr1:14397897+14399230	0	27	GGATGCCCATCACTGTTCCTCCACCCA	1	82.1871506504	0	0	chr1_+_14398034_14398061|82.1871506504|0	0	IN
chr22_+_18942341_18942366	ENSDART00000166650.3	0	chr22:18938900+18942500	0	25	ATGATGACTCAGGATCTGCTCCCCT	1	76.6450751705	0	3.17168513675e-12	chr22_+_18942341_18942366|76.6450751705|0	2.66453525910038e-12	IN
chr22_-_21380269_21380292	ENSDART00000144648.4	0	chr22:21376811-21380720	0	23	CTGCTGAGGGTTCGAGTGAGGAG	1	75.2471901762	0	5.51665380044e-11	chr22_-_21380269_21380292|75.2471901762|0	5.03839192589339e-11	IN
chr1_+_6653531_6653561	ENSDART00000144641.3	0	chr1:6648846+6655153	0	30	AGGTTGCAGAACTTGAGGCCAACCTTCCAA	1	84.7355831478	0	0	chr1_+_6653531_6653561|84.7355831478|0	0	IN
chr21_-_28146218_28146233	ENSDART00000141629.3	0	chr21:28089723-28171362	0	15	GTGATCCCAAATCAG	1	90.7976274216	0	7.6011659543e-05	chr21_-_28146218_28146233|90.7976274216|0	2.64986963557368e-05	IN
chr19_-_35054710_35054728	ENSDART00000146394.4	0	chr19:35052482-35055383	0	18	TTCTTCCTTGGGAATCAG	1	72.5596786869	0	4.18949630543e-08	chr19_-_35054710_35054728|72.5596786869|0	4.10876331846666e-08	IN
chr14_-_29851459_29851486	ENSDART00000088004.7	0	chr14:29850183-29854798,chr14:29850183-29858817	0	27	ACTCTGAATCACAATCCAGAGATTCAG	1	75.8220700955	0	0	chr14_-_29851459_29851486|75.8220700955|0	0	IN
chr25_+_30173653_30173671	ENSDART00000156870.3	0	chr25:30172002+30178939	0	18	CCAGGGCTTGCTGCACTG	1	79.1448954407	0	1.00626488697e-07	chr25_+_30173653_30173671|79.1448954407|0	6.5555460948552e-08	IN
chr13_-_37620060_37620090	ENSDART00000193270.1	0	chr13:37619109-37620177	0	30	TTACAGCCGCCGTAGCTGTCGCAGGAGGAG	1	86.1490647121	0	0	chr13_-_37620060_37620090|86.1490647121|0	0	IN
chr15_+_24686066_24686093	ENSDART00000078014.7	0	chr15:24683290+24686201	0	27	GAAGCTCAAAACTCCCATGTGTATTGG	1	82.8667968621	0	0	chr15_+_24686066_24686093|82.8667968621|0	0	IN
chr5_+_63721636_63721648	ENSDART00000134261.3	0	chr5:63721167+63723777,chr5:63721167+63723780	0	12	GACAAAGAGAAG	1	83.434322146	0	0.000154602464099	chr5_+_63721636_63721648|83.434322146|0	5.77186898477189e-05	IN
chr19_+_25651024_25651048	ENSDART00000146947.2	0	chr19:25650912+25652084	0	24	CAAATGCACAGATCACACGGAAAA	1	74.1922754602	0	4.06430444855e-12	chr19_+_25651024_25651048|74.1922754602|0	3.85935727820197e-12	IN
chr20_+_6665752_6665782	ENSDART00000136567.3	0	chr20:6665271+6665944	0	30	ATGGAAGCGAGACGGCTGCACTGCTGCAAA	1	79.3423979433	0	0	chr20_+_6665752_6665782|79.3423979433|0	0	IN
chr2_-_58079009_58079033	ENSDART00000166395.2	0	chr2:58078109-58079763	0	24	CAGGCCGATGGAGACCTCTATCAG	1	80.0617264615	0	5.77671244173e-12	chr2_-_58079009_58079033|80.0617264615|0	3.33844063504785e-12	IN
chr5_-_43890168_43890192	ENSDART00000180517.1	0	chr5:43887030-43893142	0	24	GATGAAAATAATAAAGTGGTGGAG	1	85.4895650395	0	2.16147100218e-11	chr5_-_43890168_43890192|85.4895650395|0	6.77624623079964e-12	IN
chr22_-_24817887_24817908	ENSDART00000143443.2	0	chr22:24817771-24818012	0	21	CGAGTCAACAGTTCAACCTTG	1	86.963867078	0	4.91127138957e-11	chr22_-_24817887_24817908|86.963867078|0	1.45830014730564e-11	IN
chr9_-_44636814_44636841	ENSDART00000086202.6	0	chr9:44547254-44641872	0	27	GCAGAAGTACAAAAACACATCTCAAAG	1	89.9983607609	0	0	chr9_-_44636814_44636841|89.9983607609|0	0	IN
chr3_-_30876922_30876942	ENSDART00000109104.4	0	chr3:30874493-30877047	0	20	ACTGCAGACCCAACTGTAAG	1	85.446049645	0	2.30102159549e-09	chr3_-_30876922_30876942|85.446049645|0	7.2322869915098e-10	IN
chr3_-_1433867_1433897	ENSDART00000149622.3	0	chr3:1433639-1434048	0	30	ACTCTCAGGAGAGCCGCGAGTCATTGGAGG	1	80.4628764233	0	0	chr3_-_1433867_1433897|80.4628764233|0	0	IN
chr20_+_5589451_5589481	ENSDART00000149694.3	0	chr20:5581708+5673878	0	30	GATTCGCACATATGGTGAAGTCTCCGCAAG	1	81.805012705	0	0	chr20_+_5589451_5589481|81.805012705|0	0	IN
chr11_-_6060643_6060668	ENSDART00000122262.3	0	chr11:6060560-6062033	0	25	ATCTGGAAGATCTCTTCAATGTCAT	1	76.1326687082	0	1.28252963805e-12	chr11_-_6060643_6060668|76.1326687082|0	1.11621822895813e-12	IN
chr15_-_39317383_39317410	ENSDART00000097134.6	0	chr15:39312477-39322782	0	27	TGCCCTCCTTCACCTTCACCCCCACAG	1	80.535901121	0	0	chr15_-_39317383_39317410|80.535901121|0	0	IN
chr5_-_24783500_24783530	ENSDART00000137128.3	0	chr5:24783266-24785898,chr5:24783266-24786809	0	30	CTGGGAGGAGACATCGGTGGAAGTCCTTCG	1	80.3401881333	0	0	chr5_-_24783500_24783530|80.3401881333|0	0	IN
chr8_+_18032351_18032380	ENSDART00000121984.3	0	chr8:18032257+18033080	0	29	GTTCAGGAGACCTGGATGGTCTTCCAAAG	1	90.4230329435	0	0	chr8_+_18032351_18032380|90.4230329435|0	0	IN
chr11_+_528947_528972	ENSDART00000082519.8	0	chr11:528034+529069	0	25	GAAGCCTTAAGGCATGATGAATCAG	1	80.8746476456	0	8.93507490218e-13	chr11_+_528947_528972|80.8746476456|0	4.6207482284899e-13	IN
chr15_+_24828678_24828708	ENSDART00000139689.3	0	chr15:24806293+24834815	0	30	CTCGGATCGACTTATCGATGACACAATTAG	1	85.2030811811	0	0	chr15_+_24828678_24828708|85.2030811811|0	0	IN
chr6_+_21144390_21144417	ENSDART00000167225.2	0	chr6:21144308+21144505	0	27	GCCAGTTGGTGTCATAACATATTTATG	1	82.9363659581	0	0	chr6_+_21144390_21144417|82.9363659581|0	0	IN
chr18_+_21502399_21502425	ENSDART00000140161.3	0	chr18:21492390+21502670	0	26	TAATGTTGACACCAAGGAACTGTGCG	1	73.3144505971	0	2.27595720048e-12	chr18_+_21502399_21502425|73.3144505971|0	2.20634621683757e-12	IN
chr8_+_25796229_25796256	ENSDART00000062406.6	0	chr8:25795864+25796376	0	27	GAGGTGGATCCGATGCAGGCAATTGCG	1	92.5820210928	0	0	chr8_+_25796229_25796256|92.5820210928|0	0	IN
chr17_-_15486483_15486510	ENSDART00000156905.3	0	chr17:15477678-15486619,chr17:15481344-15486619	0	27	GAGAATTTCTGCCCCCTATGGAAAAAG	1	86.2883106659	0	0	chr17_-_15486483_15486510|86.2883106659|0	0	IN
chr2_-_57459229_57459259	ENSDART00000192201.1	0	chr2:57453154-57465267	0	30	GTCGTCTCAGCCCGTTCAGGTGGTGCTCAG	1	78.1043832083	0	0	chr2_-_57459229_57459259|78.1043832083|0	0	IN
chr9_-_799689_799707	ENSDART00000174793.2	0	chr9:799581-800352	0	18	GGCAAAAGGGAGATCAAG	1	77.05317958	0	1.0899384395e-08	chr9_-_799689_799707|77.05317958|0	8.86478546124891e-09	IN
chr21_+_33461530_33461558	ENSDART00000053205.6	0	chr21:33460928+33461647	0	28	GATTCTCCTCCCTCATCTCCCAAACCAG	1	78.8134027317	0	0	chr21_+_33461530_33461558|78.8134027317|0	0	IN
chr6_+_11454290_11454307	ENSDART00000029314.9	0	chr6:11453239+11454410	0	17	AAACATTGGCTTTTAAG	1	87.6084063825	0	6.693880783e-08	chr6_+_11454290_11454307|87.6084063825|0	1.9811272511383e-08	IN
chr23_-_18124272_18124301	ENSDART00000016976.8	0	chr23:18124167-18124595	0	29	TGATGATTCTCGTGTCAAGGACAACAAGA	1	78.568023069	0	0	chr23_-_18124272_18124301|78.568023069|0	0	IN
chr16_+_26442194_26442217	ENSDART00000041787.9	0	chr16:26441678+26443671,chr16:26441678+26443463	0	23	AATTTCCAAAAGTTAAAAAGAAG	1	85.4517340066	0	2.49826825893e-11	chr16_+_26442194_26442217|85.4517340066|0	7.84960985100724e-12	IN
chr14_+_50782175_50782205	ENSDART00000158723.3	0	chr14:50771403+50787656	0	30	GCAGCAAGACCAAAGACAGCGTTGCAACAG	1	85.3458508673	0	0	chr14_+_50782175_50782205|85.3458508673|0	0	IN
chr10_-_42932878_42932907	ENSDART00000171494.2	0	chr10:42932783-42933757	0	29	GCTCAGCTGATATGGACAGTATGCCCAAA	1	77.1273291005	0	0	chr10_-_42932878_42932907|77.1273291005|0	0	IN
chr5_+_26034057_26034087	ENSDART00000088033.5	0	chr5:26031331+26036036	0	30	CCAAAAGCCCTGAAGCTGCTTGGAATGGAG	1	82.5112561985	0	0	chr5_+_26034057_26034087|82.5112561985|0	0	IN
chr20_-_13100572_13100600	ENSDART00000124470.4	0	chr20:13100478-13124607	0	28	GACTTCAGAGAAACAGCAGGAGCTTCTG	1	70.1335823269	0	0	chr20_-_13100572_13100600|70.1335823269|0	0	IN
chr6_-_39552241_39552265	ENSDART00000044276.8	0	chr6:39552127-39552386,chr6:39552019-39552361	0	24	CTGTGCATGTGGCCTACTATGATG	1	76.113046599	0	7.31859017833e-13	chr6_-_39552241_39552265|76.113046599|0	6.37823127647152e-13	IN
chr12_+_27214497_27214516	ENSDART00000133048.3	0	chr12:27214378+27214684	0	19	GTGTGCATAAACAGTCAAG	1	89.424944361	0	1.02954800241e-09	chr12_+_27214497_27214516|89.424944361|0	3.22942672603688e-10	IN
chr20_-_49115738_49115763	ENSDART00000057700.6	0	chr20:49115616-49117320	0	25	TAATCTGGACCCCCTGACAGAAACA	1	72.5194317689	0	1.487698853e-12	chr20_-_49115738_49115763|72.5194317689|0	1.45972123277716e-12	IN
chr3_+_15944965_15944983	ENSDART00000139206.4	0	chr3:15941576+15945430,chr3:15939406+15945430	0	18	TCCGGGATGATTTCTTTG	1	80.1376444231	0	5.57629376008e-08	chr3_+_15944965_15944983|80.1376444231|0	3.18975346136341e-08	IN
chr12_+_20651096_20651122	ENSDART00000152964.3	0	chr12:20650983+20651197	0	26	CAAATCCTGCACAGACAGACAAACAG	1	81.6580339584	0	4.08562073062e-14	chr12_+_20651096_20651122|81.6580339584|0	1.89848137210902e-14	IN
chr16_-_24593885_24593913	ENSDART00000156407.3	0	chr16:24591934-24596124	0	28	GTAAAAAGTGCAAATGCTCAAAATCCAA	1	80.3773821509	0	0	chr16_-_24593885_24593913|80.3773821509|0	0	IN
chr11_+_2739418_2739448	ENSDART00000132768.3	0	chr11:2738300+2743409	0	30	TACATTCATTCAGCAGACATCATCCACAGA	1	76.3597243458	0	0	chr11_+_2739418_2739448|76.3597243458|0	0	IN
chr8_+_32553115_32553140	ENSDART00000061786.6	0	chr8:32516779+32577694	0	25	TTACAGAAAAGGAGGTTCAGCAATG	1	83.8948203427	0	5.40776312619e-11	chr8_+_32553115_32553140|83.8948203427|0	1.92440507973402e-11	IN
chr11_+_24002740_24002767	ENSDART00000168215.3	0	chr11:24002651+24002901	0	27	GTTTGGGCTTGGTGCTCTGCCACCTTG	1	83.9834316089	0	0	chr11_+_24002740_24002767|83.9834316089|0	0	IN
chr6_+_58461621_58461651	ENSDART00000044241.8	0	chr6:58460607+58463570	0	30	GAAGGAAGCCCAACCGGAGCCTTCACCAAG	1	81.2368325585	0	0	chr6_+_58461621_58461651|81.2368325585|0	0	IN
chr9_-_21908356_21908382	ENSDART00000009920.11	0	chr9:21907396-21911774,chr9:21907396-21911601	0	26	GTGGATCTGAAACACCGATTTTAAAT	1	84.777673198	0	9.27036225562e-13	chr9_-_21908356_21908382|84.777673198|0	3.05089287166993e-13	IN
chr9_+_41967579_41967609	ENSDART00000097295.6	0	chr9:41967497+41967733	0	30	TATGATGAAGTTGGAGGAACGGGGGCTCAG	1	86.9386253424	0	0	chr9_+_41967579_41967609|86.9386253424|0	0	IN
chrUn_KN149884v1_-_10470_10497	ENSDART00000162031.2	0	chrUn_KN149884v1:10369-11526	0	27	GTGCCGCCCCGTACATTCCTCACATGG	1	86.2419701572	0	0	chrUn_KN149884v1_-_10470_10497|86.2419701572|0	0	IN
chr6_-_53143549_53143568	ENSDART00000079694.5	0	chr6:53076385-53143592	0	19	GTGAAGCTGCTCCTGCTCG	1	65.5654432641	0	2.44413938311e-07	chr6_-_53143549_53143568|65.5654432641|0	2.44395521264984e-07	IN
chr17_-_15450381_15450405	ENSDART00000156905.3	0	chr17:15450299-15450761	0	24	AACCTGAGTTGGTCAAAGATAAAG	1	84.337724926	0	1.5418777366e-12	chr17_-_15450381_15450405|84.337724926|0	5.26356735974787e-13	IN
chr11_-_33948082_33948103	ENSDART00000087597.6	0	chr11:33947019-33950128	0	21	CTTCATATGGCTTACCAAGAG	1	84.5339056718	0	7.01220415067e-10	chr11_-_33948082_33948103|84.5339056718|0	2.3534008075643e-10	IN
chr25_-_11996732_11996747	ENSDART00000158204.2	0	chr25:11993739-11998805	0	15	ACTACCCAGATTATG	1	82.3330601085	0	4.70037398947e-06	chr25_-_11996732_11996747|82.3330601085|0	1.99993990035452e-06	IN
chr7_+_29955387_29955416	ENSDART00000173940.2	0	chr7:29952674+29956553,chr7:29952418+29956577,chr7:29955324+29956571,chr7:29952740+29956519	0	29	GCCGAGAAGGCTGCTGATGAGAGTGAGAG	1	63.4548374235	0	0	chr7_+_29955387_29955416|63.4548374235|0	0	IN
chr20_+_5581690_5581708	ENSDART00000149694.3	0	chr20:5564738+5589451	0	18	CTGTCAACAAAACCCCTG	1	75.4661033598	0	3.593012744e-07	chr20_+_5581690_5581708|75.4661033598|0	3.24735843548751e-07	IN
chr11_-_45185508_45185535	ENSDART00000171328.2	0	chr11:45182671-45185614	0	27	GTCTGTCTGTTCTGCATGCAAGAACGG	1	83.2595908309	0	0	chr11_-_45185508_45185535|83.2595908309|0	0	IN
chr13_+_33537866_33537894	ENSDART00000025007.10	0	chr13:33537682+33538158	0	28	ATGTTGACGACTGCAACCCTCATCCATG	1	83.3883570505	0	0	chr13_+_33537866_33537894|83.3883570505|0	0	IN
chr22_-_20959723_20959752	ENSDART00000064902.8	0	chr22:20958817-20959843	0	29	GCTCAGGTGACATGGATGGGTTGCCAAAG	1	86.5487434186	0	0	chr22_-_20959723_20959752|86.5487434186|0	0	IN
chr7_-_19632150_19632176	ENSDART00000160936.2	0	chr7:19632069-19632272	0	26	CTGAAAAAGAAGCCGGATGCAAAAGG	1	81.0252820052	0	3.8413716652e-14	chr7_-_19632150_19632176|81.0252820052|0	1.94289029309402e-14	IN
chr8_+_13127972_13127996	ENSDART00000029308.8	0	chr8:13127857+13130271	0	24	GACACAAAGAAATTCTGGAAAGAG	1	79.5813891795	0	8.47677483762e-12	chr8_+_13127972_13127996|79.5813891795|0	5.22204501862689e-12	IN
chr9_+_8970522_8970548	ENSDART00000008490.9	0	chr9:8969609+8970654,chr9:8969609+8970634	0	26	TCCAGAAGGAACACCTTTTGAAGATG	1	79.4855304453	0	2.209343819e-13	chr9_+_8970522_8970548|79.4855304453|0	1.37778677355982e-13	IN
chr2_-_30249315_30249341	ENSDART00000124153.4	0	chr2:30246773-30249648	0	26	AGAGACGAGGAAAGGCTGTAAAATGG	1	79.0945421487	0	6.31716901012e-13	chr2_-_30249315_30249341|79.0945421487|0	4.14113188185183e-13	IN
chr19_-_3164703_3164721	ENSDART00000105174.6	0	chr19:3163745-3165018,chr19:3163609-3165018	0	18	ATGGAACTGATAACGACG	1	87.9702546538	0	1.82044458397e-08	chr19_-_3164703_3164721|87.9702546538|0	5.40781885938202e-09	IN
chr6_+_51727650_51727674	ENSDART00000146281.2	0	chr6:51726769+51727817	0	24	GCTTTTTTCTATGACTTAGAAAAG	1	91.9828880172	0	3.62376795238e-12	chr6_+_51727650_51727674|91.9828880172|0	1.43407508090831e-12	IN
chr20_+_21458692_21458720	ENSDART00000024922.7	0	chr20:21458546+21462480	0	28	ACACCAACGACTGCAACCCTCACCCCTG	1	76.3159800927	0	0	chr20_+_21458692_21458720|76.3159800927|0	0	IN
chr11_-_43104136_43104153	ENSDART00000125368.3	0	chr11:43102534-43104342	0	17	GTGTTTGCTTCAGAATG	1	89.3739163749	0	1.04017084612e-07	chr11_-_43104136_43104153|89.3739163749|0	3.25313288529472e-08	IN
chr10_-_2775597_2775615	ENSDART00000085031.6	0	chr10:2773199-2775710	0	18	GTGGATCAACCTTTTCAG	1	80.817355825	0	3.62197163373e-08	chr10_-_2775597_2775615|80.817355825|0	1.88793243260932e-08	IN
chr13_-_41188849_41188858	ENSDART00000188322.1	0	chr13:41188417-41194443	0	9	ATTCAAAGA	1	72.8868816773	0	0.0226764045391	chr13_-_41188849_41188858|72.8868816773|0	0.0221405313934525	IN
chr2_-_14388903_14388915	ENSDART00000172367.2	0	chr2:14387866-14390446	0	12	AGGCGAAGTCCA	1	78.0464773279	0	0.000152814599981	chr2_-_14388903_14388915|78.0464773279|0	0.000113093224339167	IN
chr11_-_36454727_36454754	ENSDART00000123591.3	0	chr11:36453000-36454834,chr11:36452853-36464481	0	27	TCTGTATGCCTGAAGAAGGATTTAAAG	1	91.0456020909	0	0	chr11_-_36454727_36454754|91.0456020909|0	0	IN
chr5_-_51191329_51191352	ENSDART00000165870.2	0	chr5:51191197-51195164	0	23	ACAGCGATCATGACACTGACTCT	1	80.9253391284	0	5.59907675779e-11	chr5_-_51191329_51191352|80.9253391284|0	2.87551094046989e-11	IN
chr14_-_46101077_46101095	ENSDART00000124925.3	0	chr14:46091635-46104127,chr14:46095216-46104127	0	18	GTGAAGGGAACGGCGATG	1	83.6553407223	0	1.29351966138e-07	chr14_-_46101077_46101095|83.6553407223|0	4.71666652401836e-08	IN
chr11_+_44514994_44515021	ENSDART00000172998.2	0	chr11:44514891+44515787	0	27	GTGAAGGATTCTACAACTGGCTGGAGG	1	84.2191958028	0	0	chr11_+_44514994_44515021|84.2191958028|0	0	IN
chr4_-_2362091_2362111	ENSDART00000177727.2	0	chr4:2361846-2362901	0	20	TTCCAGAAAGCGGTGAGCTG	1	85.369269234	0	9.37689037528e-10	chr4_-_2362091_2362111|85.369269234|0	2.96097035779042e-10	IN
chr20_-_3022574_3022592	ENSDART00000152495.3	0	chr20:3020149-3023965	0	18	CTCTTACACCAGGGTCCG	1	85.7279103744	0	5.52099648221e-08	chr20_-_3022574_3022592|85.7279103744|0	1.70834280055487e-08	IN
chr19_+_46223064_46223093	ENSDART00000183984.1	0	chr19:46222972+46224569	0	29	CTCCTGCCAACAAGCCAGAACTGTATGAG	1	75.5213160665	0	0	chr19_+_46223064_46223093|75.5213160665|0	0	IN
chr7_+_52747863_52747891	ENSDART00000174377.2	0	chr7:52747764+52750492	0	28	TTTCCAATGGAGGACCAGAAACGAACAG	1	88.8120660937	0	0	chr7_+_52747863_52747891|88.8120660937|0	0	IN
chr23_+_24595567_24595591	ENSDART00000143694.2	0	chr23:24595489+24595716	0	24	GACTATCTGCGAGAACACATTGAG	1	80.5776179528	0	7.06990022081e-13	chr23_+_24595567_24595591|80.5776179528|0	3.80806497446429e-13	IN
chr3_-_36838570_36838600	ENSDART00000055237.6	0	chr3:36838450-36844117,chr3:36838450-36838891	0	30	ATCCTGTTCATGGAAATGGAGGAACAATTG	1	79.6932602471	0	0	chr3_-_36838570_36838600|79.6932602471|0	0	IN
chr16_+_20215780_20215807	ENSDART00000006037.9	0	chr16:20213402+20220224	0	27	GGTGAAATTGGAAGACCTGGACAAAAG	1	87.3289768358	0	0	chr16_+_20215780_20215807|87.3289768358|0	0	IN
chr17_+_45772050_45772077	ENSDART00000109525.4	0	chr17:45768130+45773867,chr17:45766185+45773867	0	27	CCAGTTTTTGAGGAGGATGAGGATGAG	1	84.0668486989	0	0	chr17_+_45772050_45772077|84.0668486989|0	0	IN
chr25_+_28251867_28251882	ENSDART00000151854.3	0	chr25:28244341+28253550,chr25:28244333+28253553	0	15	GTTGACCAACAGTGG	1	70.368180927	0	8.55881783779e-06	chr25_+_28251867_28251882|70.368180927|0	8.52203278500774e-06	IN
chr25_-_37240108_37240138	ENSDART00000087247.6	0	chr25:37239216-37248507	0	30	GAGACTGAAATCGCTGCCGACTGCAATCAT	1	85.6180430085	0	0	chr25_-_37240108_37240138|85.6180430085|0	0	IN
chr25_-_37077778_37077796	ENSDART00000025494.10	0	chr25:37076847-37077890	0	18	AATGTGCTCATTGTCGAG	1	82.6101978671	0	1.48575053371e-08	chr25_-_37077778_37077796|82.6101978671|0	6.10581962767753e-09	IN
chr13_-_582378_582402	ENSDART00000066080.6	0	chr13:580982-583960	0	24	CTAAAGAGCAGTACGTCATTCCAG	1	80.2225141442	0	1.04805053525e-11	chr13_-_582378_582402|80.2225141442|0	5.92648152775155e-12	IN
chr4_+_4094782_4094806	ENSDART00000028016.8	0	chr4:4091401+4098464	0	24	AAAAAAGACGTGAGCCACCTAATG	1	84.6061682086	0	2.49933407304e-11	chr4_+_4094782_4094806|84.6061682086|0	8.33799695953985e-12	IN
chr17_+_12708157_12708175	ENSDART00000136830.2	0	chr17:12705186+12708773	0	18	GACAAGCATGCTGAGGAG	1	87.0444866961	0	5.18775764569e-08	chr17_+_12708157_12708175|87.0444866961|0	1.53870155505942e-08	IN
chr9_-_37879459_37879480	ENSDART00000124333.3	0	chr9:37879231-37881296	0	21	AGCGCCTAACAATGGAACATG	1	83.2921682461	0	4.63842297904e-10	chr9_-_37879459_37879480|83.2921682461|0	1.75906289534566e-10	IN
chr12_+_47333230_47333259	ENSDART00000180811.1	0	chr12:47333106+47335163,chr12:47333066+47333579,chr12:47293832+47454270	0	29	GAGACCAAATCAGTGCCTGAGAAAGCGGA	1	68.4954560273	0	0	chr12_+_47333230_47333259|68.4954560273|0	0	IN
chr1_+_1907372_1907390	ENSDART00000142874.3	0	chr1:1907231+1908555	0	18	GTAGTGGCCCAGATCAAG	1	85.2884811545	0	1.89465934053e-08	chr1_+_1907372_1907390|85.2884811545|0	6.01324590121521e-09	IN
chr8_+_26051131_26051153	ENSDART00000004521.10	0	chr8:26050958+26051262	0	22	CAATGCTCAAAGTGTAAACATG	1	81.4023564215	0	1.58024704433e-11	chr8_+_26051131_26051153|81.4023564215|0	7.60325136184292e-12	IN
chr15_+_24582036_24582055	ENSDART00000155636.2	0	chr15:24580563+24582331,chr15:24573526+24590122	0	19	GACGAAAATCAGCAAAAAG	1	82.8416251071	0	6.34827301838e-09	chr15_+_24582036_24582055|82.8416251071|0	2.53648535508688e-09	IN
chr20_-_49881115_49881128	ENSDART00000058858.7	0	chr20:49880632-49886212	0	13	GGCCAAACCAAAG	1	88.7513727292	0	8.28917196896e-05	chr20_-_49881115_49881128|88.7513727292|0	2.51582755210755e-05	IN
chr11_-_7378489_7378510	ENSDART00000103418.5	0	chr11:7377666-7380629	0	21	CCAGCGAGATGGCAAATTATG	1	77.7203731725	0	6.68023858452e-10	chr11_-_7378489_7378510|77.7203731725|0	5.11159448102205e-10	IN
chr15_+_24596453_24596470	ENSDART00000155075.2	0	chr15:24594102+24596743	0	17	GACGAAGATCAAAAAAG	1	89.5767540621	0	1.52504059936e-07	chr15_+_24596453_24596470|89.5767540621|0	4.82792663625276e-08	IN
chr13_+_2875439_2875469	ENSDART00000171687.2	0	chr13:2874954+2875599	0	30	GTCAGCAGATGGTGCAGCTCTGTGCAACCA	1	80.721939767	0	0	chr13_+_2875439_2875469|80.721939767|0	0	IN
chr5_+_32208627_32208655	ENSDART00000126873.4	0	chr5:32208532+32208759	0	28	ACAGAGAGAACCAGTCTGTCCTGATTAC	1	78.8202153837	0	0	chr5_+_32208627_32208655|78.8202153837|0	0	IN
chr11_+_25566237_25566263	ENSDART00000124131.4	0	chr11:25566113+25566357	0	26	TGGCAAGCAGAAAACCATACAAAAAG	1	80.9270360976	0	4.7517545454e-14	chr11_+_25566237_25566263|80.9270360976|0	2.44249065417534e-14	IN
chr22_-_32390077_32390101	ENSDART00000104693.5	0	chr22:32386442-32392069	0	24	GAGGTCGGCAGCATCATAGGCAAG	1	87.3133778567	0	1.98916438876e-11	chr22_-_32390077_32390101|87.3133778567|0	5.88673554346997e-12	IN
chr1_-_44701049_44701067	ENSDART00000133210.3	0	chr1:44700728-44701195	0	18	AGTTACCCGCAGAAGAAG	1	75.2714882092	0	6.47560227662e-09	chr1_-_44701049_44701067|75.2714882092|0	5.90760462770845e-09	IN
