# Supplementary material for: MicroExonator enables systematic discovery and quantification of microexons across mouse embryonic development
Source: Genome Biol. 2021 Jan 22;22:43. doi: 10.1186/s13059-020-02246-2 (PMC7821500; doi:10.1186/s13059-020-02246-2)
Supplement: Supplementary file 5 — Additional file 5: Table S5. Overlapping microexons between mouse and zebrafish. [file 13059_2020_2246_MOESM5_ESM.tsv]

mouse.coord	mouse.len	mouse.cluster_name	mouse.cluster_type	mouse.anno	mouse.ensembl	zebra.coord	zebra.len	zebra.ensembl
chr10_+_106859776_106859806	30	I1	Included	Missing in VastDB	TRUE	chr4_-_21989573_21989603	30	TRUE
chr10_+_24883203_24883221	18	NM2	Neuro-Muscular	Annotated	TRUE	chr20_-_2566047_2566065	18	FALSE
chr10_+_28554769_28554799	30	N4	Neuronal	Annotated	TRUE	chr20_-_1490720_1490750	30	TRUE
chr10_+_28570173_28570191	18			Annotated	TRUE	chr20_-_1472362_1472380	18	TRUE
chr10_+_69823077_69823101	24	E2	Excluded	Annotated	TRUE	chr17_-_20794173_20794197	24	TRUE
chr10_+_69823077_69823101	24	E2	Excluded	Annotated	TRUE	chr12_-_7790216_7790240	24	FALSE
chr10_+_74051092_74051107	15	O2	Other	Missing in VastDB	TRUE	chr12_-_6853577_6853592	15	TRUE
chr10_+_76542467_76542495	28	I1	Included	Missing in VastDB	TRUE	chr9_+_38489065_38489093	28	TRUE
chr10_+_77979752_77979771	19	E3	Excluded	Annotated	TRUE	chr11_+_44933098_44933117	19	TRUE
chr10_+_80055922_80055947	25	I1	Included	Missing in VastDB	TRUE	chr2_-_56644837_56644862	25	TRUE
chr10_-_107812901_107812928	27			Missing in VastDB	TRUE	chr7_-_39487132_39487159	27	TRUE
chr10_-_109747193_109747217	24	I1	Included	Missing in VastDB	TRUE	chr4_+_20957917_20957941	24	TRUE
chr10_-_121831884_121831912	28	I1	Included	Annotated	TRUE	chr18_-_12927230_12927258	28	TRUE
chr10_-_123009912_123009930	18	N1	Neuronal	Annotated	TRUE	chr25_-_1647431_1647449	18	FALSE
chr10_-_128548657_128548680	23	I2	Included	Missing in VastDB	TRUE	chr23_+_25306187_25306210	23	TRUE
chr10_-_18216259_18216282	23	I2	Included	Missing in VastDB	TRUE	chr13_+_33293025_33293048	23	TRUE
chr10_-_76271375_76271397	22	N6	Neuronal	Novel	FALSE	chr9_-_592952_592982	30	FALSE
chr10_-_76271375_76271397	22	N6	Neuronal	Novel	FALSE	chr2_-_42508670_42508700	30	FALSE
chr10_-_76271375_76271397	22	N6	Neuronal	Novel	FALSE	chr24_+_27209297_27209327	30	TRUE
chr10_-_76271375_76271405	30	N1	Neuronal	Annotated	TRUE	chr9_-_592952_592982	30	FALSE
chr10_-_76271375_76271405	30	N1	Neuronal	Annotated	TRUE	chr2_-_42508670_42508700	30	FALSE
chr10_-_76271375_76271405	30	N1	Neuronal	Annotated	TRUE	chr24_+_27209297_27209327	30	TRUE
chr10_-_76710345_76710375	30	I1	Included	Missing in VastDB	TRUE	chr11_-_33999650_33999680	30	TRUE
chr10_-_76721087_76721108	21	I1	Included	Missing in VastDB	TRUE	chr11_-_34058858_34058879	21	TRUE
chr10_-_76799528_76799552	24	I1	Included	Missing in VastDB	TRUE	chr9_+_42095554_42095578	24	TRUE
chr10_-_77079260_77079287	27	I1	Included	Missing in VastDB	TRUE	chr9_+_41959728_41959755	27	TRUE
chr10_-_89654334_89654346	12	N1	Neuronal	Missing in GENCODE	FALSE	chr4_+_26069886_26069898	12	FALSE
chr11_+_101560432_101560451	19	I1	Included	Missing in VastDB	TRUE	chr12_+_27214497_27214516	19	TRUE
chr11_+_121556955_121556985	30	I1	Included	Missing in VastDB	TRUE	chr3_+_48280116_48280146	30	TRUE
chr11_+_31918800_31918824	24	N2	Neuronal	Annotated	TRUE	chr14_-_24106268_24106292	24	TRUE
chr11_+_54671654_54671678	24	NM4	Neuro-Muscular	Annotated	TRUE	chr14_-_47810194_47810218	24	TRUE
chr11_+_67083398_67083426	28	I1	Included	Missing in VastDB	TRUE	chr6_-_7765230_7765258	28	TRUE
chr11_+_67176143_67176171	28			Missing in VastDB	TRUE	chr22_-_293246_293274	28	TRUE
chr11_+_67176143_67176171	28			Missing in VastDB	TRUE	chr5_-_32307699_32307727	28	TRUE
chr11_+_67176143_67176171	28			Missing in VastDB	TRUE	chr5_+_32208627_32208655	28	TRUE
chr11_+_67203575_67203603	28			Missing in VastDB	TRUE	chr24_-_40744156_40744184	28	TRUE
chr11_+_67242140_67242168	28			Missing in VastDB	TRUE	chr24_-_40723601_40723629	28	TRUE
chr11_+_67242140_67242168	28			Missing in VastDB	TRUE	chr5_-_32290857_32290885	28	TRUE
chr11_+_67242140_67242168	28			Missing in VastDB	TRUE	chr5_+_32224592_32224620	28	TRUE
chr11_+_67242140_67242168	28			Missing in VastDB	TRUE	chr22_-_261578_261606	28	TRUE
chr11_+_67242140_67242168	28			Missing in VastDB	TRUE	chr5_+_32248092_32248120	28	TRUE
chr11_+_67242140_67242168	28			Missing in VastDB	TRUE	chr6_-_40754906_40754934	28	TRUE
chr11_+_67242140_67242168	28			Missing in VastDB	TRUE	chr5_-_32272975_32273003	28	TRUE
chr11_+_67283251_67283279	28	I1	Included	Missing in VastDB	TRUE	chr24_-_40696541_40696569	28	TRUE
chr11_+_67283251_67283279	28	I1	Included	Missing in VastDB	TRUE	chr22_-_236771_236799	28	TRUE
chr11_+_68734387_68734415	28	I1	Included	Missing in VastDB	TRUE	chr6_+_7588458_7588486	28	TRUE
chr11_+_70609407_70609431	24	N2	Neuronal	Annotated	TRUE	chr5_-_38320552_38320576	24	TRUE
chr11_+_78518952_78518979	27	I2	Included	Missing in VastDB	TRUE	chr15_+_24686066_24686093	27	TRUE
chr11_+_84290287_84290311	24	I1	Included	Missing in VastDB	TRUE	chr5_-_56372282_56372306	24	TRUE
chr11_-_102293645_102293668	23	I1	Included	Annotated	TRUE	chr3_-_20036080_20036103	23	TRUE
chr11_-_102293645_102293668	23	I1	Included	Annotated	TRUE	chr12_+_10122251_10122274	23	TRUE
chr11_-_102531312_102531330	19	E3	Excluded	Annotated	TRUE	chr3_-_37681805_37681824	18	TRUE
chr11_-_20098736_20098751	15	E3	Excluded	Novel	FALSE	chr13_-_5972824_5972839	15	FALSE
chr11_-_20098736_20098754	18	E1	Excluded	Novel	FALSE	chr13_-_5972824_5972839	15	FALSE
chr11_-_36054925_36054946	21	I1	Included	Annotated	TRUE	chr1_+_39759347_39759368	21	FALSE
chr11_-_51995373_51995399	26	I1	Included	Annotated	TRUE	chr14_-_32865456_32865482	26	TRUE
chr11_-_65012906_65012924	18	N6	Neuronal	Annotated	TRUE	chr12_+_48528996_48529014	18	FALSE
chr11_-_70670890_70670911	21	N1	Neuronal	Annotated	TRUE	chr11_+_39908837_39908858	21	TRUE
chr11_-_86701060_86701081	21	E3	Excluded	Annotated	TRUE	chr15_+_17329167_17329188	21	TRUE
chr11_-_86735185_86735188	3	E1	Excluded	Missing in GENCODE	FALSE	chr15_+_17293598_17293601	3	FALSE
chr11_-_98010626_98010638	12			Novel	FALSE	chr23_+_26951139_26951159	20	TRUE
chr11_-_98010626_98010646	20	N2	Neuronal	Annotated	TRUE	chr23_+_26951139_26951159	20	TRUE
chr11_-_98179111_98179140	29	I1	Included	Missing in VastDB	TRUE	chr12_+_15284555_15284584	29	TRUE
chr12_+_102227063_102227089	26	I1	Included	Missing in VastDB	TRUE	chr20_+_50169773_50169799	26	TRUE
chr12_+_111651957_111651984	27	NN1	Non-Neuronal	Annotated	TRUE	chr7_+_24968660_24968687	27	TRUE
chr12_+_111651957_111651984	27	NN1	Non-Neuronal	Annotated	TRUE	chr20_-_43803258_43803285	27	TRUE
chr12_+_40794596_40794623	27	I1	Included	Annotated	TRUE	chr25_-_21561990_21562017	27	TRUE
chr12_+_40794596_40794623	27	I1	Included	Annotated	TRUE	chr4_+_6948709_6948736	27	TRUE
chr12_+_44597781_44597793	12	E3	Excluded	Annotated	TRUE	chr4_+_13727632_13727644	12	TRUE
chr12_+_89191152_89191176	24	E1	Excluded	Missing in GENCODE	FALSE	chr12_+_24448413_24448437	24	TRUE
chr12_+_89354452_89354479	27	NM3	Neuro-Muscular	Annotated	TRUE	chr17_-_17278873_17278900	27	TRUE
chr12_+_89354452_89354479	27	NM3	Neuro-Muscular	Annotated	TRUE	chr20_+_5735378_5735405	27	FALSE
chr12_+_89354452_89354479	27	NM3	Neuro-Muscular	Annotated	TRUE	chr13_+_755671_755698	27	TRUE
chr12_+_89354452_89354479	27	NM3	Neuro-Muscular	Annotated	TRUE	chr21_-_28069679_28069706	27	TRUE
chr12_+_89517905_89517932	27	E3	Excluded	Annotated	TRUE	chr17_-_17260782_17260809	27	TRUE
chr12_+_89517905_89517932	27	E3	Excluded	Annotated	TRUE	chr20_+_5744824_5744851	27	FALSE
chr12_-_112912692_112912720	28	I1	Included	Missing in VastDB	TRUE	chr20_+_21458692_21458720	28	TRUE
chr12_-_112912692_112912720	28	I1	Included	Missing in VastDB	TRUE	chr13_+_33537866_33537894	28	TRUE
chr12_-_13244967_13244997	30	I1	Included	Missing in VastDB	TRUE	chr20_+_33175933_33175963	30	TRUE
chr12_-_50419852_50419876	24	I1	Included	Annotated	TRUE	chr17_+_28932554_28932578	24	TRUE
chr12_-_66511989_66512010	21	I1	Included	Missing in VastDB	TRUE	chr17_+_28547592_28547613	21	TRUE
chr12_-_76961262_76961289	27	E4	Excluded	Annotated	TRUE	chr20_-_28842036_28842063	27	TRUE
chr13_+_24674646_24674670	24	I1	Included	Annotated	TRUE	chr19_-_31644544_31644568	24	TRUE
chr13_+_60718436_60718463	27	I1	Included	Missing in VastDB	TRUE	chr2_-_37471708_37471735	27	TRUE
chr13_+_60718436_60718463	27	I1	Included	Missing in VastDB	TRUE	chr7_-_29285281_29285308	27	TRUE
chr13_+_60718436_60718463	27	I1	Included	Missing in VastDB	TRUE	chr5_+_44724288_44724315	27	TRUE
chr13_+_83654597_83654621	24	N1	Neuronal	Annotated	TRUE	chr10_-_43556255_43556279	24	FALSE
chr13_+_91693030_91693059	29	I1	Included	Missing in VastDB	TRUE	chr10_-_42932878_42932907	29	TRUE
chr13_-_104152164_104152182	18	M2	Muscular	Annotated	TRUE	chr10_+_15356669_15356687	18	TRUE
chr13_-_43430447_43430470	23	I1	Included	Missing in VastDB	TRUE	chr2_+_31813478_31813501	23	TRUE
chr13_-_55328613_55328643	30	I1	Included	Missing in VastDB	TRUE	chr14_-_16079617_16079647	30	TRUE
chr14_+_117892341_117892371	30	N4	Neuronal	Annotated	TRUE	chr1_+_2980157_2980187	30	TRUE
chr14_+_31251749_31251779	30	O1	Other	Missing in VastDB	TRUE	chr22_-_10604049_10604079	30	TRUE
chr14_+_64765710_64765740	30	I1	Included	Missing in VastDB	TRUE	chr17_+_16265048_16265078	30	TRUE
chr14_-_12517803_12517815	12	E4	Excluded	Annotated	TRUE	chr6_+_41396066_41396078	12	FALSE
chr14_-_12517803_12517815	12	E4	Excluded	Annotated	TRUE	chr11_+_19940645_19940657	12	TRUE
chr14_-_23306724_23306753	29	E3	Excluded	Annotated	TRUE	chr13_+_16882181_16882210	29	TRUE
chr14_-_23432232_23432241	9	E3	Excluded	Annotated	TRUE	chr13_+_16823570_16823579	9	FALSE
chr14_-_23449199_23449208	9	N6	Neuronal	Novel	FALSE	chr13_+_16814154_16814166	12	TRUE
chr14_-_23449199_23449211	12	N2	Neuronal	Annotated	TRUE	chr13_+_16814154_16814166	12	TRUE
chr14_-_30050233_30050260	27	NM5	Neuro-Muscular	Annotated	TRUE	chr11_-_36803608_36803635	27	TRUE
chr14_-_30128771_30128798	27	I2	Included	Annotated	TRUE	chr8_+_53429429_53429456	27	FALSE
chr14_-_31544658_31544685	27	I1	Included	Missing in VastDB	TRUE	chr16_+_20223008_20223035	27	TRUE
chr14_-_31720105_31720132	27	I1	Included	Missing in VastDB	TRUE	chr16_+_20135131_20135158	27	TRUE
chr14_-_45294510_45294537	29	I1	Included	Missing in VastDB	TRUE	chr17_-_15023447_15023474	25	TRUE
chr14_-_45462714_45462735	21	E3	Excluded	Missing in GENCODE	FALSE	chr17_+_50780929_50780950	21	TRUE
chr14_-_54963379_54963407	28	I1	Included	Missing in VastDB	TRUE	chr24_-_40723601_40723629	28	TRUE
chr14_-_54991715_54991743	28	I1	Included	Missing in VastDB	TRUE	chr24_-_40744156_40744184	28	TRUE
chr14_-_61391547_61391577	30	I1	Included	Missing in VastDB	TRUE	chr1_-_46683523_46683553	30	TRUE
chr15_+_102115736_102115766	30	I1	Included	Missing in VastDB	TRUE	chr23_+_10583751_10583781	30	FALSE
chr15_+_25725071_25725085	14	I1	Included	Missing in VastDB	TRUE	chr2_-_42653358_42653372	14	TRUE
chr15_+_76432371_76432398	27	NN1	Non-Neuronal	Annotated	TRUE	chr16_-_31288436_31288463	27	TRUE
chr15_+_86125856_86125882	26	I1	Included	Missing in VastDB	TRUE	chr25_+_19907544_19907570	26	TRUE
chr15_+_98640958_98640978	20	I1	Included	Annotated	TRUE	chr23_+_26951139_26951159	20	TRUE
chr15_-_27741251_27741279	28	I1	Included	Missing in VastDB	TRUE	chr19_-_41851801_41851829	28	TRUE
chr15_-_27741251_27741279	28	I1	Included	Missing in VastDB	TRUE	chr16_-_8765321_8765349	28	TRUE
chr15_-_57879048_57879075	27	I1	Included	Missing in VastDB	TRUE	chr16_-_25649485_25649512	27	TRUE
chr15_-_73275620_73275637	17	N6	Neuronal	Novel	FALSE	chr16_-_30795407_30795428	21	TRUE
chr15_-_73275620_73275641	21	N2	Neuronal	Annotated	TRUE	chr16_-_30795407_30795428	21	TRUE
chr15_-_73282217_73282235	18	N1	Neuronal	Annotated	TRUE	chr16_-_30804174_30804192	18	TRUE
chr15_-_76194558_76194573	15	NM4	Neuro-Muscular	Annotated	TRUE	chr19_-_22468120_22468135	15	FALSE
chr15_-_77797000_77797028	28	I1	Included	Missing in VastDB	TRUE	chr3_-_5179897_5179925	28	TRUE
chr15_-_77797000_77797028	28	I1	Included	Missing in VastDB	TRUE	chr16_+_16876823_16876851	28	TRUE
chr15_-_81871165_81871189	24	I1	Included	Missing in VastDB	TRUE	chr12_+_19139388_19139412	24	TRUE
chr15_-_89135426_89135456	30	I1	Included	Annotated	TRUE	chr18_-_14856329_14856359	30	TRUE
chr15_-_89146138_89146168	30	I1	Included	Missing in VastDB	TRUE	chr11_+_2739418_2739448	30	TRUE
chr15_-_89588187_89588217	30	I2	Included	Annotated	TRUE	chr18_+_7640057_7640087	30	TRUE
chr15_-_93395586_93395615	29	I1	Included	Annotated	TRUE	chr4_-_13929692_13929721	29	TRUE
chr16_+_10572917_10572923	6	N1	Neuronal	Annotated	TRUE	chr3_-_26898208_26898214	6	FALSE
chr16_+_72956274_72956283	9	NN1	Non-Neuronal	Missing in GENCODE	FALSE	chr15_-_39364007_39364016	9	FALSE
chr16_-_14256484_14256512	28	I1	Included	Missing in VastDB	TRUE	chr6_-_7765230_7765258	28	TRUE
chr16_-_14256484_14256512	28	I1	Included	Missing in VastDB	TRUE	chr6_-_8560773_8560801	28	TRUE
chr16_-_90940472_90940493	21	N3	Neuronal	Missing in VastDB	TRUE	chr10_+_26562504_26562528	24	TRUE
chr16_-_90940472_90940496	24	N1	Neuronal	Missing in VastDB	TRUE	chr10_+_26562504_26562528	24	TRUE
chr16_-_90971563_90971587	24	N1	Neuronal	Annotated	TRUE	chr10_+_26538372_26538396	24	TRUE
chr17_+_28725492_28725522	30	I1	Included	Missing in VastDB	TRUE	chr8_+_23846205_23846235	30	TRUE
chr17_+_46163482_46163509	27	I2	Included	Annotated	TRUE	chr22_-_28870442_28870469	27	TRUE
chr17_+_71121125_71121148	23	I1	Included	Missing in VastDB	TRUE	chr11_+_11258175_11258198	23	TRUE
chr17_-_24908410_24908428	18	I1	Included	Missing in VastDB	TRUE	chr3_+_15944965_15944983	18	TRUE
chr17_-_24909149_24909161	12	I1	Included	Annotated	TRUE	chr3_+_15941564_15941576	12	TRUE
chr17_-_33669168_33669176	8	I1	Included	Annotated	TRUE	chr22_+_17535454_17535462	8	TRUE
chr17_-_56421832_56421844	12	I1	Included	Missing in VastDB	TRUE	chr22_-_3442412_3442424	12	FALSE
chr17_-_56421832_56421844	12	I1	Included	Missing in VastDB	TRUE	chr22_-_3442412_3442427	15	FALSE
chr17_-_56445898_56445910	12	N4	Neuronal	Missing in GENCODE	FALSE	chr22_-_3496229_3496241	12	FALSE
chr17_-_90561801_90561828	27	NM4	Neuro-Muscular	Annotated	TRUE	chr12_+_24542735_24542762	27	TRUE
chr17_-_90620864_90620891	27	I2	Included	Annotated	TRUE	chr17_-_17278873_17278900	27	TRUE
chr17_-_90620864_90620891	27	I2	Included	Annotated	TRUE	chr12_+_24516587_24516614	27	TRUE
chr17_-_90701987_90702011	24	O1	Other	Annotated	TRUE	chr12_+_24448413_24448437	24	TRUE
chr17_-_90701987_90702011	24	O1	Other	Annotated	TRUE	chr13_+_744237_744261	24	TRUE
chr17_-_90991366_90991378	12	NM4	Neuro-Muscular	Annotated	TRUE	chr12_+_24357155_24357167	12	TRUE
chr17_-_90992114_90992144	30	O1	Other	Annotated	TRUE	chr12_+_24356362_24356392	30	TRUE
chr17_-_90992114_90992144	30	O1	Other	Annotated	TRUE	chr21_-_28171591_28171621	30	TRUE
chr17_-_90992114_90992144	30	O1	Other	Annotated	TRUE	chr13_+_740461_740491	30	TRUE
chr17_-_90995460_90995478	18	O1	Other	Annotated	TRUE	chr12_+_24354519_24354537	18	TRUE
chr18_+_60545356_60545377	21	N2	Neuronal	Annotated	TRUE	chr14_+_49475257_49475278	21	TRUE
chr18_+_62983373_62983391	18	I1	Included	Missing in VastDB	TRUE	chr24_-_980184_980202	18	TRUE
chr18_-_67495362_67495390	28	I1	Included	Missing in VastDB	TRUE	chr19_+_33065777_33065805	28	TRUE
chr18_-_67495362_67495390	28	I1	Included	Missing in VastDB	TRUE	chr16_-_52794854_52794882	28	TRUE
chr19_+_22900133_22900163	30	I2	Included	Annotated	TRUE	chr5_+_26034057_26034087	30	TRUE
chr19_+_36100808_36100838	30	I1	Included	Missing in VastDB	TRUE	chr12_-_16447039_16447069	30	TRUE
chr19_+_3804813_3804833	20	I2	Included	Missing in VastDB	TRUE	chr18_+_21116543_21116563	20	TRUE
chr19_+_41938807_41938836	29	O2	Other	Annotated	TRUE	chr12_-_2857061_2857090	29	TRUE
chr19_+_41938807_41938836	29	O2	Other	Annotated	TRUE	chr13_-_31384958_31384987	29	TRUE
chr19_+_43764959_43764987	28	I2	Included	Missing in VastDB	TRUE	chr13_+_677587_677615	28	TRUE
chr19_+_46700774_46700795	21	I1	Included	Missing in VastDB	TRUE	chr13_+_28615265_28615286	21	TRUE
chr19_+_55387188_55387209	21	N1	Neuronal	Annotated	TRUE	chr12_-_31342720_31342741	21	TRUE
chr19_+_55927726_55927754	28	N4	Neuronal	Novel	FALSE	chr12_-_30984814_30984839	25	TRUE
chr19_+_55927729_55927754	25	N3	Neuronal	Annotated	TRUE	chr12_-_30984814_30984839	25	TRUE
chr19_-_21396032_21396060	28	I1	Included	Missing in VastDB	TRUE	chr5_-_25709086_25709114	28	TRUE
chr19_-_3459746_3459764	18	N3	Neuronal	Annotated	TRUE	chr25_-_10609192_10609210	18	TRUE
chr19_-_41638882_41638906	24	I1	Included	Missing in VastDB	TRUE	chr13_-_582378_582402	24	TRUE
chr19_-_41638882_41638906	24	I1	Included	Missing in VastDB	TRUE	chr22_-_34885749_34885776	27	TRUE
chr19_-_41638882_41638906	24	I1	Included	Missing in VastDB	TRUE	chr22_-_34885749_34885773	24	TRUE
chr19_-_7279985_7280012	27	NN1	Non-Neuronal	Annotated	TRUE	chr21_-_27211459_27211486	27	TRUE
chr19_-_7279985_7280012	27	NN1	Non-Neuronal	Annotated	TRUE	chr7_+_24968660_24968687	27	TRUE
chr1_+_105696733_105696757	24	E2	Excluded	Missing in GENCODE	FALSE	chr24_-_18610670_18610694	24	TRUE
chr1_+_185387356_185387377	21	N3	Neuronal	Missing in GENCODE	FALSE	chr17_+_39711058_39711079	21	FALSE
chr1_+_50943196_50943223	27	I1	Included	Missing in VastDB	TRUE	chr24_-_33719974_33720001	27	TRUE
chr1_+_52144085_52144115	30	I1	Included	Missing in VastDB	TRUE	chr9_+_41234045_41234075	30	TRUE
chr1_+_52144085_52144115	30	I1	Included	Missing in VastDB	TRUE	chr6_-_39146889_39146901	12	TRUE
chr1_+_60438941_60438959	18	N4	Neuronal	Missing in VastDB	TRUE	chr9_+_13770822_13770840	18	FALSE
chr1_+_60438941_60438959	18	N4	Neuronal	Missing in VastDB	TRUE	chr6_+_9985080_9985098	18	TRUE
chr1_+_60438952_60438959	7	E1	Excluded	Missing in GENCODE	FALSE	chr9_+_13770822_13770840	18	FALSE
chr1_+_60438952_60438959	7	E1	Excluded	Missing in GENCODE	FALSE	chr6_+_9985080_9985098	18	TRUE
chr1_+_75384038_75384068	30	O1	Other	Annotated	TRUE	chr9_+_41597591_41597621	30	FALSE
chr1_-_132637863_132637881	18	NM5	Neuro-Muscular	Annotated	TRUE	chr11_+_23820259_23820277	18	TRUE
chr1_-_133609717_133609744	27	I1	Included	Missing in VastDB	TRUE	chr11_+_37721039_37721066	27	TRUE
chr1_-_134311528_134311555	27	N2	Neuronal	Annotated	TRUE	chr11_+_22570661_22570688	27	TRUE
chr1_-_135463914_135463938	24	N2	Neuronal	Annotated	TRUE	chr4_+_20957917_20957941	24	TRUE
chr1_-_161845559_161845580	21	N2	Neuronal	Annotated	TRUE	chr20_-_14713774_14713795	21	TRUE
chr1_-_165182051_165182081	30	I1	Included	Annotated	TRUE	chr13_+_4389055_4389085	30	TRUE
chr1_-_21466382_21466409	27	N5	Neuronal	Annotated	TRUE	chr13_-_27405205_27405232	27	TRUE
chr1_-_22594092_22594104	12	I1	Included	Missing in VastDB	TRUE	chr16_-_44584867_44584879	12	FALSE
chr1_-_22594092_22594104	12	I1	Included	Missing in VastDB	TRUE	chr1_-_31462348_31462360	12	FALSE
chr1_-_90782216_90782228	12	I1	Included	Missing in VastDB	TRUE	chr9_-_23924888_23924900	12	TRUE
chr1_-_93034545_93034572	27	E3	Excluded	Annotated	TRUE	chr6_+_27247492_27247519	27	TRUE
chr1_-_93072307_93072325	18	I1	Included	Missing in VastDB	TRUE	chr2_+_22711732_22711750	18	FALSE
chr1_-_93072307_93072325	18	I1	Included	Missing in VastDB	TRUE	chr6_+_27197239_27197257	18	TRUE
chr2_+_120495235_120495247	12	O2	Other	Missing in VastDB	TRUE	chr22_-_26308944_26308956	12	FALSE
chr2_+_156015376_156015391	15	N1	Neuronal	Annotated	TRUE	chr6_+_50401301_50401316	15	TRUE
chr2_+_164770366_164770394	28	I1	Included	Missing in VastDB	TRUE	chr6_-_55294425_55294453	28	TRUE
chr2_+_30014157_30014172	15	N2	Neuronal	Annotated	TRUE	chr21_+_13190838_13190853	15	TRUE
chr2_+_30027630_30027648	18	I2	Included	Annotated	TRUE	chr21_+_13210194_13210212	18	TRUE
chr2_+_31270611_31270636	25	I1	Included	Missing in VastDB	TRUE	chr5_-_32424377_32424402	25	TRUE
chr2_+_32558317_32558347	30	O2	Other	Missing in VastDB	TRUE	chr2_-_45689266_45689296	30	TRUE
chr2_+_32558317_32558347	30	O2	Other	Missing in VastDB	TRUE	chr5_-_31735679_31735709	30	TRUE
chr2_+_32558317_32558347	30	O2	Other	Missing in VastDB	TRUE	chr20_-_33773306_33773336	30	TRUE
chr2_+_4514996_4515019	23	I1	Included	Missing in VastDB	TRUE	chr18_-_8546532_8546555	23	TRUE
chr2_+_48886673_48886697	24	N6	Neuronal	Missing in GENCODE	FALSE	chr9_-_25400459_25400483	24	TRUE
chr2_+_53112276_53112297	21			Missing in GENCODE	FALSE	chr6_-_13408508_13408529	21	TRUE
chr2_+_69666940_69666964	24	I1	Included	Missing in VastDB	TRUE	chr9_-_48286347_48286371	24	TRUE
chr2_+_69735867_69735897	30	I2	Included	Missing in VastDB	TRUE	chr6_+_3698824_3698854	30	TRUE
chr2_+_91599603_91599627	24	N4	Neuronal	Annotated	TRUE	chr25_-_13760356_13760380	24	FALSE
chr2_-_137087615_137087643	28	I1	Included	Missing in VastDB	TRUE	chr13_+_35377736_35377764	28	TRUE
chr2_-_137087615_137087643	28	I1	Included	Missing in VastDB	TRUE	chr1_-_51114797_51114825	28	TRUE
chr2_-_167994953_167994977	24			Missing in VastDB	TRUE	chr6_+_51727650_51727674	24	TRUE
chr2_-_20853957_20853978	21	E1	Excluded	Missing in VastDB	TRUE	chr2_+_12401378_12401402	24	FALSE
chr2_-_20853957_20853981	24	E1	Excluded	Novel	FALSE	chr2_+_12401378_12401402	24	FALSE
chr2_-_20883199_20883229	30	N3	Neuronal	Annotated	TRUE	chr24_-_6549068_6549092	24	TRUE
chr2_-_24656710_24656722	12	NM5	Neuro-Muscular	Annotated	TRUE	chr5_-_29341802_29341814	12	FALSE
chr2_-_27284838_27284853	15	N1	Neuronal	Annotated	TRUE	chr21_-_18042811_18042826	15	TRUE
chr2_-_31044881_31044896	15	NM2	Neuro-Muscular	Annotated	TRUE	chr21_+_6365145_6365160	15	FALSE
chr2_-_32315335_32315347	12	I1	Included	Missing in VastDB	TRUE	chr5_+_63721636_63721648	12	TRUE
chr2_-_52465893_52465913	18	I1	Included	Annotated	TRUE	chr9_+_38118204_38118224	20	TRUE
chr2_-_59933411_59933438	27	NM5	Neuro-Muscular	Annotated	TRUE	chr6_+_11969689_11969716	27	TRUE
chr2_-_80571212_80571226	14	E2	Excluded	Novel	FALSE	chr9_+_44734233_44734251	18	TRUE
chr2_-_80571212_80571230	18	N3	Neuronal	Missing in VastDB	TRUE	chr9_+_44734233_44734251	18	TRUE
chr2_-_91140808_91140817	9	NM2	Neuro-Muscular	Annotated	TRUE	chr7_-_34325073_34325082	9	FALSE
chr3_+_16183921_16183946	25	I1	Included	Annotated	TRUE	chr24_+_24286425_24286450	25	TRUE
chr3_+_19671406_19671429	23	I1	Included	Missing in VastDB	TRUE	chr24_+_24841362_24841385	23	TRUE
chr3_+_28625198_28625222	24	NM3	Neuro-Muscular	Annotated	TRUE	chr24_-_26523873_26523897	24	FALSE
chr3_+_87715984_87716008	24	I1	Included	Missing in VastDB	TRUE	chr7_-_5440326_5440350	24	TRUE
chr3_-_108997034_108997064	30	I1	Included	Missing in VastDB	TRUE	chr8_+_2704486_2704516	30	TRUE
chr3_-_148820450_148820468	18	E2	Excluded	Annotated	TRUE	chr11_+_7729468_7729486	18	TRUE
chr3_-_148827211_148827238	27	N4	Neuronal	Annotated	TRUE	chr11_+_7716884_7716911	27	FALSE
chr3_-_148860426_148860433	7	E1	Excluded	Novel	FALSE	chr11_+_7651027_7651042	15	TRUE
chr3_-_148860426_148860433	7	E1	Excluded	Novel	FALSE	chr2_+_1763454_1763469	15	FALSE
chr3_-_148860426_148860438	12	N3	Neuronal	Annotated	TRUE	chr11_+_7651027_7651042	15	TRUE
chr3_-_148860426_148860438	12	N3	Neuronal	Annotated	TRUE	chr2_+_1763454_1763469	15	FALSE
chr3_-_148860426_148860441	15	N6	Neuronal	Novel	FALSE	chr11_+_7651027_7651042	15	TRUE
chr3_-_148860426_148860441	15	N6	Neuronal	Novel	FALSE	chr2_+_1763454_1763469	15	FALSE
chr3_-_29972679_29972706	27	E4	Excluded	Annotated	TRUE	chr15_-_35393540_35393567	27	TRUE
chr3_-_63699779_63699802	23	E3	Excluded	Annotated	TRUE	chr18_-_33987598_33987626	28	FALSE
chr3_-_63699779_63699802	23	E3	Excluded	Annotated	TRUE	chr18_-_33987598_33987623	25	FALSE
chr3_-_63699779_63699807	28	NM4	Neuro-Muscular	Annotated	TRUE	chr18_-_33987598_33987626	28	FALSE
chr3_-_63699779_63699807	28	NM4	Neuro-Muscular	Annotated	TRUE	chr18_-_33987598_33987623	25	FALSE
chr3_-_65950212_65950226	14	E3	Excluded	Annotated	TRUE	chr18_+_41516924_41516938	14	TRUE
chr3_-_65950212_65950226	14	E3	Excluded	Annotated	TRUE	chr2_-_36671149_36671163	14	FALSE
chr3_-_69101201_69101231	30	I1	Included	Missing in VastDB	TRUE	chr1_-_46683523_46683553	30	TRUE
chr3_-_69101201_69101231	30	I1	Included	Missing in VastDB	TRUE	chr15_-_1616963_1616993	30	TRUE
chr3_-_79082623_79082647	24	I1	Included	Annotated	TRUE	chr21_-_45057553_45057577	24	TRUE
chr3_-_79082623_79082647	24	I1	Included	Annotated	TRUE	chr14_-_47810194_47810218	24	TRUE
chr3_-_79082623_79082647	24	I1	Included	Annotated	TRUE	chr1_-_21150189_21150213	24	TRUE
chr3_-_86788621_86788634	13	N2	Neuronal	Annotated	TRUE	chr1_+_37300460_37300473	13	TRUE
chr4_+_102905564_102905576	12	NM5	Neuro-Muscular	Missing in VastDB	TRUE	chr6_-_30750431_30750443	12	TRUE
chr4_+_102905564_102905576	12	NM5	Neuro-Muscular	Missing in VastDB	TRUE	chr2_-_14388903_14388915	12	TRUE
chr4_+_107047241_107047270	29	I2	Included	Missing in VastDB	TRUE	chr2_-_41585741_41585770	29	TRUE
chr4_+_107047241_107047270	29	I2	Included	Missing in VastDB	TRUE	chr5_-_46207341_46207370	29	TRUE
chr4_+_107047241_107047270	29	I2	Included	Missing in VastDB	TRUE	chr2_-_10938735_10938764	29	TRUE
chr4_+_107047241_107047270	29	I2	Included	Missing in VastDB	TRUE	chr8_+_18032351_18032380	29	TRUE
chr4_+_107047241_107047270	29	I2	Included	Missing in VastDB	TRUE	chr10_-_42932878_42932907	29	TRUE
chr4_+_125107516_125107546	30	N1	Neuronal	Annotated	TRUE	chr19_+_4029680_4029710	30	TRUE
chr4_+_129340727_129340752	25	I2	Included	Annotated	TRUE	chr13_+_44860543_44860568	25	TRUE
chr4_+_138095908_138095929	21	N3	Neuronal	Annotated	TRUE	chr23_+_22010000_22010021	21	FALSE
chr4_+_149626086_149626116	30	M1	Muscular	Annotated	TRUE	chr23_-_29619963_29619993	30	TRUE
chr4_+_155818538_155818552	14	E2	Excluded	Novel	FALSE	chr2_-_36671149_36671163	14	FALSE
chr4_+_43260992_43261007	15	E1	Excluded	Novel	FALSE	chr22_+_20233977_20233994	17	FALSE
chr4_+_53655740_53655763	23	I1	Included	Annotated	TRUE	chr5_+_69828576_69828599	23	TRUE
chr4_-_108567613_108567640	27	I1	Included	Missing in VastDB	TRUE	chr6_-_33927631_33927658	27	TRUE
chr4_-_117903693_117903720	27	I1	Included	Missing in VastDB	TRUE	chr20_-_48336497_48336524	27	TRUE
chr4_-_118245289_118245301	12	E2	Excluded	Missing in GENCODE	FALSE	chr6_+_3122512_3122524	12	FALSE
chr4_-_118252075_118252093	18	N3	Neuronal	Annotated	TRUE	chr6_+_3109758_3109776	18	TRUE
chr4_-_118252075_118252093	18	N3	Neuronal	Annotated	TRUE	chr2_-_17723105_17723123	18	TRUE
chr4_-_123136871_123136898	27	I2	Included	Missing in VastDB	TRUE	chr17_-_25302476_25302503	27	TRUE
chr4_-_123364056_123364074	18	NM3	Neuro-Muscular	Annotated	TRUE	chr19_-_35054710_35054728	18	TRUE
chr4_-_131794960_131794990	30	N1	Neuronal	Annotated	TRUE	chr16_-_34990161_34990191	30	TRUE
chr4_-_131794960_131794990	30	N1	Neuronal	Annotated	TRUE	chr16_-_34990161_34990188	27	FALSE
chr4_-_131794960_131794990	30	N1	Neuronal	Annotated	TRUE	chr19_+_16576232_16576262	30	TRUE
chr4_-_132211431_132211456	25	I1	Included	Missing in VastDB	TRUE	chr17_-_27418895_27418920	25	TRUE
chr4_-_149265344_149265362	18	N1	Neuronal	Annotated	TRUE	chr23_-_29460073_29460091	18	FALSE
chr4_-_151076576_151076597	21	N5	Neuronal	Annotated	TRUE	chr23_-_30074415_30074436	21	FALSE
chr4_-_151076576_151076597	21	N5	Neuronal	Annotated	TRUE	chr11_+_39908837_39908858	21	TRUE
chr4_-_76135544_76135554	10	N4	Neuronal	Novel	FALSE	chrUn_KN150000v1_+_14220_14230	10	FALSE
chr4_-_76135544_76135554	10	N4	Neuronal	Novel	FALSE	chrUn_KN150000v1_+_14218_14230	12	TRUE
chr4_-_76135544_76135556	12	N1	Neuronal	Missing in VastDB	TRUE	chrUn_KN150000v1_+_14220_14230	10	FALSE
chr4_-_76135544_76135556	12	N1	Neuronal	Missing in VastDB	TRUE	chrUn_KN150000v1_+_14218_14230	12	TRUE
chr4_-_76138555_76138573	18	N3	Neuronal	Missing in VastDB	TRUE	chrUn_KN150000v1_+_9563_9581	18	TRUE
chr4_-_76138555_76138573	18	N3	Neuronal	Missing in VastDB	TRUE	chr6_+_3109758_3109776	18	TRUE
chr4_-_76139293_76139302	9	N6	Neuronal	Annotated	TRUE	chrUn_KN150000v1_+_8974_8983	9	TRUE
chr4_-_76139293_76139302	9	N6	Neuronal	Annotated	TRUE	chr1_-_19202493_19202502	9	TRUE
chr4_-_98953865_98953880	15	NM4	Neuro-Muscular	Annotated	TRUE	chr6_+_32391392_32391407	15	FALSE
chr5_+_111281879_111281903	24	I1	Included	Annotated	TRUE	chr10_+_4037499_4037523	24	TRUE
chr5_+_144810331_144810352	21	N1	Neuronal	Annotated	TRUE	chr12_+_17986653_17986674	21	TRUE
chr5_+_14778538_14778565	27	I2	Included	Annotated	TRUE	chr18_+_9695920_9695947	27	TRUE
chr5_+_14778538_14778565	27	I2	Included	Annotated	TRUE	chr4_+_11435141_11435168	27	TRUE
chr5_+_150488960_150488978	18	N5	Neuronal	Annotated	TRUE	chr15_+_31903342_31903360	18	TRUE
chr5_+_150488960_150488978	18	N5	Neuronal	Annotated	TRUE	chr10_+_33990577_33990595	18	TRUE
chr5_+_34999207_34999229	22	I2	Included	Annotated	TRUE	chr1_-_41239518_41239540	22	TRUE
chr5_+_43268868_43268892	24	NM3	Neuro-Muscular	Annotated	TRUE	chr14_-_24106268_24106292	24	TRUE
chr5_+_43268868_43268892	24	NM3	Neuro-Muscular	Annotated	TRUE	chr21_-_41328433_41328457	24	TRUE
chr5_+_52841904_52841931	27	I1	Included	Missing in VastDB	TRUE	chr20_-_23491526_23491553	27	TRUE
chr5_+_81509723_81509738	15	N2	Neuronal	Annotated	TRUE	chr11_+_7651027_7651042	15	TRUE
chr5_+_81509726_81509738	12	NM4	Neuro-Muscular	Novel	FALSE	chr11_+_7651027_7651042	15	TRUE
chr5_+_81757985_81758012	27	NM4	Neuro-Muscular	Annotated	TRUE	chr11_+_7716884_7716911	27	FALSE
chr5_+_81792360_81792378	18	E3	Excluded	Annotated	TRUE	chr7_+_73083397_73083415	18	FALSE
chr5_+_92183481_92183502	21	E2	Excluded	Missing in GENCODE	FALSE	chr1_+_26491143_26491164	21	TRUE
chr5_-_116454672_116454688	16	E3	Excluded	Annotated	TRUE	chr5_+_15799966_15799982	16	FALSE
chr5_-_117106645_117106665	20	I1	Included	Missing in VastDB	TRUE	chr5_+_15499222_15499242	20	TRUE
chr5_-_122500930_122500948	18	I1	Included	Missing in VastDB	TRUE	chr21_+_17052046_17052064	18	TRUE
chr5_-_122748177_122748199	22	I1	Included	Missing in VastDB	TRUE	chr5_+_31400189_31400211	22	TRUE
chr5_-_131460126_131460156	30	I1	Included	Missing in VastDB	TRUE	chr10_-_27190413_27190443	30	TRUE
chr5_-_131460126_131460156	30	I1	Included	Missing in VastDB	TRUE	chr5_+_17743653_17743683	30	TRUE
chr5_-_23763333_23763351	18	N3	Neuronal	Annotated	TRUE	chr25_+_239895_239913	18	TRUE
chr5_-_30379533_30379563	30	I1	Included	Missing in VastDB	TRUE	chr20_+_31189394_31189424	30	TRUE
chr5_-_44001269_44001293	24	NN1	Non-Neuronal	Annotated	TRUE	chr14_-_46467715_46467739	24	TRUE
chr5_-_73024770_73024788	18	N1	Neuronal	Annotated	TRUE	chr20_+_23413032_23413050	18	TRUE
chr5_-_73050866_73050875	9	N1	Neuronal	Missing in GENCODE	FALSE	chr20_+_23391299_23391308	9	TRUE
chr6_+_23024713_23024734	21	I1	Included	Annotated	TRUE	chr4_+_4910879_4910900	21	TRUE
chr6_+_23024713_23024734	21	I1	Included	Annotated	TRUE	chr25_-_28371624_28371645	21	TRUE
chr6_+_29451996_29452020	24	I1	Included	Missing in VastDB	TRUE	chr4_+_10114618_10114642	24	TRUE
chr6_+_29451996_29452020	24	I1	Included	Missing in VastDB	TRUE	chr25_+_35033941_35033965	24	TRUE
chr6_+_58884949_58884973	22	I1	Included	Missing in VastDB	TRUE	chr1_+_50672527_50672551	26	TRUE
chr6_+_83187763_83187784	21	NM2	Neuro-Muscular	Missing in VastDB	TRUE	chr13_-_11624704_11624725	21	TRUE
chr6_-_115626938_115626966	25	I1	Included	Annotated	TRUE	chr11_+_528947_528972	28	TRUE
chr6_-_118705542_118705569	27	I1	Included	Missing in VastDB	TRUE	chr4_+_20446337_20446364	27	TRUE
chr6_-_4690468_4690495	27	I3	Included	Annotated	TRUE	chr19_-_41048658_41048685	27	TRUE
chr6_-_56703005_56703033	28	E3	Excluded	Annotated	TRUE	chr12_-_13334777_13334805	28	TRUE
chr6_-_85287049_85287075	26	I1	Included	Missing in VastDB	TRUE	chr14_+_45319024_45319050	26	TRUE
chr6_-_85289761_85289788	27	I1	Included	Missing in VastDB	TRUE	chr14_+_45314847_45314874	27	TRUE
chr6_-_87835727_87835750	23	I1	Included	Missing in VastDB	TRUE	chr11_-_484829_484852	23	TRUE
chr6_-_90671601_90671631	30	I1	Included	Missing in VastDB	TRUE	chr11_-_26723330_26723360	30	TRUE
chr6_-_90671601_90671631	30	I1	Included	Missing in VastDB	TRUE	chr23_+_4660014_4660044	30	TRUE
chr7_+_113281401_113281422	21	E3	Excluded	Annotated	TRUE	chr25_-_17908498_17908519	21	TRUE
chr7_+_113281401_113281422	21	E3	Excluded	Annotated	TRUE	chr7_+_66073611_66073632	21	TRUE
chr7_+_118749666_118749691	25	I1	Included	Missing in VastDB	TRUE	chr12_+_11170774_11170799	25	TRUE
chr7_+_4743246_4743266	20	I1	Included	Missing in VastDB	TRUE	chr18_+_21116543_21116563	20	TRUE
chr7_+_4743246_4743266	20	I1	Included	Missing in VastDB	TRUE	chr3_-_30876922_30876942	20	TRUE
chr7_+_90194272_90194296	24	E4	Excluded	Annotated	TRUE	chr10_+_29210339_29210363	24	TRUE
chr7_+_96805104_96805131	27	NM2	Neuro-Muscular	Annotated	TRUE	chr15_-_10152568_10152595	27	TRUE
chr7_+_96854716_96854737	21	N1	Neuronal	Annotated	TRUE	chr1_+_39759347_39759368	21	FALSE
chr7_+_99456996_99457011	15	NM4	Neuro-Muscular	Annotated	TRUE	chr15_+_29475406_29475421	15	TRUE
chr7_-_144502866_144502896	30	N3	Neuronal	Annotated	TRUE	chr4_-_21989573_21989603	30	TRUE
chr7_-_31143546_31143567	21	I1	Included	Missing in VastDB	TRUE	chr16_-_41933559_41933580	21	TRUE
chr7_-_44512091_44512121	30			Missing in VastDB	TRUE	chr24_+_38323540_38323570	30	TRUE
chr7_-_44658213_44658241	28	I1	Included	Missing in VastDB	TRUE	chr6_-_7765230_7765258	28	TRUE
chr8_+_105615427_105615451	24	I1	Included	Missing in VastDB	TRUE	chr18_+_22233147_22233171	24	TRUE
chr8_+_109830612_109830621	9	N2	Neuronal	Annotated	TRUE	chr7_-_69331236_69331245	9	FALSE
chr8_+_119454200_119454226	26	I1	Included	Missing in VastDB	TRUE	chr18_+_21502399_21502425	26	TRUE
chr8_+_12851632_12851656	24	E2	Excluded	Missing in GENCODE	FALSE	chr1_-_46292801_46292825	24	TRUE
chr8_+_13030556_13030581	25			Missing in VastDB	TRUE	chr10_+_26750626_26750651	25	TRUE
chr8_+_15130634_15130657	23			Annotated	TRUE	chr11_+_11258175_11258198	23	TRUE
chr8_+_15130634_15130657	23			Annotated	TRUE	chr7_-_71699129_71699152	23	TRUE
chr8_+_25691137_25691161	24	E1	Excluded	Novel	FALSE	chr10_-_20568928_20568952	24	TRUE
chr8_+_33669152_33669179	27	I1	Included	Missing in VastDB	TRUE	chr14_-_38870676_38870703	27	TRUE
chr8_+_83926258_83926276	18	E2	Excluded	Novel	FALSE	chr11_+_7651027_7651042	15	TRUE
chr8_+_83926261_83926276	15	NM4	Neuro-Muscular	Annotated	TRUE	chr11_+_7651027_7651042	15	TRUE
chr8_-_13485670_13485695	25	I1	Included	Missing in VastDB	TRUE	chr1_-_333252_333277	25	TRUE
chr8_-_31831204_31831228	24	N5	Neuronal	Annotated	TRUE	chr10_-_7295547_7295571	24	TRUE
chr8_-_31831204_31831228	24	N5	Neuronal	Annotated	TRUE	chr14_+_8409688_8409712	24	TRUE
chr8_-_31831204_31831228	24	N5	Neuronal	Annotated	TRUE	chr21_-_28575865_28575889	24	TRUE
chr8_-_48287132_48287153	21	N1	Neuronal	Annotated	TRUE	chr14_+_29737581_29737602	21	TRUE
chr8_-_48287132_48287153	21	N1	Neuronal	Annotated	TRUE	chr1_+_39759347_39759368	21	FALSE
chr8_-_48287132_48287153	21	N1	Neuronal	Annotated	TRUE	chr15_-_10099174_10099195	21	TRUE
chr8_-_48313237_48313264	27	N1	Neuronal	Annotated	TRUE	chr15_-_10152568_10152595	27	TRUE
chr8_-_54645337_54645358	21	E4	Excluded	Annotated	TRUE	chr1_+_38796085_38796106	21	TRUE
chr8_-_70029207_70029235	28	O1	Other	Annotated	TRUE	chr2_-_58899694_58899722	28	TRUE
chr8_-_70033610_70033628	18	I1	Included	Missing in VastDB	TRUE	chr2_-_58901889_58901907	18	TRUE
chr8_-_70190062_70190088	26	I1	Included	Missing in VastDB	TRUE	chr2_-_57083602_57083628	26	TRUE
chr8_-_70598205_70598234	29	I2	Included	Missing in VastDB	TRUE	chr22_-_20959723_20959752	29	TRUE
chr8_-_71636537_71636567	30	I1	Included	Annotated	TRUE	chr22_+_20229226_20229256	30	TRUE
chr8_-_82771338_82771358	20			Annotated	TRUE	chr1_-_53276279_53276299	20	TRUE
chr9_+_106460275_106460299	24	I1	Included	Missing in VastDB	TRUE	chr22_-_32390077_32390101	24	TRUE
chr9_+_107346145_107346171	26	I1	Included	Missing in VastDB	TRUE	chr6_+_53364857_53364883	26	TRUE
chr9_+_113865085_113865112	27	N4	Neuronal	Annotated	TRUE	chr19_+_42762368_42762395	27	TRUE
chr9_+_121729996_121730024	28	O1	Other	Annotated	TRUE	chr24_-_20651861_20651889	28	TRUE
chr9_+_121741121_121741151	30	I2	Included	Annotated	TRUE	chr24_-_20649932_20649962	30	TRUE
chr9_+_58650496_58650518	22	I2	Included	Annotated	TRUE	chr25_-_29323107_29323129	22	TRUE
chr9_+_58650508_58650518	10	NM1	Neuro-Muscular	Missing in VastDB	TRUE	chr25_-_29323107_29323129	22	TRUE
chr9_+_66035049_66035073	24	N4	Neuronal	Annotated	TRUE	chr7_-_54112623_54112647	24	FALSE
chr9_+_66251074_66251101	27	I1	Included	Missing in VastDB	TRUE	chr2_-_37471708_37471735	27	TRUE
chr9_+_70572148_70572176	28	I1	Included	Annotated	TRUE	chr7_-_30554866_30554894	28	TRUE
chr9_+_86506870_86506900	30	N2	Neuronal	Annotated	TRUE	chr16_-_33087315_33087345	30	TRUE
chr9_+_86506878_86506900	22	N4	Neuronal	Novel	FALSE	chr16_-_33087315_33087345	30	TRUE
chr9_-_106941497_106941524	27	I2	Included	Annotated	TRUE	chr22_+_32189965_32189992	27	TRUE
chr9_-_40327417_40327438	21	I1	Included	Missing in VastDB	TRUE	chr18_-_46871416_46871437	21	TRUE
chr9_-_40327417_40327438	21	I1	Included	Missing in VastDB	TRUE	chr10_+_40241364_40241385	21	TRUE
chr9_-_54730633_54730656	23	I1	Included	Missing in VastDB	TRUE	chr25_-_6291755_6291783	28	TRUE
chr9_-_54730633_54730661	28	I1	Included	Missing in VastDB	TRUE	chr25_-_6291755_6291783	28	TRUE
chr9_-_57143978_57144006	28	I1	Included	Annotated	TRUE	chr25_-_26829504_26829532	28	TRUE
chr9_-_63217338_63217365	27	I1	Included	Annotated	TRUE	chr7_-_34012576_34012603	27	TRUE
chr9_-_82974926_82974956	30	I1	Included	Missing in VastDB	TRUE	chr23_-_31345995_31346025	30	TRUE
chrX_+_129825926_129825947	21	I3	Included	Annotated	TRUE	chr14_+_39276703_39276724	21	TRUE
chrX_+_36875166_36875192	26	I1	Included	Missing in VastDB	TRUE	chr14_-_32865456_32865482	26	TRUE
chrX_+_36875166_36875192	26	I1	Included	Missing in VastDB	TRUE	chr21_+_45369856_45369882	26	TRUE
chrX_+_36875166_36875192	26	I1	Included	Missing in VastDB	TRUE	chr9_+_8970522_8970548	26	TRUE
chrX_+_47956209_47956233	24	I1	Included	Annotated	TRUE	chr14_-_33833978_33834002	24	TRUE
chrX_+_7794259_7794286	27	E4	Excluded	Annotated	TRUE	chr8_+_9706925_9706952	27	TRUE
chrX_-_13596685_13596694	9	N6	Neuronal	Missing in GENCODE	FALSE	chr9_-_33407086_33407104	18	FALSE
chrX_-_13596685_13596703	18	N2	Neuronal	Missing in VastDB	TRUE	chr9_-_33407086_33407104	18	FALSE
chrX_-_57241805_57241826	21	I3	Included	Annotated	TRUE	chr14_-_31813517_31813538	21	TRUE
chrX_-_73855651_73855663	12	NM5	Neuro-Muscular	Annotated	TRUE	chr23_+_28680393_28680405	12	TRUE
chrX_-_74232966_74232990	24	NM3	Neuro-Muscular	Annotated	TRUE	chr23_+_19793592_19793616	24	TRUE
