# Supplementary material for: MicroExonator enables systematic discovery and quantification of microexons across mouse embryonic development
Source: Genome Biol. 2021 Jan 22;22:43. doi: 10.1186/s13059-020-02246-2 (PMC7821500; doi:10.1186/s13059-020-02246-2)
Supplement: Supplementary file 6 — Additional file 6: Table S6. Differential inclusion of splicing nodes between GABA-ergic and glutamatergic neurons. The total set of splicing nodes analysed by snakepool. Negative DeltaPsi.mean values indicate higher inclusion in glutamatergic neurons and positive values indicate higher inclusion in GABA-ergic neurons. The column is.diff indicates significant differences between splicing node inclusion levels and microexon_ID provides the corresponding coordinates of microexon quantified as splicing nodes. [file 13059_2020_2246_MOESM6_ESM.tsv]

Gene	Node	Coord	Strand	Type	Psi_A.mean	Psi_B.mean	DeltaPsi.mean	DeltaPsi.sd	Probability.mean	Probability.sd	Probability.var	N.detected.reps	cdf.beta	is.diff	microexon_ID
ENSMUSG00000016200.14	1	chr1:193035718-193035775	-	TS	0.03685262	0.0323095	0.00454313836	0.00562038942417271	0.55134	0.0300846492824659	0.000905086122448978	50	1	FALSE
ENSMUSG00000016200.14	2	chr1:193035663-193035717	-	TS	0.445628	0.4795532	-0.033925762	0.0499971439612545	0.54602	0.0348972193500764	0.00121781591836735	50	1	FALSE
ENSMUSG00000016200.14	3	chr1:193035645-193035662	-	TS	0.5441914	0.5142052	0.0299854214	0.049760491354694	0.54692	0.0291756398247523	0.000851217959183673	50	1	FALSE
ENSMUSG00000016200.14	4	chr1:193035623-193035644	-	TS	0.04683448	0.0386739	0.0081606294	0.00594073235478638	0.57014	0.0284777105821377	0.000810979999999999	50	1	FALSE
ENSMUSG00000016200.14	5	chr1:193026970-193027017	-	CE	0.9589274	0.969533	-0.010605534	0.00471222842203914	0.56192	0.0273673722016654	0.000748973061224489	50	1	FALSE
ENSMUSG00000016200.14	6	chr1:192986718-192986882	-	CE	0.9523124	0.9171466	0.035165748	0.0154479695644766	0.59892	0.0684677311153337	0.00468783020408163	50	0.99936841069511	FALSE
ENSMUSG00000016200.14	7	chr1:192983520-192984911	-	CE	0.4738184	0.2248324	0.2489862	0.0362272957690012	0.67834	0.0376143752372653	0.0014148412244898	50	0.999780598452821	FALSE
ENSMUSG00000016200.14	8	chr1:192980346-192980561	-	CE	0.9434606	0.9064416	0.037019158	0.0153116489488058	0.59282	0.0674148563533503	0.00454476285714286	50	0.999637567249609	FALSE
ENSMUSG00000016200.14	9	chr1:192933114-192933385	-	CE	0.9602434	0.9655316	-0.005289274	0.00539473553641106	0.56036	0.02578146779438	0.000664684081632652	50	1	FALSE
ENSMUSG00000016200.14	10	chr1:192930928-192933113	-	RI	0.11771796	0.129946	-0.0122283766	0.0187831027490539	0.54188	0.0418294106082877	0.00174969959183673	50	0.999999999996917	FALSE
ENSMUSG00000016200.14	11	chr1:192930478-192930927	-	CE	0.9520812	0.9662458	-0.014164762	0.00513170866265053	0.5828	0.0261580751959922	0.000684244897959183	50	1	FALSE
ENSMUSG00000016200.14	13	chr1:192901752-192901941	-	CE	0.9351044	0.955731	-0.020626156	0.00650395833637407	0.59262	0.0313543864717588	0.000983097551020408	50	0.999999999999925	FALSE
ENSMUSG00000016200.14	14	chr1:192898851-192898907	-	CE	0.916167	0.9346482	-0.0184808526	0.0312530067316458	0.71138	0.0732248117868834	0.00536187306122449	50	0.890750874189965	FALSE
ENSMUSG00000016200.14	15	chr1:192897210-192897620	-	TE	0.030493556	0.04822524	-0.0177317346	0.01643760685686	0.62774	0.0971123502518015	0.00943080857142857	50	0.970109759743119	FALSE
ENSMUSG00000016200.14	16	chr1:192895986-192897209	-	TE	0.10319338	0.1684938	-0.06530034	0.0321055715220831	0.64942	0.0593165461997007	0.00351845265306123	50	0.997096293270525	FALSE
ENSMUSG00000016200.14	17	chr1:192891233-192895985	-	TE	0.8704286	0.7859624	0.08446686	0.0365898839627645	0.65342	0.058124107190861	0.00337841183673469	50	0.996905738423651	FALSE
ENSMUSG00000048960.13	4	chr1:11061326-11061397	+	CE	0.9639024	0.9590028	0.0048994936	0.00696957815122579	0.5467	0.0262089328906254	0.000686908163265305	50	1	FALSE
ENSMUSG00000048960.13	5	chr1:11065794-11065916	+	CE	0.96426	0.9692518	-0.00499166312	0.00628324451524918	0.5596	0.0328360180538483	0.00107820408163265	50	1	FALSE
ENSMUSG00000048960.13	6	chr1:11068011-11068115	+	CE	0.9824208	0.9746438	0.0077754082	0.00381168917041406	0.56032	0.0271115910146737	0.000735038367346938	50	1	FALSE
ENSMUSG00000048960.13	7	chr1:11080023-11080124	+	CE	0.97588	0.9718264	0.0040534858	0.00550947509504738	0.55024	0.0308138320385174	0.000949492244897958	50	1	FALSE
ENSMUSG00000048960.13	8	chr1:11089717-11089878	+	CE	0.9747006	0.9727616	0.001938981	0.00384287841686106	0.53946	0.0252588315531137	0.000638008571428571	50	1	FALSE
ENSMUSG00000048960.13	11	chr1:11101064-11101167	+	CE	0.9817072	0.967244	0.0144637986	0.00457910068245917	0.53762	0.0189617122278618	0.000359546530612245	50	1	FALSE
ENSMUSG00000048960.13	12	chr1:11107603-11107752	+	CE	0.9741542	0.9591904	0.014964639	0.00611710448450507	0.54038	0.0292664675430599	0.000856526122448979	50	1	FALSE
ENSMUSG00000048960.13	13	chr1:11110282-11110426	+	CE	0.9653206	0.950182	0.015138708	0.00698560345909284	0.5647	0.0294100149539546	0.000864948979591835	50	1	FALSE
ENSMUSG00000048960.13	14	chr1:11112743-11112843	+	CE	0.9782436	0.948836	0.029407378	0.00964119319036788	0.57616	0.0332935980853585	0.00110846367346939	50	0.999999999999971	FALSE
ENSMUSG00000048960.13	15	chr1:11123121-11123224	+	CE	0.9800604	0.520825	0.4592348	0.0323042567006206	0.65932	0.065797909525753	0.00432936489795918	50	0.98926628985596	FALSE
ENSMUSG00000048960.13	16	chr1:11123814-11123863	+	CE	0.980713	0.5209452	0.4597674	0.032410470329503	0.65544	0.0672716576157251	0.00452547591836735	50	0.989646713459241	FALSE
ENSMUSG00000048960.13	17	chr1:11132338-11132413	+	CE	0.976961	0.9758096	0.00115055168	0.00361036274381238	0.52512	0.0212234371795495	0.000450434285714286	50	1	FALSE
ENSMUSG00000048960.13	18	chr1:11136765-11136837	+	CE	0.9746054	0.7843076	0.1902976	0.0175265427350889	0.56632	0.0319607156825184	0.00102148734693877	50	1	FALSE
ENSMUSG00000048960.13	19	chr1:11139956-11140098	+	CE	0.9812202	0.959994	0.021226982	0.00570233425675765	0.61994	0.0318346557405989	0.00101344530612245	50	0.999999999840884	FALSE
ENSMUSG00000048960.13	20	chr1:11140236-11140328	+	CE	0.959846	0.939637	0.020208824	0.00550379217165765	0.63848	0.0320428539583464	0.00102674448979592	50	0.999999987948963	FALSE
ENSMUSG00000048960.13	22	chr1:11142649-11142797	+	CE	0.9699856	0.9127216	0.05726426	0.00475194202968317	0.73286	0.0219089116152142	0.000480000408163266	50	0.999409513491909	FALSE
ENSMUSG00000048960.13	23	chr1:11149810-11149895	+	CE	0.9775412	0.934732	0.04280744	0.00483505899826824	0.7269	0.0219770288237143	0.000482989795918368	50	0.999797741833475	FALSE
ENSMUSG00000048960.13	27	chr1:11160096-11160280	+	CE	0.9768522	0.933699	0.04315272	0.00659518320532771	0.73872	0.0269125871468868	0.000724287346938776	50	0.991527708517723	FALSE
ENSMUSG00000048960.13	29	chr1:11162240-11162401	+	CE	0.970901632653061	0.925155306122449	0.0457471224489796	0.00321080835248081	0.719918367346939	0.0198859631552572	0.000395451530612245	49	0.99999181370024	FALSE
ENSMUSG00000048960.13	30	chr1:11169853-11170075	+	CE	0.968769574468085	0.966503829787234	0.00226593325319149	0.00198052206536076	0.52268085106383	0.0141607331899636	0.000200526364477336	47	1	FALSE
ENSMUSG00000048960.13	31	chr1:11170584-11170791	+	CE	0.97649	0.9334998	0.04298954	0.00677674359282223	0.63262	0.0286056152615146	0.000818281224489797	50	0.999999999958305	FALSE
ENSMUSG00000048960.13	32	chr1:11181855-11182034	+	CE	0.9657904	0.9247146	0.0410741	0.00830970084495544	0.67398	0.0235696882474426	0.000555530204081632	50	0.999999997701605	FALSE
ENSMUSG00000048960.13	34	chr1:11185130-11185212	+	CE	0.954067551020408	0.954440204081632	-0.000372590204081633	0.0123372889994921	0.557326530612245	0.0386751361531228	0.00149576615646258	49	0.999999999998744	FALSE
ENSMUSG00000048960.13	35	chr1:11185887-11185977	+	CE	0.952875510204082	0.954076326530612	-0.00120025387755102	0.0119842437256702	0.542714285714286	0.0299269945032908	0.000895624999999999	49	1	FALSE
ENSMUSG00000048960.13	37	chr1:11193513-11193554	+	CE	0.966664130434783	0.924817391304348	0.0418468695652174	0.00424526264916394	0.621913043478261	0.0217958467878187	0.000475058937198069	46	1	FALSE
ENSMUSG00000048960.13	38	chr1:11199835-11200052	+	CE	0.928715652173913	0.90989847826087	0.0188175347826087	0.00847459561309151	0.556195652173913	0.0317669426817091	0.00100913864734299	46	1	FALSE
ENSMUSG00000048960.13	46	chr1:11265969-11265993	+	AA	0.947118913043478	0.933628695652174	0.0134908804347826	0.00409454766236595	0.564913043478261	0.0281960013610729	0.000795014492753622	46	1	FALSE
ENSMUSG00000048960.13	47	chr1:11265994-11266159	+	CE	0.947193829787234	0.928510212765957	0.0186833085106383	0.00683808369879056	0.553446808510638	0.0259680476829224	0.000674339500462534	47	1	FALSE
ENSMUSG00000048960.13	51	chr1:11297708-11297898	+	TE	0.01614134	0.005798784	0.010342547	0.00517253873114084	0.80344	0.139503955031346	0.0194613534693878	50	0.414272933412579	FALSE
ENSMUSG00000048960.13	52	chr1:11297899-11298005	+	TE	0.005868482	0.006326788	-0.00045829814	0.00139979374454905	0.55812	0.0813555161006308	0.00661872	50	0.999435144746698	FALSE
ENSMUSG00000048960.13	53	chr1:11298006-11298204	+	TE	0.005865816	0.006053504	-0.00018768166	0.00117624423078126	0.54062	0.0631085524137189	0.0039826893877551	50	0.999997244665	FALSE
ENSMUSG00000048960.13	54	chr1:11298205-11299594	+	TE	0.005891392	0.005603886	0.00028750348	0.000217557827527439	0.512	0.00924496553563626	8.54693877551022e-05	50	1	FALSE
ENSMUSG00000048960.13	55	chr1:11299595-11303681	+	TE	0.983866	0.9928546	-0.00898975742	0.00539022478023397	0.7871	0.122444698054398	0.0149927040816327	50	0.48019747173406	FALSE
ENSMUSG00000103139.1	2	chr1:167245138-167245245	+	CE	0.88444487804878	0.886480487804878	-0.00203498002439024	0.0115376410488249	0.526682926829268	0.021093173095092	0.000444921951219512	41	1	FALSE
ENSMUSG00000053286.11	1	chr1:151428542-151428636	+	TS	0.13854032	0.09201154	0.0465285186	0.0268621148420428	0.54642	0.0319604921930888	0.00102147306122449	50	1	FALSE
ENSMUSG00000053286.11	2	chr1:151428637-151428641	+	TS	0.286426	0.2112438	0.075182128	0.0384357635728945	0.54026	0.0321112924380321	0.00103113510204082	50	1	FALSE
ENSMUSG00000053286.11	3	chr1:151428642-151428647	+	TS	0.3718996	0.6231802	-0.25128	0.0436033892148352	0.68854	0.034861363913042	0.00121531469387755	50	0.999731449610891	FALSE
ENSMUSG00000053286.11	4	chr1:151428648-151428666	+	TS	0.11515702	0.0320681	0.08308954	0.016704800256226	0.62832	0.0506296839606884	0.00256336489795918	50	0.999905556210015	FALSE
ENSMUSG00000053286.11	5	chr1:151428667-151428705	+	TS	0.2096922	0.11651778	0.09317388	0.0305122111912792	0.54824	0.0364297254719162	0.00132712489795918	50	0.999999999999994	FALSE
ENSMUSG00000053286.11	6	chr1:151428706-151428930	+	TS	0.05112356	0.05346778	-0.0023441498	0.0115102179813453	0.5875	0.037151784641398	0.00138025510204082	50	0.999999999911432	FALSE
ENSMUSG00000053286.11	7	chr1:151428931-151429102	+	AD	0.3924848	0.2605722	0.1319116	0.0480051104477642	0.61042	0.0381447779077642	0.00145502408163265	50	0.999999983536165	FALSE
ENSMUSG00000053286.11	9	chr1:151433794-151433904	+	CE	0.9519486	0.9609354	-0.008986754	0.00562445067725747	0.54664	0.0226650499623521	0.000513704489795917	50	1	FALSE
ENSMUSG00000053286.11	10	chr1:151433905-151435727	+	RI	0.4949084	0.3564168	0.13849214	0.0429612084455553	0.61368	0.0332464145680802	0.00110532408163265	50	0.999999999776577	FALSE
ENSMUSG00000053286.11	11	chr1:151435728-151435841	+	CE	0.9711698	0.972729	-0.0015596126	0.00431502209301214	0.52502	0.0206165081467077	0.000425040408163265	50	1	FALSE
ENSMUSG00000053286.11	13	chr1:151439516-151439580	+	CE	0.9614708	0.9678572	-0.00638625406	0.00544782083189323	0.54486	0.0292016284141966	0.000852735102040815	50	1	FALSE
ENSMUSG00000053286.11	14	chr1:151440806-151440935	+	CE	0.9680486	0.951241	0.01680753806	0.0107588484569015	0.60716	0.0901604827685679	0.00812891265306122	50	0.989435006235745	FALSE
ENSMUSG00000053286.11	15	chr1:151442587-151442710	+	CE	0.9755084	0.972317	0.00319144918	0.00472383513780156	0.5326	0.0233098034907099	0.00054334693877551	50	1	FALSE
ENSMUSG00000053286.11	16	chr1:151443247-151443326	+	CE	0.9812222	0.9746496	0.0065733672	0.00309714745202284	0.5415	0.0299034159539389	0.000894214285714285	50	1	FALSE
ENSMUSG00000053286.11	18	chr1:151448226-151448253	+	AA	0.1762318	0.1250685	0.051163034	0.0280060121706081	0.5588	0.033553490648424	0.00112583673469388	50	1	FALSE
ENSMUSG00000053286.11	19	chr1:151448254-151448497	+	CE	0.9728594	0.9620502	0.0108088674	0.00773708158829371	0.64236	0.0980053642846729	0.00960505142857143	50	0.954506043010349	FALSE
ENSMUSG00000053286.11	20	chr1:151449900-151450112	+	CE	0.9796832	0.9805188	-0.00083607	0.00352338310503425	0.5494	0.0309449808003607	0.000957591836734693	50	1	FALSE
ENSMUSG00000053286.11	22	chr1:151452048-151452238	+	CE	0.9776858	0.9814424	-0.0037565466	0.00360763325318302	0.56116	0.0356143516130271	0.00126838204081633	50	0.999999999999966	FALSE
ENSMUSG00000053286.11	23	chr1:151453077-151453155	+	CE	0.9805924	0.982744	-0.00215101282	0.00329849599153926	0.53868	0.0237206876040338	0.000562671020408163	50	1	FALSE
ENSMUSG00000053286.11	24	chr1:151453885-151454051	+	CE	0.9861406	0.985721	0.00041993186	0.00288576350557952	0.54946	0.0334116013091384	0.00111633510204082	50	1	FALSE
ENSMUSG00000053286.11	25	chr1:151454978-151455040	+	CE	0.9288706	0.9531288	-0.024258593	0.0151219836152402	0.57528	0.0653986332004714	0.0042769812244898	50	0.999925366650351	FALSE
ENSMUSG00000053286.11	26	chr1:151457463-151457589	+	CE	0.9905678	0.9909096	-0.000341534266	0.0017305364853306	0.55822	0.0440400050047264	0.00193952204081633	50	0.999999999523875	FALSE
ENSMUSG00000026575.15	3	chr1:164307672-164307726	+	TS	0.01636186	0.007734958	0.008626912	0.00256642728015871	0.58434	0.052544484554926	0.00276092285714286	50	0.999997361732966	FALSE
ENSMUSG00000026575.15	4	chr1:164307727-164307747	+	TS	0.06618272	0.022162498	0.044020328	0.0222410680806791	0.66834	0.0791311517903883	0.00626173918367347	50	0.960356907935974	FALSE
ENSMUSG00000026575.15	5	chr1:164307748-164307754	+	TS	0.9337766	0.9778228	-0.04404632	0.0222204254620172	0.66296	0.0777662536328042	0.00604759020408163	50	0.969178273064714	FALSE
ENSMUSG00000026575.15	7	chr1:164308073-164308096	+	TS	0.012454978	0.00591249	0.00654248	0.0035420048053644	0.58198	0.0835753332421152	0.00698483632653061	50	0.997778519577941	FALSE
ENSMUSG00000026575.15	8	chr1:164308097-164308250	+	TS	0.9875468	0.9940846	-0.006538218	0.00352614270120499	0.58118	0.0823731405599804	0.00678533428571429	50	0.998132943020403	FALSE
ENSMUSG00000026575.15	9	chr1:164308251-164308276	+	AD	0.01131206	0.008990662	0.002321413	0.000894432936492532	0.58336	0.0255684435608124	0.000653745306122449	50	1	FALSE
ENSMUSG00000026575.15	10	chr1:164312853-164312855	+	AA	0.684585	0.5606634	0.12391972	0.0533991205194105	0.6615	0.0464499950572261	0.00215760204081633	50	0.999423697222078	FALSE
ENSMUSG00000026575.15	14	chr1:164328242-164328292	+	AA	0.011349964	0.009868032	0.0014819904	0.00138521995279459	0.56962	0.032979826858124	0.00108766897959184	50	0.999999999999997	FALSE
ENSMUSG00000026575.15	15	chr1:164328293-164328400	+	CE	0.9931498	0.9951478	-0.0019987484	0.00083985962498445	0.57668	0.0294926071677466	0.000869813877551019	50	1	FALSE
ENSMUSG00000026575.15	16	chr1:164332612-164332778	+	CE	0.9622178	0.9942516	-0.03203378	0.0131508255677686	0.78678	0.093334004127813	0.00871123632653061	50	0.510976098481849	FALSE
ENSMUSG00000026575.15	18	chr1:164340729-164340839	+	CE	0.9921424	0.9941936	-0.0020511874	0.00108191645559205	0.57034	0.030143608656847	0.000908637142857142	50	1	FALSE
ENSMUSG00000026575.15	19	chr1:164343214-164343264	+	CE	0.9933344	0.994718	-0.0013837611	0.000764454332411121	0.55822	0.0245309383998148	0.000601766938775509	50	1	FALSE
ENSMUSG00000026575.15	20	chr1:164345219-164345426	+	CE	0.9921928	0.9941764	-0.001983619	0.00108189286338428	0.57646	0.0278305440779276	0.000774539183673469	50	1	FALSE
ENSMUSG00000026575.15	21	chr1:164347774-164347879	+	CE	0.9920342	0.993787	-0.00175223566	0.00101951057424096	0.5686	0.0269943304705084	0.00072869387755102	50	1	FALSE
ENSMUSG00000026575.15	22	chr1:164348159-164348177	+	CE	0.6500758	0.5413132	0.10876234	0.0327778649923004	0.6392	0.0369682710066956	0.00136665306122449	50	0.999999224628279	FALSE	chr1_+_164348158_164348177
ENSMUSG00000026575.15	23	chr1:164348178-164348181	+	TE	0.010346302	0.00506504	0.00528128	0.000615809082858163	0.64614	0.0202545132284745	0.000410245306122449	50	1	FALSE
ENSMUSG00000026575.15	24	chr1:164348182-164349435	+	TE	0.9896782	0.994931	-0.005252172	0.000626337403706367	0.64586	0.0211496224697332	0.000447306530612245	50	1	FALSE
ENSMUSG00000026575.15	26	chr1:164373335-164373364	+	AD	0.01197012	0.01798786	-0.00601774	0.00226597745877435	0.70366	0.0549413824926538	0.00301855551020408	50	0.967569365587032	FALSE
ENSMUSG00000026575.15	27	chr1:164379359-164379423	+	CE	0.9927334	0.9947274	-0.0019925984	0.000887016406894161	0.58512	0.0252688725187205	0.000638515918367347	50	1	FALSE
ENSMUSG00000026575.15	28	chr1:164380641-164380709	+	CE	0.9931962	0.9951938	-0.0019972442	0.000815000794015113	0.58254	0.0253386934895054	0.000642049387755101	50	1	FALSE
ENSMUSG00000026575.15	30	chr1:164385700-164385801	+	CE	0.9915826	0.993645	-0.0020624246	0.00109752362113432	0.58156	0.0298275040859942	0.00088968	50	1	FALSE
ENSMUSG00000026575.15	31	chr1:164402970-164403077	+	CE	0.9917028	0.9930758	-0.001373107246	0.00104994922995029	0.56864	0.0301382934933927	0.000908316734693876	50	1	FALSE
ENSMUSG00000026575.15	34	chr1:164437248-164437292	+	TE	0.0002054622	0.0003476896	-0.0001422272	3.96966972357723e-06	0.62388	0.0152257032946372	0.000231822040816327	50	1	FALSE
ENSMUSG00000026575.15	35	chr1:164437293-164437294	+	TE	0.0002048798	0.000348718	-0.0001438392	4.61217591749031e-06	0.62608	0.0145963931804248	0.000213054693877551	50	1	FALSE
ENSMUSG00000026575.15	36	chr1:164437295-164437300	+	TE	0.9997926	0.999650600000001	0.0001435102	3.92201244157087e-06	0.62332	0.0129243323752888	0.000167038367346939	50	1	FALSE
ENSMUSG00000053333.15	1	chr1:86703808-86703818	+	TS	0.01672066	0.012071174	0.0046494578	0.00235221122741056	0.53496	0.0264281544368648	0.000698447346938775	50	1	FALSE
ENSMUSG00000053333.15	2	chr1:86703819-86703827	+	TS	0.03482032	0.015479908	0.0193403802	0.011691881554226	0.59188	0.050881069812909	0.00258888326530612	50	0.999997150314226	FALSE
ENSMUSG00000053333.15	3	chr1:86703828-86703842	+	TS	0.06458604	0.0319618	0.032624066	0.0214594260576255	0.6377	0.0646075278358585	0.00417413265306122	50	0.996859973354008	FALSE
ENSMUSG00000053333.15	4	chr1:86703843-86703871	+	TS	0.91731	0.9646266	-0.047317474	0.0271236507286411	0.6204	0.0763228908877893	0.00582518367346939	50	0.994675383033857	FALSE
ENSMUSG00000053333.15	5	chr1:86744681-86744828	+	CE	0.9890718	0.9912428	-0.0021707822	0.00171097892788857	0.54468	0.04399278233937	0.00193536489795918	50	0.999999999948935	FALSE
ENSMUSG00000053333.15	6	chr1:86745341-86745498	+	CE	0.9509166	0.9377824	0.01313449	0.00846266753919609	0.61062	0.0601226263904167	0.00361473020408163	50	0.999736055298017	FALSE
ENSMUSG00000053333.15	7	chr1:86747529-86748331	+	AL	0.02569628	0.02336536	0.0023310098	0.00367449516264146	0.54788	0.0512527311367852	0.00262684244897959	50	0.999999977026022	FALSE
ENSMUSG00000053333.15	8	chr1:86754227-86754280	+	CE	0.98896	0.9922246	-0.0032640204	0.00194146356083782	0.55918	0.0407709830789557	0.00166227306122449	50	0.999999999977737	FALSE
ENSMUSG00000053333.15	9	chr1:86760288-86760389	+	CE	0.9885122	0.9921314	-0.0036181114	0.00201014594277864	0.5519	0.0467486767246967	0.0021854387755102	50	0.999999998262551	FALSE
ENSMUSG00000053333.15	10	chr1:86791416-86791457	+	CE	0.8584566	0.8031556	0.05530204	0.0194857596050583	0.5967	0.0384608202444715	0.00147923469387755	50	0.999999998043437	FALSE
ENSMUSG00000053333.15	11	chr1:86812512-86812589	+	CE	0.2370894	0.2620222	-0.0249320058	0.0240295825635283	0.57088	0.0271658849685124	0.000737985306122448	50	1	FALSE
ENSMUSG00000053333.15	12	chr1:86821222-86821450	+	CE	0.981203	0.985949	-0.0047457192	0.00495557134713385	0.6067	0.0894617122526932	0.00800339795918367	50	0.990122757883445	FALSE
ENSMUSG00000053333.15	13	chr1:86854360-86854460	+	CE	0.9815952	0.9893908	-0.007795642	0.0040255589264907	0.60942	0.0882459665494401	0.0077873506122449	50	0.990099728129962	FALSE
ENSMUSG00000053333.15	17	chr1:86878403-86878576	+	CE	0.9866378	0.98365	0.00298731906	0.00379231618333985	0.6155	0.0742698472065322	0.00551601020408163	50	0.99658352419223	FALSE
ENSMUSG00000053333.15	19	chr1:86930754-86930833	+	CE	0.9822432	0.9849758	-0.0027330432	0.00329713668209216	0.54612	0.0313366447808703	0.000981985306122448	50	1	FALSE
ENSMUSG00000053333.15	20	chr1:86959743-86959855	+	CE	0.984195	0.9846182	-0.00042345777	0.00270889573200789	0.54168	0.0310683512433407	0.000965242448979591	50	1	FALSE
ENSMUSG00000053333.15	21	chr1:86973400-86973507	+	CE	0.9625546	0.930694	0.03186084	0.00928720193656907	0.64166	0.0830656514389648	0.00689990244897959	50	0.979183653348405	FALSE
ENSMUSG00000053333.15	22	chr1:86990092-86990325	+	CE	0.956422	0.9766636	-0.0202414554	0.00830971874601458	0.62124	0.074013115219465	0.0054779412244898	50	0.9956711974977	FALSE
ENSMUSG00000053333.15	23	chr1:87021038-87021117	+	CE	0.983292999999999	0.9852714	-0.00197845898	0.00292504949473111	0.53634	0.0302159641546636	0.000913004489795918	50	1	FALSE
ENSMUSG00000053333.15	24	chr1:87044017-87044200	+	CE	0.9822798	0.9841416	-0.0018623783	0.00314139884024708	0.5419	0.030162315994009	0.000909765306122449	50	1	FALSE
ENSMUSG00000053333.15	25	chr1:87044830-87044916	+	CE	0.9839104	0.9851554	-0.00124508824	0.00313113097294575	0.55622	0.0433492179154082	0.00187915469387755	50	0.999999999816305	FALSE
ENSMUSG00000053333.15	26	chr1:87047037-87047184	+	CE	0.9766116	0.98277	-0.00615820586	0.00709174283250603	0.58744	0.0809800076108484	0.00655776163265306	50	0.997913605765526	FALSE
ENSMUSG00000053333.15	27	chr1:87047448-87047578	+	CE	0.9848846	0.9867294	-0.00184482548	0.00284200983869951	0.5384	0.0289235445367857	0.000836571428571428	50	1	FALSE
ENSMUSG00000053333.15	28	chr1:87047688-87047792	+	CE	0.9842436	0.9856058	-0.0013620863	0.0026508423050929	0.54498	0.0319805361724526	0.00102275469387755	50	1	FALSE
ENSMUSG00000053333.15	29	chr1:87048833-87048934	+	CE	0.9847484	0.986868	-0.0021201739	0.00311301470118263	0.54598	0.0322657903124934	0.00104108122448979	50	1	FALSE
ENSMUSG00000053333.15	31	chr1:87049623-87050092	+	TE	0.3964272	0.3704148	0.026012894	0.0556164050258973	0.54222	0.0290462614827184	0.000843685306122449	50	1	FALSE
ENSMUSG00000053333.15	32	chr1:87050093-87050095	+	TE	0.6035664	0.6295824	-0.026016688	0.0556087393593799	0.53954	0.0281216090926388	0.000790824897959183	50	1	FALSE
ENSMUSG00000045210.8	2	chr1:9736966-9737052	-	CE	0.9872058	0.9851118	0.00209515464	0.00264656654214196	0.55852	0.0466065774459409	0.00217217306122449	50	0.999999995996225	FALSE
ENSMUSG00000052748.14	1	chr1:151428437-151428455	-	TS	0.4356534	0.5270732	-0.091419928	0.0497945718132336	0.57206	0.0397186071646784	0.00157756775510204	50	0.999999999923405	FALSE
ENSMUSG00000052748.14	2	chr1:151428297-151428436	-	TS	0.5643652	0.4727278	0.091637088	0.0495118215063534	0.57216	0.0414381072769242	0.00171711673469388	50	0.999999999561967	FALSE
ENSMUSG00000052748.14	7	chr1:151422034-151422120	-	CE	0.9812402	0.9787414	0.002499008	0.00571308320326963	0.60674	0.0781677447962433	0.00611019632653061	50	0.996442134434131	FALSE
ENSMUSG00000052748.14	8	chr1:151420100-151420183	-	CE	0.9794154	0.9667386	0.01267691432	0.00675418303372786	0.59012	0.0833812585999653	0.00695243428571428	50	0.996937614790414	FALSE
ENSMUSG00000052748.14	11	chr1:151412791-151412846	-	CE	0.972435	0.957624	0.0148102182	0.00980238804485463	0.5834	0.0654684843950094	0.00428612244897959	50	0.999867823011826	FALSE
ENSMUSG00000052748.14	14	chr1:151407576-151407635	-	CE	0.9459414	0.963519	-0.0175766226	0.0119577632967717	0.62142	0.0868254382925527	0.00753865673469388	50	0.986506587880883	FALSE
ENSMUSG00000052748.14	15	chr1:151405416-151405545	-	CE	0.974933	0.9672352	0.0076978508	0.00459174516887524	0.53634	0.0236251422628262	0.000558147346938776	50	1	FALSE
ENSMUSG00000052748.14	17	chr1:151403795-151403896	-	CE	0.9747674	0.9686548	0.00611198386	0.00438555615727208	0.54846	0.0276687475653802	0.000765559591836734	50	1	FALSE
ENSMUSG00000052748.14	18	chr1:151403144-151403794	-	RI	0.3527868	0.2775326	0.07525376	0.029286687311055	0.57588	0.0283941931401762	0.000806230204081632	50	1	FALSE
ENSMUSG00000052748.14	24	chr1:151397206-151397351	-	CE	0.9639776	0.976036	-0.0120588636	0.00685113104939012	0.69446	0.0924823667693756	0.00855298816326531	50	0.874498394642381	FALSE
ENSMUSG00000052748.14	25	chr1:151394609-151394772	-	CE	0.9642058	0.9753264	-0.0111208114	0.00623730054150391	0.65578	0.088947884305637	0.00791172612244898	50	0.956023201532352	FALSE
ENSMUSG00000052748.14	26	chr1:151391436-151391574	-	CE	0.9500676	0.9624194	-0.0123513212	0.011359594536869	0.6398	0.0826282552849119	0.00682742857142857	50	0.981005988088157	FALSE
ENSMUSG00000052748.14	27	chr1:151388620-151388768	-	CE	0.9369826	0.9631186	-0.026135874	0.0124391599892225	0.6139	0.0639579740843907	0.00409062244897959	50	0.999293433378991	FALSE
ENSMUSG00000052748.14	29	chr1:151384317-151384504	-	CE	0.9792422	0.979892	-0.00065004848	0.00392544497426362	0.52684	0.0211103611276258	0.000445647346938776	50	1	FALSE
ENSMUSG00000052748.14	34	chr1:151370579-151370643	-	CE	0.9836806	0.9806784	0.0030026023	0.00342114847221574	0.54072	0.0253932660204172	0.000644817959183673	50	1	FALSE
ENSMUSG00000052748.14	36	chr1:151368364-151368588	-	TE	0.5581828	0.5932626	-0.035078968	0.031608407124232	0.53072	0.0250322567410735	0.00062661387755102	50	1	FALSE
ENSMUSG00000052748.14	37	chr1:151367699-151368363	-	TE	0.4418466	0.4066968	0.035149456	0.0316148704428474	0.53214	0.0267055065788435	0.000713184081632653	50	1	FALSE
ENSMUSG00000026605.14	30	chr1:189642696-189642802	-	TE	0.008993472	0.00203546	0.006958006	0.00281765137477355	0.84254	0.0926545504240656	0.00858486571428571	50	0.283131343636139	FALSE
ENSMUSG00000026605.14	31	chr1:189640606-189642695	-	TE	0.9910014	0.9979536	-0.0069518344	0.00282092731252683	0.84298	0.0870506514528602	0.00757781591836735	50	0.27542808954278	FALSE
ENSMUSG00000103393.1	2	chr1:162025544-162025656	+	CE	0.9047994	0.877812	0.0269868	0.0112854722813836	0.58656	0.0334890539534021	0.00112151673469388	50	0.999999999999449	FALSE
ENSMUSG00000041779.5	4	chr1:21013402-21013511	-	CE	0.907840204081633	0.876630408163265	0.0312099183673469	0.00995224298177035	0.583204081632653	0.0262567289723326	0.00068941581632653	49	1	FALSE
ENSMUSG00000041779.5	5	chr1:21012793-21012909	-	CE	0.923212708333333	0.876707083333333	0.0465055208333333	0.0100357016991988	0.643854166666667	0.0322364862554729	0.00103919104609929	48	0.999999956663548	FALSE
ENSMUSG00000070871.10	9	chr1:64711418-64711453	+	CE	0.9194162	0.949894	-0.0304778572	0.00989062409586546	0.6169	0.0333272273319077	0.00111070408163265	50	0.999999999502475	FALSE
ENSMUSG00000070871.10	10	chr1:64713111-64713162	+	CE	0.9305718	0.9583808	-0.0278104232	0.00973501394504697	0.56852	0.0324088927075673	0.00105033632653061	50	1	FALSE
ENSMUSG00000070871.10	11	chr1:64714569-64714688	+	CE	0.976016666666667	0.964628888888889	0.0113873955555556	0.00962230054636236	0.526533333333333	0.0195164266475938	0.000380890909090909	45	1	FALSE
ENSMUSG00000070871.10	12	chr1:64718131-64718297	+	CE	0.9302704	0.962601	-0.03233044	0.00830624304464628	0.59012	0.0359946934864526	0.00129561795918367	50	0.999999999961048	FALSE
ENSMUSG00000070871.10	13	chr1:64721627-64721789	+	CE	0.9481046	0.9622226	-0.0141185484	0.00671726424540507	0.56724	0.0280491987589736	0.000786757551020407	50	1	FALSE
ENSMUSG00000070871.10	14	chr1:64723523-64723946	+	TE	0.2016212	0.12302744	0.07859308	0.0200206241649119	0.60234	0.0457359814588033	0.00209178	50	0.999999195060659	FALSE
ENSMUSG00000070871.10	15	chr1:64723947-64725640	+	TE	0.6969176	0.652783	0.04413615	0.0290031331316664	0.54468	0.029683665541843	0.000881119999999999	50	1	FALSE
ENSMUSG00000070871.10	16	chr1:64725641-64725644	+	TE	0.1262964	0.2313798	-0.10508324	0.0236382528547026	0.6202	0.0357787988755854	0.00128012244897959	50	0.999999988013374	FALSE
ENSMUSG00000040723.14	17	chr1:165648947-165650210	-	TE	0.03944784	0.02588892	0.013558786	0.00347715791421849	0.54936	0.0254227601706399	0.000646316734693877	50	1	FALSE
ENSMUSG00000040723.14	18	chr1:165646516-165648946	-	TE	0.96054	0.9741452	-0.0136053	0.00338393689241344	0.5484	0.0273742020664623	0.000749346938775509	50	1	FALSE
ENSMUSG00000038473.14	1	chr1:170589850-170589861	-	TS	0.07952694	0.1501494	-0.07062206	0.013258241362139	0.53728	0.0214400350289083	0.000459675102040816	50	1	FALSE
ENSMUSG00000038473.14	2	chr1:170589298-170589849	-	TS	0.9204588	0.849854	0.07060452	0.0134388774756567	0.53522	0.0238347114391543	0.000568093469387755	50	1	FALSE
ENSMUSG00000038473.14	3	chr1:170589260-170589297	-	TS	0.0513751	0.04350618	0.00786894888	0.0058660337846489	0.5394	0.0251825984621548	0.000634163265306122	50	1	FALSE
ENSMUSG00000038473.14	4	chr1:170556704-170557110	-	AF	0.0651349	0.09943358	-0.03429882	0.0114960406861117	0.56694	0.0454678222168476	0.00206732285714286	50	0.999999994298613	FALSE
ENSMUSG00000038473.14	5	chr1:170514615-170514686	-	CE	0.9640248	0.9785118	-0.014487594	0.0047453377086942	0.58728	0.0288224968823073	0.000830736326530612	50	1	FALSE
ENSMUSG00000038473.14	6	chr1:170454803-170454914	-	AF	0.04637424	0.0316263	0.01474789	0.00472374613464693	0.58078	0.0210696512567634	0.000443930204081632	50	1	FALSE
ENSMUSG00000038473.14	7	chr1:170390731-170390823	-	CE	0.9667284	0.983427	-0.016699234	0.0039897294892501	0.60908	0.036392890088307	0.00132444244897959	50	0.999999997341036	FALSE
ENSMUSG00000038473.14	8	chr1:170375307-170375321	-	AA	0.2815698	0.229823	0.051746296	0.0333540966908663	0.53618	0.0241387908663586	0.000582681224489796	50	1	FALSE
ENSMUSG00000038473.14	9	chr1:170375248-170375306	-	CE	0.9707098	0.9844478	-0.013738396	0.00391172825685705	0.61768	0.0366842233786946	0.00134573224489796	50	0.99999998307522	FALSE
ENSMUSG00000038473.14	11	chr1:170349395-170349503	-	CE	0.9716444	0.98515	-0.01350601	0.00381993861123074	0.63346	0.0340361212687405	0.00115845755102041	50	0.99999997015988	FALSE
ENSMUSG00000038473.14	14	chr1:170329141-170329307	-	CE	0.9715034	0.988029800000001	-0.01652674	0.00433680915547599	0.62664	0.0335490867906982	0.0011255412244898	50	0.999999995107885	FALSE
ENSMUSG00000038473.14	22	chr1:170320422-170320587	-	CE	0.9703936	0.986341	-0.01594664	0.00304873577519253	0.64098	0.0406480614292882	0.00165226489795918	50	0.999991908584134	FALSE
ENSMUSG00000038473.14	23	chr1:170318738-170318890	-	CE	0.9766038	0.9905214	-0.013917898	0.00286450784222337	0.60166	0.0466045500099792	0.00217198408163265	50	0.999998836354948	FALSE
ENSMUSG00000038473.14	24	chr1:170318721-170318737	-	TE	0.001778656	0.000478571	0.0013000818	0.000701649197192717	0.6337	0.0900111671076519	0.00810201020408163	50	0.975529490494577	FALSE
ENSMUSG00000038473.14	25	chr1:170317499-170318720	-	TE	0.2511736	0.1827094	0.068464514	0.024421987097896	0.55838	0.035173558018396	0.00123717918367347	50	0.999999999999992	FALSE
ENSMUSG00000038473.14	26	chr1:170317459-170317498	-	TE	0.7488172	0.8172956	-0.06847942	0.0244227287031936	0.55536	0.0385204742802514	0.00148382693877551	50	0.999999999999318	FALSE
ENSMUSG00000038370.6	2	chr1:171175570-171175624	-	CE	0.9989964	0.9576718	0.04132464	0.00455093808118453	0.86894	0.0243146130580617	0.000591200408163266	50	0.005273257579069	FALSE
ENSMUSG00000004768.14	1	chr1:33719887-33719894	+	TS	0.08924398	0.12496388	-0.0357196124	0.0324018038862885	0.56304	0.0349232160662239	0.00121963102040816	50	0.999999999999983	FALSE
ENSMUSG00000004768.14	2	chr1:33719895-33719908	+	TS	0.9105134	0.7733766	0.13713718	0.0325682369706299	0.54728	0.026164347139275	0.000684573061224489	50	1	FALSE
ENSMUSG00000004768.14	3	chr1:33719909-33719909	+	TS	0.088982	0.08519212	0.00378978252	0.00662752651245857	0.52318	0.0192657992413542	0.000371171020408163	50	1	FALSE
ENSMUSG00000004768.14	4	chr1:33719910-33720137	+	TS	0.0894244	0.13539312	-0.045968996	0.0104584495187142	0.59472	0.0247031684326575	0.000610246530612245	50	1	FALSE
ENSMUSG00000004768.14	5	chr1:33720138-33720173	+	TS	0.08919758	0.13674976	-0.047551712	0.0111587345699734	0.5946	0.0270456907427986	0.000731469387755102	50	1	FALSE
ENSMUSG00000004768.14	6	chr1:33720407-33720584	+	AF	0.09134544	0.0947946	-0.0034492638	0.0103461204126985	0.55644	0.0428919668041293	0.00183972081632653	50	0.999999999876871	FALSE
ENSMUSG00000004768.14	7	chr1:33721608-33721699	+	CE	0.9541744	0.9491852	0.004988748	0.00697594772916665	0.53038	0.0232685212601199	0.000541424081632653	50	1	FALSE
ENSMUSG00000004768.14	8	chr1:33721700-33721712	+	AD	0.2232176	0.2132574	0.0099609416	0.0299529046417545	0.5247	0.0182591883495317	0.000333397959183674	50	1	FALSE
ENSMUSG00000004768.14	11	chr1:33724006-33724102	+	AD	0.0669593	0.0876912	-0.0207315178	0.013701789412412	0.56866	0.0496779875697435	0.00246790244897959	50	0.999999887828698	FALSE
ENSMUSG00000004768.14	12	chr1:33724103-33724933	+	RI	0.06317376	0.1026868	-0.039513188	0.0143896252194057	0.56012	0.0436874987956556	0.00190859755102041	50	0.999999999528863	FALSE
ENSMUSG00000004768.14	13	chr1:33724934-33725019	+	CE	0.9624004	0.9705324	-0.0081321278	0.00515065913324169	0.53394	0.0211307011386808	0.000446506530612245	50	1	FALSE
ENSMUSG00000004768.14	14	chr1:33725020-33725476	+	TE	0.2469338	0.4924056	-0.2454712	0.0663856441525653	0.70958	0.0444531810574052	0.00197608530612245	50	0.984390231209206	FALSE
ENSMUSG00000004768.14	15	chr1:33725477-33726891	+	TE	0.7529458	0.5075516	0.2453932	0.0664719689100264	0.71106	0.0481440907006016	0.00231785346938776	50	0.974206770869411	FALSE
ENSMUSG00000004768.14	17	chr1:33734702-33734858	+	CE	0.968571	0.9735416	-0.0049713564	0.00372763817564439	0.5335	0.0204413047229258	0.00041784693877551	50	1	FALSE
ENSMUSG00000004768.14	20	chr1:33736800-33736882	+	CE	0.9649192	0.970102	-0.00518230366	0.00485889710528168	0.549	0.0274114529914421	0.00075138775510204	50	1	FALSE
ENSMUSG00000004768.14	22	chr1:33738288-33738380	+	CE	0.9662282	0.973045	-0.00681826542	0.00402390427153847	0.53556	0.023062612203145	0.000531884081632653	50	1	FALSE
ENSMUSG00000004768.14	23	chr1:33739253-33739370	+	TE	0.06491386	0.05791106	0.0070028082	0.0128019089624251	0.56318	0.0509660511256948	0.00259753836734694	50	0.999999879694396	FALSE
ENSMUSG00000004768.14	24	chr1:33739371-33740711	+	TE	0.2038548	0.2523542	-0.048498516	0.0301497281212865	0.57672	0.0481473249304588	0.00231816489795918	50	0.999999874764046	FALSE
ENSMUSG00000004768.14	25	chr1:33740712-33740772	+	TE	0.033000094	0.024107018	0.0088931088	0.0161234636004501	0.60272	0.0743359829917311	0.00552583836734694	50	0.998134066160731	FALSE
ENSMUSG00000004768.14	26	chr1:33740773-33742557	+	TE	0.2723962	0.1734692	0.0989265	0.0342505222300422	0.62304	0.0379999785177168	0.00144399836734694	50	0.999999879072758	FALSE
ENSMUSG00000004768.14	27	chr1:33742558-33742561	+	TE	0.281245	0.318549	-0.037304572	0.0274495734797319	0.5415	0.0287013119233677	0.000823765306122449	50	1	FALSE
ENSMUSG00000004768.14	28	chr1:33742562-33742564	+	TE	0.154182	0.1793974	-0.0252160498	0.0218459039056436	0.54558	0.0303591360690179	0.000921677142857142	50	1	FALSE
ENSMUSG00000026043.18	31	chr1:45334214-45334312	+	CE	0.881600344827586	0.884758965517241	-0.00315897793103448	0.0145583639068096	0.534793103448276	0.024868768868294	0.00061845566502463	29	1	FALSE
ENSMUSG00000026043.18	32	chr1:45334597-45334650	+	CE	0.881313666666667	0.884668666666667	-0.00335595533333333	0.0139640800088134	0.528133333333333	0.0205690315151507	0.000423085057471264	30	1	FALSE
ENSMUSG00000100846.1	2	chr1:65117122-65117209	-	CE	0.9221416	0.9510946	-0.028954226	0.0113164366856322	0.61982	0.0407459475886616	0.00166023224489796	50	0.999999525287089	FALSE
ENSMUSG00000100846.1	3	chr1:65116681-65116752	-	CE	0.9356632	0.9595192	-0.023856062	0.0115859365491256	0.62818	0.0406898121933062	0.00165566081632653	50	0.999998504938058	FALSE
ENSMUSG00000100846.1	4	chr1:65109877-65109964	-	CE	0.9340384	0.9571662	-0.0231275442	0.0113034044125043	0.6252	0.0449970520576354	0.00202473469387755	50	0.999991176382495	FALSE
ENSMUSG00000100846.1	5	chr1:65109462-65109576	-	CE	0.943931	0.9600492	-0.0161177224	0.00960301590660754	0.6181	0.0399122762557884	0.00159298979591837	50	0.999999785445781	FALSE
ENSMUSG00000100846.1	6	chr1:65102981-65103223	-	CE	0.941729	0.9563866	-0.0146575856	0.00991801892802046	0.60422	0.0399286557627528	0.00159429755102041	50	0.999999975246193	FALSE
ENSMUSG00000015829.13	1	chr1:159523769-159523840	+	TS	0.2497842	0.300962	-0.051177922	0.031615892832292	0.5614	0.0379720627701526	0.00144187755102041	50	0.999999999998845	FALSE
ENSMUSG00000015829.13	2	chr1:159523841-159524215	+	TS	0.7503026	0.6987952	0.051507614	0.0317056815841308	0.56036	0.0349826545940839	0.00122378612244898	50	0.99999999999999	FALSE
ENSMUSG00000015829.13	4	chr1:159737511-159737611	+	CE	0.9790894	0.9803818	-0.0012927544	0.00234031578234635	0.52976	0.0237723557511489	0.000565124897959184	50	1	FALSE
ENSMUSG00000015829.13	10	chr1:159851957-159852433	+	CE	0.884357	0.9389204	-0.05456368	0.0175590858420875	0.55318	0.0322317437648423	0.00103888530612245	50	1	FALSE
ENSMUSG00000015829.13	11	chr1:159858177-159858440	+	CE	0.881881	0.9515434	-0.06966262	0.0133359045099142	0.55104	0.0321799531969066	0.0010355493877551	50	1	FALSE
ENSMUSG00000015829.13	12	chr1:159861210-159861325	+	CE	0.9462432	0.9566616	-0.010418808	0.00700501826916699	0.54956	0.025829235136858	0.000667149387755101	50	1	FALSE
ENSMUSG00000015829.13	15	chr1:159868016-159868285	+	CE	0.9409492	0.9479126	-0.0069623494	0.00781426311164462	0.54502	0.0273805308456165	0.000749693469387754	50	1	FALSE
ENSMUSG00000015829.13	16	chr1:159874108-159874293	+	CE	0.9478886	0.9550114	-0.007122219	0.00817934496084241	0.5495	0.0293697400848741	0.00086258163265306	50	1	FALSE
ENSMUSG00000015829.13	17	chr1:159884771-159884860	+	CE	0.951514	0.9564218	-0.0049080314	0.00887522799169114	0.5349	0.0259168607950382	0.000671683673469387	50	1	FALSE
ENSMUSG00000015829.13	18	chr1:159886057-159886320	+	CE	0.9499352	0.9520924	-0.00215755274	0.00768122359493331	0.5232	0.0175778153317395	0.000308979591836735	50	1	FALSE
ENSMUSG00000015829.13	19	chr1:159886870-159887139	+	CE	0.9522702	0.9566042	-0.0043330924	0.00736420712612898	0.52876	0.0225565592976176	0.000508798367346939	50	1	FALSE
ENSMUSG00000015829.13	20	chr1:159888257-159888376	+	CE	0.9583712	0.958645600000001	-0.0002740612	0.00633730133113542	0.52456	0.0207847667923469	0.000432006530612245	50	1	FALSE
ENSMUSG00000015829.13	21	chr1:159889284-159889430	+	CE	0.9600684	0.9584	0.00166796692	0.00638485310944065	0.52576	0.0233854655715895	0.00054688	50	1	FALSE
ENSMUSG00000015829.13	22	chr1:159892009-159892128	+	CE	0.9593872	0.960009	-0.000620645	0.00596269903529767	0.5241	0.0173643430098367	0.000301520408163266	50	1	FALSE
ENSMUSG00000015829.13	23	chr1:159894961-159895104	+	CE	0.9573488	0.9630188	-0.00567018426	0.00687093116603553	0.53658	0.0253514802530426	0.000642697551020408	50	1	FALSE
ENSMUSG00000015829.13	24	chr1:159895700-159895830	+	CE	0.9602612	0.964709799999999	-0.004447163	0.0064859420577255	0.52806	0.0201589702522885	0.000406384081632653	50	1	FALSE
ENSMUSG00000015829.13	25	chr1:159896990-159897122	+	CE	0.9633264	0.9688392	-0.00551245192	0.00493784776693907	0.5328	0.0235891708118754	0.000556448979591837	50	1	FALSE
ENSMUSG00000015829.13	26	chr1:159912640-159912791	+	CE	0.9609958	0.9657894	-0.004793222	0.00533115306293535	0.52574	0.0218022747362166	0.00047533918367347	50	1	FALSE
ENSMUSG00000015829.13	27	chr1:159914536-159914632	+	CE	0.959976799999999	0.9609718	-0.000994918	0.00570511043708666	0.52676	0.0188999082170323	0.000357206530612245	50	1	FALSE
ENSMUSG00000015829.13	28	chr1:159918944-159919105	+	CE	0.9681176	0.968369	-0.0002520874	0.00432551611372813	0.5251	0.0204413047229258	0.00041784693877551	50	1	FALSE
ENSMUSG00000015829.13	29	chr1:159923264-159923427	+	CE	0.9687666	0.9713724	-0.00260545396	0.00590259473968964	0.51964	0.0156931806325979	0.000246275918367347	50	1	FALSE
ENSMUSG00000015829.13	30	chr1:159924094-159924397	+	TE	0.09301234	0.076803	0.016209352	0.0214188806928272	0.5737	0.0563332830173265	0.0031734387755102	50	0.999995774359601	FALSE
ENSMUSG00000015829.13	31	chr1:159924398-159931729	+	TE	0.906991	0.9231948	-0.01620448	0.0214232619465241	0.57328	0.0578700303107167	0.00334894040816327	50	0.999992887069978	FALSE
ENSMUSG00000026546.16	1	chr1:172520801-172521043	+	TS	0.0443657346938775	0.0420256734693878	0.00234003448979592	0.00904085981779666	0.552265306122449	0.0294291348767142	0.000866073979591836	49	1	FALSE
ENSMUSG00000026546.16	2	chr1:172521044-172521135	+	TS	0.935793061224489	0.940617959183673	-0.00482496387755102	0.00847164173235989	0.541081632653061	0.0235494486265017	0.000554576530612244	49	1	FALSE
ENSMUSG00000026546.16	3	chr1:172521136-172521138	+	TS	0.0641340408163265	0.0594046530612245	0.0047294297755102	0.00825170073435892	0.547204081632653	0.0225046102608598	0.000506457482993197	49	1	FALSE
ENSMUSG00000026546.16	4	chr1:172521139-172521181	+	TS	0.0443947755102041	0.0421002653061225	0.00229451987755102	0.00883948646536121	0.551836734693878	0.0280143913453243	0.000784806122448979	49	1	FALSE
ENSMUSG00000026546.16	9	chr1:172526410-172526654	+	AF	0.0545608	0.05730258	-0.002741785436	0.00911063420756654	0.53036	0.0280333329288909	0.00078586775510204	50	1	FALSE
ENSMUSG00000026546.16	10	chr1:172527790-172527915	+	CE	0.7815452	0.869306	-0.08776064	0.0399088752779302	0.58916	0.0390971370108986	0.00152858612244898	50	0.999999999075479	FALSE
ENSMUSG00000026546.16	11	chr1:172529810-172529952	+	CE	0.7755666	0.9318668	-0.1563009	0.0374600837857404	0.56898	0.0528874391939125	0.0027970812244898	50	0.99999938528005	FALSE
ENSMUSG00000026546.16	21	chr1:172538479-172538625	+	CE	0.930249999999999	0.9561018	-0.0258519894	0.00738766016035411	0.63624	0.0264725965357941	0.000700798367346939	50	0.999999999996647	FALSE
ENSMUSG00000026546.16	24	chr1:172541185-172541378	+	CE	0.960917291666666	0.959604375	0.00131294679166667	0.0040399522379701	0.540916666666667	0.0268635902713971	0.000721652482269503	48	1	FALSE
ENSMUSG00000026546.16	25	chr1:172545092-172545316	+	CE	0.955718367346939	0.952490612244898	0.0032284206122449	0.0111314850211452	0.528877551020408	0.0230005730481703	0.000529026360544218	49	1	FALSE
ENSMUSG00000037499.9	2	chr1:191311460-191311520	-	CE	0.9888298	0.9754348	0.013395626	0.00342779270494669	0.61308	0.0464893404503678	0.0021612587755102	50	0.999995759240266	FALSE
ENSMUSG00000037499.9	3	chr1:191309919-191310022	-	CE	0.9918844	0.9651056	0.02677742	0.00502070288635578	0.59342	0.0629720022011726	0.00396547306122449	50	0.999850800104704	FALSE
ENSMUSG00000026565.18	1	chr1:166002630-166002678	-	TS	0.03243098	0.04194842	-0.009517403	0.0069040607526397	0.55608	0.0330885268974746	0.0010948506122449	50	1	FALSE
ENSMUSG00000026565.18	2	chr1:166002623-166002629	-	TS	0.03233576	0.04484878	-0.012513012	0.0078109468913471	0.5495	0.0311783873337717	0.000972091836734693	50	1	FALSE
ENSMUSG00000026565.18	3	chr1:166002619-166002622	-	TS	0.0388939	0.04473382	-0.0058399606	0.00854361501196055	0.54728	0.0344051728431547	0.00118371591836735	50	1	FALSE
ENSMUSG00000026565.18	4	chr1:166002616-166002618	-	TS	0.0388679	0.0513672	-0.01249937	0.0106251320752271	0.55432	0.0323623868346056	0.00104732408163265	50	1	FALSE
ENSMUSG00000026565.18	5	chr1:166002614-166002615	-	TS	0.050318	0.05129498	-0.000977037	0.0153591369481736	0.56944	0.0396073380131737	0.00156874122448979	50	0.999999999958387	FALSE
ENSMUSG00000026565.18	6	chr1:166002610-166002613	-	TS	0.9345566	0.9309368	0.003619356	0.0246168412224039	0.57272	0.0541995707491098	0.00293759346938775	50	0.99999836714501	FALSE
ENSMUSG00000026565.18	7	chr1:166002562-166002609	-	TS	0.03437654	0.04446242	-0.010085838	0.00673979869553102	0.56034	0.0281320573911903	0.000791412653061223	50	1	FALSE
ENSMUSG00000026565.18	8	chr1:165952781-165952856	-	CE	0.3105842	0.3440924	-0.0335082932	0.0337144408288034	0.53364	0.0270545631595689	0.000731949387755102	50	1	FALSE
ENSMUSG00000026565.18	9	chr1:165945902-165946002	-	CE	0.336723	0.4334164	-0.096692306	0.0399739327269323	0.57442	0.0311547094091302	0.000970615918367346	50	1	FALSE
ENSMUSG00000026565.18	10	chr1:165934949-165935011	-	TS	0.4135098	0.562521	-0.14901212	0.0478635506987886	0.63936	0.0403296417043346	0.00162648	50	0.999994413991644	FALSE
ENSMUSG00000026565.18	11	chr1:165934940-165934948	-	TS	0.02218034	0.03229394	-0.0101136588	0.00482081542300133	0.65558	0.0264166691345307	0.000697840408163265	50	0.999999999182228	FALSE
ENSMUSG00000026565.18	12	chr1:165934901-165934939	-	TS	0.3973742	0.3272696	0.07010416	0.0373193812591489	0.57866	0.0463287322141609	0.00214635142857143	50	0.999999947011247	FALSE
ENSMUSG00000026565.18	13	chr1:165934804-165934900	-	TS	0.21124	0.142528	0.06871244	0.0129485896720966	0.6893	0.0447141716109909	0.00199935714285714	50	0.996106727329635	FALSE
ENSMUSG00000026565.18	17	chr1:165916922-165917022	-	CE	0.9695998	0.9566136	0.01298716	0.00568995631086846	0.56446	0.0315279014751786	0.00099400857142857	50	1	FALSE
ENSMUSG00000026565.18	18	chr1:165915110-165915163	-	CE	0.9707404	0.9630546	0.0076857202	0.0053026162628513	0.53796	0.0251338945064473	0.000631712653061224	50	1	FALSE
ENSMUSG00000026565.18	23	chr1:165908880-165909006	-	CE	0.9660342	0.9600682	0.0059667346	0.00683523636467775	0.53186	0.0247138810866959	0.000610775918367347	50	1	FALSE
ENSMUSG00000026565.18	24	chr1:165906685-165906779	-	CE	0.9683312	0.9616228	0.0067081456	0.00580510835306255	0.54432	0.027036211544776	0.000730956734693877	50	1	FALSE
ENSMUSG00000026565.18	25	chr1:165902140-165902313	-	CE	0.969567	0.9613994	0.00816776918	0.00517239234924434	0.53218	0.0226829883212877	0.000514517959183674	50	1	FALSE
ENSMUSG00000026565.18	26	chr1:165897625-165897766	-	CE	0.9679832	0.9625966	0.0053856802	0.00620369483229592	0.53296	0.0214332947175412	0.000459386122448979	50	1	FALSE
ENSMUSG00000026565.18	27	chr1:165896437-165896582	-	CE	0.971709	0.9668222	0.004887213	0.0060203281040211	0.52256	0.0223644762048738	0.000500169795918367	50	1	FALSE
ENSMUSG00000026565.18	28	chr1:165894905-165895084	-	CE	0.9751022	0.9680272	0.0070746282	0.0045559476076406	0.52396	0.0227039149730182	0.000515467755102041	50	1	FALSE
ENSMUSG00000026565.18	30	chr1:165891810-165891915	-	CE	0.9756508	0.9684302	0.0072213451	0.00432480472690781	0.52876	0.0192751928972057	0.00037153306122449	50	1	FALSE
ENSMUSG00000026565.18	32	chr1:165883047-165883118	-	CE	0.3580938	0.3151002	0.04299398	0.0314893315627297	0.54086	0.0270796331328961	0.000733306530612244	50	1	FALSE
ENSMUSG00000026565.18	37	chr1:165876977-165877065	-	CE	0.9735102	0.9544096	0.019099594	0.0077907927083352	0.56336	0.0342295730833644	0.00117166367346939	50	0.999999999999994	FALSE
ENSMUSG00000026565.18	38	chr1:165875977-165876048	-	AA	0.9785304	0.9712152	0.007315113	0.00403318115275014	0.54132	0.0300750354131469	0.00090450775510204	50	1	FALSE
ENSMUSG00000026565.18	39	chr1:165875903-165875976	-	CE	0.9759266	0.9713076	0.0046185856	0.00405479882397623	0.53442	0.0282857792207047	0.000800085306122449	50	1	FALSE
ENSMUSG00000026565.18	40	chr1:165875682-165875902	-	TE	0.04170496	0.03278588	0.008919055	0.0159388198728196	0.60638	0.0768528649898158	0.00590636285714286	50	0.996978568030247	FALSE
ENSMUSG00000026565.18	41	chr1:165875608-165875681	-	TE	0.04598616	0.06362842	-0.0176423028	0.026757763571813	0.59986	0.0663875480087361	0.00440730653061224	50	0.999538865791136	FALSE
ENSMUSG00000026565.18	42	chr1:165875584-165875607	-	TE	0.9283844	0.921381	0.0070042034	0.0328631419672936	0.60634	0.0745817206909608	0.00556243306122449	50	0.997703351878056	FALSE
ENSMUSG00000026565.18	44	chr1:165875488-165875516	-	TE	0.0184455	0.012787458	0.00565808384	0.00476791052570035	0.57044	0.0450800467196397	0.0020322106122449	50	0.999999992911767	FALSE
ENSMUSG00000026565.18	45	chr1:165875461-165875487	-	TE	0.1461704	0.14081058	0.0053592892	0.0310152016857063	0.5519	0.0449345328772644	0.00201911224489796	50	0.99999999961151	FALSE
ENSMUSG00000026565.18	46	chr1:165875457-165875460	-	TE	0.3568178	0.327284	0.02953387	0.0571150255800047	0.55294	0.0392991717210323	0.00154442489795918	50	0.999999999998842	FALSE
ENSMUSG00000026565.18	47	chr1:165875423-165875456	-	TE	0.2790698	0.2733292	0.0057401518	0.0539158440487645	0.5397	0.0300939006634709	0.000905642857142856	50	1	FALSE
ENSMUSG00000026565.18	48	chr1:165865154-165875422	-	TE	0.2548246	0.2842214	-0.0293957978	0.0596644154200714	0.5415	0.0329961345911787	0.00108874489795918	50	1	FALSE
ENSMUSG00000026174.9	1	chr1:74506058-74506059	+	TS	0.429405	0.4843536	-0.0549483	0.0649567705095521	0.55798	0.0408713711489086	0.00167046897959184	50	0.999999999980048	FALSE
ENSMUSG00000026174.9	2	chr1:74506060-74506214	+	TS	0.5705754	0.5152454	0.05532936	0.0652514683333921	0.55456	0.0430012624399397	0.00184910857142857	50	0.999999999900089	FALSE
ENSMUSG00000026174.9	3	chr1:74506215-74506461	+	AD	0.9180704	0.8787258	0.039344424	0.0167537248308178	0.54558	0.0282756764295926	0.000799513877551019	50	1	FALSE
ENSMUSG00000026174.9	4	chr1:74517070-74517249	+	CE	0.9768558	0.9679768	0.008878308	0.0039428607417085	0.55816	0.0291655094036691	0.000850626938775509	50	1	FALSE
ENSMUSG00000026174.9	5	chr1:74518901-74519016	+	CE	0.9767382	0.973758	0.00298099128	0.00540941416588357	0.56782	0.034677929227539	0.0012025587755102	50	0.999999999999963	FALSE
ENSMUSG00000026174.9	6	chr1:74522318-74522427	+	CE	0.9700042	0.973442000000001	-0.0034363919	0.00881295322477698	0.58692	0.0981427199000912	0.00963199346938775	50	0.990320956297057	FALSE
ENSMUSG00000026174.9	9	chr1:74525030-74525093	+	CE	0.04040052	0.03466354	0.00573693732	0.0106302466609648	0.61406	0.0970927202550768	0.00942699632653061	50	0.979609872664569	FALSE
ENSMUSG00000026174.9	12	chr1:74527592-74527683	+	CE	0.979707	0.9775614	0.00214576368	0.00487660008294374	0.5385	0.0205100771648018	0.000420663265306122	50	1	FALSE
ENSMUSG00000041907.9	1	chr1:42952872-42952962	+	TS	0.0778347	0.0643081	0.013526505	0.010809167757502	0.56496	0.0377386068765077	0.00142420244897959	50	0.999999999998211	FALSE
ENSMUSG00000041907.9	2	chr1:42952963-42953138	+	TS	0.549887	0.8310802	-0.28119276	0.114714687108275	0.69542	0.0606000909273919	0.00367237102040816	50	0.965517969205569	FALSE
ENSMUSG00000041907.9	3	chr1:42953139-42953181	+	TS	0.07806746	0.06614526	0.0119222866	0.0108215476252475	0.5591	0.0359893691786554	0.00129523469387755	50	0.999999999999962	FALSE
ENSMUSG00000041907.9	4	chr1:42953182-42953221	+	TS	0.44944848	0.16709938	0.28234986	0.114787859658502	0.6962	0.0580601377180311	0.00337097959183673	50	0.970499177331791	FALSE
ENSMUSG00000041907.9	5	chr1:42953222-42953233	+	AD	0.909593	0.92824	-0.01864787	0.00932403178317038	0.57268	0.0342264010759566	0.00117144653061224	50	0.999999999999942	FALSE
ENSMUSG00000041907.9	7	chr1:42953472-42953878	+	TE	0.0004884256	0.0003041148	0.0001843106	2.73928429063103e-05	0.57508	0.0291630462281656	0.000850483265306122	50	1	FALSE
ENSMUSG00000041907.9	8	chr1:42953879-42955155	+	TE	0.999512	0.9996966	-0.0001834574	2.69255969414433e-05	0.57456	0.0320574484324626	0.00102768	50	0.999999999999998	FALSE
ENSMUSG00000041907.9	11	chr1:43032060-43033605	+	TE	0.05649156	0.034558352	0.021933184	0.0274500388498469	0.67964	0.0898665132520542	0.00807599020408163	50	0.915924674517198	FALSE
ENSMUSG00000041907.9	12	chr1:43033606-43035456	+	TE	0.9435246	0.9654268	-0.02190161	0.0273742455282873	0.61248	0.126181637785716	0.0159218057142857	50	0.937738956113276	FALSE
ENSMUSG00000026353.9	2	chr1:128244162-128244552	+	AF	0.965087	0.9581682	0.0069183042	0.00450717980509741	0.52906	0.0203594334550902	0.000414506530612245	50	1	FALSE
ENSMUSG00000026353.9	3	chr1:128252203-128252305	+	CE	0.983316	0.978456	0.00486032182	0.00310161336328875	0.54362	0.0269374862090973	0.000725628163265306	50	1	FALSE
ENSMUSG00000026353.9	4	chr1:128255433-128255461	+	CE	0.9867588	0.9826364	0.0041221104	0.00293790847318359	0.54466	0.0311360477483536	0.000969453469387754	50	1	FALSE	chr1_+_128255432_128255461
ENSMUSG00000026353.9	5	chr1:128256119-128256154	+	AA	0.9887916	0.9855098	0.0032823952	0.00262684154054476	0.55526	0.0356913126113115	0.00127386979591837	50	0.999999999999991	FALSE
ENSMUSG00000026353.9	6	chr1:128256155-128256237	+	CE	0.9899652	0.987145	0.0028200266	0.00213674293383942	0.55378	0.0429804369356999	0.00184731795918367	50	0.999999999914131	FALSE
ENSMUSG00000026353.9	7	chr1:128258832-128259003	+	CE	0.9953968	0.9942518	0.001144611	0.000536879754763103	0.54178	0.037007053933221	0.00136952204081633	50	0.999999999999996	FALSE
ENSMUSG00000026353.9	11	chr1:128260834-128260888	+	CE	0.993082	0.9907296	0.00235225046	0.000946696090625541	0.55404	0.0405839819613198	0.00164705959183673	50	0.999999999993074	FALSE
ENSMUSG00000026353.9	12	chr1:128262793-128262957	+	CE	0.9910552	0.985965	0.005090292	0.00139820306119779	0.53858	0.0321311661278375	0.00103241183673469	50	1	FALSE
ENSMUSG00000026353.9	13	chr1:128266290-128266414	+	CE	0.9903392	0.9863732	0.00396535182	0.00215379639102989	0.5377	0.0307811564408606	0.000947479591836735	50	1	FALSE
ENSMUSG00000026353.9	14	chr1:128269869-128269971	+	CE	0.992024	0.9891536	0.0028706	0.00163479093910369	0.55288	0.0439743153234165	0.00193374040816326	50	0.999999999808877	FALSE
ENSMUSG00000026353.9	15	chr1:128272821-128272952	+	CE	0.9804744	0.9844076	-0.0039329234	0.00604037735227595	0.62032	0.0836648903516345	0.00699981387755102	50	0.989745996867972	FALSE
ENSMUSG00000026353.9	18	chr1:128274802-128275004	+	CE	0.9934558	0.9924856	0.00097045282	0.00124461419058486	0.5514	0.0443400588218659	0.00196604081632653	50	0.999999999788964	FALSE
ENSMUSG00000026353.9	19	chr1:128276957-128277020	+	TE	0.191559	0.1979224	-0.0063630538	0.0208204582323294	0.54934	0.0364409558780519	0.00132794326530612	50	0.999999999999992	FALSE
ENSMUSG00000026353.9	20	chr1:128277021-128279378	+	TE	0.8084438	0.8020772	0.0063664396	0.0208118808791932	0.54446	0.034584537066175	0.00119609020408163	50	1	FALSE
ENSMUSG00000048874.15	1	chr1:30873895-30873921	-	TS	0.05688426	0.05623838	0.0006458554	0.00510494879937754	0.52216	0.0146779857373593	0.000215443265306123	50	1	FALSE
ENSMUSG00000048874.15	2	chr1:30873805-30873894	-	TS	0.9431052	0.9437374	-0.00063189086	0.00514646960068971	0.52098	0.0157447626536702	0.000247897551020408	50	1	FALSE
ENSMUSG00000048874.15	3	chr1:30873696-30873804	-	TS	0.05676842	0.05616058	0.0006078244	0.00535723490746484	0.52084	0.0152694974056257	0.000233157551020409	50	1	FALSE
ENSMUSG00000048874.15	4	chr1:30873582-30873695	-	TS	0.0568676	0.05602702	0.0008406512	0.00517444973135156	0.51894	0.0122681103113823	0.000150506530612245	50	1	FALSE
ENSMUSG00000048874.15	5	chr1:30873578-30873581	-	TS	0.05675594	0.05601432	0.00074176946	0.00524218334262951	0.51634	0.014222158623724	0.000202269795918367	50	1	FALSE
ENSMUSG00000048874.15	6	chr1:30873253-30873475	-	TS	0.9134012	0.95009	-0.036688952	0.0068209174594529	0.5844	0.0276250404007462	0.000763142857142857	50	1	FALSE
ENSMUSG00000048874.15	7	chr1:30873023-30873252	-	TS	0.0869999	0.04986718	0.037132612	0.00671753681112598	0.58972	0.028186724332058	0.000794491428571428	50	1	FALSE
ENSMUSG00000048874.15	13	chr1:30837105-30837266	-	CE	0.6933568	0.6758794	0.017477424	0.0378818822253236	0.54198	0.0357059933230217	0.00127491795918367	50	1	FALSE
ENSMUSG00000048874.15	21	chr1:30821131-30821314	-	CE	0.960634	0.9717618	-0.011127246	0.0039658602369813	0.57364	0.0207145418703373	0.000429092244897958	50	1	FALSE
ENSMUSG00000048874.15	23	chr1:30820683-30820827	-	CE	0.9504418	0.9620532	-0.0116107866	0.00530604725854921	0.56732	0.0256247966642007	0.000656630204081632	50	1	FALSE
ENSMUSG00000048874.15	26	chr1:30816468-30816584	-	CE	0.9539236	0.9653038	-0.0113796942	0.00617033219359664	0.5448	0.023050078577935	0.000531306122448979	50	1	FALSE
ENSMUSG00000048874.15	28	chr1:30813960-30814091	-	CE	0.958308	0.9653282	-0.007020272	0.00586407200755689	0.5373	0.0237248255407448	0.000562867346938775	50	1	FALSE
ENSMUSG00000048874.15	31	chr1:30813017-30813152	-	CE	0.9608854	0.9668762	-0.0059906296	0.00493784172059709	0.53104	0.0195969177084936	0.00038403918367347	50	1	FALSE
ENSMUSG00000048874.15	37	chr1:30808723-30808812	-	CE	0.9660686	0.9733808	-0.0073124849	0.00399342236890795	0.5359	0.0223307694741163	0.000498663265306122	50	1	FALSE
ENSMUSG00000048874.15	40	chr1:30805943-30806168	-	RI	0.0836233	0.09926148	-0.015638246	0.0188701884267245	0.56744	0.0552187338810713	0.00304910857142857	50	0.999998514450709	FALSE
ENSMUSG00000048874.15	41	chr1:30803546-30805942	-	TE	0.0692005	0.04034448	0.02885579	0.0210937618503308	0.5861	0.0545389768880935	0.0029745	50	0.999993083741389	FALSE
ENSMUSG00000048874.15	42	chr1:30802342-30803545	-	TE	0.6770054	0.6395744	0.037430702	0.021978943840779	0.53952	0.0272630721313798	0.000743275102040815	50	1	FALSE
ENSMUSG00000048874.15	43	chr1:30802339-30802341	-	TE	0.2547238	0.3205844	-0.06586072	0.0117154737307685	0.56774	0.021772300320005	0.000474033061224489	50	1	FALSE
ENSMUSG00000056220.14	1	chr1:149961285-149961290	-	TS	0.03091652	0.03957042	-0.0086538282	0.007451525715477	0.56408	0.0237966212659165	0.000566279183673468	50	1	FALSE
ENSMUSG00000056220.14	2	chr1:149961259-149961284	-	TS	0.11664136	0.10114732	0.015494166	0.0672028713063345	0.60098	0.0664641962845794	0.0044174893877551	50	0.999498997662347	FALSE
ENSMUSG00000056220.14	3	chr1:149961256-149961258	-	TS	0.8834202	0.87421	0.009209678	0.0678246967749235	0.5885	0.0725509673067345	0.00526364285714286	50	0.999309782754054	FALSE
ENSMUSG00000056220.14	4	chr1:149961191-149961255	-	TS	0.0308492	0.06453096	-0.033681776	0.00939251942916103	0.60816	0.0389213545079651	0.00151487183673469	50	0.999999978741538	FALSE
ENSMUSG00000056220.14	5	chr1:149932658-149932756	-	CE	0.961237	0.9589822	0.00225462068	0.00817601957423493	0.52548	0.0230166222100286	0.000529764897959183	50	1	FALSE
ENSMUSG00000056220.14	8	chr1:149922055-149922136	-	CE	0.9621034	0.9638452	-0.0017419544	0.00788475762621346	0.5483	0.0219816714003058	0.00048319387755102	50	1	FALSE
ENSMUSG00000056220.14	10	chr1:149902294-149902442	-	CE	0.9612212	0.9642368	-0.0030163882	0.00775893208714244	0.52232	0.0182839731313899	0.000334303673469388	50	1	FALSE
ENSMUSG00000056220.14	11	chr1:149902125-149902199	-	AF	0.05201344	0.05022226	0.00179122118	0.00687965692511164	0.54018	0.0252050286527858	0.000635293469387754	50	1	FALSE
ENSMUSG00000056220.14	12	chr1:149901100-149901213	-	CE	0.9721482	0.9727504	-0.00060165252	0.00349704676051433	0.52838	0.0175939344835726	0.000309546530612245	50	1	FALSE
ENSMUSG00000056220.14	13	chr1:149887607-149887644	-	CE	0.9647752	0.9680842	-0.0033087092	0.00478523781441652	0.5342	0.017947770028045	0.000322122448979592	50	1	FALSE
ENSMUSG00000056220.14	17	chr1:149879990-149880126	-	CE	0.9641464	0.948408	0.01573828	0.00672633507724887	0.53292	0.0262607334712681	0.000689626122448979	50	1	FALSE
ENSMUSG00000056220.14	18	chr1:149872538-149872760	-	CE	0.9533054	0.9487558	0.0045497468	0.00874328719411208	0.55162	0.032567600025617	0.00106064857142857	50	1	FALSE
ENSMUSG00000056220.14	19	chr1:149871401-149871515	-	CE	0.9740464	0.9618052	0.0122417878	0.0041252632595772	0.5299	0.0222722028638427	0.000496051020408163	50	1	FALSE
ENSMUSG00000056220.14	20	chr1:149865116-149865253	-	CE	0.9583382	0.8671156	0.09122214	0.0236020366597928	0.6677	0.0624454864302473	0.0038994387755102	50	0.988528759945074	FALSE
ENSMUSG00000056220.14	21	chr1:149864911-149865003	-	CE	0.966496	0.9638264	0.0026696164	0.00720491705162148	0.5221	0.0156586678089492	0.000245193877551021	50	1	FALSE
ENSMUSG00000056220.14	22	chr1:149861055-149861126	-	CE	0.9683604	0.9666336	0.0017270752	0.00941486491875898	0.54116	0.0244042150925965	0.000595565714285714	50	1	FALSE
ENSMUSG00000056220.14	23	chr1:149857445-149857684	-	CE	0.963653	0.9734868	-0.0098335814	0.00358008811615877	0.60102	0.0333885535805923	0.00111479551020408	50	0.999999999984844	FALSE
ENSMUSG00000056220.14	24	chr1:149851267-149851451	-	CE	0.967427	0.9657078	0.0017196182	0.00378430545438452	0.61368	0.026149054690839	0.000683773061224491	50	1	FALSE
ENSMUSG00000056220.14	25	chr1:149842164-149842359	-	CE	0.9694928	0.9778502	-0.0083587174	0.00299344980785007	0.59946	0.028494331695541	0.00081192693877551	50	0.999999999999998	FALSE
ENSMUSG00000056220.14	26	chr1:149840618-149840775	-	CE	0.9768052	0.9700448	0.006760758	0.00290018027160241	0.55506	0.0241731931135736	0.000584343265306122	50	1	FALSE
ENSMUSG00000056220.14	27	chr1:149829636-149830192	-	TE	0.5785772	0.745005	-0.1664288	0.0182202627324859	0.66498	0.0337629733191101	0.00113993836734694	50	0.999994137257199	FALSE
ENSMUSG00000056220.14	28	chr1:149829618-149829635	-	TE	0.4213736	0.254943	0.16643	0.0180612385725761	0.67318	0.0315146159806551	0.000993171020408163	50	0.999994558856911	FALSE
ENSMUSG00000103961.1	2	chr1:187630854-187630951	-	CE	0.9419754	0.7139052	0.228071	0.0168699250872367	0.55748	0.0361585172172054	0.00130743836734694	50	0.999999999999966	FALSE
ENSMUSG00000103961.1	3	chr1:187627040-187627348	-	CE	0.939579795918367	0.92931306122449	0.0102669081632653	0.00846370839949006	0.519551020408163	0.0208337278874203	0.000434044217687075	49	1	FALSE
ENSMUSG00000044816.10	1	chr1:65123194-65123214	-	TS	0.1410372	0.1864228	-0.045385224	0.0242952493442611	0.57812	0.0429202582870673	0.00184214857142857	50	0.99999999578162	FALSE
ENSMUSG00000044816.10	2	chr1:65123115-65123193	-	TS	0.8478322	0.7756248	0.07220664	0.0234490160280572	0.59446	0.0438351317496617	0.0019215187755102	50	0.99999990779221	FALSE
ENSMUSG00000044816.10	3	chr1:65123053-65123114	-	TS	0.03991836	0.05890332	-0.018985062	0.00954415153774631	0.6273	0.0749452180881857	0.00561678571428571	50	0.993742855525537	FALSE
ENSMUSG00000044816.10	4	chr1:65121357-65121438	-	CE	0.9788408	0.9870198	-0.008179292	0.00299974999569454	0.56988	0.0292816303772693	0.00085741387755102	50	1	FALSE
ENSMUSG00000044816.10	5	chr1:65121339-65121356	-	AD	0.1734594	0.1392766	0.0341839634	0.0255129431159006	0.53618	0.0237191819386069	0.000562599591836734	50	1	FALSE
ENSMUSG00000044816.10	6	chr1:65119539-65119621	-	CE	0.945601	0.9692446	-0.023642616	0.0121681107103331	0.61364	0.0720472520684325	0.00519080653061225	50	0.9976179152427	FALSE
ENSMUSG00000044816.10	7	chr1:65117122-65117209	-	CE	0.9817868	0.988987	-0.0071995478	0.00293439654792022	0.56886	0.0408091676374967	0.00166538816326531	50	0.999999999866661	FALSE
ENSMUSG00000044816.10	8	chr1:65116681-65116752	-	CE	0.9779282	0.987143	-0.00921598	0.00343579323544574	0.58224	0.0438143392798592	0.00191969632653061	50	0.999999984341472	FALSE
ENSMUSG00000044816.10	9	chr1:65109877-65109964	-	CE	0.976436	0.9858236	-0.00938728	0.00347832165697593	0.57824	0.0380973832729349	0.0014514106122449	50	0.999999999958506	FALSE
ENSMUSG00000044816.10	10	chr1:65109462-65109576	-	CE	0.9789716	0.9857922	-0.0068209952	0.00355857761849679	0.58524	0.044929223252142	0.00201863510204082	50	0.999999947760634	FALSE
ENSMUSG00000044816.10	11	chr1:65108719-65108805	-	TE	0.409356	0.4282868	-0.018930638	0.0418671941043069	0.5415	0.0248409224581421	0.000617071428571428	50	1	FALSE
ENSMUSG00000044816.10	12	chr1:65107313-65108718	-	TE	0.5907662	0.5718154	0.018951082	0.0419427295160168	0.54416	0.0278343203214144	0.000774749387755101	50	1	FALSE
ENSMUSG00000053483.13	1	chr1:171287962-171287991	-	TS	0.12314906	0.2249864	-0.101836668	0.0405184033701515	0.54268	0.0317184295877051	0.0010060587755102	50	1	FALSE
ENSMUSG00000053483.13	2	chr1:171287960-171287961	-	TS	0.8216112	0.4704178	0.3511942	0.0483152963521061	0.73944	0.0349472839153664	0.00122131265306123	50	0.964105218732868	FALSE
ENSMUSG00000053483.13	3	chr1:171287956-171287959	-	TS	0.1167968	0.1199676	-0.0031718554	0.0157808983605416	0.53416	0.0255593427145535	0.00065328	50	1	FALSE
ENSMUSG00000053483.13	4	chr1:171287925-171287955	-	TS	0.06143814	0.1887722	-0.12733396	0.0204086749791977	0.53682	0.0222661910821344	0.000495783265306122	50	1	FALSE
ENSMUSG00000053483.13	5	chr1:171287762-171287924	-	TS	0.06141082	0.169611	-0.10820028	0.0118965215599402	0.54184	0.02576293810092	0.000663728979591836	50	1	FALSE
ENSMUSG00000053483.13	6	chr1:171286971-171287100	-	AA	0.07203916	0.10954032	-0.03750064	0.0122678310422014	0.56414	0.0320306039880102	0.00102595959183673	50	1	FALSE
ENSMUSG00000053483.13	8	chr1:171286807-171286950	-	TS	0.3046974	0.2679926	0.036704654	0.0238525050746715	0.57246	0.0237763473619804	0.00056531469387755	50	1	FALSE
ENSMUSG00000053483.13	9	chr1:171286611-171286806	-	TS	0.695432	0.7320192	-0.036587184	0.0237773870320861	0.57142	0.0253120040893724	0.000640697551020407	50	1	FALSE
ENSMUSG00000053483.13	10	chr1:171286350-171286610	-	AD	0.9732254	0.9719462	0.0012792836	0.00547392966589808	0.62494	0.0760422573176203	0.00578242489795918	50	0.99370204002903	FALSE
ENSMUSG00000053483.13	13	chr1:171285542-171285601	-	CE	0.9779852	0.9824044	-0.0044187028	0.00476803728724208	0.56182	0.0341304161434116	0.00116488530612245	50	0.999999999999997	FALSE
ENSMUSG00000053483.13	14	chr1:171285385-171285541	-	RI	0.09557656	0.1377446	-0.042169004	0.0183374239216536	0.62922	0.0490714971927156	0.00240801183673469	50	0.999936939080071	FALSE
ENSMUSG00000053483.13	15	chr1:171285376-171285384	-	AA	0.09321412	0.1345872	-0.041372348	0.0184014847687902	0.62534	0.0474176450408969	0.00224843306122449	50	0.999976039392658	FALSE
ENSMUSG00000053483.13	16	chr1:171285255-171285375	-	CE	0.9762992	0.9819248	-0.0056257544	0.00299942852217576	0.58154	0.0382490282656345	0.00146298816326531	50	0.999999999906409	FALSE
ENSMUSG00000053483.13	17	chr1:171285039-171285254	-	RI	0.1409948	0.1596672	-0.018671754	0.0224282316300758	0.57212	0.0397279729754073	0.00157831183673469	50	0.999999999921769	FALSE
ENSMUSG00000053483.13	20	chr1:171284737-171284926	-	RI	0.7937486	0.7489568	0.04479154	0.00849558055387311	0.59482	0.0291545424752092	0.000849987346938776	50	0.999999999999998	FALSE
ENSMUSG00000053483.13	26	chr1:171283742-171283961	-	RI	0.10221556	0.1291858	-0.026969898	0.0194918442526296	0.57258	0.0486461987524331	0.00236645265306122	50	0.99999989999856	FALSE
ENSMUSG00000053483.13	27	chr1:171283638-171283741	-	CE	0.979422	0.9747522	0.00466939674	0.00594905399415029	0.69768	0.0854107578178557	0.00729499755102041	50	0.887836341748732	FALSE
ENSMUSG00000053483.13	36	chr1:171282982-171283014	-	RI	0.08880082	0.157279	-0.06847802	0.0194911590994586	0.63364	0.0494123672860988	0.00244158204081633	50	0.999893591116352	FALSE
ENSMUSG00000053483.13	39	chr1:171282803-171282873	-	RI	0.0805799	0.1756526	-0.09507302	0.0199594556339514	0.67764	0.0468901277630233	0.00219868408163265	50	0.99760149747477	FALSE
ENSMUSG00000053483.13	42	chr1:171282612-171282694	-	RI	0.0481374	0.06390698	-0.01576965006	0.0147952492250121	0.59562	0.0643913069300761	0.00414624040816327	50	0.999763158058509	FALSE
ENSMUSG00000053483.13	43	chr1:171282497-171282611	-	CE	0.987157	0.9914362	-0.0042799114	0.00255382298116981	0.55682	0.0400666230884796	0.00160533428571428	50	0.999999999993598	FALSE
ENSMUSG00000053483.13	44	chr1:171282293-171282302	-	TE	0.007376224	0.005391856	0.00198437295	0.00167525624484351	0.58742	0.0665818783950426	0.00443314653061224	50	0.999781150571357	FALSE
ENSMUSG00000053483.13	45	chr1:171281958-171282292	-	TE	0.6669682	0.706154	-0.0391855794	0.0269809774462357	0.53934	0.0267952249782056	0.000717984081632653	50	1	FALSE
ENSMUSG00000053483.13	46	chr1:171281949-171281957	-	TE	0.3029456	0.2618066	0.041139896	0.02394709337512	0.5346	0.0215074737840461	0.000462571428571429	50	1	FALSE
ENSMUSG00000053483.13	47	chr1:171281945-171281948	-	TE	0.03771008	0.0373417	0.0003683134	0.010768737066105	0.63	0.0815915661908104	0.00665718367346939	50	0.987543811616675	FALSE
ENSMUSG00000084799.7	8	chr1:63144119-63144185	+	CE	0.946592	0.9234196	0.023172378	0.00701513095527875	0.58678	0.0481292011153312	0.00231642	50	0.999999573307155	FALSE
ENSMUSG00000084799.7	9	chr1:63156220-63156321	+	CE	0.9656314	0.963362	0.0022700374	0.00203936425444335	0.52164	0.0152044032290327	0.000231173877551021	50	1	FALSE
ENSMUSG00000084799.7	10	chr1:63156958-63157245	+	TE	0.6514396	0.6238578	0.02758188	0.00815453421295196	0.5421	0.0188249183536186	0.000354377551020408	50	1	FALSE
ENSMUSG00000084799.7	11	chr1:63157246-63158290	+	TE	0.348597	0.376157	-0.0275599	0.0081587137447877	0.54552	0.0226879811749728	0.000514744489795918	50	1	FALSE
ENSMUSG00000051185.9	1	chr1:95313623-95313627	+	TS	0.964745	0.9617218	0.003023204	0.00547503647888882	0.5229	0.0192526171027765	0.000370663265306122	50	1	FALSE
ENSMUSG00000051185.9	2	chr1:95313628-95314250	+	TS	0.03532054	0.03833468	-0.0030141	0.0055392715561348	0.5261	0.0189760859171404	0.000360091836734694	50	1	FALSE
ENSMUSG00000051185.9	3	chr1:95325109-95325243	+	CE	0.9877618	0.982584400000001	0.005178236	0.00247367801715484	0.55716	0.0416762840601369	0.00173691265306122	50	0.999999999959079	FALSE
ENSMUSG00000018199.8	1	chr1:143776923-143777068	-	TS	0.006271698	0.009165618	-0.002893913844	0.00092614664088293	0.55026	0.0402785251944102	0.00162235959183673	50	0.999999999997661	FALSE
ENSMUSG00000018199.8	2	chr1:143776921-143776922	-	TS	0.9937242	0.9908448	0.0028801094	0.000924527457969988	0.54752	0.0425480472704754	0.00181033632653061	50	0.999999999981144	FALSE
ENSMUSG00000018199.8	3	chr1:143770426-143771026	-	CE	0.9936242	0.9941362	-0.0005109715722	0.0012322954117467	0.67216	0.0736842020561603	0.00542936163265306	50	0.966821489531412	FALSE
ENSMUSG00000018199.8	4	chr1:143766590-143766810	-	CE	0.996581	0.994559	0.0020227124	0.000766053861652891	0.55558	0.0552656257338601	0.0030542893877551	50	0.999999539722631	FALSE
ENSMUSG00000018199.8	5	chr1:143765774-143765920	-	CE	0.9959918	0.9937336	0.002258093	0.000738738271153138	0.5568	0.0473204447337081	0.00223922448979592	50	0.999999994682069	FALSE
ENSMUSG00000018199.8	6	chr1:143765433-143765570	-	CE	0.9959216	0.9936656	0.0022555222	0.000789447647231627	0.56104	0.0514686193278021	0.0026490187755102	50	0.999999876402899	FALSE
ENSMUSG00000018199.8	7	chr1:143761270-143761386	-	CE	0.996031	0.9931072	0.002924	0.000842157526105128	0.55806	0.0434747921331478	0.00189005755102041	50	0.999999999721159	FALSE
ENSMUSG00000018199.8	8	chr1:143760467-143761269	-	RI	0.05752296	0.0790879	-0.021564908	0.0119353395749823	0.54884	0.0368706287620122	0.00135944326530612	50	0.999999999999986	FALSE
ENSMUSG00000018199.8	9	chr1:143760353-143760466	-	CE	0.9953896	0.9920478	0.003341164	0.000910570539190027	0.56076	0.0468303756298479	0.00219308408163265	50	0.999999993538191	FALSE
ENSMUSG00000018199.8	10	chr1:143759943-143760089	-	CE	0.9948002	0.9909172	0.003881928	0.0011205914513473	0.56382	0.0380920957037289	0.00145100775510204	50	0.99999999999776	FALSE
ENSMUSG00000018199.8	11	chr1:143755848-143757894	-	TE	0.448108	0.382904	0.06520446	0.0207910085022152	0.5801	0.0272473552358195	0.000742418367346938	50	1	FALSE
ENSMUSG00000018199.8	12	chr1:143750790-143755847	-	TE	0.5518898	0.6170932	-0.06520332	0.0208028221107873	0.57182	0.0324978429425457	0.00105610979591837	50	0.999999999999998	FALSE
ENSMUSG00000103270.1	2	chr1:40780462-40780642	+	CE	0.9197642	0.9341864	-0.01442214	0.00385587653445745	0.54746	0.016925056898587	0.000286457551020408	50	1	FALSE
ENSMUSG00000061518.10	1	chr1:36691484-36691609	+	TS	0.0002124268	0.0002166352	-4.20817892e-06	3.59489034962755e-06	0.51284	0.00907645530018887	8.23820408163267e-05	50	1	FALSE
ENSMUSG00000061518.10	2	chr1:36691610-36691627	+	TS	0.0002125306	0.000216738	-4.20858432e-06	3.83844745388231e-06	0.51256	0.0087064601865277	7.5802448979592e-05	50	1	FALSE
ENSMUSG00000061518.10	3	chr1:36691628-36691641	+	TS	0.000212645	0.0002166414	-3.9963867e-06	3.98337585461762e-06	0.51344	0.00870411584556762	7.57616326530614e-05	50	1	FALSE
ENSMUSG00000061518.10	4	chr1:36691642-36691643	+	TS	0.0002124698	0.000216662	-4.1920666e-06	3.769306052223e-06	0.51286	0.00991805198121289	9.8367755102041e-05	50	1	FALSE
ENSMUSG00000061518.10	5	chr1:36691644-36691687	+	TS	0.9967728	0.9967484	2.4598524e-05	9.36284569997034e-06	0.516	0.0108439769796276	0.000117591836734694	50	1	FALSE
ENSMUSG00000061518.10	6	chr1:36691688-36691689	+	TS	0.003227662	0.00325098	-2.3328074e-05	9.54967702242204e-06	0.5132	0.00978128158207069	9.56734693877553e-05	50	1	FALSE
ENSMUSG00000061518.10	7	chr1:36691690-36692210	+	RI	0.03718436	0.03429234	0.00289206996	0.00307890894896388	0.55312	0.0315850907737127	0.000997617959183673	50	1	FALSE
ENSMUSG00000061518.10	8	chr1:36692211-36692257	+	AA	0.9989608	0.9989182	4.284688e-05	1.65591206937014e-05	0.5144	0.010515294982616	0.000110571428571429	50	1	FALSE
ENSMUSG00000061518.10	9	chr1:36692258-36692284	+	CE	0.999265	0.9992378	2.5685058e-05	1.15180527803024e-05	0.5121	0.00944857186055553	8.92755102040818e-05	50	1	FALSE	chr1_+_36692257_36692284
ENSMUSG00000061518.10	10	chr1:36692285-36692430	+	RI	0.002999382	0.00725502	-0.004255648	0.000631362423568173	0.65258	0.0442230385981916	0.00195567714285714	50	0.999870142196457	FALSE
ENSMUSG00000061518.10	11	chr1:36692431-36692450	+	AA	0.01111134	0.01355908	-0.0024477916	0.000812261693440015	0.55888	0.02558590173019	0.000654638367346938	50	1	FALSE
ENSMUSG00000061518.10	14	chr1:36693197-36693385	+	TE	0.0110405854	0.021347426	-0.0103068084	0.0103302155565351	0.62324	0.085479096382492	0.00730667591836735	50	0.986947842798787	FALSE
ENSMUSG00000061518.10	15	chr1:36693386-36693386	+	TE	0.966708	0.9589504	0.0077573256	0.010391864103764	0.59894	0.0544165378523545	0.00296115959183673	50	0.99997821215952	FALSE
ENSMUSG00000061518.10	16	chr1:36693387-36693681	+	TE	0.02254684	0.02002064	0.0025262104	0.000411037631550759	0.56816	0.0234419474011692	0.000549524897959183	50	1	FALSE
ENSMUSG00000026409.14	4	chr1:130715779-130715814	-	TS	0.0350552	0.03021374	0.0048414806	0.00532220514137124	0.52798	0.0224948883082357	0.00050602	50	1	FALSE
ENSMUSG00000026409.14	5	chr1:130715735-130715778	-	TS	0.1781066	0.171654	0.006452852	0.0318583769670072	0.54418	0.0321505958938016	0.00103366081632653	50	1	FALSE
ENSMUSG00000026409.14	6	chr1:130715721-130715734	-	TS	0.8220762	0.82847	-0.006393338	0.0319064346100671	0.54196	0.0289982124712992	0.000840896326530612	50	1	FALSE
ENSMUSG00000026409.14	9	chr1:130714456-130714465	-	AD	0.0987125	0.1887468	-0.09003398	0.018718324827466	0.60548	0.0516985927254884	0.00267274448979592	50	0.999984305942599	FALSE
ENSMUSG00000026409.14	10	chr1:130708076-130708201	-	CE	0.9671416	0.9706914	-0.00354992322	0.00434583628278365	0.53106	0.0219548795190016	0.000482016734693877	50	1	FALSE
ENSMUSG00000026409.14	13	chr1:130707052-130707118	-	CE	0.9709064	0.972605	-0.00169741988	0.00529317394842528	0.52474	0.019243668452512	0.000370318775510204	50	1	FALSE
ENSMUSG00000026409.14	14	chr1:130706843-130706917	-	CE	0.9697778	0.97105	-0.0012730798	0.00438891112647916	0.52056	0.0174731981348929	0.000305312653061225	50	1	FALSE
ENSMUSG00000026409.14	15	chr1:130706426-130706482	-	CE	0.9698752	0.971777	-0.00190218	0.00492533133560597	0.52142	0.0178326574987966	0.000318003673469388	50	1	FALSE
ENSMUSG00000026409.14	16	chr1:130705377-130705501	-	CE	0.9719456	0.9743984	-0.0024524898	0.0042608379343282	0.52602	0.018767633884767	0.000352224081632653	50	1	FALSE
ENSMUSG00000026409.14	17	chr1:130702420-130702438	-	AA	0.9518928	0.9771024	-0.025209756	0.00941536819504307	0.62324	0.0723908213823283	0.00524043102040816	50	0.99604017626082	FALSE
ENSMUSG00000026409.14	18	chr1:130702231-130702419	-	CE	0.9663394	0.971991	-0.0056511962	0.00475765747235686	0.53172	0.0203018446935047	0.000412164897959184	50	1	FALSE
ENSMUSG00000026409.14	19	chr1:130701705-130701851	-	CE	0.9691458	0.9733238	-0.0041783218	0.00380958222909487	0.5338	0.0251558408034916	0.000632816326530612	50	1	FALSE
ENSMUSG00000026409.14	20	chr1:130700770-130700874	-	CE	0.9728116	0.9770264	-0.0042149268	0.00355175827196319	0.5293	0.0238149755663215	0.00056715306122449	50	1	FALSE
ENSMUSG00000026409.14	21	chr1:130699981-130700110	-	CE	0.9695832	0.9740896	-0.0045060852	0.00362920399357385	0.53948	0.0271475484667603	0.000736989387755101	50	1	FALSE
ENSMUSG00000026409.14	22	chr1:130699188-130699250	-	CE	0.9722756	0.9754138	-0.0031387878	0.00413967652844622	0.53482	0.0246035421375518	0.000605334285714286	50	1	FALSE
ENSMUSG00000026409.14	23	chr1:130698679-130698743	-	CE	0.9753528	0.9781812	-0.0028274082	0.00323731779158378	0.52684	0.0235097548143015	0.000552708571428571	50	1	FALSE
ENSMUSG00000026409.14	24	chr1:130698086-130698678	-	RI	0.05261046	0.06079884	-0.0081884438	0.0124879834585904	0.59752	0.0692272920110535	0.00479241795918367	50	0.999337406962897	FALSE
ENSMUSG00000026409.14	25	chr1:130697906-130698085	-	CE	0.6808212	0.7712654	-0.09044394	0.0276225899156721	0.5904	0.0369621980086771	0.00136620408163265	50	0.999999999872434	FALSE
ENSMUSG00000026409.14	28	chr1:130697017-130697085	-	CE	0.403896	0.4178882	-0.0139925076	0.0393000855975693	0.53124	0.0254675143214701	0.000648594285714285	50	1	FALSE
ENSMUSG00000026409.14	31	chr1:130691015-130691148	-	TE	0.0001461908	0.0006456124	-0.00049941788	0.000899457231317494	0.65126	0.145659206677079	0.0212166044897959	50	0.836966501364293	FALSE
ENSMUSG00000026409.14	32	chr1:130690773-130691014	-	TE	0.0001463732	0.0001773718	-3.099802e-05	6.58554039897491e-06	0.53364	0.0152593363859237	0.000232847346938776	50	1	FALSE
ENSMUSG00000026409.14	33	chr1:130690278-130690772	-	TE	0.000145987	0.0001769252	-3.093778e-05	6.24976040125229e-06	0.53812	0.0187427700346408	0.000351291428571429	50	1	FALSE
ENSMUSG00000026409.14	34	chr1:130689189-130690277	-	TE	0.5119984	0.575121	-0.06312292	0.0109459133606836	0.59158	0.0238328276431771	0.000568003673469387	50	1	FALSE
ENSMUSG00000026409.14	35	chr1:130689183-130689188	-	TE	0.3440544	0.2986146	0.04543968	0.00810158647461806	0.59576	0.0257963452560906	0.000665451428571429	50	1	FALSE
ENSMUSG00000026409.14	36	chr1:130689182-130689182	-	TE	0.1440986	0.1259814	0.01811732	0.00327167053029114	0.60376	0.0282051956423722	0.000795533061224491	50	0.999999999999996	FALSE
ENSMUSG00000100444.1	8	chr1:73523201-73523219	-	TE	0.120519	0.09700578	0.023513684	0.00574364294667787	0.56826	0.0242300285949952	0.000587094285714284	50	1	FALSE
ENSMUSG00000100444.1	9	chr1:73522097-73523200	-	TE	0.8397146	0.8608734	-0.02115881	0.00514255538290299	0.5436	0.0193169059930118	0.000373142857142857	50	1	FALSE
ENSMUSG00000100444.1	10	chr1:73522095-73522096	-	TE	0.1603114	0.1390818	0.02122918	0.00505040656552944	0.54956	0.0167979104628631	0.000282169795918367	50	1	FALSE
ENSMUSG00000100872.2	5	chr1:192842452-192842734	+	TE	0.15405356	0.0295498	0.12450372	0.0365181894286189	0.70138	0.0396046224884038	0.00156852612244898	50	0.996155169452684	FALSE
ENSMUSG00000100872.2	6	chr1:192842735-192842740	+	TE	0.8459988	0.9705028	-0.1245039	0.0364343815362436	0.7093	0.0390798502284432	0.00152723469387755	50	0.993257943812693	FALSE
ENSMUSG00000026017.13	1	chr1:60098247-60098263	+	TS	0.0765547	0.07101276	0.0055419038	0.00665582076705118	0.52212	0.01497295521115	0.000224189387755102	50	1	FALSE
ENSMUSG00000026017.13	2	chr1:60098264-60098307	+	TS	0.923343	0.9289378	-0.005594606	0.00642180287854063	0.52314	0.0144462550757726	0.000208694285714286	50	1	FALSE
ENSMUSG00000026017.13	4	chr1:60102627-60102784	+	CE	0.2575792	0.1868374	0.0707405718	0.0327976945289559	0.55248	0.0310590221536811	0.000964662857142856	50	1	FALSE
ENSMUSG00000026017.13	8	chr1:60105428-60105434	+	AD	0.3121558	0.3114786	0.0006768332	0.0438021155403272	0.52854	0.0215692619536342	0.00046523306122449	50	1	FALSE
ENSMUSG00000026017.13	14	chr1:60109222-60109326	+	AA	0.7050138	0.6736492	0.031364766	0.0421596560337768	0.56196	0.0349389905581785	0.00122073306122449	50	0.999999999999986	FALSE
ENSMUSG00000026017.13	15	chr1:60109327-60109449	+	CE	0.9704498	0.9592234	0.0112271942	0.00671273964712851	0.6376	0.0825387973090503	0.00681265306122449	50	0.982499757391602	FALSE
ENSMUSG00000026017.13	16	chr1:60124851-60124911	+	CE	0.9684374	0.957123	0.01131402904	0.00724007366602468	0.63802	0.0812663773133308	0.00660422408163265	50	0.983739922926728	FALSE
ENSMUSG00000026017.13	17	chr1:60125079-60125145	+	CE	0.04411012	0.04389922	0.00021088642	0.00481985800728873	0.52416	0.0204294305513654	0.000417361632653061	50	1	FALSE
ENSMUSG00000026017.13	20	chr1:60127989-60128073	+	CE	0.9715724	0.9362514	0.03532094	0.0110459838881627	0.66694	0.0662704446698126	0.00439177183673469	50	0.984176741204126	FALSE
ENSMUSG00000026017.13	21	chr1:60131844-60132033	+	CE	0.9713222	0.9616534	0.0096686958	0.00768291031622573	0.68406	0.0881601997293934	0.00777222081632653	50	0.91153546413917	FALSE
ENSMUSG00000026017.13	22	chr1:60136264-60136384	+	CE	0.924565	0.9043912	0.020173121	0.0203093000657638	0.5623	0.0472454511361806	0.00223213265306122	50	0.999999989280449	FALSE
ENSMUSG00000026017.13	23	chr1:60139200-60139343	+	CE	0.9198026	0.93462	-0.0148172634	0.0213456014674705	0.59862	0.0637129692368798	0.00405934244897959	50	0.999749265242601	FALSE
ENSMUSG00000026017.13	28	chr1:60143994-60144156	+	CE	0.929067	0.9682778	-0.03921134	0.0125528238234775	0.6157	0.0709271687388276	0.00503066326530612	50	0.997715293463524	FALSE
ENSMUSG00000026017.13	29	chr1:60146109-60146172	+	CE	0.9621376	0.9671494	-0.0050123398	0.00414472731339592	0.55702	0.0304908751823846	0.000929693469387754	50	1	FALSE
ENSMUSG00000026017.13	30	chr1:60147368-60147480	+	CE	0.9585512	0.9637432	-0.00519180206	0.00519008402941746	0.5457	0.0280569755595827	0.000787193877551019	50	1	FALSE
ENSMUSG00000026017.13	33	chr1:60150581-60150729	+	TE	0.0002136366	0.0001787328	3.490395e-05	8.7122063984436e-06	0.54756	0.0254198701003441	0.000646169795918367	50	1	FALSE
ENSMUSG00000026017.13	34	chr1:60150730-60150800	+	TE	0.0002864896	0.0002441888	4.2302008e-05	0.000696406823167106	0.55278	0.070250365675568	0.00493511387755102	50	0.999947503325724	FALSE
ENSMUSG00000026017.13	35	chr1:60150801-60151032	+	TE	0.0002136848	0.0001782972	3.5387946e-05	9.37895767297807e-06	0.54298	0.0258800135633816	0.000669775102040816	50	1	FALSE
ENSMUSG00000026017.13	36	chr1:60151033-60153953	+	TE	0.9997142	0.9997566	-4.2104474e-05	0.000696100431734587	0.5622	0.0688675155198556	0.00474273469387755	50	0.99992981662383	FALSE
ENSMUSG00000038147.13	16	chr1:171888598-171889076	+	TE	0.06974006	0.038746	0.030994146	0.018258008736031	0.6085	0.0698462597423799	0.0048785	50	0.998652815144449	FALSE
ENSMUSG00000038147.13	17	chr1:171889077-171890718	+	TE	0.930251	0.9612562	-0.031006226	0.0182662963447607	0.60814	0.0719492479857454	0.00517669428571429	50	0.998218952673384	FALSE
ENSMUSG00000026199.17	1	chr1:75192151-75192159	+	TS	0.3920556	0.332284	0.059771228	0.0561504152052726	0.56424	0.0453127724481605	0.00205324734693878	50	0.999999996581875	FALSE
ENSMUSG00000026199.17	2	chr1:75192160-75192191	+	TS	0.3719468	0.3308852	0.04106208	0.0488203867776275	0.55598	0.0389884807687227	0.00152010163265306	50	0.999999999998567	FALSE
ENSMUSG00000026199.17	3	chr1:75192192-75192677	+	TS	0.2438398	0.3448324	-0.10099348	0.0386699631551151	0.58626	0.0510193280702	0.00260297183673469	50	0.999998339881089	FALSE
ENSMUSG00000026199.17	4	chr1:75192678-75194177	+	RI	0.2421196	0.1888696	0.053249836	0.0268840338685019	0.54066	0.0266700244484633	0.000711290204081632	50	1	FALSE
ENSMUSG00000026199.17	5	chr1:75194178-75194284	+	CE	0.7768268	0.7117442	0.06508288	0.0256613033443792	0.58036	0.0319787939939286	0.00102264326530612	50	0.999999999999992	FALSE
ENSMUSG00000026199.17	6	chr1:75194841-75194943	+	CE	0.9839406	0.9830374	0.00090254452	0.002726687885193	0.537	0.0257166665564476	0.00066134693877551	50	1	FALSE
ENSMUSG00000026199.17	7	chr1:75194944-75195062	+	RI	0.06582784	0.0755293	-0.00970154719999999	0.0128002667752981	0.56018	0.0445566321593964	0.00198529346938775	50	0.999999998990998	FALSE
ENSMUSG00000026199.17	10	chr1:75195257-75195292	+	AD	0.616912	0.6665132	-0.049602278	0.0291273625103108	0.54246	0.0248958729470553	0.000619804489795918	50	1	FALSE
ENSMUSG00000026199.17	11	chr1:75195293-75195293	+	RI	0.615954	0.6665538	-0.050600406	0.0292404970982649	0.54668	0.0279923021488379	0.000783568979591836	50	1	FALSE
ENSMUSG00000026199.17	14	chr1:75195569-75195599	+	AA	0.5841558	0.6876148	-0.103458642	0.0420255125170709	0.58292	0.0340029050379583	0.00115619755102041	50	0.999999999999498	FALSE
ENSMUSG00000026199.17	17	chr1:75195713-75195800	+	RI	0.6679392	0.7811166	-0.11317738	0.0387255464808492	0.58956	0.0390301610218015	0.00152335346938775	50	0.999999999068552	FALSE
ENSMUSG00000026199.17	18	chr1:75195801-75195948	+	CE	0.9589302	0.9355858	0.023344628	0.0167150904813589	0.6144	0.0873089751563786	0.00762285714285714	50	0.989027269768171	FALSE
ENSMUSG00000026199.17	19	chr1:75195949-75196152	+	RI	0.4536254	0.459007	-0.005382112	0.0412968365877159	0.53208	0.0211417374220874	0.00044697306122449	50	1	FALSE
ENSMUSG00000026199.17	20	chr1:75196153-75196381	+	CE	0.9844058	0.9831698	0.001235273366	0.0024708435231627	0.54112	0.025084054614802	0.000629209795918367	50	1	FALSE
ENSMUSG00000026199.17	23	chr1:75197644-75198124	+	CE	0.9752712	0.9767942	-0.0015232704	0.00332004402265377	0.52782	0.0200455501703658	0.000401824081632653	50	1	FALSE
ENSMUSG00000026199.17	24	chr1:75198125-75198264	+	RI	0.2105414	0.236262	-0.0257209046	0.0218080004666564	0.5415	0.0301250793884973	0.000907520408163265	50	1	FALSE
ENSMUSG00000026199.17	25	chr1:75198265-75198376	+	CE	0.9698638	0.9732804	-0.0034157444	0.00383754629476997	0.52386	0.0179295787992459	0.000321469795918368	50	1	FALSE
ENSMUSG00000026199.17	26	chr1:75198477-75198644	+	CE	0.9720996	0.9764568	-0.0043570664	0.00327028925007158	0.52572	0.0146357683189409	0.000214205714285715	50	1	FALSE
ENSMUSG00000026199.17	27	chr1:75198780-75198865	+	CE	0.9707592	0.9742246	-0.00346395172	0.00345098788880484	0.52128	0.0153822585321864	0.000236613877551021	50	1	FALSE
ENSMUSG00000026202.13	2	chr1:75219244-75219294	-	TS	0.001700292	0.0005992932	0.001101	3.39618273107575e-05	0.7147	0.014412650339057	0.000207724489795919	50	0.999999999905185	FALSE
ENSMUSG00000026202.13	3	chr1:75219193-75219243	-	TS	0.9983016	0.9994018	-0.001100152	3.33473692625774e-05	0.71688	0.0142780550896422	0.000203862857142857	50	0.99999999980354	FALSE
ENSMUSG00000026202.13	4	chr1:75218829-75218888	-	AF	0.0011890492	0.0005021416	0.0006869046	0.000191758670710594	0.66208	0.0961717935652186	0.00924901387755102	50	0.931560679363562	FALSE
ENSMUSG00000026202.13	5	chr1:75218790-75218828	-	AD	0.0009733122	0.000502406	0.0004709046	0.000101467024204207	0.75342	0.0309259088263336	0.000956411836734695	50	0.93892452951938	FALSE
ENSMUSG00000026202.13	6	chr1:75218536-75218624	-	AF	0.0009738804	0.0003424656	0.0006314158	1.62034763327289e-05	0.71826	0.0155206380049801	0.000240890204081633	50	0.999999992104794	FALSE
ENSMUSG00000026202.13	9	chr1:75216913-75216975	-	TE	0.0003410048	0.0001198248	0.0002211804	4.59818462847579e-06	0.72332	0.0135382149970416	0.000183283265306123	50	0.999999999332182	FALSE
ENSMUSG00000026202.13	10	chr1:75216889-75216912	-	TE	0.9606676	0.9607072	-3.8965172e-05	9.82301912683714e-05	0.51552	0.0109119668441653	0.000119071020408163	50	1	FALSE
ENSMUSG00000026202.13	11	chr1:75216857-75216888	-	TE	0.03933636	0.03929646	3.99467e-05	0.000102727305427002	0.5147	0.0125165196962304	0.000156663265306123	50	1	FALSE
ENSMUSG00000026202.13	13	chr1:75216594-75216826	-	RI	0.01597856	0.008551364	0.007427154	0.000998105557218785	0.54364	0.0304970791508743	0.000930071836734693	50	1	FALSE
ENSMUSG00000026202.13	14	chr1:75216449-75216593	-	AA	0.999641	0.999870200000001	-0.000230523	4.84089730677009e-06	0.72244	0.0150090584892822	0.000225271836734694	50	0.999999984169638	FALSE
ENSMUSG00000026202.13	15	chr1:75216435-75216448	-	TE	5.643654e-05	2.038198e-05	3.605458e-05	7.30194441255763e-07	0.7192	0.0163769374924817	0.000268204081632653	50	0.999999939012977	FALSE
ENSMUSG00000026202.13	16	chr1:75215956-75216434	-	TE	0.1647854	0.1728778	-0.00809211	0.00142980097248476	0.585	0.0222930390892928	0.000496979591836735	50	1	FALSE
ENSMUSG00000026202.13	17	chr1:75215612-75215955	-	TE	0.6607488	0.66395	-0.0032013638	0.00119968070654006	0.53198	0.0172597088915314	0.000297897551020409	50	1	FALSE
ENSMUSG00000026202.13	18	chr1:75214972-75215611	-	TE	0.1710176	0.1607262	0.010292348	0.00109541637079427	0.62792	0.0222140238845388	0.000493462857142858	50	1	FALSE
ENSMUSG00000026202.13	19	chr1:75214228-75214971	-	TE	0.003549362	0.00248655	0.0010628034	0.00020358769902508	0.53634	0.0238760489672331	0.000570065714285714	50	1	FALSE
ENSMUSG00000033276.18	1	chr1:74601445-74601479	+	TS	0.07242868	0.03174674	0.0406819	0.0224571888942185	0.6345	0.0437647934172794	0.00191535714285714	50	0.999984794180846	FALSE
ENSMUSG00000033276.18	2	chr1:74601480-74601502	+	TS	0.4958462	0.4907778	0.0050686332	0.0254606747655719	0.52782	0.0253245786877943	0.000641334285714286	50	1	FALSE
ENSMUSG00000033276.18	3	chr1:74601503-74601513	+	TS	0.2296328	0.3878554	-0.15822338	0.0212483722832924	0.70634	0.0295355959576141	0.000872351428571428	50	0.999671169674274	FALSE
ENSMUSG00000033276.18	4	chr1:74601514-74601613	+	TS	0.294693	0.14676856	0.14792428	0.0257764921672948	0.76492	0.0332797910119027	0.00110754448979592	50	0.854671570781827	FALSE
ENSMUSG00000033276.18	5	chr1:74601639-74601862	+	AF	0.0665016	0.05410598	0.0123955424	0.00852046420624393	0.53022	0.0245217853995926	0.000601317959183673	50	1	FALSE
ENSMUSG00000033276.18	6	chr1:74602029-74602201	+	CE	0.9298996	0.9748934	-0.04499342	0.00511417540619269	0.66824	0.0255163493006475	0.000651084081632652	50	0.999999992876976	FALSE
ENSMUSG00000033276.18	9	chr1:74603397-74603474	+	CE	0.9343152	0.9498058	-0.01549073	0.0152340417404273	0.5709	0.0422795603630146	0.0017875612244898	50	0.999999999231051	FALSE
ENSMUSG00000033276.18	10	chr1:74605389-74605519	+	CE	0.8636258	0.9605234	-0.09689784	0.0142073204030564	0.55376	0.0668026517865443	0.00446259428571428	50	0.999976463044169	FALSE
ENSMUSG00000033276.18	17	chr1:74611401-74611588	+	CE	0.8953836	0.8943542	0.0010294528	0.00879811011764112	0.5227	0.0215664611120591	0.000465112244897959	50	1	FALSE
ENSMUSG00000033276.18	18	chr1:74612686-74612785	+	CE	0.9124506	0.909567	0.0028838664	0.0258592432072534	0.54048	0.0317896402069887	0.0010105812244898	50	1	FALSE
ENSMUSG00000033276.18	19	chr1:74616576-74616719	+	CE	0.9304598	0.9143356	0.016124338	0.00785099972978588	0.5413	0.0290974786761005	0.000846663265306122	50	1	FALSE
ENSMUSG00000033276.18	23	chr1:74623285-74623382	+	CE	0.9458216	0.9661944	-0.020373006	0.00649009912673614	0.55648	0.0276547519627721	0.000764785306122448	50	1	FALSE
ENSMUSG00000033276.18	24	chr1:74623830-74623836	+	AA	0.9216548	0.8079172	0.1137379	0.0236275945291664	0.62882	0.0374453016044056	0.0014021506122449	50	0.999999793855949	FALSE
ENSMUSG00000033276.18	25	chr1:74623837-74623935	+	CE	0.9360666	0.9533808	-0.017313016	0.00970391259227505	0.58846	0.0358655141053466	0.00128633510204082	50	0.999999999976621	FALSE
ENSMUSG00000033276.18	26	chr1:74625493-74625643	+	CE	0.9591428	0.9791518	-0.020008334	0.0071671561670371	0.55682	0.0303427293513585	0.000920681224489795	50	1	FALSE
ENSMUSG00000033276.18	34	chr1:74628142-74628252	+	CE	0.948576666666667	0.944718666666667	0.00385734282222222	0.00801695973390019	0.545822222222222	0.020480910057116	0.000419467676767676	45	1	FALSE
ENSMUSG00000033276.18	37	chr1:74632729-74632900	+	CE	0.9630426	0.9517512	0.0112914726	0.0069649363156843	0.52676	0.0227726653186289	0.000518594285714286	50	1	FALSE
ENSMUSG00000033276.18	38	chr1:74633142-74633289	+	CE	0.9637492	0.961951	0.00179872038	0.00701563891116338	0.53816	0.0288142255116589	0.000830259591836735	50	1	FALSE
ENSMUSG00000033276.18	39	chr1:74633507-74633654	+	CE	0.9484714	0.966231	-0.0177594122	0.00716245231849451	0.57054	0.0290700842090003	0.000845069795918366	50	1	FALSE
ENSMUSG00000033276.18	40	chr1:74633655-74634009	+	RI	0.6621134	0.86466	-0.2025468	0.0332366142729149	0.70872	0.040072913137766	0.00160583836734694	50	0.992323329026161	FALSE
ENSMUSG00000033276.18	43	chr1:74635715-74636043	+	TE	0.2868262	0.156895	0.12993138	0.0451906952811695	0.68532	0.0646603180837666	0.00418095673469388	50	0.969702505840239	FALSE
ENSMUSG00000033276.18	44	chr1:74636044-74636086	+	TE	0.10169	0.06838618	0.033303936	0.0179022162599456	0.59124	0.0419730525796867	0.00176173714285714	50	0.999999984605068	FALSE
ENSMUSG00000033276.18	45	chr1:74636087-74636891	+	TE	0.4118152	0.6056442	-0.19382864	0.0493118182716427	0.6459	0.0392933758762861	0.0015439693877551	50	0.999992136439256	FALSE
ENSMUSG00000033276.18	46	chr1:74636892-74636894	+	TE	0.245654	0.2009472	0.0447067852	0.0275750838249007	0.61078	0.0368489968849706	0.00135784857142857	50	0.999999994376351	FALSE
ENSMUSG00000026343.6	3	chr1:125872370-125873173	+	TE	0.53143	0.5862046	-0.054774764	0.02789119513672	0.5708	0.0388959889858025	0.00151289795918367	50	0.999999999975769	FALSE
ENSMUSG00000026343.6	4	chr1:125873174-125873862	+	TE	0.4686032	0.4138062	0.05479755	0.0279103380508067	0.5788	0.0425767014951144	0.00181277551020408	50	0.999999996451315	FALSE
ENSMUSG00000051985.12	9	chr1:135978228-135978327	-	CE	0.921241020408163	0.976142040816327	-0.0549006530612245	0.00348586816990534	0.745795918367347	0.0223401540503462	0.000499082482993198	49	0.994412610151188	FALSE
ENSMUSG00000051985.12	10	chr1:135976918-135976962	-	CE	0.633237	0.964089	-0.3308522	0.00608822794834592	0.64036	0.0221375661881494	0.000490071836734694	50	1	FALSE
ENSMUSG00000051985.12	11	chr1:135976671-135976716	-	CE	0.9230744	0.9603382	-0.03726512	0.00487087926789907	0.68352	0.0247685119390219	0.000613479183673468	50	0.999999855450147	FALSE
ENSMUSG00000051985.12	31	chr1:135953585-135954037	-	TE	0.26671706	0.005392682	0.26132442	0.0767942686594673	0.7068	0.105608441221064	0.0111531428571429	50	0.800508279696193	FALSE
ENSMUSG00000051985.12	32	chr1:135953578-135953584	-	TE	0.7330532	0.994599	-0.26154588	0.0766582841645085	0.69994	0.104828997779766	0.0109891187755102	50	0.82307104458165	FALSE
ENSMUSG00000026307.12	1	chr1:91298338-91298359	+	TS	0.010186842	0.012580122	-0.0023933186	0.00224212170669495	0.5611	0.0435933200275043	0.00190037755102041	50	0.999999999493223	FALSE
ENSMUSG00000026307.12	2	chr1:91298360-91298367	+	TS	0.01019399	0.01260064	-0.0024066588	0.00229805924594561	0.56304	0.0445145974681913	0.0019815493877551	50	0.999999998489768	FALSE
ENSMUSG00000026307.12	3	chr1:91298368-91298368	+	TS	0.01017284	0.01258616	-0.002413301	0.00224732361492805	0.55744	0.0417705882268412	0.00174478204081633	50	0.999999999952556	FALSE
ENSMUSG00000026307.12	4	chr1:91298369-91298369	+	TS	0.027588444	0.029459686	-0.00187125228	0.0140943486721107	0.55888	0.0453555747760439	0.00205712816326531	50	0.999999998400665	FALSE
ENSMUSG00000026307.12	5	chr1:91298370-91298403	+	TS	0.027624264	0.02941125	-0.00178703158	0.0140735271474492	0.56066	0.0429435367306743	0.00184414734693878	50	0.999999999739038	FALSE
ENSMUSG00000026307.12	6	chr1:91298404-91298406	+	TS	0.027605926	0.029409836	-0.0018039752	0.0141045870649039	0.5573	0.0463994414111345	0.00215290816326531	50	0.999999997121532	FALSE
ENSMUSG00000026307.12	7	chr1:91298407-91298426	+	TS	0.9348066	0.933538	0.0012687726	0.0398702059275537	0.55132	0.0610972593660372	0.00373287510204082	50	0.999996691623223	FALSE
ENSMUSG00000026307.12	8	chr1:91298427-91298448	+	TS	0.01292436	0.01590596	-0.0029816446	0.0021754227299128	0.55494	0.0379588445233916	0.00144087387755102	50	0.999999999999712	FALSE
ENSMUSG00000026307.12	9	chr1:91298449-91298500	+	AD	0.05108266	0.04954522	0.0015374464	0.00644754189134084	0.57418	0.0537240454659223	0.00288627306122449	50	0.999998456201882	FALSE
ENSMUSG00000026307.12	10	chr1:91299404-91299469	+	CE	0.05906904	0.07636572	-0.01729667096	0.0107247013413658	0.54996	0.0324017888143131	0.00104987591836735	50	1	FALSE
ENSMUSG00000026307.12	11	chr1:91299932-91300021	+	AF	0.03652104	0.04457134	-0.0080503536	0.0039354985726826	0.5396	0.0198976975388345	0.000395918367346939	50	1	FALSE
ENSMUSG00000026307.12	12	chr1:91300511-91300527	+	AA	0.03637302	0.0445499	-0.00817689122	0.00395158277267504	0.54074	0.0184974460454432	0.000342155510204081	50	1	FALSE
ENSMUSG00000026307.12	13	chr1:91300528-91300640	+	CE	0.9633688	0.965397	-0.0020286292	0.0060695102545935	0.57916	0.0711747948965884	0.00506585142857143	50	0.99967764123675	FALSE
ENSMUSG00000026307.12	14	chr1:91302769-91302772	+	AA	0.9362182	0.9291114	0.007106194	0.0135649059842144	0.55244	0.0384591805870662	0.00147910857142857	50	0.999999999999659	FALSE
ENSMUSG00000026307.12	18	chr1:91304437-91304468	+	CE	0.06116674	0.08196812	-0.020801338	0.0091461299163131	0.54322	0.0261731206564666	0.000685032244897959	50	1	FALSE
ENSMUSG00000026307.12	21	chr1:91308293-91308313	+	AA	0.0712299	0.07222766	-0.0009978616	0.0103768063955058	0.54746	0.0370566086534907	0.00137319224489796	50	0.999999999999986	FALSE
ENSMUSG00000026307.12	22	chr1:91308314-91308441	+	CE	0.9760108	0.9722188	0.00379187922	0.0033497583160802	0.52604	0.0181107252021265	0.000327998367346939	50	1	FALSE
ENSMUSG00000026307.12	23	chr1:91308651-91308709	+	TE	0.03717226	0.04445668	-0.0072843494	0.00364086213710401	0.52626	0.0153407686793547	0.00023533918367347	50	1	FALSE
ENSMUSG00000026307.12	24	chr1:91308710-91308743	+	TE	0.9628768	0.9554976	0.00737809	0.00364987887445989	0.52862	0.0183201572936836	0.000335628163265307	50	1	FALSE
ENSMUSG00000026307.12	26	chr1:91309797-91309851	+	TE	0.02721808	0.0330957	-0.0058776475	0.00378087422440683	0.53226	0.0199987856774212	0.000399951428571428	50	1	FALSE
ENSMUSG00000026307.12	27	chr1:91309852-91309872	+	TE	0.9727764	0.966959	0.005818052	0.00378990515736374	0.52998	0.0186946352667042	0.000349489387755102	50	1	FALSE
ENSMUSG00000026307.12	30	chr1:91315489-91315525	+	CE	0.9815904	0.9753612	0.006229318	0.00312203137126115	0.5389	0.0281354232386208	0.000791602040816326	50	1	FALSE
ENSMUSG00000026307.12	31	chr1:91317064-91317147	+	CE	0.9777528	0.9717456	0.0060069426	0.00336013127067479	0.52506	0.0225555188051933	0.000508751428571429	50	1	FALSE
ENSMUSG00000026307.12	32	chr1:91317592-91317691	+	CE	0.9796572	0.9740594	0.0055988266	0.00272763156209208	0.53672	0.0259898253246951	0.000675471020408163	50	1	FALSE
ENSMUSG00000026307.12	33	chr1:91319038-91319113	+	CE	0.983313	0.9776348	0.00567897808	0.00292022325623535	0.5527	0.0342089915379103	0.00117025510204082	50	1	FALSE
ENSMUSG00000026019.15	1	chr1:60098147-60098645	-	TS	0.03653804	0.043967	-0.0074289222	0.0044646146128085	0.54388	0.0238110247145977	0.000566964897959183	50	1	FALSE
ENSMUSG00000026019.15	2	chr1:60098143-60098146	-	TS	0.9633756	0.9560048	0.0073713306	0.00439586318857294	0.5437	0.0233170253992525	0.000543683673469387	50	1	FALSE
ENSMUSG00000026019.15	4	chr1:60098126-60098135	-	TS	0.06299082	0.05635458	0.00663634022	0.00653914877001764	0.5416	0.0249906104816368	0.000624530612244897	50	1	FALSE
ENSMUSG00000026019.15	5	chr1:60098045-60098125	-	TS	0.9370794	0.943746000000001	-0.0066670328	0.00658457114640719	0.53512	0.0258864395987946	0.000670107755102041	50	1	FALSE
ENSMUSG00000026019.15	6	chr1:60097990-60098044	-	AD	0.10066616	0.1259798	-0.0253139082	0.0171196645290689	0.54952	0.0360980750235821	0.00130307102040816	50	0.999999999999995	FALSE
ENSMUSG00000026019.15	10	chr1:60097507-60097667	-	CE	0.9986116	0.9986754	-6.405935802e-05	3.72226699608106e-05	0.51748	0.0115586172465854	0.000133601632653061	50	1	FALSE
ENSMUSG00000026019.15	11	chr1:60094432-60094526	-	CE	0.9987068	0.9988132	-0.00010596392	3.32093778130239e-05	0.51772	0.0133493713067588	0.000178205714285715	50	1	FALSE
ENSMUSG00000026019.15	13	chr1:60091020-60091114	-	CE	0.9988244	0.9989122	-8.718114e-05	3.2260900841459e-05	0.51742	0.0132543254395365	0.000175677142857143	50	1	FALSE
ENSMUSG00000026019.15	14	chr1:60089252-60089358	-	CE	0.9755678	0.9868818	-0.011314352	0.00170572815096542	0.60098	0.0376408863674942	0.00141683632653061	50	0.999999998042088	FALSE
ENSMUSG00000026019.15	15	chr1:60088041-60088156	-	CE	0.9979076	0.9990702	-0.0011631156	0.000297552235559351	0.77284	0.0308057508545772	0.000948994285714286	50	0.808627643610046	FALSE
ENSMUSG00000026019.15	16	chr1:60087046-60087200	-	CE	0.9977936	0.9989754	-0.0011820638	0.000298222850490456	0.75716	0.0291347047420797	0.000848831020408164	50	0.933852869212408	FALSE
ENSMUSG00000026019.15	17	chr1:60085763-60085939	-	TS	0.02262152	0.04185098	-0.019229296	0.00543822993869385	0.55246	0.0299115771730544	0.000894702448979591	50	1	FALSE
ENSMUSG00000026019.15	18	chr1:60085757-60085762	-	TS	0.9773488	0.958087	0.019261064	0.00545612049521172	0.55488	0.0295763556971871	0.000874760816326529	50	1	FALSE
ENSMUSG00000026019.15	19	chr1:60085711-60085756	-	CE	0.9970692	0.9958812	0.00118794584	0.000641324929851439	0.55514	0.0466349304137347	0.00217481673469388	50	0.999999997469926	FALSE
ENSMUSG00000026019.15	23	chr1:60082509-60082649	-	CE	0.998628	0.9987486	-0.000120610598	5.32520856654172e-05	0.5168	0.0121436974499162	0.000147469387755102	50	1	FALSE
ENSMUSG00000026019.15	24	chr1:60082291-60082396	-	CE	0.9989018	0.9990024	-0.000100228946	4.05240597388923e-05	0.52036	0.0110430696708434	0.000121949387755102	50	1	FALSE
ENSMUSG00000026019.15	25	chr1:60082037-60082169	-	CE	0.998894	0.9989958	-0.000101844512	4.03385744725645e-05	0.52224	0.0135775324619425	0.000184349387755102	50	1	FALSE
ENSMUSG00000026019.15	26	chr1:60080519-60080591	-	CE	0.9987882	0.998066	0.0007219946	0.000276098520357705	0.726	0.0459085159500358	0.00210759183673469	50	0.953258821232646	FALSE
ENSMUSG00000026019.15	27	chr1:60076868-60078241	-	TE	0.6628804	0.587232	0.07564772	0.0167811081826668	0.59364	0.022423347890363	0.000502806530612245	50	1	FALSE
ENSMUSG00000026019.15	28	chr1:60069785-60076867	-	TE	0.336966	0.4127726	-0.07580652	0.0166655499468276	0.59924	0.0225683180496872	0.000509328979591837	50	1	FALSE
ENSMUSG00000026213.15	1	chr1:75521529-75521551	+	TS	0.472703125	0.822582916666667	-0.34987875	0.102765703849903	0.711729166666667	0.070311688923612	0.00494373359929078	48	0.900117463016074	FALSE
ENSMUSG00000026213.15	2	chr1:75521552-75521642	+	TS	0.5271025	0.177533125	0.349569791666667	0.10314095489451	0.708895833333333	0.0680326078211791	0.00462843572695036	48	0.91586246541944	FALSE
ENSMUSG00000026213.15	3	chr1:75521643-75521763	+	RI	0.7706092	0.7238034	0.0468058	0.0322472558281938	0.54046	0.0279877597152318	0.000783314693877551	50	1	FALSE
ENSMUSG00000026213.15	5	chr1:75521791-75521810	+	TS	0.07521826	0.07352592	0.0016923446	0.00729805350034115	0.52542	0.0206803564489866	0.000427677142857143	50	1	FALSE
ENSMUSG00000026213.15	6	chr1:75521811-75521849	+	TS	0.924843	0.9266248	-0.00178128154	0.00748972871983188	0.52598	0.019452181032953	0.000378387346938776	50	1	FALSE
ENSMUSG00000026213.15	7	chr1:75524683-75524888	+	CE	0.9446642	0.953002	-0.00833715	0.00521673026479348	0.54722	0.0235218439510414	0.000553277142857142	50	1	FALSE
ENSMUSG00000026213.15	8	chr1:75524889-75524943	+	AD	0.09650414	0.1565618	-0.06005716	0.0187892886945554	0.5417	0.025497698975814	0.000650132653061224	50	1	FALSE
ENSMUSG00000026213.15	9	chr1:75525088-75525162	+	CE	0.944194	0.9576758	-0.0134824376	0.00642136068599221	0.5656	0.0273548115381136	0.000748285714285713	50	1	FALSE
ENSMUSG00000026213.15	10	chr1:75525419-75525514	+	CE	0.9504404	0.9631454	-0.0127046642	0.00646549286206935	0.5701	0.0270790603641279	0.000733275510204081	50	1	FALSE
ENSMUSG00000026213.15	11	chr1:75525852-75525959	+	CE	0.950628	0.9626038	-0.011975518	0.0061058774810629	0.5669	0.0266766350416025	0.000711642857142856	50	1	FALSE
ENSMUSG00000026213.15	12	chr1:75526087-75526158	+	CE	0.9526592	0.9623668	-0.0097071586	0.00628138897178395	0.56342	0.0300469632409001	0.000902819999999999	50	1	FALSE
ENSMUSG00000026213.15	15	chr1:75527185-75527362	+	RI	0.15587302	0.1510252	0.0048470384	0.0247727888743508	0.5495	0.0365849584347648	0.00133845918367347	50	0.99999999999999	FALSE
ENSMUSG00000026213.15	16	chr1:75527363-75527466	+	CE	0.9586928	0.9647114	-0.0060184318	0.00683490100123031	0.53708	0.0237588565656288	0.000564483265306122	50	1	FALSE
ENSMUSG00000026213.15	17	chr1:75527576-75527671	+	CE	0.9567222	0.960996	-0.004273436228	0.00644731768161147	0.52856	0.0220446300555422	0.000485965714285714	50	1	FALSE
ENSMUSG00000026213.15	18	chr1:75527802-75527843	+	CE	0.960758	0.970027	-0.0092688648	0.00448529160691865	0.54464	0.028268219698063	0.000799092244897959	50	1	FALSE
ENSMUSG00000026213.15	19	chr1:75527969-75528118	+	CE	0.95648	0.9679524	-0.0114724818	0.00525649839767171	0.57716	0.0312751841378615	0.000978137142857142	50	1	FALSE
ENSMUSG00000026213.15	21	chr1:75528309-75528393	+	CE	0.8982248	0.913536	-0.0153104682	0.0177012907629806	0.57752	0.0443783547165388	0.00196943836734694	50	0.999999988160127	FALSE
ENSMUSG00000026213.15	23	chr1:75528911-75529261	+	CE	0.9562704	0.968976	-0.0127047176	0.00515517316867224	0.57746	0.0328839704142319	0.00108135551020408	50	0.99999999999998	FALSE
ENSMUSG00000026213.15	27	chr1:75529934-75530050	+	CE	0.9579242	0.968374	-0.01044923722	0.00487626764497237	0.5661	0.0252895477320136	0.000639561224489795	50	1	FALSE
ENSMUSG00000026213.15	28	chr1:75530173-75530350	+	CE	0.9661528	0.975722	-0.0095698728	0.00404604425818402	0.5709	0.0306429403928273	0.000938989795918366	50	1	FALSE
ENSMUSG00000026213.15	32	chr1:75532627-75532730	+	CE	0.965068	0.9758798	-0.010812314	0.00507442207321651	0.5616	0.0296338196205977	0.000878163265306121	50	1	FALSE
ENSMUSG00000026213.15	33	chr1:75533038-75533337	+	AF	0.0460878	0.03610058	0.0099872162	0.00568432841098024	0.55094	0.0284586416702253	0.000809894285714285	50	1	FALSE
ENSMUSG00000026213.15	34	chr1:75533560-75533657	+	CE	0.9699104	0.9772628	-0.0073510154	0.00458572921988009	0.5692	0.0381639855874405	0.00145648979591837	50	0.999999999992618	FALSE
ENSMUSG00000026213.15	37	chr1:75534172-75534253	+	CE	0.9738732	0.9797466	-0.0058740166	0.00360219871021292	0.55708	0.0349757000192524	0.00122329959183673	50	0.999999999999996	FALSE
ENSMUSG00000026213.15	38	chr1:75534404-75534474	+	CE	0.9754	0.9787644	-0.00336489452	0.00385829129817093	0.54966	0.0257346030845313	0.000662269795918367	50	1	FALSE
ENSMUSG00000026213.15	39	chr1:75535178-75535425	+	CE	0.9780926	0.9836462	-0.005553129	0.00331073139850855	0.57324	0.0341679883600341	0.00116745142857143	50	0.999999999999939	FALSE
ENSMUSG00000026213.15	40	chr1:75536086-75536932	+	TE	0.438679	0.409465	0.029214378	0.0414375714439291	0.52918	0.01936933195565	0.000375171020408163	50	1	FALSE
ENSMUSG00000026213.15	41	chr1:75536933-75536935	+	TE	0.546782	0.5864656	-0.03968375	0.0414088904421638	0.52998	0.0250953203215423	0.000629775102040816	50	1	FALSE
ENSMUSG00000026213.15	42	chr1:75536936-75537335	+	TE	0.02274392	0.00776459	0.014979466	0.00777644008194007	0.62804	0.0865751908659137	0.00749526367346939	50	0.983419494593742	FALSE
ENSMUSG00000037509.20	7	chr1:34793226-34793362	+	CE	0.945712978723404	0.927450425531915	0.0182620723404255	0.0058278225793509	0.588595744680851	0.025258368888151	0.000637985198889917	47	1	FALSE
ENSMUSG00000037509.20	14	chr1:34804914-34805093	+	CE	0.9463766	0.9523104	-0.00593435956	0.00672661312902911	0.55748	0.0302744183786124	0.000916540408163264	50	1	FALSE
ENSMUSG00000037509.20	15	chr1:34805956-34806135	+	CE	0.95787	0.9576772	0.0001926938	0.00599568085388443	0.5279	0.0205428869461338	0.000422010204081633	50	1	FALSE
ENSMUSG00000037509.20	16	chr1:34806315-34806494	+	CE	0.9663296	0.9637148	0.0026147594	0.00433040096795375	0.52344	0.0188367422115093	0.000354822857142857	50	1	FALSE
ENSMUSG00000037509.20	18	chr1:34807024-34807058	+	AA	0.05665628	0.10673234	-0.05007582	0.0120706167109749	0.56048	0.0411940356293065	0.00169694857142857	50	0.999999999955507	FALSE
ENSMUSG00000037509.20	21	chr1:34807292-34807641	+	RI	0.10191146	0.07972468	0.02218663358	0.0164147080165809	0.58348	0.0507958057082573	0.00258021387755102	50	0.999998893442669	FALSE
ENSMUSG00000037509.20	22	chr1:34807642-34807771	+	CE	0.9821042	0.9824346	-0.00032938536	0.00298417074306353	0.53546	0.0274488094979936	0.000753437142857142	50	1	FALSE
ENSMUSG00000037509.20	23	chr1:34807772-34808911	+	TE	0.1907666	0.3083254	-0.11755872	0.0447913943402124	0.54836	0.0340478414911148	0.00115925551020408	50	1	FALSE
ENSMUSG00000037509.20	24	chr1:34808912-34809218	+	TE	0.8093156	0.6917614	0.11755532	0.0448814953557131	0.5471	0.0331608633353062	0.00109964285714286	50	1	FALSE
ENSMUSG00000037509.20	25	chr1:34809697-34809828	+	CE	0.978397599999999	0.9777656	0.000632526076	0.00279733067993658	0.52968	0.0188197030924985	0.000354181224489796	50	1	FALSE
ENSMUSG00000037509.20	26	chr1:34810311-34810554	+	CE	0.9790994	0.978864	0.0002356474	0.00329526255502072	0.52294	0.0177757114728876	0.000315975918367347	50	1	FALSE
ENSMUSG00000037509.20	27	chr1:34811086-34811163	+	CE	0.9824708	0.9811056	0.0013650648	0.00297019378376209	0.53258	0.0253152289408279	0.000640860816326531	50	1	FALSE
ENSMUSG00000037509.20	28	chr1:34811678-34811829	+	TE	0.0005471592	0.000471906	7.52525e-05	3.35810104728484e-05	0.52904	0.0225388191205072	0.000507998367346939	50	1	FALSE
ENSMUSG00000037509.20	29	chr1:34811830-34812739	+	TE	0.806807	0.8098936	-0.0030874361	0.0126837523851925	0.52166	0.0168796580872616	0.000284922857142857	50	1	FALSE
ENSMUSG00000037509.20	30	chr1:34812740-34813309	+	TE	0.193235	0.19003	0.00320524868	0.0126243701847649	0.52232	0.019046066603402	0.000362752653061225	50	1	FALSE
ENSMUSG00000033701.13	1	chr1:155558120-155558121	+	TS	0.9428088	0.9431948	-0.0003857743	0.00467913816987748	0.6795	0.0491271777312389	0.00241347959183673	50	0.995899676622572	FALSE
ENSMUSG00000033701.13	2	chr1:155558122-155558125	+	TS	0.03161066	0.03548844	-0.0038777026	0.00486676126302082	0.86264	0.0181285207699394	0.000328643265306123	50	0.000842906808961901	FALSE
ENSMUSG00000033701.13	3	chr1:155558126-155558859	+	TS	0.05730362	0.03650206	0.02080146	0.00429450888218707	0.70184	0.0472165484653378	0.00222940244897959	50	0.986445441121149	FALSE
ENSMUSG00000033701.13	4	chr1:155563117-155563188	+	AF	0.05228994	0.03190478	0.020385194	0.00491880741894386	0.60406	0.0227330650132788	0.00051679224489796	50	1	FALSE
ENSMUSG00000033701.13	5	chr1:155564657-155564721	+	CE	0.9681474	0.9824324	-0.014285224	0.0031813985430336	0.61938	0.0312794449034728	0.000978403673469389	50	0.999999999933197	FALSE
ENSMUSG00000033701.13	7	chr1:155567585-155567681	+	CE	0.972959	0.9862848	-0.013325384	0.00352466776742989	0.60452	0.0338099369525395	0.00114311183673469	50	0.999999999941372	FALSE
ENSMUSG00000033701.13	8	chr1:155572198-155572259	+	TE	0.08296914	0.06022	0.022749156	0.00572641146244384	0.58898	0.0252744042502307	0.000638795510204082	50	1	FALSE
ENSMUSG00000033701.13	9	chr1:155572260-155572288	+	TE	0.9171654	0.93976	-0.02259523	0.00572955515337903	0.58562	0.0264095607301444	0.000697464897959183	50	1	FALSE
ENSMUSG00000033701.13	10	chr1:155587440-155587798	+	AL	0.08349858	0.09750046	-0.0140015598	0.0182825701022674	0.56916	0.0518893485196713	0.00269250448979592	50	0.99999961382293	FALSE
ENSMUSG00000033701.13	11	chr1:155601454-155601536	+	CE	0.9660996	0.951964	0.014135362	0.0079649397263023	0.6319	0.0732956690537771	0.00537225510204082	50	0.993507533613179	FALSE
ENSMUSG00000033701.13	12	chr1:155615867-155615972	+	CE	0.9528346	0.9528506	-1.54093799999999e-05	0.00910374922912439	0.6044	0.0719739181784567	0.00518024489795918	50	0.998526217424896	FALSE
ENSMUSG00000033701.13	13	chr1:155624869-155624958	+	CE	0.977111	0.9822106	-0.0050993504	0.00325516374493741	0.53794	0.0245302062854792	0.000601731020408163	50	1	FALSE
ENSMUSG00000033701.13	14	chr1:155677204-155677234	+	CE	0.97959	0.97907	0.00052140248	0.00295521801334719	0.55478	0.0410859179410808	0.00168805265306122	50	0.999999999985926	FALSE
ENSMUSG00000033701.13	18	chr1:155687195-155687509	+	RI	0.9659372	0.9716708	-0.0057324818	0.00326306284155883	0.52736	0.0199629861575499	0.000398520816326531	50	1	FALSE
ENSMUSG00000033701.13	20	chr1:155687619-155688260	+	RI	0.9568966	0.9569254	-2.92594199999999e-05	0.00530019439937062	0.52402	0.0188609195352264	0.000355734285714286	50	1	FALSE
ENSMUSG00000033701.13	21	chr1:155688261-155688371	+	TE	0.4025478	0.3862552	0.01629263	0.0463023263126835	0.53446	0.0282447105396637	0.000797763673469388	50	1	FALSE
ENSMUSG00000033701.13	22	chr1:155688372-155691330	+	TE	0.5974706	0.6139162	-0.016445458	0.0464635641771322	0.53952	0.028887000112684	0.000834458775510203	50	1	FALSE
ENSMUSG00000000544.14	6	chr1:166152568-166152784	+	CE	0.88680625	0.8638625	0.0229449875	0.010425637061787	0.562625	0.0348176371562295	0.00121226785714286	8	0.999999999999987	FALSE
ENSMUSG00000000544.14	7	chr1:166153910-166154136	+	AL	0.88743875	0.8659075	0.021531275	0.00938174942439537	0.563625	0.0150896132677888	0.000227696428571428	8	1	FALSE
ENSMUSG00000056870.9	13	chr1:44773640-44773644	+	AA	0.7651622	0.8805912	-0.11542946	0.0217355053125582	0.53096	0.02929927212302	0.000858447346938775	50	1	FALSE	chr1_+_44773639_44773663
ENSMUSG00000026280.17	2	chr1:93754905-93754987	+	TS	0.00970517	0.00704346	0.0026616776	0.00117374409047489	0.55502	0.0378339497687202	0.00143140775510204	50	0.999999999999754	FALSE
ENSMUSG00000026280.17	3	chr1:93754988-93755034	+	TS	0.010756252	0.007616138	0.0031400496	0.00306951011217137	0.5803	0.0801641810185032	0.00642629591836735	50	0.998634794910819	FALSE
ENSMUSG00000026280.17	4	chr1:93755035-93755044	+	TS	0.9889032	0.9914504	-0.0025473806	0.00308094045698573	0.56522	0.0829303346681012	0.00687744040816327	50	0.999018312881257	FALSE
ENSMUSG00000026280.17	5	chr1:93755045-93755054	+	TS	0.010042782	0.007987694	0.002055077	0.00115570298586962	0.5407	0.0375854129324945	0.00141266326530612	50	0.999999999999993	FALSE
ENSMUSG00000026280.17	6	chr1:93755162-93755456	+	AF	0.01584074	0.01295314	0.0028876474	0.0015922064103996	0.5353	0.0248425655121304	0.00061715306122449	50	1	FALSE
ENSMUSG00000026280.17	10	chr1:93768253-93768324	+	CE	0.9882018	0.9888354	-0.00063348052	0.00321808247227921	0.59132	0.0738963532280732	0.00546067102040816	50	0.99901394977754	FALSE
ENSMUSG00000026280.17	11	chr1:93773770-93773868	+	CE	0.9693074	0.9569348	0.0123725658	0.00695271928523054	0.59314	0.0592759062454931	0.00351363306122449	50	0.999942158871256	FALSE
ENSMUSG00000026280.17	12	chr1:93775133-93775234	+	CE	0.995322	0.9963174	-0.000995957694	0.000749609528976098	0.55714	0.0416442709880056	0.00173424530612245	50	0.999999999960572	FALSE
ENSMUSG00000026280.17	16	chr1:93775701-93778284	+	RI	0.08269196	0.08773448	-0.005042518	0.0108981453939144	0.56484	0.0429514961370167	0.00184483102040816	50	0.999999999478278	FALSE
ENSMUSG00000026280.17	19	chr1:93780718-93780911	+	CE	0.9964834	0.997184	-0.000700204128	0.00073530305820846	0.56438	0.0679876609453239	0.00462232204081633	50	0.999934016123537	FALSE
ENSMUSG00000026280.17	21	chr1:93784412-93784490	+	CE	0.9964822	0.9970774	-0.00059600582	0.000640978783611748	0.55428	0.0551606337001677	0.00304269551020408	50	0.999999616459954	FALSE
ENSMUSG00000026280.17	24	chr1:93784899-93784923	+	TE	0.0741235918367347	0.0289722857142857	0.0451514489795919	0.00270149347631102	0.665326530612245	0.0194918655630817	0.000379932823129251	49	0.999999999999986	FALSE
ENSMUSG00000026280.17	25	chr1:93784924-93785081	+	TE	0.925772040816326	0.971014285714286	-0.0452430816326531	0.00284125415996715	0.667612244897959	0.019501940423253	0.000380325680272108	49	0.99999999999996	FALSE
ENSMUSG00000026280.17	27	chr1:93785910-93785966	+	CE	0.9950398	0.99588	-0.00083977836	0.000687790212783911	0.54668	0.0412070134708119	0.00169801795918367	50	0.999999999996387	FALSE
ENSMUSG00000026280.17	28	chr1:93785967-93786024	+	AD	0.01624402	0.01883412	-0.002590022	0.00468391023148308	0.58174	0.0723045740501348	0.00522795142857143	50	0.9995437138124	FALSE
ENSMUSG00000026280.17	32	chr1:93787686-93787877	+	TE	0.0010617456	0.0006860176	0.0003757426	0.00178521715647291	0.5391	0.0613771379360792	0.00376715306122449	50	0.999998718336342	FALSE
ENSMUSG00000026280.17	33	chr1:93787878-93787899	+	TE	0.4233726	0.423534	-0.0001613058	0.00843055281702677	0.53078	0.0222942199885522	0.000497032244897959	50	1	FALSE
ENSMUSG00000026280.17	34	chr1:93787900-93788179	+	TE	0.4642914	0.4693628	-0.0050708202	0.00940949207756449	0.53196	0.0205207311800351	0.000421100408163265	50	1	FALSE
ENSMUSG00000026280.17	35	chr1:93788180-93790610	+	TE	0.1129536	0.1078724	0.0050807924	0.0122939279725553	0.53408	0.0235110395259724	0.000552768979591837	50	1	FALSE
ENSMUSG00000025779.10	3	chr1:16688433-16688507	+	TS	0.153469	0.2066784	-0.053208552	0.0207550096182972	0.54106	0.0302435083268851	0.000914669795918367	50	1	FALSE
ENSMUSG00000025779.10	4	chr1:16688508-16688619	+	TS	0.8466388	0.7939372	0.052700996	0.0215622372566254	0.5396	0.0317824235856801	0.00101012244897959	50	1	FALSE
ENSMUSG00000025779.10	5	chr1:16691684-16691773	+	CE	0.9732786	0.9589684	0.01431041	0.00477577563527323	0.58138	0.0323336496232514	0.00104546489795918	50	0.999999999999979	FALSE
ENSMUSG00000025779.10	7	chr1:16700795-16700848	+	AA	0.9717944	0.961897	0.009898042	0.00412579267436858	0.59026	0.0283756219027416	0.000805175918367347	50	1	FALSE
ENSMUSG00000025779.10	8	chr1:16700849-16700923	+	CE	0.98057	0.9712038	0.009366105	0.00454517428488912	0.58758	0.0322990427608204	0.00104322816326531	50	0.999999999999898	FALSE
ENSMUSG00000025779.10	9	chr1:16703900-16703921	+	CE	0.05844248	0.08456552	-0.0261229448	0.0146512922320554	0.63484	0.0676338763083249	0.0045743412244898	50	0.996018020104542	FALSE	chr1_+_16703899_16703921
ENSMUSG00000025779.10	10	chr1:16706173-16706225	+	CE	0.9817284	0.9700662	0.0116617734	0.00509234886673339	0.59678	0.029675998685119	0.000880664897959184	50	0.99999999999999	FALSE
ENSMUSG00000025779.10	11	chr1:16709439-16709537	+	TE	0.0992699	0.2919108	-0.1926406	0.0222894841509239	0.77594	0.031909572487367	0.00101822081632653	50	0.769522966384608	FALSE
ENSMUSG00000025779.10	12	chr1:16709538-16709611	+	TE	0.900671	0.7079524	0.1927186	0.0226984544120052	0.77488	0.0315947812792181	0.000998230204081633	50	0.782545464177014	FALSE
ENSMUSG00000047021.14	4	chr1:74933070-74933238	-	CE	0.9066264	0.9581214	-0.05149402	0.00821207721985723	0.68922	0.0301941270137497	0.000911685306122448	50	0.999965684865056	FALSE
ENSMUSG00000047021.14	5	chr1:74931844-74932028	-	CE	0.604045625	0.420279791666666	0.183766604166667	0.0366237742908629	0.643145833333333	0.0311154265518496	0.000968169769503547	48	0.9999999875624	FALSE
ENSMUSG00000047021.14	17	chr1:74922928-74923065	-	CE	0.957337826086956	0.971754782608696	-0.0144166913043478	0.00432548325643511	0.625326086956522	0.0276019760547249	0.000761869082125605	46	0.999999999999024	FALSE
ENSMUSG00000047021.14	18	chr1:74922303-74922460	-	AL	0.659672608695652	0.870510869565217	-0.210837826086957	0.0153915246393799	0.663913043478261	0.024700720715492	0.000610125603864734	46	0.999999999328183	FALSE
ENSMUSG00000043467.19	1	chr1:161034849-161034849	-	TS	0.07584654	0.11070318	-0.034856682	0.00889636462597171	0.62424	0.031110441845733	0.000967859591836736	50	0.999999999828534	FALSE
ENSMUSG00000043467.19	2	chr1:161034835-161034848	-	TS	0.267008	0.3151348	-0.04812724	0.0197901224625843	0.5816	0.0301337156077131	0.00090804081632653	50	1	FALSE
ENSMUSG00000043467.19	3	chr1:161034817-161034834	-	TS	0.4041426	0.3974812	0.00666219912	0.00804569209086348	0.51742	0.0175999652133237	0.000309758775510204	50	1	FALSE
ENSMUSG00000043467.19	4	chr1:161034778-161034816	-	TS	0.4040102	0.3973728	0.00663851794	0.00793770136130454	0.52448	0.0183617170510066	0.000337152653061225	50	1	FALSE
ENSMUSG00000043467.19	7	chr1:161032762-161032764	-	AA	0.3435666	0.5150626	-0.17149664	0.0406523490145203	0.62386	0.0328260784829902	0.00107755142857143	50	0.999999998738577	FALSE
ENSMUSG00000043467.19	10	chr1:161029642-161029741	-	CE	0.9133546	0.8980572	0.0152975158	0.02010787222094	0.55336	0.0428227290401835	0.00183378612244898	50	0.999999999931582	FALSE
ENSMUSG00000043467.19	11	chr1:161019484-161020406	-	CE	0.9604856	0.9584994	0.0019864844	0.00616156624051298	0.52942	0.0227641770135017	0.000518207755102041	50	1	FALSE
ENSMUSG00000043467.19	12	chr1:161019423-161019483	-	TE	0.13858472	0.11318578	0.025398466	0.0350843585068007	0.5544	0.046561348602392	0.00216795918367347	50	0.999999997849372	FALSE
ENSMUSG00000043467.19	13	chr1:161019259-161019422	-	TE	0.1757264	0.2277346	-0.052009476	0.0231212379771972	0.53328	0.0259984614929422	0.00067592	50	1	FALSE
ENSMUSG00000043467.19	14	chr1:161017756-161019258	-	TE	0.7063202	0.6898918	0.0164287192	0.0355453556759705	0.53188	0.019590334976457	0.000383781224489796	50	1	FALSE
ENSMUSG00000043467.19	16	chr1:161012885-161013021	-	CE	0.6362958	0.7985832	-0.1622878	0.0337216558705687	0.66794	0.0366697395125513	0.00134466979591837	50	0.999958597165478	FALSE
ENSMUSG00000043467.19	17	chr1:161009492-161012884	-	RI	0.6548814	0.7899072	-0.13502688	0.0332781495209143	0.61228	0.0346545871157523	0.00120094040816327	50	0.999999999165137	FALSE
ENSMUSG00000043467.19	18	chr1:161008800-161009491	-	TE	0.026498468	0.019155066	0.0073434382	0.0136440184589447	0.67724	0.121806061978433	0.0148367167346939	50	0.836637884911945	FALSE
ENSMUSG00000043467.19	19	chr1:161008794-161008799	-	TE	0.09554748	0.04685088	0.04869666	0.0176442274130802	0.64056	0.0907261319599164	0.00823123102040816	50	0.968863407418136	FALSE
ENSMUSG00000043467.19	20	chr1:161002922-161008793	-	TE	0.881487	0.9391342	-0.05764744	0.019245587327966	0.6334	0.0749040202185301	0.00561061224489796	50	0.991901496670953	FALSE
ENSMUSG00000056055.13	4	chr1:87812164-87812391	+	AF	0.6906466	0.8218696	-0.13122408	0.0379778508267917	0.6184	0.0435074471692338	0.00189289795918367	50	0.999998109535392	FALSE
ENSMUSG00000056055.13	5	chr1:87812985-87813029	+	CE	0.949585	0.9534042	-0.0038192346	0.00693658039416977	0.5254	0.0196125740591206	0.00038465306122449	50	1	FALSE
ENSMUSG00000056055.13	6	chr1:87814680-87814873	+	CE	0.9726996	0.9729648	-0.000266296058	0.00374994059182819	0.52328	0.0204620504887482	0.000418695510204082	50	1	FALSE
ENSMUSG00000056055.13	7	chr1:87817516-87817575	+	CE	0.9775964	0.9790994	-0.0015032592	0.0035546271458187	0.54584	0.0216854696014805	0.000470259591836734	50	1	FALSE
ENSMUSG00000056055.13	10	chr1:87821307-87821383	+	CE	0.9499504	0.9754482	-0.02549864	0.012256430229667	0.70356	0.104728445739153	0.0109680473469388	50	0.812791462242093	FALSE
ENSMUSG00000056055.13	11	chr1:87823317-87823452	+	CE	0.9718404	0.9658602	0.0059802532	0.00737193010005104	0.53794	0.0265286983611087	0.000703771836734693	50	1	FALSE
ENSMUSG00000056055.13	12	chr1:87824426-87824459	+	TE	0.02951794	0.03453736	-0.00501942	0.00406491152949388	0.54532	0.0261139105943674	0.000681936326530612	50	1	FALSE
ENSMUSG00000056055.13	13	chr1:87824460-87824469	+	TE	0.970454	0.9654426	0.0050107614	0.0040750543408807	0.54746	0.0286856360272125	0.000822865714285713	50	1	FALSE
ENSMUSG00000056055.13	17	chr1:87828397-87828469	+	CE	0.984295	0.9776536	0.00664187	0.00256672931459236	0.60086	0.0324722864571484	0.0010544493877551	50	0.999999999996041	FALSE
ENSMUSG00000056055.13	18	chr1:87831839-87831840	+	AA	0.9729274	0.9778396	-0.00491254218	0.00605221881794533	0.70026	0.0869014947852934	0.00755186979591837	50	0.876331710388218	FALSE
ENSMUSG00000056055.13	19	chr1:87831841-87831976	+	CE	0.9852574	0.9778342	0.007423284	0.00283976096474362	0.58932	0.0418702758529246	0.00175312	50	0.999999989457744	FALSE
ENSMUSG00000056055.13	20	chr1:87831977-87834549	+	RI	0.0283582	0.03804372	-0.0096855796	0.00434891688110019	0.61026	0.0284409951317044	0.000808890204081634	50	0.999999999999949	FALSE
ENSMUSG00000056055.13	21	chr1:87834550-87834627	+	CE	0.9851526	0.978467199999999	0.006685852	0.0020700378428208	0.6129	0.0351905889552933	0.00123837755102041	50	0.999999998329981	FALSE
ENSMUSG00000056055.13	25	chr1:87837310-87837333	+	CE	0.822756	0.876202	-0.0534459	0.0224450341948994	0.70032	0.0371617754018885	0.00138099755102041	50	0.998002350448394	FALSE	chr1_+_87837309_87837333
ENSMUSG00000056055.13	26	chr1:87840792-87840847	+	CE	0.9808536	0.9653012	0.015553102	0.00484089956733419	0.60506	0.029500888952362	0.000870302448979593	50	0.999999999999916	FALSE
ENSMUSG00000056055.13	27	chr1:87844112-87844121	+	CE	0.9789708	0.9648532	0.014117726	0.00443707088336484	0.61558	0.0324679370883878	0.00105416693877551	50	0.999999999869594	FALSE	chr1_+_87844111_87844121
ENSMUSG00000056055.13	28	chr1:87844869-87844877	+	CE	0.03528342	0.0537456	-0.01846212	0.00473600563482152	0.61838	0.0272261054197352	0.000741260816326532	50	0.999999999999946	FALSE
ENSMUSG00000056055.13	29	chr1:87844914-87844914	+	AA	0.0352585	0.05366232	-0.01840394	0.00481855973235631	0.61364	0.0282812117628561	0.000799826938775511	50	0.999999999999896	FALSE
ENSMUSG00000056055.13	30	chr1:87844915-87845023	+	TE	0.1910042	0.267098	-0.07609328	0.0218146528391223	0.59876	0.0341829173233458	0.00116847183673469	50	0.999999999973934	FALSE
ENSMUSG00000056055.13	31	chr1:87845024-87845158	+	TE	0.8090418	0.7330794	0.0759631	0.0219372907878855	0.59766	0.0314270194421999	0.000987657551020409	50	0.999999999999666	FALSE
ENSMUSG00000046836.13	1	chr1:183297257-183297269	-	TS	0.06834664	0.0632547	0.00509185674	0.00633066863098642	0.52276	0.0185346448907037	0.00034353306122449	50	1	FALSE
ENSMUSG00000046836.13	2	chr1:183297229-183297256	-	TS	0.14688588	0.13300706	0.013878316	0.0318067152030495	0.55106	0.0370517619179505	0.00137283306122449	50	0.999999999999968	FALSE
ENSMUSG00000046836.13	3	chr1:183297182-183297228	-	TS	0.853198	0.8671316	-0.0139335458	0.0319564137575412	0.54958	0.0339568093018055	0.00115306489795918	50	1	FALSE
ENSMUSG00000046836.13	6	chr1:183295639-183295852	-	AF	0.01206852	0.0160325	-0.0039639592	0.00149428125108845	0.54272	0.034156924776743	0.00116669551020408	50	1	FALSE
ENSMUSG00000046836.13	7	chr1:183294777-183294864	-	CE	0.9940848	0.9924288	0.0016567132	0.000727832036242832	0.54116	0.0308276049100444	0.000950341224489795	50	1	FALSE
ENSMUSG00000046836.13	8	chr1:183294334-183294450	-	CE	0.9943668	0.9859842	0.008382952	0.00304510513093806	0.63472	0.0823467135014495	0.0067809812244898	50	0.98438913769217	FALSE
ENSMUSG00000046836.13	10	chr1:183292582-183292625	-	AA	0.05697848	0.07959764	-0.022619112	0.00710596731115476	0.55074	0.0380728678366382	0.00144954326530612	50	0.999999999999863	FALSE
ENSMUSG00000046836.13	11	chr1:183292475-183292581	-	CE	0.9892144	0.9852722	0.0039411926	0.00368898001282408	0.66364	0.0898256269964542	0.00806864326530612	50	0.943630075287226	FALSE
ENSMUSG00000046836.13	15	chr1:183290843-183291174	-	AL	0.01426746	0.01533696	-0.001069430178	0.00315727492938008	0.57776	0.0620705852318182	0.00385275755102041	50	0.999962097534696	FALSE
ENSMUSG00000046836.13	16	chr1:183287741-183287836	-	CE	0.9947968	0.9933582	0.0014385702	0.000695700787884579	0.53256	0.0422539262757236	0.00178539428571429	50	0.999999999999079	FALSE
ENSMUSG00000046836.13	20	chr1:183285037-183285142	-	CE	0.9937492	0.9923222	0.00142575136	0.000844565313441175	0.54682	0.0415499158868473	0.00172639551020408	50	0.999999999994477	FALSE
ENSMUSG00000046836.13	21	chr1:183284133-183284222	-	CE	0.9955754	0.9943628	0.0012117874	0.000635310093823095	0.5414	0.0387861746881382	0.00150436734693877	50	0.999999999999948	FALSE
ENSMUSG00000046836.13	23	chr1:183282556-183282571	-	AA	0.9706116	0.9695036	0.0011089	0.00492416468001738	0.5606	0.0401105614876823	0.00160885714285714	50	0.999999999986173	FALSE
ENSMUSG00000046836.13	24	chr1:183282486-183282555	-	CE	0.9964192	0.9954462	0.00097352198	0.000664377306643566	0.55082	0.0509648498316962	0.00259741591836735	50	0.999999972476649	FALSE
ENSMUSG00000046836.13	25	chr1:183281215-183281296	-	CE	0.9957162	0.9946718	0.0010438714	0.000854934773070091	0.55418	0.0585378614615344	0.0034266812244898	50	0.999998370562325	FALSE
ENSMUSG00000046836.13	26	chr1:183280800-183280950	-	CE	0.9938084	0.9926958	0.001113097278	0.00105413918511969	0.54736	0.0477295783876332	0.00227811265306122	50	0.999999998057056	FALSE
ENSMUSG00000046836.13	27	chr1:183279470-183279629	-	CE	0.9895188	0.9795232	0.009995498	0.00336488472959555	0.56566	0.0495488256414719	0.00245508612244898	50	0.999999927774158	FALSE
ENSMUSG00000046836.13	28	chr1:183277068-183278438	-	TE	0.03765012	0.03548254	0.0021676556	0.00840144252407279	0.55864	0.0444718484675693	0.00197774530612245	50	0.999999999259749	FALSE
ENSMUSG00000046836.13	29	chr1:183276354-183277067	-	TE	0.5669908	0.5323326	0.034657814	0.0163433725148011	0.54246	0.0221398246771444	0.000490171836734693	50	1	FALSE
ENSMUSG00000046836.13	30	chr1:183276352-183276353	-	TE	0.395637	0.432741	-0.037104976	0.0158790633272636	0.53878	0.0210017394809213	0.000441073061224489	50	1	FALSE
ENSMUSG00000026688.5	2	chr1:167378292-167378415	-	CE	0.9998014	0.999870000000001	-6.691972e-05	3.12242177752057e-06	0.59178	0.0146165826989731	0.000213644489795919	50	1	FALSE
ENSMUSG00000026688.5	3	chr1:167377261-167377334	-	CE	0.9997934	0.9998632	-7.026686e-05	3.35053809269679e-06	0.5945	0.0162810143594135	0.000265071428571429	50	1	FALSE
ENSMUSG00000026688.5	4	chr1:167375452-167375509	-	CE	0.9996576	0.999861799999999	-0.00020520072	0.000203299768963403	0.65974	0.104301135846047	0.0108787269387755	50	0.916433429103244	FALSE
ENSMUSG00000026688.5	5	chr1:167373793-167373865	-	CE	0.9997748	0.9998498	-7.326524e-05	3.48433203600674e-06	0.58552	0.016429490657513	0.000269928163265306	50	1	FALSE
ENSMUSG00000026312.17	2	chr1:109982710-109982980	+	TS	0.02157978	0.03840564	-0.01682579	0.00395148022103678	0.63574	0.0346838843951293	0.00120297183673469	50	0.999999920231007	FALSE
ENSMUSG00000026312.17	3	chr1:109982981-109983005	+	TS	0.9702924	0.955564	0.0147283668	0.00659468193668339	0.61658	0.0576056580270957	0.0033184118367347	50	0.999770511570466	FALSE
ENSMUSG00000026312.17	4	chr1:109983006-109983015	+	TS	0.02963094	0.0444505	-0.0148196542	0.00655073221074423	0.61934	0.0606648908314508	0.00368022897959184	50	0.999459543531495	FALSE
ENSMUSG00000026312.17	5	chr1:109983016-109983051	+	CE	0.957808	0.8463746	0.11143312	0.0220307423273822	0.63684	0.068711274065276	0.00472123918367347	50	0.995004025337479	FALSE
ENSMUSG00000026312.17	6	chr1:109983052-109983141	+	AD	0.04653638	0.06698876	-0.020452412	0.00833342559944503	0.62134	0.0493581703428302	0.00243622897959184	50	0.99996772301325	FALSE
ENSMUSG00000026312.17	10	chr1:109983332-109983372	+	AD	0.5746496	0.5868514	-0.0122016166	0.0287344618704089	0.54662	0.0245322694608134	0.000601832244897959	50	1	FALSE
ENSMUSG00000026312.17	11	chr1:109983373-109983620	+	RI	0.5791512	0.5971026	-0.01795104	0.0284796338448072	0.553	0.0282842712474619	0.000799999999999999	50	1	FALSE
ENSMUSG00000026312.17	12	chr1:109983621-109983642	+	AA	0.59592	0.6068268	-0.0109069254	0.0304983188190795	0.5536	0.0259143014647928	0.000671551020408162	50	1	FALSE
ENSMUSG00000026312.17	18	chr1:109994390-109995323	+	TE	0.12653826	0.10256198	0.0239759684	0.0267001924362776	0.58108	0.0515446467855285	0.0026568506122449	50	0.999998793962163	FALSE
ENSMUSG00000026312.17	19	chr1:109995324-109995955	+	TE	0.8734628	0.897514	-0.024051118	0.0266654525799765	0.57974	0.0540271322615606	0.00291893102040816	50	0.999996937711265	FALSE
ENSMUSG00000026312.17	21	chr1:109997696-109997851	+	CE	0.2541218	0.523286	-0.269165	0.0364927688252154	0.69568	0.0365727901532251	0.00133756897959184	50	0.998935531305655	FALSE
ENSMUSG00000026312.17	23	chr1:110048817-110049111	+	CE	0.9880196	0.971313	0.016706516	0.00432323845246612	0.64942	0.0321152834110401	0.00103139142857143	50	0.999999884372189	FALSE
ENSMUSG00000026312.17	24	chr1:110052849-110052968	+	CE	0.9892536	0.974374	0.014879628	0.0036556210459298	0.65196	0.0318830516041335	0.00101652897959184	50	0.999999845678058	FALSE
ENSMUSG00000026312.17	25	chr1:110060995-110061162	+	CE	0.9821772	0.973907	0.008269296	0.00441990178739163	0.6573	0.0470541372966788	0.00221409183673469	50	0.999535027680245	FALSE
ENSMUSG00000026312.17	26	chr1:110065610-110065797	+	CE	0.9799866	0.967314	0.012672846	0.00454624687744715	0.65982	0.0483523167036725	0.00233794653061225	50	0.99920845668716	FALSE
ENSMUSG00000026312.17	27	chr1:110084920-110085173	+	CE	0.9848662	0.963239	0.0216278	0.00481239030937807	0.67714	0.0315284193147991	0.000994041224489795	50	0.999989393123517	FALSE
ENSMUSG00000026312.17	28	chr1:110098271-110098407	+	CE	0.98576	0.9671228	0.01863626	0.00380942537747238	0.69324	0.0319135055538356	0.00101847183673469	50	0.999851676946218	FALSE
ENSMUSG00000026312.17	31	chr1:110100021-110100138	+	CE	0.9825248	0.9454624	0.0370619	0.00822758153830078	0.62216	0.0720808389722177	0.00519564734693877	50	0.996371650168166	FALSE
ENSMUSG00000026312.17	32	chr1:110108704-110108955	+	CE	0.9829084	0.9667004	0.016207528	0.00377219253469277	0.64376	0.0372315205497839	0.00138618612244898	50	0.999998155824495	FALSE
ENSMUSG00000026312.17	33	chr1:110111597-110111651	+	CE	0.06209754	0.13109476	-0.068996754	0.0209590864343008	0.5661	0.0489415519799289	0.00239527551020408	50	0.999999946933478	FALSE
ENSMUSG00000026312.17	34	chr1:110137862-110138058	+	TE	0.2307926	0.2016344	0.029157318	0.0217326334789712	0.58216	0.036574977506375	0.00133772897959184	50	0.999999999985073	FALSE
ENSMUSG00000026312.17	35	chr1:110138059-110139001	+	TE	0.3149248	0.316037	-0.0011113032	0.0363814794054026	0.5613	0.0355052453727557	0.00126062244897959	50	0.999999999999971	FALSE
ENSMUSG00000026312.17	36	chr1:110139002-110139189	+	TE	0.05708754	0.15434074	-0.09725316	0.0322558225450152	0.6241	0.0876698933732763	0.00768601020408163	50	0.984354877340271	FALSE
ENSMUSG00000026312.17	37	chr1:110139190-110139195	+	TE	0.1645176	0.07198364	0.09253382	0.0263524560863549	0.75594	0.0573344680318026	0.0032872412244898	50	0.770235492798532	FALSE
ENSMUSG00000026312.17	38	chr1:110139196-110140157	+	TE	0.2418416	0.2773532	-0.035511024	0.0339817637024209	0.57024	0.0353146555690295	0.00124712489795918	50	0.999999999999817	FALSE
ENSMUSG00000026121.13	12	chr1:36554252-36554400	-	CE	0.939929347826087	0.907951304347826	0.0319765652173913	0.00699201985330316	0.611478260869565	0.0251711820500568	0.000633588405797102	46	1	FALSE
ENSMUSG00000026121.13	14	chr1:36553926-36553988	-	CE	0.9147442	0.8942968	0.0204474908	0.010585293981615	0.56878	0.033735640936371	0.00113809346938775	50	0.999999999999991	FALSE
ENSMUSG00000026121.13	26	chr1:36548642-36550368	-	TE	0.899091	0.8693844	0.029707414	0.00926844700797258	0.60988	0.0156252542836452	0.000244148571428572	50	1	FALSE
ENSMUSG00000026121.13	27	chr1:36548639-36548641	-	TE	0.10100512	0.1306682	-0.029663326	0.00931135351661352	0.60948	0.0214345134618666	0.00045943836734694	50	1	FALSE
ENSMUSG00000026527.13	1	chr1:175492391-175492500	-	TS	0.05662682	0.02277468	0.03385198	0.0062878404764064	0.70264	0.0217337882344613	0.000472357551020408	50	0.999999360954095	FALSE
ENSMUSG00000026527.13	2	chr1:175492277-175492390	-	TS	0.8912688	0.9170298	-0.02576081	0.0113806092960028	0.56736	0.0237252642401577	0.000562888163265305	50	1	FALSE
ENSMUSG00000026527.13	3	chr1:175492261-175492276	-	TS	0.10870212	0.08292894	0.025772366	0.0114753126336961	0.56674	0.0236857056694797	0.000561012653061223	50	1	FALSE
ENSMUSG00000026527.13	6	chr1:175270817-175270913	-	CE	0.967242	0.9918478	-0.02460634	0.00351906985397319	0.7187	0.0387736761112958	0.00150339795918367	50	0.98663276142506	FALSE
ENSMUSG00000026527.13	7	chr1:175189177-175189227	-	CE	0.9436176	0.9831662	-0.03954944	0.00765120827102038	0.58666	0.0805216690318418	0.00648373918367347	50	0.998092225116958	FALSE
ENSMUSG00000026527.13	8	chr1:175153124-175153230	-	CE	0.9541282	0.9672498	-0.0131202524	0.0109664051533147	0.61224	0.0741241539856047	0.00549439020408163	50	0.997120064730126	FALSE
ENSMUSG00000026527.13	9	chr1:175149652-175149703	-	CE	0.9570468	0.9668544	-0.00980719954	0.00980967589569908	0.61556	0.0765306821224171	0.00585694530612245	50	0.995598678827004	FALSE
ENSMUSG00000026527.13	10	chr1:175122931-175122995	-	CE	0.9747442	0.9837158	-0.0089727514	0.00507200633933165	0.70538	0.0598299938430993	0.00357962816326531	50	0.950788550513206	FALSE
ENSMUSG00000026527.13	11	chr1:175121895-175121971	-	CE	0.9757944	0.988018	-0.01222296	0.00427676856974983	0.7352	0.0634771371343692	0.00402934693877551	50	0.845439854662753	FALSE
ENSMUSG00000026527.13	12	chr1:175121728-175121809	-	CE	0.9790002	0.9884794	-0.00947952	0.00389085181938456	0.74768	0.0574926579163437	0.00330540571428572	50	0.814677479172146	FALSE
ENSMUSG00000026527.13	13	chr1:175093804-175093878	-	CE	0.9807082	0.992774	-0.012066602	0.00414921649881969	0.76136	0.0649868934980786	0.00422329632653061	50	0.70706467825584	FALSE
ENSMUSG00000026527.13	14	chr1:175090994-175091092	-	CE	0.98341	0.9933174	-0.009907848	0.00365998041788226	0.78238	0.0600652332460131	0.00360783224489796	50	0.589751615560358	FALSE
ENSMUSG00000026527.13	15	chr1:175089419-175089480	-	CE	0.9836936	0.9937284	-0.010034338	0.00376796548864617	0.77312	0.0684363669881052	0.00468353632653061	50	0.626931843137746	FALSE
ENSMUSG00000026527.13	17	chr1:175086121-175086180	-	TS	0.02243054	0.004673532	0.01775696	0.00264045905068936	0.65512	0.0463639726423834	0.00214961795918367	50	0.999682387195737	FALSE
ENSMUSG00000026527.13	18	chr1:175086116-175086120	-	TS	0.9775518	0.9953202	-0.01776896	0.00263549837257334	0.66502	0.0452559568747923	0.00204810163265306	50	0.999419728018347	FALSE
ENSMUSG00000026527.13	19	chr1:175083972-175084097	-	CE	0.984027	0.9938982	-0.00987096	0.00268725077743338	0.78172	0.0549775612854732	0.00302253224489796	50	0.607770907366649	FALSE
ENSMUSG00000026527.13	23	chr1:175078189-175078278	-	CE	0.9876708	0.9921056	-0.0044350942	0.00260412946411381	0.72216	0.0583928846657864	0.00340972897959184	50	0.914490061963332	FALSE
ENSMUSG00000026527.13	24	chr1:175076878-175078188	-	RI	0.06794642	0.08166326	-0.0137168816	0.0147560736365614	0.70756	0.0512230655952921	0.00262380244897959	50	0.971364271934137	FALSE
ENSMUSG00000026527.13	25	chr1:175076824-175076877	-	CE	0.07467498	0.08177168	-0.0070967404	0.0148415232187862	0.70278	0.0453315630906866	0.0020549506122449	50	0.988758569449924	FALSE
ENSMUSG00000026527.13	26	chr1:175076098-175076823	-	RI	0.0879137	0.09033216	-0.002418259	0.0172565607840667	0.68892	0.0377428679571737	0.00142452408163265	50	0.99926357926975	FALSE
ENSMUSG00000026527.13	27	chr1:175076017-175076097	-	CE	0.360926	0.4787836	-0.11785636	0.0275139885459104	0.63524	0.0361981846427217	0.00131030857142857	50	0.999999761067176	FALSE
ENSMUSG00000026527.13	29	chr1:175066617-175066694	-	CE	0.3241144	0.4283176	-0.1042022	0.0239504555041682	0.64832	0.0292710346483987	0.000856793469387756	50	0.999999994808367	FALSE
ENSMUSG00000026527.13	30	chr1:175059737-175059794	-	TE	0.002771956	0.0004256528	0.002346296	0.000881124379776621	0.636	0.0792237853378978	0.0062764081632653	50	0.98702091216155	FALSE
ENSMUSG00000026527.13	31	chr1:175059736-175059736	-	TE	0.9438154	0.9875062	-0.043690412	0.0268418552000541	0.78838	0.114498888685454	0.0131099955102041	50	0.482829048699755	FALSE
ENSMUSG00000026527.13	32	chr1:175059217-175059735	-	TE	0.00353962	0.0007736712	0.002765946	0.00111307603517716	0.64976	0.0701960985019677	0.00492749224489796	50	0.989419094375532	FALSE
ENSMUSG00000026527.13	33	chr1:175059088-175059216	-	TE	0.05119736	0.01119554	0.040001664	0.0246094185899839	0.78432	0.106813673358454	0.0114091608163265	50	0.506338007460799	FALSE
ENSMUSG00000026527.13	34	chr1:175059087-175059087	-	TE	0.006962458	0.00137214	0.005590358	0.00250550701521709	0.63874	0.0610378972275355	0.00372562489795918	50	0.998012937901702	FALSE
ENSMUSG00000026495.8	1	chr1:178406085-178406102	+	TS	0.04627096	0.06123216	-0.0149612866	0.00618967889688713	0.5675	0.0283363543807568	0.000802948979591836	50	1	FALSE
ENSMUSG00000026495.8	2	chr1:178406103-178406133	+	TS	0.9537428	0.9387324	0.0150105252	0.0061493774267987	0.57114	0.0226499628327847	0.00051302081632653	50	1	FALSE
ENSMUSG00000026495.8	3	chr1:178434009-178434316	+	CE	0.2189396	0.1519352	0.067004914	0.0249657635966064	0.61434	0.0367276851590576	0.00134892285714286	50	0.99999999036181	FALSE
ENSMUSG00000026495.8	6	chr1:178448784-178449028	+	AF	0.1897036	0.08970408	0.09999918	0.0253064294336681	0.6478	0.0472617548276379	0.00223367346938776	50	0.999791462729908	FALSE
ENSMUSG00000026495.8	7	chr1:178455816-178455888	+	CE	0.9694508	0.9567198	0.012730696	0.0101798383812591	0.6263	0.0817368225664866	0.00668090816326531	50	0.989015284130584	FALSE
ENSMUSG00000026495.8	8	chr1:178474882-178474961	+	CE	0.9728068	0.943065	0.029740798	0.00970222851468777	0.63374	0.0857754091586075	0.00735742081632653	50	0.9809876550643	FALSE
ENSMUSG00000026495.8	9	chr1:178475685-178475727	+	CE	0.981241	0.967041	0.014200628	0.00417911691331056	0.61574	0.0270236555481244	0.000730277959183674	50	0.999999999999985	FALSE
ENSMUSG00000026495.8	10	chr1:178475825-178475891	+	CE	0.9821764	0.9681308	0.014046314	0.00463099406030009	0.59888	0.0345079937500438	0.00119080163265306	50	0.999999999959374	FALSE
ENSMUSG00000026495.8	11	chr1:178481313-178481471	+	TE	0.1909206	0.215169	-0.024248058	0.035000874195995	0.54236	0.0389985661693517	0.00152088816326531	50	0.999999999999913	FALSE
ENSMUSG00000026495.8	12	chr1:178481472-178484513	+	TE	0.8090896	0.7848632	0.0242261522	0.034985575472699	0.54176	0.0349720354755928	0.00122304326530612	50	1	FALSE
ENSMUSG00000026047.13	1	chr1:44118766-44118808	-	TS	0.009757562	0.01694553	-0.007187976	0.0146168051596136	0.72342	0.132651467525748	0.0175964118367347	50	0.681360068334197	FALSE
ENSMUSG00000026047.13	2	chr1:44118754-44118765	-	TS	0.013925916	0.018498066	-0.00457218188	0.0150808706202945	0.714	0.146094881107157	0.0213437142857143	50	0.681969065554599	FALSE
ENSMUSG00000026047.13	3	chr1:44118702-44118753	-	TS	0.350366	0.292002	0.05836418	0.0351493195596694	0.57406	0.0308719607278785	0.000953077959183672	50	1	FALSE
ENSMUSG00000026047.13	4	chr1:44118318-44118701	-	TS	0.6353746	0.6851204	-0.049745586	0.03715563229294	0.56772	0.0279905523419629	0.000783471020408162	50	1	FALSE
ENSMUSG00000026047.13	5	chr1:44117038-44117243	-	CE	0.98721	0.9813872	0.005822356	0.00243419570911408	0.54984	0.0283364336038916	0.000802953469387754	50	1	FALSE
ENSMUSG00000026047.13	6	chr1:44116155-44116312	-	CE	0.02393534	0.02980706	-0.005871704	0.00336588738723368	0.54106	0.0272279942975862	0.000741363673469387	50	1	FALSE
ENSMUSG00000026047.13	9	chr1:44114441-44114518	-	CE	0.984665	0.9808332	0.0038304036	0.00318823344239649	0.55088	0.0349019852075576	0.00121814857142857	50	1	FALSE
ENSMUSG00000026047.13	10	chr1:44113003-44113175	-	CE	0.9814884	0.9642212	0.017266008	0.00885902814895722	0.63334	0.0988147328517941	0.00976435142857143	50	0.962527578318289	FALSE
ENSMUSG00000026047.13	11	chr1:44112883-44113002	-	RI	0.647922	0.6519168	-0.0039944076	0.0333114940385391	0.53818	0.0271561546374644	0.000737456734693877	50	1	FALSE
ENSMUSG00000026047.13	12	chr1:44112645-44112882	-	CE	0.9864054	0.9743142	0.012091428	0.00413837503656709	0.5861	0.0710829495328219	0.00505278571428571	50	0.999526926012069	FALSE
ENSMUSG00000026047.13	14	chr1:44110735-44110944	-	CE	0.9642336	0.9684894	-0.0042564828	0.00732398038822986	0.6337	0.0781772580324316	0.00611168367346939	50	0.98907262792281	FALSE
ENSMUSG00000026047.13	15	chr1:44109994-44110083	-	CE	0.9834914	0.9696566	0.01383454	0.00487732219295358	0.56688	0.0475045175080588	0.00225667918367347	50	0.999999976352293	FALSE
ENSMUSG00000026047.13	16	chr1:44107765-44107872	-	CE	0.9850012	0.9704868	0.014514714	0.0045741958931134	0.55946	0.0432549206826842	0.00187098816326531	50	0.999999999713927	FALSE
ENSMUSG00000026047.13	17	chr1:44106887-44107104	-	TE	0.4006418	0.5481554	-0.14751188	0.0436796024369102	0.60884	0.0370858683685991	0.00137536163265306	50	0.999999995093341	FALSE
ENSMUSG00000026047.13	18	chr1:44106885-44106886	-	TE	0.553298	0.3943536	0.15894324	0.0424270243722569	0.62204	0.0386290363454694	0.00149220244897959	50	0.999999837599503	FALSE
ENSMUSG00000026047.13	19	chr1:44106546-44106884	-	TE	0.06024086	0.0771712	-0.016930236	0.0147780350600278	0.63362	0.055654506391061	0.00309742408163265	50	0.999474752790671	FALSE
ENSMUSG00000052726.15	1	chr1:140246158-140246194	+	TS	0.052353728	0.005561152	0.04679266	0.0215549309327379	0.70236	0.0974088291686128	0.00948848	50	0.837872900258733	FALSE
ENSMUSG00000052726.15	2	chr1:140246195-140246206	+	TS	0.4714018	0.5351558	-0.06375484	0.0167196569701166	0.63118	0.0313425380892734	0.000982354693877552	50	0.999999998851094	FALSE
ENSMUSG00000052726.15	3	chr1:140246207-140246351	+	TS	0.4908902	0.4632154	0.0276757544	0.0149887920605966	0.5572	0.0322838178962647	0.00104224489795918	50	1	FALSE
ENSMUSG00000052726.15	4	chr1:140351208-140351287	+	CE	0.986144	0.994719	-0.008575852	0.00216834628054258	0.60838	0.0627742602911579	0.00394060775510204	50	0.999604114255123	FALSE
ENSMUSG00000052726.15	5	chr1:140354454-140354553	+	CE	0.9825886	0.9958194	-0.013230536	0.00519479686769721	0.61722	0.0930043426679746	0.00864980775510204	50	0.98235037439306	FALSE
ENSMUSG00000052726.15	6	chr1:140362949-140362997	+	CE	0.9719334	0.9912074	-0.01927407	0.00763201827844712	0.63582	0.0894456145329869	0.00800051795918367	50	0.974720295653527	FALSE
ENSMUSG00000052726.15	7	chr1:140365525-140365584	+	CE	0.9686272	0.9909978	-0.022370594	0.00773184460171474	0.61694	0.0744079790542572	0.00553654734693877	50	0.996288736274198	FALSE
ENSMUSG00000052726.15	8	chr1:140375108-140375182	+	CE	0.9707954	0.990742	-0.019947176	0.00786891177227324	0.63498	0.0901593804190724	0.00812871387755102	50	0.974357857987443	FALSE
ENSMUSG00000052726.15	9	chr1:140376353-140376436	+	CE	0.971453	0.9909394	-0.019486816	0.00779151422445874	0.63968	0.0891903353417137	0.00795491591836735	50	0.972001682818713	FALSE
ENSMUSG00000052726.15	10	chr1:140383001-140383095	+	CE	0.9738636	0.9914432	-0.017578566	0.00606050698181064	0.62856	0.0811542144969209	0.00658600653061224	50	0.988585347166783	FALSE
ENSMUSG00000052726.15	11	chr1:140425193-140425373	+	CE	0.9723104	0.979973	-0.0076621732	0.00767753848574899	0.62522	0.0884624421631541	0.00782560367346939	50	0.982905190116954	FALSE
ENSMUSG00000052726.15	12	chr1:140426828-140426992	+	CE	0.9817856	0.980457	0.00132803988	0.00619094373703033	0.58926	0.0761927764533717	0.00580533918367347	50	0.99876679633907	FALSE
ENSMUSG00000052726.15	13	chr1:140428809-140428945	+	CE	0.9849506	0.9831642	0.00178574	0.00421084159655399	0.58654	0.0596124250847908	0.0035536412244898	50	0.999962312594849	FALSE
ENSMUSG00000052726.15	14	chr1:140431370-140431433	+	CE	0.984308	0.9899006	-0.0055936824	0.00349203350815419	0.5864	0.0598228677865253	0.00357877551020408	50	0.999960426333518	FALSE
ENSMUSG00000052726.15	15	chr1:140442936-140443100	+	TS	0.0659461	0.19434026	-0.12839376	0.027933129651088	0.57816	0.0389994034491267	0.00152095346938775	50	0.999999999889097	FALSE
ENSMUSG00000052726.15	16	chr1:140443101-140443441	+	TS	0.934016	0.805465	0.12854942	0.0281327929481752	0.58124	0.0400278270553812	0.00160222693877551	50	0.999999999447452	FALSE
ENSMUSG00000052726.15	18	chr1:140450196-140450304	+	CE	0.9759854	0.9913604	-0.01537611	0.00547476245490643	0.58038	0.0534227995354426	0.00285399551020408	50	0.999997452601011	FALSE
ENSMUSG00000052726.15	19	chr1:140484125-140484233	+	CE	0.8859138	0.943743	-0.05782966	0.0191298473719441	0.55958	0.0402736000022702	0.00162196285714286	50	0.999999999986259	FALSE
ENSMUSG00000052726.15	20	chr1:140507700-140507849	+	CE	0.9028008	0.9187254	-0.015924988	0.0141533137204641	0.64932	0.0478063440414789	0.00228544653061225	50	0.999720625598831	FALSE
ENSMUSG00000052726.15	21	chr1:140509384-140509613	+	CE	0.9773882	0.9947536	-0.01736516	0.00281633769542892	0.58536	0.0518202387379404	0.00268533714285714	50	0.9999978489605	FALSE
ENSMUSG00000052726.15	24	chr1:140518866-140518971	+	CE	0.983247	0.9948282	-0.011581646	0.00290367729557201	0.56228	0.0509621868623779	0.00259714448979592	50	0.999999891974012	FALSE
ENSMUSG00000052726.15	27	chr1:140530753-140530824	+	CE	0.9788902	0.9714232	0.0074662542	0.0067183681489557	0.67278	0.0800207345578862	0.00640331795918367	50	0.952447784908705	FALSE
ENSMUSG00000052726.15	28	chr1:140533861-140533995	+	CE	0.9749732	0.9751838	-0.0002107075	0.00703123539605796	0.69988	0.0733483831186649	0.00537998530612245	50	0.920449310841185	FALSE
ENSMUSG00000052726.15	29	chr1:140552960-140553071	+	CE	0.9621514	0.9862166	-0.02406414	0.00480335037838705	0.6337	0.0351929086085042	0.00123854081632653	50	0.999999915916798	FALSE
ENSMUSG00000052726.15	30	chr1:140570382-140570483	+	CE	0.958157	0.9441248	0.0140313976	0.00957469341196813	0.63142	0.0422606537708879	0.00178596285714286	50	0.999994738975649	FALSE
ENSMUSG00000052726.15	31	chr1:140573595-140573678	+	CE	0.976587	0.9913176	-0.01472901	0.00293535234725765	0.60652	0.0500241737481357	0.00250241795918367	50	0.999990739041987	FALSE
ENSMUSG00000052726.15	34	chr1:140578455-140578475	+	CE	0.3814486	0.0427434	0.3387054	0.0286197922246055	0.84758	0.0307989464436824	0.000948575102040817	50	0.0692552519710296	FALSE	chr1_+_140578454_140578475
ENSMUSG00000052726.15	35	chr1:140584019-140584319	+	CE	0.9822886	0.9846014	-0.0023120502	0.00417848719199464	0.6295	0.0640086888234555	0.00409711224489796	50	0.998180893839913	FALSE
ENSMUSG00000052726.15	36	chr1:140595975-140596059	+	CE	0.9832552	0.9879002	-0.0046450212	0.00315529146930484	0.61648	0.0661751664377297	0.00437915265306123	50	0.998800365950736	FALSE
ENSMUSG00000052726.15	37	chr1:140609601-140609782	+	TE	0.1506056	0.170838	-0.020232694	0.0172258514991859	0.57198	0.0354156024650038	0.00125426489795918	50	0.99999999999968	FALSE
ENSMUSG00000052726.15	38	chr1:140609783-140610079	+	TE	0.06030634	0.019220252	0.04108604	0.0118591279576845	0.67984	0.0698401556909689	0.00487764734693878	50	0.965446809765429	FALSE
ENSMUSG00000052726.15	39	chr1:140610080-140612067	+	TE	0.7916072	0.810311	-0.0187036112	0.0190422446542607	0.53396	0.0252981890131871	0.000639998367346938	50	1	FALSE
ENSMUSG00000038776.13	2	chr1:181017427-181017569	-	AF	0.9271366	0.9484104	-0.02127341	0.00814820255404434	0.59602	0.0308263669276674	0.000950264897959184	50	0.999999999999925	FALSE
ENSMUSG00000038776.13	3	chr1:181001799-181001986	-	CE	0.960763	0.9695076	-0.0087453334	0.00556087660502815	0.58774	0.0280639284782557	0.000787584081632653	50	1	FALSE
ENSMUSG00000038776.13	4	chr1:180999723-180999903	-	CE	0.960503	0.974854	-0.01435051	0.00533794383127214	0.58854	0.0237118845600208	0.000562253469387755	50	1	FALSE
ENSMUSG00000038776.13	8	chr1:180994628-180994757	-	CE	0.968737	0.9784752	-0.0097378112	0.00453271053477585	0.5692	0.0302627945618688	0.000915836734693876	50	1	FALSE
ENSMUSG00000038776.13	9	chr1:180994046-180994087	-	AA	0.964591	0.9640674	0.0005230514	0.00916831338987645	0.63834	0.101404345195311	0.0102828412244898	50	0.952817699855628	FALSE
ENSMUSG00000038776.13	10	chr1:180993879-180994045	-	CE	0.9732434	0.9837838	-0.01054118	0.003437794284546	0.57284	0.0337266079176761	0.00113748408163265	50	0.999999999999974	FALSE
ENSMUSG00000038776.13	11	chr1:180991933-180992041	-	CE	0.9703664	0.9828288	-0.012462836	0.00420034817078542	0.57172	0.0315743631473901	0.000996940408163264	50	1	FALSE
ENSMUSG00000038776.13	12	chr1:180990393-180990518	-	CE	0.9084388	0.939345	-0.0309063	0.00761838145607084	0.6349	0.0293321930823525	0.000860377551020409	50	0.999999999784193	FALSE
ENSMUSG00000038776.13	13	chr1:180989554-180989980	-	AL	0.8958132	0.927715	-0.031902816	0.00927733372075562	0.62262	0.0274173265640246	0.000751709795918369	50	0.999999999999698	FALSE
ENSMUSG00000060985.15	9	chr1:156300597-156300736	-	CE	0.894905	0.941475	-0.0465725	0.00778736698120745	0.6435	0.0374766594028871	0.0014045	2	0.999997942542005	FALSE
ENSMUSG00000060985.15	16	chr1:156277298-156277510	-	CE	0.969151395348837	0.940925348837209	0.0282259302325581	0.00134717297286805	0.659558139534884	0.0155935003639053	0.000243157253599114	43	1	FALSE
ENSMUSG00000060985.15	17	chr1:156276562-156276628	-	CE	0.975879534883721	0.941255581395349	0.0346234418604651	0.00151495475812262	0.679232558139535	0.015348083809826	0.000235563676633443	43	1	FALSE
ENSMUSG00000060985.15	19	chr1:156273422-156273429	-	CE	0.9727254	0.9376598	0.03506518	0.00618007158894537	0.65004	0.0351677960291944	0.00123677387755102	50	0.999998680505399	FALSE	chr1_-_156273421_156273429
ENSMUSG00000060985.15	20	chr1:156271400-156273421	-	RI	0.5141124	0.5794114	-0.0653001458	0.050356367501758	0.55198	0.0315060667951104	0.000992632244897958	50	1	FALSE
ENSMUSG00000060985.15	21	chr1:156271199-156271399	-	CE	0.9636192	0.925269	0.0383495	0.0100624685538867	0.67334	0.0306591598324653	0.000939984081632653	50	0.999996868525534	FALSE
ENSMUSG00000060985.15	22	chr1:156270566-156270700	-	CE	0.9606122	0.9179878	0.04262456	0.00915547839822738	0.66438	0.0319233073321109	0.00101909755102041	50	0.999998424795738	FALSE
ENSMUSG00000060985.15	23	chr1:156267213-156267371	-	CE	0.956744	0.9376964	0.019047334	0.00545840028346536	0.59884	0.0270361511570666	0.000730953469387756	50	1	FALSE
ENSMUSG00000060985.15	27	chr1:156262829-156262972	-	CE	0.95155	0.9236094	0.027940452	0.00781662044169254	0.60872	0.0288599998585713	0.000832899591836736	50	0.999999999999927	FALSE
ENSMUSG00000060985.15	30	chr1:156255298-156255845	-	TE	0.9165056	0.7212588	0.1952466	0.040325407325397	0.53652	0.0269687952709673	0.000727315918367347	50	1	FALSE
ENSMUSG00000060985.15	31	chr1:156255296-156255297	-	TE	0.08334274	0.2792202	-0.1958784	0.0402195257869932	0.54208	0.0316942278914103	0.00100452408163265	50	1	FALSE
ENSMUSG00000033159.14	4	chr1:75142072-75142560	-	AA	0.9722722	0.9815956	-0.0093236004	0.00385117230876043	0.5688	0.0314480459144401	0.000988979591836734	50	1	FALSE
ENSMUSG00000033159.14	5	chr1:75142058-75142071	-	CE	0.9748798	0.9834748	-0.00859496	0.00357435901306594	0.56616	0.0402281047050848	0.00161830040816326	50	0.999999999955509	FALSE	chr1_-_75142057_75142071
ENSMUSG00000033159.14	6	chr1:75141700-75141803	-	AF	0.2240918	0.2830276	-0.058936032	0.0240697711719827	0.59946	0.0254391711455273	0.000647151428571429	50	1	FALSE
ENSMUSG00000033159.14	8	chr1:75141416-75141503	-	CE	0.9810068	0.9924948	-0.011487126	0.00257184446690761	0.62432	0.0491089750307561	0.00241169142857143	50	0.999960303796566	FALSE
ENSMUSG00000033159.14	9	chr1:75140898-75141006	-	CE	0.981554	0.9931254	-0.011570884	0.00231831075388428	0.61574	0.0615032137869433	0.00378264530612245	50	0.999498807269876	FALSE
ENSMUSG00000033159.14	10	chr1:75139821-75139902	-	CE	0.9810736	0.9933374	-0.012263622	0.00266705928503929	0.60536	0.0541851549818598	0.00293603102040816	50	0.999964042770649	FALSE
ENSMUSG00000033159.14	13	chr1:75139347-75139475	-	CE	0.9789212	0.9924648	-0.013543714	0.00269829608487222	0.59584	0.0477157228183922	0.00227679020408163	50	0.999998983010214	FALSE
ENSMUSG00000033159.14	14	chr1:75137862-75138876	-	TS	0.011593254	0.016133894	-0.004540596002	0.00340592685025675	0.56662	0.0439010436396797	0.00192730163265306	50	0.999999998423563	FALSE
ENSMUSG00000033159.14	15	chr1:75137817-75137861	-	TS	0.9883876	0.983889	0.00449918424	0.00339590621853613	0.57054	0.0426720813953602	0.00182090653061224	50	0.999999998973054	FALSE
ENSMUSG00000033159.14	18	chr1:75137444-75137754	-	RI	0.06654818	0.04830018	0.0182479698	0.0123555156449838	0.58168	0.0601255285521339	0.00361507918367347	50	0.999970340250316	FALSE
ENSMUSG00000033159.14	19	chr1:75137326-75137443	-	CE	0.9852312	0.9943448	-0.009114128	0.0020076903526842	0.6025	0.0489682321010473	0.00239788775510204	50	0.999996099301021	FALSE
ENSMUSG00000033159.14	21	chr1:75136785-75136932	-	TE	0.2112004	0.2277306	-0.01653097738	0.0141972053435236	0.55996	0.0369323485219521	0.00136399836734694	50	0.999999999999803	FALSE
ENSMUSG00000033159.14	22	chr1:75135771-75136784	-	TE	0.3641146	0.2032482	0.16086698	0.0356898008940472	0.64172	0.0405996079200934	0.00164832816326531	50	0.999991307211278	FALSE
ENSMUSG00000033159.14	23	chr1:75135768-75135770	-	TE	0.4263012	0.565522	-0.13922138	0.0374943074563081	0.6186	0.0326634039742289	0.00106689795918367	50	0.999999999670704	FALSE
ENSMUSG00000033159.14	24	chr1:75134554-75135767	-	TE	0.004537118	0.005049966	-0.000512840132	0.00276886564749515	0.625	0.0761194013724893	0.00579416326530612	50	0.993637954709402	FALSE
ENSMUSG00000026281.15	1	chr1:93801907-93801934	-	TS	0.5771796	0.669082	-0.09190214	0.0193445887745786	0.5906	0.0267024419887632	0.000713020408163265	50	1	FALSE
ENSMUSG00000026281.15	2	chr1:93801698-93801906	-	TS	0.4228332	0.3309048	0.09192866	0.0193378493281219	0.5808	0.0268427012844255	0.000720530612244897	50	1	FALSE
ENSMUSG00000026281.15	3	chr1:93800802-93800910	-	CE	0.9958646	0.9968166	-0.000952404599999999	0.000442716151391496	0.55232	0.0413029820537284	0.00170593632653061	50	0.999999999988568	FALSE
ENSMUSG00000026281.15	5	chr1:93799002-93799361	-	TS	0.197041	0.1702604	0.0267803	0.00525275732548232	0.61634	0.0270521869046946	0.000731820816326532	50	0.999999999999981	FALSE
ENSMUSG00000026281.15	6	chr1:93798776-93799001	-	TS	0.8029846	0.8297336	-0.02674922	0.00525669372417644	0.6137	0.0270081242501253	0.000729438775510205	50	0.999999999999993	FALSE
ENSMUSG00000026281.15	7	chr1:93798471-93798775	-	RI	0.3607114	0.3807436	-0.020032768	0.0118190869374273	0.53638	0.021977623128249	0.000483015918367347	50	1	FALSE
ENSMUSG00000026281.15	8	chr1:93798380-93798470	-	CE	0.9945646	0.9980958	-0.003530804	0.00100313143785664	0.72526	0.0517118428783731	0.00267411469387755	50	0.932331771213783	FALSE
ENSMUSG00000026281.15	9	chr1:93794726-93794923	-	CE	0.9978294	0.9981836	-0.00035430044	0.00012477720919207	0.52902	0.0218449919539786	0.000477203673469388	50	1	FALSE
ENSMUSG00000026281.15	10	chr1:93792724-93792943	-	TE	0.06375532	0.0647142	-0.0009589364	0.00490388598960913	0.53084	0.023570441537776	0.000555565714285715	50	1	FALSE
ENSMUSG00000026281.15	11	chr1:93792576-93792723	-	TE	0.9362676	0.935279	0.000989095	0.00494520977822602	0.52754	0.0195669546502698	0.000382865714285714	50	1	FALSE
ENSMUSG00000067071.8	9	chr1:91412348-91412482	-	TE	0.02962088	0.05142266	-0.021801732	0.00657519081077795	0.6482	0.0321006071530094	0.00103044897959184	50	0.999999909916365	FALSE
ENSMUSG00000067071.8	10	chr1:91412287-91412347	-	TE	0.05376596	0.10282586	-0.049059782	0.0167914300587239	0.59472	0.0350195513904995	0.00122636897959184	50	0.999999999968827	FALSE
ENSMUSG00000067071.8	11	chr1:91411483-91412286	-	TE	0.9462752	0.8834676	0.06280728	0.0170106421468012	0.605	0.0329222956523449	0.00108387755102041	50	0.999999999979663	FALSE
ENSMUSG00000026313.16	1	chr1:92195695-92195699	-	TS	0.213148375	0.46214253125	-0.2489950125	0.239302593111422	0.68159375	0.130510624799224	0.0170330231854839	32	0.804553922299582	FALSE
ENSMUSG00000026313.16	2	chr1:92195414-92195694	-	TS	0.7863621875	0.53812728125	0.2482344375	0.238905820508895	0.6795625	0.136102650420971	0.0185239314516129	32	0.79623262807887	FALSE
ENSMUSG00000026313.16	9	chr1:92113228-92113331	-	AF	0.07159422	0.08816916	-0.01657496312	0.00908299821774629	0.56032	0.0323466176511453	0.00104630367346939	50	1	FALSE
ENSMUSG00000026313.16	10	chr1:92091732-92091818	-	CE	0.07159726	0.1390152	-0.06741772	0.016240034608438	0.5453	0.0357789414748567	0.00128013265306122	50	1	FALSE
ENSMUSG00000026313.16	11	chr1:92054901-92054972	-	CE	0.9290672	0.8767538	0.05231248	0.0076601900952594	0.5746	0.0363194443902481	0.00131910204081633	50	0.99999999999789	FALSE
ENSMUSG00000026313.16	12	chr1:92030144-92030196	-	TE	0.09908788	0.176742	-0.077654174	0.0375511899045079	0.53962	0.0258724421983338	0.000669383265306122	50	1	FALSE
ENSMUSG00000026313.16	13	chr1:92030050-92030143	-	TE	0.3224408	0.3283026	-0.005861296	0.0374666174730823	0.53758	0.0293411252792571	0.000860901632653061	50	1	FALSE
ENSMUSG00000026313.16	14	chr1:92029966-92030049	-	TE	0.6484736	0.5628332	0.085640146	0.0401398944430916	0.58644	0.0430539102019023	0.00185363918367347	50	0.999999983294243	FALSE
ENSMUSG00000026313.16	16	chr1:92012669-92012819	-	CE	0.9319004	0.8653754	0.06652442	0.0269695914629262	0.57912	0.0350705644350917	0.00122994448979592	50	0.999999999998993	FALSE
ENSMUSG00000026313.16	17	chr1:92006856-92006860	-	TS	0.05083144	0.10384424	-0.05301242	0.0213899597599969	0.64896	0.0423112664110414	0.00179024326530612	50	0.999955838737452	FALSE
ENSMUSG00000026313.16	18	chr1:92006717-92006855	-	TS	0.9491888	0.8962266	0.05296202	0.0213508037926311	0.64524	0.0411024404658032	0.0016894106122449	50	0.999982881095946	FALSE
ENSMUSG00000026313.16	20	chr1:92002155-92002275	-	CE	0.9424234	0.9355034	0.006921195	0.0089667736608797	0.5361	0.0242985260323942	0.000590418367346938	50	1	FALSE
ENSMUSG00000026313.16	21	chr1:91996057-91996178	-	CE	0.9403252	0.9365042	0.00382041492	0.00794719161702484	0.5209	0.0171598130430803	0.000294459183673469	50	1	FALSE
ENSMUSG00000026313.16	23	chr1:91991483-91991614	-	CE	0.9363736	0.9190994	0.01727448	0.0106576474053295	0.61514	0.0525155020844672	0.00275787795918367	50	0.999948909845597	FALSE
ENSMUSG00000026313.16	25	chr1:91987545-91987657	-	CE	0.9345972	0.9456648	-0.011068328	0.00760956895376191	0.54396	0.0233403915466519	0.00054477387755102	50	1	FALSE
ENSMUSG00000026313.16	26	chr1:91984661-91984777	-	CE	0.9384764	0.9456066	-0.0071308444	0.00547583395102747	0.53392	0.0214331804567077	0.000459381224489795	50	1	FALSE
ENSMUSG00000026313.16	27	chr1:91984378-91984573	-	CE	0.9250896	0.9359754	-0.0108848338	0.00701771511394335	0.54006	0.0255569871431813	0.000653159591836734	50	1	FALSE
ENSMUSG00000026313.16	28	chr1:91982029-91982252	-	CE	0.914978	0.9355604	-0.020581758	0.00695554217136146	0.5726	0.0291176361453652	0.000847836734693877	50	1	FALSE
ENSMUSG00000026313.16	31	chr1:91972700-91972886	-	CE	0.9540472	0.9606646	-0.0066168142	0.00528388389631559	0.54462	0.0250883256044052	0.000629424081632652	50	1	FALSE
ENSMUSG00000026313.16	32	chr1:91970943-91971076	-	CE	0.9664414	0.9678894	-0.0014475216	0.00557418870500575	0.5509	0.0259176482304224	0.000671724489795917	50	1	FALSE
ENSMUSG00000026313.16	33	chr1:91968353-91968458	-	CE	0.9691494	0.9708634	-0.001713365	0.00520393325475999	0.5455	0.0264893124385928	0.000701683673469387	50	1	FALSE
ENSMUSG00000026313.16	34	chr1:91968338-91968352	-	AD	0.5214776	0.5226302	-0.00115180826	0.0369657291926995	0.52732	0.0196691408567028	0.000386875102040816	50	1	FALSE
ENSMUSG00000026313.16	35	chr1:91964780-91964826	-	CE	0.973314	0.9728464	0.0004676924	0.00456453904610114	0.53622	0.0264222308996475	0.000698134285714285	50	1	FALSE
ENSMUSG00000026313.16	36	chr1:91961453-91961560	-	CE	0.9732482	0.973926	-0.0006782004	0.00417014389856252	0.53376	0.0231609805580024	0.000536431020408163	50	1	FALSE
ENSMUSG00000026313.16	37	chr1:91959411-91959466	-	CE	0.9738776	0.9637764	0.0101008039	0.00926956298662837	0.61726	0.105917335884247	0.0112184820408163	50	0.965870607944951	FALSE
ENSMUSG00000026313.16	38	chr1:91958355-91958442	-	CE	0.9765232	0.97755	-0.0010270874	0.00431725927028946	0.54606	0.0275979960822358	0.000761649387755101	50	1	FALSE
ENSMUSG00000026313.16	39	chr1:91956042-91956161	-	CE	0.9798416	0.9816646	-0.00182315168	0.00336002377731236	0.54438	0.0282170089101721	0.000796199591836734	50	1	FALSE
ENSMUSG00000026313.16	42	chr1:91947418-91947536	-	CE	0.9798698	0.9829594	-0.00308945974	0.00320119354340269	0.55424	0.037285199777512	0.00139018612244898	50	0.999999999999907	FALSE
ENSMUSG00000026313.16	43	chr1:91945900-91946033	-	CE	0.980005	0.984936	-0.0049315658	0.00376090442898291	0.56258	0.0469728927474264	0.00220645265306122	50	0.999999990796811	FALSE
ENSMUSG00000026313.16	45	chr1:91934602-91934686	-	CE	0.9981582	0.99863	-0.0004726194	0.000118262779788512	0.54466	0.0233199660447122	0.00054382081632653	50	1	FALSE
ENSMUSG00000026313.16	46	chr1:91933656-91933797	-	CE	0.9952622	0.9965468	-0.001284505	0.000449893768518793	0.5467	0.0334097932605738	0.00111621428571428	50	1	FALSE
ENSMUSG00000026313.16	47	chr1:91933203-91933386	-	TE	0.174491	0.1804964	-0.0060054474	0.00890865829338591	0.54054	0.0268504626950594	0.000720947346938775	50	1	FALSE
ENSMUSG00000026313.16	48	chr1:91932958-91933202	-	TE	0.1397472	0.1345156	0.0052327478	0.00842531764961678	0.53358	0.0248498265094753	0.00061751387755102	50	1	FALSE
ENSMUSG00000026313.16	49	chr1:91932757-91932957	-	TE	0.2674662	0.1898836	0.07758182	0.0112199507887349	0.6433	0.0347082593240589	0.00120466326530612	50	0.999999690557166	FALSE
ENSMUSG00000026313.16	50	chr1:91928779-91932756	-	TE	0.41852	0.4951992	-0.07667808	0.0152415168226359	0.6032	0.0264266408561281	0.000698367346938776	50	1	FALSE
ENSMUSG00000054006.14	3	chr1:106542614-106542671	+	CE	0.877195208333333	0.896747916666667	-0.0195534025	0.0110398437567364	0.553520833333333	0.0307134938695316	0.000943318705673758	48	1	FALSE
ENSMUSG00000004364.14	1	chr1:80340312-80340480	-	TS	0.04133776	0.04487972	-0.0035419912	0.00766292880438545	0.53048	0.0244959305241687	0.000600050612244898	50	1	FALSE
ENSMUSG00000004364.14	2	chr1:80340308-80340311	-	TS	0.07106546	0.0932032	-0.0221380336	0.0309926869631941	0.5515	0.0382143524699016	0.00146033673469388	50	0.999999999999802	FALSE
ENSMUSG00000004364.14	3	chr1:80340280-80340307	-	TS	0.9266568	0.9045002	0.0221574592	0.0308060733830802	0.55044	0.034602795687455	0.00119735346938775	50	1	FALSE
ENSMUSG00000004364.14	4	chr1:80340246-80340279	-	TS	0.04370474	0.04729532	-0.0035906316	0.00760694163130325	0.53066	0.0223557598841999	0.00049978	50	1	FALSE
ENSMUSG00000004364.14	5	chr1:80322987-80323056	-	CE	0.9632104	0.9628678	0.00034283888	0.00433500158084455	0.5224	0.0148982946565528	0.00022195918367347	50	1	FALSE
ENSMUSG00000004364.14	6	chr1:80322859-80322986	-	AD	0.9487778	0.914635	0.0341428014	0.0189279650269565	0.5876	0.0526858227454725	0.00277579591836735	50	0.999996102842023	FALSE
ENSMUSG00000004364.14	7	chr1:80321785-80321930	-	CE	0.08036376	0.03877624	0.04158762	0.00947135583658777	0.56618	0.0411248422861562	0.00169125265306122	50	0.999999999885785	FALSE
ENSMUSG00000004364.14	8	chr1:80304080-80304193	-	CE	0.97712	0.9815648	-0.004444506382	0.00404906565898307	0.53844	0.0347575626772837	0.00120808816326531	50	1	FALSE
ENSMUSG00000004364.14	9	chr1:80290082-80290242	-	CE	0.981885400000001	0.9832622	-0.00137645924	0.00340593112302718	0.53826	0.0260547382975746	0.000678849387755101	50	1	FALSE
ENSMUSG00000004364.14	14	chr1:80283676-80283821	-	CE	0.9901654	0.9920662	-0.0019009794	0.00167221727367992	0.56332	0.0503746940032232	0.00253760979591837	50	0.99999991224345	FALSE
ENSMUSG00000004364.14	15	chr1:80282623-80282799	-	CE	0.9911126	0.9931862	-0.0020741618	0.00139254782231983	0.56414	0.0533781312707665	0.00284922489795918	50	0.999999537043257	FALSE
ENSMUSG00000004364.14	16	chr1:80281383-80281553	-	CE	0.9923412	0.994064	-0.0017236792	0.00121680763650316	0.5676	0.0625714285714286	0.00391518367346939	50	0.999979978652435	FALSE
ENSMUSG00000004364.14	17	chr1:80280833-80280940	-	CE	0.9933408	0.9950468	-0.001706578212	0.000911126807288911	0.57446	0.0538433896801167	0.0028991106122449	50	0.999998328014712	FALSE
ENSMUSG00000004364.14	18	chr1:80277964-80278088	-	CE	0.9941348	0.9957034	-0.0015692678	0.000853045022505607	0.56604	0.0456865808905568	0.00208726367346939	50	0.999999994104101	FALSE
ENSMUSG00000004364.14	22	chr1:80276414-80276548	-	CE	0.9955604	0.9968422	-0.0012814492	0.00063793595537688	0.57386	0.0681139531391689	0.0046395106122449	50	0.999873566247386	FALSE
ENSMUSG00000004364.14	23	chr1:80271524-80271710	-	CE	0.9832042	0.9932848	-0.010079636	0.00291608921406596	0.56346	0.0401167734271349	0.00160935551020408	50	0.999999999976161	FALSE
ENSMUSG00000004364.14	24	chr1:80269210-80269355	-	CE	0.996169	0.997257	-0.0010886546	0.000523527673389802	0.55574	0.039902846300197	0.00159223714285714	50	0.999999999995724	FALSE
ENSMUSG00000004364.14	25	chr1:80267242-80267287	-	TE	0.0061134834	0.0027235242	0.00338992476	0.00641672051870812	0.71654	0.135513868557534	0.0183640085714286	50	0.696343025762537	FALSE
ENSMUSG00000004364.14	26	chr1:80266947-80267241	-	TE	0.4671054	0.493699	-0.026593762	0.0100511063059662	0.56586	0.0320286924937179	0.00102583714285714	50	1	FALSE
ENSMUSG00000004364.14	27	chr1:80266823-80266946	-	TE	0.131229	0.200482	-0.06925202	0.00859576632974107	0.71188	0.0270801079188758	0.000733332244897959	50	0.999756557044543	FALSE
ENSMUSG00000004364.14	28	chr1:80264923-80266822	-	TE	0.3962268	0.3036002	0.09262714	0.0119303028290251	0.64744	0.0287069358041799	0.000824088163265306	50	0.999999997866341	FALSE
ENSMUSG00000026466.16	1	chr1:156036428-156036480	-	TS	0.5561312	0.5322108	0.0239211844	0.0318942295413297	0.52716	0.02180466154991	0.000475443265306122	50	1	FALSE
ENSMUSG00000026466.16	2	chr1:156036148-156036427	-	TS	0.3243426	0.3333786	-0.0090349916	0.031439245537283	0.53154	0.024089298157362	0.000580294285714286	50	1	FALSE
ENSMUSG00000026466.16	3	chr1:156036051-156036147	-	TS	0.04501382	0.0727327	-0.027718846	0.0131478323845697	0.57502	0.0496664342778657	0.00246675469387755	50	0.999999761394045	FALSE
ENSMUSG00000026466.16	4	chr1:156035758-156036050	-	TS	0.11257378	0.10779194	0.004781914	0.0188465580352684	0.5397	0.0285680355128109	0.000816132653061224	50	1	FALSE
ENSMUSG00000026466.16	5	chr1:156034818-156034880	-	TS	0.2494384	0.1665742	0.08286558	0.0223966976283722	0.61132	0.0320283292969056	0.00102581387755102	50	0.999999999973292	FALSE
ENSMUSG00000026466.16	6	chr1:156034681-156034817	-	TS	0.750486	0.8334436	-0.08295764	0.0223078305760693	0.60886	0.0329947491184242	0.00108865346938776	50	0.999999999945068	FALSE
ENSMUSG00000026466.16	7	chr1:156033801-156033839	-	AA	0.1413916	0.1723742	-0.0309822654	0.0189727742350158	0.57056	0.0282266049054752	0.000796741224489795	50	1	FALSE
ENSMUSG00000026466.16	8	chr1:156033726-156033800	-	CE	0.976411	0.9791388	-0.0027277436	0.00386634586654347	0.52844	0.0193202442203688	0.000373271836734694	50	1	FALSE
ENSMUSG00000026466.16	9	chr1:156032906-156032953	-	AF	0.05810192	0.05275786	0.0053440354	0.00587253738682679	0.5459	0.0235720779131339	0.000555642857142856	50	1	FALSE
ENSMUSG00000026466.16	10	chr1:156031414-156031473	-	CE	0.974871	0.9781444	-0.0032735276	0.0039206613051786	0.5505	0.0324988225846376	0.00105617346938775	50	1	FALSE
ENSMUSG00000026466.16	11	chr1:156030387-156030431	-	CE	0.958957400000001	0.9709316	-0.011974414	0.00574336952422886	0.57758	0.0288762949175143	0.000833840408163264	50	1	FALSE
ENSMUSG00000026466.16	13	chr1:156023149-156023187	-	CE	0.9661178	0.9768378	-0.01071962146	0.00482026420408061	0.56076	0.0318507745076112	0.00101447183673469	50	1	FALSE
ENSMUSG00000026466.16	16	chr1:156019968-156020023	-	CE	0.050441	0.0455325	0.00490841512	0.00699452959786226	0.52378	0.0177134677230493	0.000313766938775511	50	1	FALSE
ENSMUSG00000026466.16	18	chr1:156018260-156018530	-	AA	0.2411872	0.1935538	0.047633332	0.0321986020498954	0.53968	0.0247538411779106	0.000612752653061224	50	1	FALSE
ENSMUSG00000026466.16	19	chr1:156018218-156018259	-	CE	0.971725	0.9771088	-0.005384358	0.00497561343903791	0.52462	0.0196779063927035	0.00038722	50	1	FALSE
ENSMUSG00000026466.16	20	chr1:156017511-156017579	-	CE	0.9705198	0.9775154	-0.00699454344	0.00452789139682072	0.53138	0.0256171897007315	0.000656240408163265	50	1	FALSE
ENSMUSG00000026466.16	22	chr1:156013318-156013374	-	CE	0.9469444	0.9752978	-0.028353334	0.00931127416927195	0.61266	0.0720602384063755	0.00519267795918367	50	0.997727915278661	FALSE
ENSMUSG00000026466.16	23	chr1:156007572-156007709	-	TE	0.008425522	0.011937224	-0.0035117026	0.0064249378644939	0.62554	0.0811401433147789	0.00658372285714286	50	0.989823718323837	FALSE
ENSMUSG00000026466.16	24	chr1:156007531-156007571	-	TE	0.240977	0.2709854	-0.0300085748	0.0220555750461086	0.56834	0.0325479928219037	0.00105937183673469	50	1	FALSE
ENSMUSG00000026466.16	25	chr1:156006781-156007530	-	TE	0.1769336	0.1370658	0.039867498	0.0239361089892894	0.54196	0.0267085249709236	0.000713345306122448	50	1	FALSE
ENSMUSG00000026466.16	26	chr1:156006234-156006780	-	TE	0.2602212	0.3625686	-0.10234862	0.0310053301934308	0.62696	0.0399913051774497	0.00159930448979592	50	0.999999165007126	FALSE
ENSMUSG00000026466.16	27	chr1:156004614-156006233	-	TE	0.2521142	0.1885156	0.063598942	0.0433219604125973	0.58336	0.0436954954947374	0.00190929632653061	50	0.999999983065586	FALSE
ENSMUSG00000026466.16	28	chr1:156004599-156004613	-	TE	0.09140558	0.05759916	0.03380663	0.0334808276250828	0.58526	0.0595753030600254	0.00354921673469388	50	0.999966341710327	FALSE
ENSMUSG00000026111.15	1	chr1:37430139-37430169	+	TS	0.008246984	0.0069252	0.0013217858	0.00193947561629541	0.55968	0.057355475869745	0.0032896506122449	50	0.999998304935765	FALSE
ENSMUSG00000026111.15	2	chr1:37430170-37430176	+	TS	0.7535128	0.7507314	0.0027821966	0.00498997149784613	0.5267	0.0205835777616377	0.000423683673469388	50	1	FALSE
ENSMUSG00000026111.15	3	chr1:37430177-37430185	+	TS	0.2098564	0.2096054	0.00025092942	0.00565454246814813	0.52006	0.0150107580469095	0.000225322857142857	50	1	FALSE
ENSMUSG00000026111.15	4	chr1:37430186-37430201	+	TS	0.01679592	0.01560806	0.00118772588	0.00186557412041647	0.53094	0.0225038862856882	0.000506424897959184	50	1	FALSE
ENSMUSG00000026111.15	5	chr1:37430202-37430207	+	TS	0.03221426	0.03295248	-0.00073824262	0.00174987187277064	0.52292	0.0136797780146687	0.000187136326530613	50	1	FALSE
ENSMUSG00000026111.15	6	chr1:37430208-37430282	+	TS	0.011626902	0.01179664	-0.000169766642	0.00125452667523346	0.55184	0.0372544258430855	0.00138789224489796	50	0.999999999999948	FALSE
ENSMUSG00000026111.15	7	chr1:37430283-37430337	+	AD	0.0758027	0.03628778	0.03951496	0.00866311578477445	0.58242	0.0432567512720528	0.00187114653061224	50	0.999999989382722	FALSE
ENSMUSG00000026111.15	8	chr1:37430338-37430427	+	AD	0.04884812	0.05981398	-0.010965922	0.0090972263361723	0.54056	0.0408137431835535	0.00166576163265306	50	0.999999999999301	FALSE
ENSMUSG00000026111.15	9	chr1:37430428-37430493	+	AD	0.07400916	0.08582032	-0.0118110368	0.0133947092480621	0.54158	0.0307598267026248	0.00094616693877551	50	1	FALSE
ENSMUSG00000026111.15	10	chr1:37431293-37431296	+	AA	0.9525816	0.9479752	0.0046066315418	0.00837555796520266	0.55728	0.0509213238681969	0.0025929812244898	50	0.99999994161358	FALSE
ENSMUSG00000026111.15	14	chr1:37432551-37432671	+	CE	0.9950956	0.9864156	0.008680524	0.00253728678135539	0.60916	0.0664079414970646	0.00441001469387755	50	0.999187956494565	FALSE
ENSMUSG00000026111.15	17	chr1:37437377-37437478	+	CE	0.9954922	0.9978592	-0.002366636	0.000783738425428968	0.64524	0.0751511565215773	0.00564769632653061	50	0.98656005183638	FALSE
ENSMUSG00000026111.15	19	chr1:37438682-37438984	+	TE	0.732391	0.7439254	-0.0115344546	0.0170299457713733	0.5254	0.0178165252344157	0.000317428571428572	50	1	FALSE
ENSMUSG00000026111.15	20	chr1:37438985-37438987	+	TE	0.2674268	0.2560428	0.01138384	0.017107906339766	0.52486	0.0195792580793751	0.000383347346938776	50	1	FALSE
ENSMUSG00000026111.15	21	chr1:37438988-37439124	+	TE	0.001791766	0.001282676	0.000509086	0.000132844352717681	0.55724	0.0317242970041601	0.00100643102040816	50	1	FALSE
ENSMUSG00000057335.11	2	chr1:176807125-176807130	-	TS	0.19119416	0.19435958	-0.00316576	0.0642957548695884	0.5452	0.0353859190258798	0.00125216326530612	50	1	FALSE
ENSMUSG00000057335.11	3	chr1:176806999-176807124	-	TS	0.8087776	0.805409	0.003368846	0.0640327086617782	0.5453	0.0314987852049528	0.000992173469387754	50	1	FALSE
ENSMUSG00000057335.11	5	chr1:176793610-176793619	-	TS	0.03383314	0.02599242	0.0078406158	0.00872987149437671	0.56908	0.0716644220499622	0.0051357893877551	50	0.999804545170542	FALSE
ENSMUSG00000057335.11	6	chr1:176793505-176793609	-	TS	0.9661618	0.9739796	-0.0078177098	0.00869384026753366	0.56734	0.0696353798183724	0.00484908612244898	50	0.999884086894918	FALSE
ENSMUSG00000057335.11	7	chr1:176792536-176792625	-	CE	0.976767	0.9805516	-0.0037849788	0.00542716337560128	0.56054	0.0733585575047906	0.00538147795918367	50	0.99983531393248	FALSE
ENSMUSG00000057335.11	8	chr1:176788467-176788545	-	CE	0.9782418	0.9827718	-0.00452901812	0.00489918930289846	0.56582	0.0761852441655957	0.00580419142857143	50	0.999630871591996	FALSE
ENSMUSG00000057335.11	10	chr1:176782552-176782555	-	AA	0.9472326	0.9486806	-0.0014482518	0.0115321260782828	0.57588	0.0497633747789251	0.00247639346938775	50	0.999999721820747	FALSE
ENSMUSG00000057335.11	11	chr1:176782497-176782551	-	CE	0.9756674	0.980701	-0.0050335112	0.00554812377154863	0.5551	0.0663344186832207	0.00440025510204082	50	0.999977188368092	FALSE
ENSMUSG00000057335.11	14	chr1:176780261-176780395	-	CE	0.9754102	0.9780678	-0.0026588838	0.00490343503481556	0.55434	0.063604521081766	0.00404553510204082	50	0.999990257203884	FALSE
ENSMUSG00000057335.11	20	chr1:176769713-176769870	-	CE	0.9812648	0.9791248	0.0021405176	0.00445105821972963	0.56132	0.0556550747635719	0.00309748734693877	50	0.999999023201758	FALSE
ENSMUSG00000057335.11	21	chr1:176769527-176769712	-	RI	0.1325066	0.1155434	0.016962502	0.021062123535675	0.53962	0.0277958226196319	0.00077260775510204	50	1	FALSE
ENSMUSG00000057335.11	22	chr1:176769233-176769526	-	CE	0.617561	0.6570002	-0.03943933	0.0296024825783744	0.5399	0.0269256345499668	0.000724989795918367	50	1	FALSE
ENSMUSG00000057335.11	23	chr1:176761351-176761500	-	CE	0.706063	0.8696652	-0.1636026	0.0265952164495798	0.71754	0.0289251038486133	0.000836661632653061	50	0.998815359571387	FALSE
ENSMUSG00000057335.11	24	chr1:176758397-176758517	-	CE	0.9862498	0.9847946	0.00145478142	0.00308841759670395	0.55802	0.0353498491755579	0.00124961183673469	50	0.99999999999999	FALSE
ENSMUSG00000057335.11	26	chr1:176755334-176756516	-	TS	0.1780446	0.1429562	0.035088224	0.0218709951089039	0.55668	0.0414006999842234	0.00171401795918367	50	0.999999999971961	FALSE
ENSMUSG00000057335.11	27	chr1:176755166-176755333	-	TS	0.8219516	0.8570498	-0.03509821	0.021901097902209	0.55938	0.0392021917338137	0.00153681183673469	50	0.999999999996289	FALSE
ENSMUSG00000057335.11	28	chr1:176754328-176754397	-	AF	0.04667056	0.042599	0.0040716132	0.00504373487873269	0.52182	0.0164151373644535	0.000269456734693878	50	1	FALSE
ENSMUSG00000057335.11	30	chr1:176750053-176750160	-	AA	0.7428062	0.7206038	0.0222029444	0.0270781124474143	0.53052	0.025321798304776	0.000641193469387755	50	1	FALSE
ENSMUSG00000057335.11	31	chr1:176749926-176750052	-	CE	0.9768848	0.9772096	-0.00032399168	0.00306052052997323	0.52844	0.0219192953856661	0.000480455510204082	50	1	FALSE
ENSMUSG00000057335.11	33	chr1:176742552-176742648	-	CE	0.9795414	0.9796572	-0.000116850866	0.0032078148626554	0.53052	0.0212672403053166	0.000452295510204082	50	1	FALSE
ENSMUSG00000057335.11	34	chr1:176742501-176742551	-	AD	0.9183338	0.9650168	-0.04668282	0.0102845374142001	0.58646	0.0686853844774587	0.00471768204081633	50	0.999687289168954	FALSE
ENSMUSG00000057335.11	35	chr1:176742471-176742500	-	AD	0.341055	0.4597082	-0.11865286	0.0291398799431715	0.60782	0.0328165525680103	0.00107692612244898	50	0.999999999965884	FALSE
ENSMUSG00000057335.11	37	chr1:176739919-176740089	-	CE	0.9805988	0.981464	-0.00086458272	0.00277434601517926	0.52918	0.0201764562734664	0.000407089387755102	50	1	FALSE
ENSMUSG00000057335.11	38	chr1:176739081-176739169	-	CE	0.982008	0.9823332	-0.000324469156	0.00295461014229669	0.53262	0.0246873428695594	0.000609464897959183	50	1	FALSE
ENSMUSG00000057335.11	39	chr1:176737528-176737621	-	CE	0.982023	0.98142	0.00060334262	0.00270142693762675	0.53222	0.0252128004418876	0.000635685306122449	50	1	FALSE
ENSMUSG00000057335.11	40	chr1:176736844-176736895	-	CE	0.9828204	0.9814446	0.00137681688	0.0025251240490413	0.53302	0.0253775491330428	0.00064402	50	1	FALSE
ENSMUSG00000057335.11	41	chr1:176735982-176736843	-	RI	0.05021252	0.04377936	0.0064331802	0.00903772398524809	0.55528	0.0512074771325996	0.00262220571428571	50	0.999999945676907	FALSE
ENSMUSG00000057335.11	42	chr1:176735585-176735981	-	TE	0.0023068144	0.0049018862	-0.00259505494	0.00365561895307531	0.714	0.115588644311963	0.0133607346938776	50	0.750925474276561	FALSE
ENSMUSG00000057335.11	43	chr1:176735149-176735584	-	TE	0.0003116746	0.0003151254	-3.45002788e-06	1.56478973776155e-05	0.51716	0.0145971202080187	0.000213075918367347	50	1	FALSE
ENSMUSG00000057335.11	44	chr1:176734340-176735148	-	TE	0.0071050052	0.0007675828	0.00633743526	0.00430952278442835	0.74694	0.105015724770053	0.0110283024489796	50	0.660239979768715	FALSE
ENSMUSG00000057335.11	45	chr1:176734139-176734339	-	TE	0.0003115484	0.000314275	-2.7257638e-06	1.60397771146564e-05	0.51614	0.0155301024347122	0.000241184081632653	50	1	FALSE
ENSMUSG00000057335.11	46	chr1:176734101-176734138	-	TE	0.0108287912	0.000879171	0.0099496168	0.00627982051708858	0.7157	0.0899962017339099	0.00809931632653061	50	0.819444690239122	FALSE
ENSMUSG00000057335.11	47	chr1:176733663-176734100	-	TE	0.11147358	0.1621324	-0.0506585592	0.0299518879420021	0.61276	0.0515041349637808	0.00265267591836735	50	0.999970510702255	FALSE
ENSMUSG00000057335.11	48	chr1:176733662-176733662	-	TE	0.2851482	0.3542084	-0.06906082	0.0225205902727314	0.61108	0.038448396373236	0.00147827918367347	50	0.999999976347826	FALSE
ENSMUSG00000057335.11	49	chr1:176733653-176733661	-	TE	0.584377	0.4782394	0.10613722	0.0269687704215942	0.59322	0.0283637379880202	0.000804501632653061	50	1	FALSE
ENSMUSG00000026114.14	11	chr1:37260697-37262184	+	TE	0.09439338	0.09102832	0.003364867	0.00413856594366235	0.51512	0.0115381178389418	0.000133128163265306	50	1	FALSE
ENSMUSG00000026114.14	12	chr1:37262185-37263384	+	TE	0.905458	0.9087372	-0.0032781018	0.00430682917956705	0.51794	0.0130890357606226	0.000171322857142857	50	1	FALSE
ENSMUSG00000026356.15	1	chr1:128417360-128417368	-	TS	0.5682852	0.5132716	0.055013522	0.022254043906957	0.54932	0.0276467808215698	0.000764344489795917	50	1	FALSE
ENSMUSG00000026356.15	2	chr1:128417152-128417359	-	TS	0.4317218	0.4867246	-0.055002742	0.0222754233028433	0.55182	0.0267670906685269	0.000716477142857142	50	1	FALSE
ENSMUSG00000026356.15	3	chr1:128415354-128415411	-	CE	0.997971	0.997369	0.0006016414	0.000115713878482705	0.5359	0.0189524108638194	0.000359193877551021	50	1	FALSE
ENSMUSG00000026356.15	4	chr1:128413660-128413752	-	CE	0.9980358	0.9974184	0.0006168256	0.000134927527896744	0.54198	0.0180039564812736	0.000324142448979592	50	1	FALSE
ENSMUSG00000026356.15	5	chr1:128412118-128412394	-	AL	0.0126796	0.009687506	0.002992116	0.00141819310820178	0.5431	0.039490246793819	0.00155947959183673	50	0.999999999999798	FALSE
ENSMUSG00000026356.15	6	chr1:128405366-128405468	-	CE	0.997927	0.9972392	0.0006871818	0.000149647417928317	0.5447	0.0211488891009453	0.000447275510204081	50	1	FALSE
ENSMUSG00000026356.15	7	chr1:128391271-128391373	-	CE	0.9979418	0.997236	0.0007065422	0.000143004063696934	0.541	0.0201504544942919	0.000406040816326531	50	1	FALSE
ENSMUSG00000026356.15	8	chr1:128389119-128389199	-	CE	0.9980966	0.9974158	0.0006793146	0.000139312083441078	0.54642	0.0208748359397195	0.000435758775510203	50	1	FALSE
ENSMUSG00000026356.15	9	chr1:128387117-128387176	-	CE	0.9980454	0.9973334	0.0007124106	0.000143336756546197	0.5457	0.0212422855144533	0.00045123469387755	50	1	FALSE
ENSMUSG00000026356.15	11	chr1:128378766-128378877	-	CE	0.998096	0.9974222	0.0006741132	0.000128442197631496	0.54528	0.0179659996342297	0.000322777142857143	50	1	FALSE
ENSMUSG00000026356.15	12	chr1:128376178-128376312	-	CE	0.9985172	0.998008	0.00050941	9.92934930354637e-05	0.54654	0.0224982629714983	0.000506171836734693	50	1	FALSE
ENSMUSG00000026356.15	14	chr1:128373937-128374084	-	CE	0.9983782	0.9964936	0.0018845056	0.00071652089325437	0.68026	0.0742191487475862	0.00550848204081633	50	0.954973474535245	FALSE
ENSMUSG00000026356.15	15	chr1:128372140-128372286	-	CE	0.9983122	0.9962712	0.002041508	0.00201053492717836	0.66406	0.0816536763234997	0.00666732285714286	50	0.960492727110888	FALSE
ENSMUSG00000026356.15	16	chr1:128369493-128369535	-	CE	0.9984168	0.9964118	0.002005418	0.00201106870732647	0.6693	0.0793443155378082	0.00629552040816327	50	0.958685790817841	FALSE
ENSMUSG00000026356.15	17	chr1:128368365-128368445	-	CE	0.9987854	0.9968768	0.0019098932	0.00202988809100548	0.7099	0.0715011773843406	0.00511241836734694	50	0.901061124067931	FALSE
ENSMUSG00000026356.15	18	chr1:128366921-128367032	-	CE	0.9987724	0.9968434	0.0019293032	0.00201884453522552	0.70902	0.069144477548899	0.00478095877551021	50	0.911684689067959	FALSE
ENSMUSG00000026356.15	19	chr1:128366698-128366769	-	CE	0.9984086	0.9963462	0.002062682	0.00201678116523457	0.67108	0.0786017707647031	0.00617823836734694	50	0.957940300906444	FALSE
ENSMUSG00000040918.12	1	chr1:164249046-164249054	+	TS	0.9362498	0.7868812	0.14936864	0.0294722826721747	0.53706	0.0283810874077964	0.000805486122448979	50	1	FALSE
ENSMUSG00000040918.12	2	chr1:164249055-164249252	+	TS	0.06353496	0.213093	-0.14955794	0.0298820720721114	0.53704	0.027309234440282	0.000745794285714285	50	1	FALSE
ENSMUSG00000040918.12	3	chr1:164249253-164249456	+	TS	0.06076162	0.0713464	-0.0105846756	0.00863075522085164	0.5281	0.0225608022002403	0.000508989795918367	50	1	FALSE
ENSMUSG00000040918.12	4	chr1:164256747-164257235	+	CE	0.951462800000001	0.9443756	0.0070865692	0.00680077053052224	0.5324	0.0260266739154668	0.000677387755102041	50	1	FALSE
ENSMUSG00000040918.12	5	chr1:164257236-164257349	+	AD	0.9595284	0.9119612	0.04756804	0.00911254121898799	0.60592	0.0578255081063288	0.0033437893877551	50	0.999892995401358	FALSE
ENSMUSG00000040918.12	6	chr1:164260792-164261017	+	CE	0.9528142	0.9583584	-0.0055442966	0.00717812112887363	0.54112	0.0247457603047719	0.000612352653061224	50	1	FALSE
ENSMUSG00000040918.12	7	chr1:164262047-164262239	+	CE	0.9659612	0.9711886	-0.0052276506	0.00443310441147308	0.52386	0.0162857268170378	0.000265224897959184	50	1	FALSE
ENSMUSG00000040918.12	9	chr1:164262620-164262761	+	CE	0.9734972	0.9733726	0.00012390154	0.00381767446476997	0.53718	0.0230303171972095	0.000530395510204082	50	1	FALSE
ENSMUSG00000040918.12	10	chr1:164263390-164263451	+	TE	0.039317236	0.0423695	-0.0030521916	0.0142809511910876	0.57776	0.0609042607671404	0.00370932897959184	50	0.999972744275291	FALSE
ENSMUSG00000040918.12	11	chr1:164263452-164263518	+	TE	0.2299706	0.2246162	0.005353636	0.0215176524886321	0.52808	0.0222672450941205	0.000495830204081632	50	1	FALSE
ENSMUSG00000040918.12	12	chr1:164263519-164265369	+	TE	0.7341064	0.7352426	-0.0011365612	0.0263689287701745	0.53074	0.0246235410838938	0.000606318775510204	50	1	FALSE
ENSMUSG00000040918.12	13	chr1:164265370-164265385	+	TE	0.00340199	0.005052684	-0.0016506788732	0.0019793693501277	0.6079	0.077744282551116	0.00604417346938776	50	0.996424638496634	FALSE
ENSMUSG00000025956.10	1	chr1:64617185-64617242	-	TS	0.01518456	0.012302124	0.0028824482	0.0020350572719649	0.55128	0.0337233886016146	0.00113726693877551	50	1	FALSE
ENSMUSG00000025956.10	2	chr1:64617169-64617184	-	TS	0.03351208	0.02035551	0.013156544	0.0136520517939449	0.6116	0.0759223556117212	0.00576420408163265	50	0.996552920949863	FALSE
ENSMUSG00000025956.10	3	chr1:64617162-64617168	-	TS	0.966484	0.9796584	-0.013174508	0.0136624951719668	0.61286	0.0776320494515043	0.00602673510204082	50	0.995608054043514	FALSE
ENSMUSG00000025956.10	4	chr1:64616445-64617161	-	RI	0.1294007	0.07678194	0.0526186	0.0157420159640449	0.58618	0.0426383414694487	0.00181802816326531	50	0.999999988255313	FALSE
ENSMUSG00000025956.10	5	chr1:64616273-64616444	-	CE	0.986987	0.9906934	-0.00370801	0.00321250420349507	0.57914	0.0673398356798393	0.00453465346938775	50	0.999849542042728	FALSE
ENSMUSG00000025956.10	6	chr1:64615439-64615631	-	AF	0.02657212	0.01709016	0.009481922	0.00379627638433252	0.56896	0.0668046069534436	0.00446285551020408	50	0.999932204658078	FALSE
ENSMUSG00000025956.10	7	chr1:64615098-64615209	-	CE	0.9858032	0.9893312	-0.0035283957	0.00403830954743038	0.6041	0.0906476132941092	0.00821698979591837	50	0.990124922616728	FALSE
ENSMUSG00000025956.10	8	chr1:64614204-64614268	-	AL	0.03746176	0.01734558	0.020116232	0.0066830012270988	0.57682	0.0658066710841969	0.00433051795918367	50	0.999908568422503	FALSE
ENSMUSG00000025956.10	9	chr1:64607956-64608137	-	TE	0.137702	0.1604986	-0.022797056	0.0145537110544771	0.5588	0.0351353069706011	0.00123448979591837	50	0.999999999999991	FALSE
ENSMUSG00000025956.10	10	chr1:64606480-64607955	-	TE	0.5661074	0.3671142	0.1989934	0.0294259340434001	0.68502	0.0322088148664623	0.00103740775510204	50	0.99994737803608	FALSE
ENSMUSG00000025956.10	11	chr1:64606473-64606479	-	TE	0.2975734	0.4732568	-0.17568296	0.0306886974028563	0.65898	0.0300804974448664	0.000904836326530612	50	0.999999875235823	FALSE
ENSMUSG00000026003.5	4	chr1:66854624-66854761	-	CE	0.9477336	0.952415	-0.00468151106	0.00589015136285432	0.53006	0.0194142909702505	0.000376914693877551	50	1	FALSE
ENSMUSG00000026003.5	5	chr1:66853127-66853291	-	CE	0.9524522	0.9670132	-0.014560242	0.00466036190444958	0.55182	0.0274484228757746	0.000753415918367346	50	1	FALSE
ENSMUSG00000026003.5	6	chr1:66848400-66848466	-	CE	0.9671538	0.9570792	0.010073418	0.00576390850986356	0.53216	0.0249475858715092	0.000622382040816327	50	1	FALSE
ENSMUSG00000026003.5	9	chr1:66843081-66843182	-	CE	0.9755262	0.955059	0.020467918	0.00654586247433711	0.64464	0.0302815091420221	0.000916969795918368	50	0.999999992949702	FALSE
ENSMUSG00000026003.5	10	chr1:66841622-66841735	-	CE	0.9780568	0.957328	0.020729034	0.00647203783945606	0.63616	0.0317170912529983	0.00100597387755102	50	0.999999994744485	FALSE
ENSMUSG00000026003.5	11	chr1:66838279-66838406	-	CE	0.9838684	0.9552042	0.02866514	0.00428225554247063	0.70576	0.0244202659231037	0.000596349387755101	50	0.999984026742209	FALSE
ENSMUSG00000026003.5	12	chr1:66836962-66837048	-	CE	0.9915682	0.9568112	0.03475712	0.00427783079513867	0.77006	0.0293517791415701	0.000861526938775511	50	0.846206759975505	FALSE
ENSMUSG00000042066.15	9	chr1:132361026-132361215	-	TE	0.2685886	0.07976362	0.1888254	0.022809127175098	0.74268	0.0506147675474021	0.00256185469387755	50	0.873438274583862	FALSE
ENSMUSG00000042066.15	10	chr1:132360599-132361025	-	TE	0.7313732	0.9200324	-0.1886588	0.0222492250394737	0.74256	0.0465513365949412	0.00216702693877551	50	0.895229138897244	FALSE
ENSMUSG00000042066.15	12	chr1:132359039-132360274	-	RI	0.2047798	0.2077938	-0.0030136896	0.0265584302762568	0.56824	0.0314633314270723	0.000989941224489795	50	1	FALSE
ENSMUSG00000042066.15	13	chr1:132358903-132359038	-	CE	0.954592	0.9546884	-9.67004799999999e-05	0.00590663758820922	0.5243	0.0184448986365956	0.000340214285714286	50	1	FALSE
ENSMUSG00000042066.15	14	chr1:132356323-132357817	-	TE	0.3378362	0.3375954	0.000239931999999998	0.0517172173120659	0.53778	0.0272353986344153	0.00074176693877551	50	1	FALSE
ENSMUSG00000042066.15	15	chr1:132356316-132356322	-	TE	0.4925166	0.4929914	-0.0004738314	0.0379978007990023	0.52578	0.025211990992302	0.000635644489795918	50	1	FALSE
ENSMUSG00000042066.15	16	chr1:132356315-132356315	-	TE	0.1775084	0.1792184	-0.0017107966	0.0132908913084815	0.53278	0.0296704965807271	0.000880338367346938	50	1	FALSE
ENSMUSG00000026411.17	2	chr1:136017967-136018062	+	AF	0.9949138	0.9922672	0.00264683	0.000568627715896538	0.64364	0.0340454438199586	0.00115909224489796	50	0.999999803215598	FALSE
ENSMUSG00000026411.17	5	chr1:136018506-136018607	+	CE	0.9982904	0.994593	0.003697732	0.000662222605904864	0.6818	0.0627216071222669	0.003934	50	0.977432636677188	FALSE
ENSMUSG00000026411.17	6	chr1:136019658-136019749	+	CE	0.9986834	0.9975878	0.0010952456	0.000117642735452448	0.60556	0.0248038509189231	0.000615231020408164	50	1	FALSE
ENSMUSG00000026411.17	7	chr1:136024618-136024726	+	CE	0.9988982	0.997949	0.000947961	0.000118270853073505	0.60236	0.0270024639843198	0.00072913306122449	50	1	FALSE
ENSMUSG00000026411.17	9	chr1:136027397-136027528	+	CE	0.9974488	0.9981818	-0.00073254116	0.0005410431859842	0.78094	0.0357676230289749	0.00127932285714286	50	0.692204323269215	FALSE
ENSMUSG00000026411.17	10	chr1:136033254-136033321	+	AF	0.001860286	0.003460596	-0.00160031	0.000203224916367686	0.60184	0.0288637616171884	0.000833116734693878	50	0.999999999999991	FALSE
ENSMUSG00000026411.17	11	chr1:136034068-136034267	+	TE	0.0001809402	0.000321235	-0.0001402946	1.260717291943e-05	0.60162	0.0206998866210047	0.000428485306122449	50	1	FALSE
ENSMUSG00000026411.17	12	chr1:136034268-136034292	+	TE	0.1997072	0.1912872	0.008419342	0.00376346368438839	0.56878	0.029279295463811	0.000857277142857142	50	1	FALSE
ENSMUSG00000026411.17	13	chr1:136034293-136034399	+	TE	0.198803	0.205845	-0.00704265454	0.00562575219234733	0.53552	0.0216240984240514	0.000467601632653061	50	1	FALSE
ENSMUSG00000026411.17	14	chr1:136034400-136034780	+	TE	0.1813474	0.1648618	0.016485912	0.00465694602211732	0.6012	0.0285421278328104	0.00081465306122449	50	0.999999999999996	FALSE
ENSMUSG00000026411.17	15	chr1:136034781-136035342	+	TE	0.4204746	0.4386456	-0.018170806	0.00641606565235031	0.56502	0.0230611343686157	0.000531815918367346	50	1	FALSE
ENSMUSG00000036707.16	5	chr1:85795357-85795473	+	CE	0.18780898	0.5384396	-0.35063018	0.143817307531818	0.74162	0.0847642324452998	0.00718497510204082	50	0.737256086471922	FALSE
ENSMUSG00000036707.16	6	chr1:85813712-85813764	+	CE	0.0920478444444444	0.164975866666667	-0.0729279466666667	0.0949305412797972	0.548311111111111	0.0458737507742828	0.00210440101010101	45	0.99999999949594	FALSE
ENSMUSG00000036707.16	7	chr1:85816021-85816109	+	CE	0.0915179302325581	0.10230911627907	-0.0107908420930233	0.013845546240735	0.543395348837209	0.0328090721591886	0.00107643521594684	43	1	FALSE
ENSMUSG00000036707.16	8	chr1:85818357-85818513	+	CE	0.9409088	0.945563	-0.00465328564	0.00533926883654554	0.52318	0.0182384321739361	0.000332640408163266	50	1	FALSE
ENSMUSG00000036707.16	9	chr1:85835323-85835487	+	CE	0.9667492	0.9686884	-0.001938505	0.00450886877727923	0.53108	0.020991582375139	0.000440646530612245	50	1	FALSE
ENSMUSG00000036707.16	12	chr1:85842198-85842366	+	CE	0.9825388	0.9765982	0.0059393178	0.00299362982374601	0.54022	0.0304498852248096	0.000927195510204081	50	1	FALSE
ENSMUSG00000036707.16	14	chr1:85844593-85844652	+	CE	0.9834236	0.9832552	0.000169921872	0.00228766049034312	0.5348	0.0251314909373617	0.000631591836734694	50	1	FALSE
ENSMUSG00000036707.16	16	chr1:85847410-85847475	+	CE	0.982809	0.981216	0.0015928816	0.00260756739981012	0.53112	0.0223612638830854	0.000500026122448979	50	1	FALSE
ENSMUSG00000036707.16	17	chr1:85848277-85848420	+	CE	0.9859082	0.9845984	0.00130992744	0.00209627870275768	0.53752	0.0266007825571554	0.000707601632653061	50	1	FALSE
ENSMUSG00000036707.16	18	chr1:85849033-85850365	+	TE	0.0077066146	0.0006075268	0.007099060242	0.00451599049306463	0.71322	0.104575388293492	0.0109360118367347	50	0.783258349259204	FALSE
ENSMUSG00000036707.16	19	chr1:85850366-85851576	+	TE	0.9922938	0.9993922	-0.007098509534	0.00451543438430854	0.69184	0.133680453595391	0.0178704636734694	50	0.770639795067889	FALSE
ENSMUSG00000055833.14	13	chr1:191890422-191890644	-	TE	0.02254976	0.0713086	-0.04875894	0.00831291583808115	0.68254	0.0346529204823949	0.00120082489795918	50	0.999884459959719	FALSE
ENSMUSG00000055833.14	14	chr1:191890233-191890421	-	TE	0.558825	0.6501882	-0.09136392	0.0660244624924887	0.53318	0.0496706253273317	0.00246717102040816	50	0.999999998790202	FALSE
ENSMUSG00000055833.14	15	chr1:191890231-191890232	-	TE	0.4411974	0.3176062	0.12359042	0.0676614242878225	0.5386	0.0479285182030788	0.00229714285714286	50	0.999999999337282	FALSE
ENSMUSG00000039239.14	1	chr1:186705701-186705989	-	TS	0.9531562	0.773175	0.1799818	0.0271756415308313	0.55386	0.0267589466251905	0.000716041224489795	50	1	FALSE
ENSMUSG00000039239.14	2	chr1:186704429-186705700	-	TS	0.04682506	0.2269832	-0.1801576	0.0273779684671408	0.5519	0.0249507678504396	0.00062254081632653	50	1	FALSE
ENSMUSG00000039239.14	3	chr1:186704052-186704333	-	AF	0.0619785	0.06481624	-0.0028377542	0.00674769826042596	0.52432	0.0182157590440536	0.000331813877551021	50	1	FALSE
ENSMUSG00000039239.14	6	chr1:186668005-186668155	-	AF	0.06358796	0.06511276	-0.0015248232	0.00635099774361813	0.52914	0.0207973801332803	0.000432531020408163	50	1	FALSE
ENSMUSG00000039239.14	9	chr1:186649735-186649898	-	CE	0.9576564	0.9576648	-7.58030600000017e-06	0.00718588542012418	0.56396	0.0353050612085403	0.00124644734693877	50	0.999999999999959	FALSE
ENSMUSG00000039239.14	12	chr1:186632458-186632568	-	CE	0.9761654	0.9730128	0.00315210924	0.00485790215013575	0.5431	0.0293551441794435	0.000861724489795918	50	1	FALSE
ENSMUSG00000039239.14	13	chr1:186630673-186630787	-	AA	0.931078	0.8976606	0.033417222	0.0190613790742207	0.58232	0.0862037074821812	0.00743107918367347	50	0.997006667096709	FALSE
ENSMUSG00000039239.14	14	chr1:186630610-186630672	-	CE	0.9700184	0.9713426	-0.0013250812	0.00486936939661936	0.55632	0.0310926462859182	0.000966752653061224	50	1	FALSE
ENSMUSG00000039239.14	15	chr1:186628883-186629036	-	CE	0.9727042	0.9686942	0.0040101144	0.00459138353931564	0.57182	0.0304722623956641	0.000928558775510203	50	1	FALSE
ENSMUSG00000039239.14	16	chr1:186625580-186625606	-	TE	0.04048648	0.014892846	0.02559366	0.00485538468855739	0.7581	0.0581020390242504	0.00337584693877551	50	0.754106264225605	FALSE
ENSMUSG00000039239.14	17	chr1:186624218-186625579	-	TE	0.5543914	0.4807666	0.073624446	0.0490050501471572	0.55748	0.0343916458769052	0.00118278530612245	50	0.999999999999998	FALSE
ENSMUSG00000039239.14	18	chr1:186622792-186624217	-	TE	0.4217762	0.5191936	-0.097417636	0.0493525326412993	0.57342	0.035825022608478	0.00128343224489796	50	0.999999999999187	FALSE
ENSMUSG00000026479.13	23	chr1:153130650-153130799	-	CE	0.93252170212766	0.964821489361702	-0.0323010425531915	0.00334463425541533	0.692297872340426	0.0213957684699132	0.00045777890841813	47	0.999999978046929	FALSE
ENSMUSG00000026479.13	24	chr1:153130036-153130150	-	CE	0.9186986	0.965919	-0.04722076	0.008248501097132	0.7167	0.0327988613540539	0.00107576530612245	50	0.99655246571336	FALSE
ENSMUSG00000026479.13	25	chr1:153128957-153129156	-	CE	0.9243942	0.9717576	-0.04736298	0.00747368730809523	0.72746	0.026823847142239	0.000719518775510204	50	0.997915562792294	FALSE
ENSMUSG00000026479.13	27	chr1:153127006-153127164	-	CE	0.9446438	0.976644	-0.03200032	0.00416044071664706	0.73422	0.020368332764167	0.000414868979591838	50	0.999684186598052	FALSE
ENSMUSG00000026479.13	28	chr1:153126816-153126915	-	CE	0.9576606	0.9804548	-0.022794128	0.00376887723263974	0.72774	0.0180936452933067	0.000327380000000001	50	0.999989470170243	FALSE
ENSMUSG00000026479.13	30	chr1:153124173-153124283	-	TE	0.2002778	0.1105571	0.08972184	0.0218735234625735	0.58478	0.0456102790061671	0.00208029755102041	50	0.999999923723801	FALSE
ENSMUSG00000026479.13	31	chr1:153122756-153124172	-	TE	0.7998058	0.889429	-0.08962344	0.0219094277500135	0.57742	0.0455730362457129	0.00207690163265306	50	0.999999972835829	FALSE
ENSMUSG00000052477.15	11	chr1:85254103-85254183	-	CE	0.897644146341464	0.884319756097561	0.0133247870731707	0.0105799566982952	0.539560975609756	0.0299424855184801	0.00089655243902439	41	1	FALSE
ENSMUSG00000052477.15	12	chr1:85248299-85248379	-	CE	0.897486585365854	0.88432756097561	0.0131582029268293	0.0111836105866599	0.537414634146342	0.0296950969098908	0.000881798780487804	41	1	FALSE
ENSMUSG00000079470.8	3	chr1:78660326-78660390	+	CE	0.09563974	0.321888	-0.2262478	0.0375810445212227	0.54344	0.0478663786397262	0.00229119020408163	50	0.999999998752491	FALSE
ENSMUSG00000079470.8	4	chr1:78663141-78663280	+	CE	0.9204074	0.9390702	-0.01866353	0.00962932332541639	0.59616	0.0339852068658451	0.00115499428571429	50	0.999999999988894	FALSE
ENSMUSG00000079470.8	5	chr1:78664326-78667584	+	TE	0.7621244	0.6926246	0.069499206	0.0492436941809518	0.56066	0.0400405967457417	0.0016032493877551	50	0.999999999987092	FALSE
ENSMUSG00000079470.8	6	chr1:78667585-78671512	+	TE	0.2382474	0.3073448	-0.0690982	0.0490612320867235	0.55914	0.0380938743803531	0.00145114326530612	50	0.999999999999154	FALSE
ENSMUSG00000062590.13	1	chr1:86154780-86154783	+	TS	0.0076488	0.006443104	0.001205702192	0.00112885503461585	0.55452	0.0583250007654155	0.00340180571428571	50	0.999998454963017	FALSE
ENSMUSG00000062590.13	2	chr1:86154784-86154785	+	TS	0.007660358	0.0065036	0.001156759022	0.00120989359354135	0.55792	0.0625459308779377	0.00391199346938776	50	0.999990722764898	FALSE
ENSMUSG00000062590.13	3	chr1:86154786-86154797	+	TS	0.010379996	0.011556394	-0.0011764856	0.00478836675563581	0.6066	0.0782286027340019	0.00611971428571428	50	0.996440433252633	FALSE
ENSMUSG00000062590.13	4	chr1:86154798-86154798	+	TS	0.014548764	0.020723282	-0.006174431	0.00756698520169981	0.5591	0.0443056406783422	0.00196298979591837	50	0.999999999310612	FALSE
ENSMUSG00000062590.13	5	chr1:86154799-86154809	+	TS	0.014567316	0.020741422	-0.0061740628	0.00755477045589024	0.55628	0.0408886192439103	0.00167187918367347	50	0.999999999985123	FALSE
ENSMUSG00000062590.13	6	chr1:86154810-86154814	+	TS	0.1010866	0.10154162	-0.0004554328	0.0212150945270834	0.55134	0.0407859569670038	0.00166349428571429	50	0.999999999994725	FALSE
ENSMUSG00000062590.13	7	chr1:86154815-86154818	+	TS	0.1932028	0.2066938	-0.0134902402	0.0222716171918767	0.53372	0.0306348074675104	0.000938491428571428	50	1	FALSE
ENSMUSG00000062590.13	8	chr1:86154819-86154843	+	TS	0.6968366	0.6644634	0.0323739354	0.03502198372917	0.5379	0.030833489611665	0.000950704081632653	50	1	FALSE
ENSMUSG00000062590.13	9	chr1:86156918-86157005	+	CE	0.9924894	0.9943276	-0.0018388162	0.000851362572180475	0.55696	0.0427832505849222	0.00183040653061224	50	0.999999999879091	FALSE
ENSMUSG00000062590.13	10	chr1:86159995-86160123	+	CE	0.9916684	0.993283	-0.00161446022	0.00126085003929321	0.55414	0.0433632073894683	0.00188036775510204	50	0.999999999867857	FALSE
ENSMUSG00000062590.13	11	chr1:86162665-86162835	+	CE	0.986469	0.9849324	0.001536344738	0.00405838723477295	0.59276	0.0661330014255441	0.00437357387755102	50	0.999718774148562	FALSE
ENSMUSG00000062590.13	14	chr1:86169910-86170002	+	CE	0.99325	0.9916168	0.00163270242	0.00162748037852411	0.61702	0.0826145438596792	0.00682516285714286	50	0.991681069886415	FALSE
ENSMUSG00000062590.13	16	chr1:86172124-86172148	+	CE	0.9878202	0.98647	0.0013502512	0.00323815037342589	0.5913	0.0745244104646393	0.00555388775510204	50	0.99892031553839	FALSE	chr1_+_86172123_86172148
ENSMUSG00000062590.13	17	chr1:86173557-86173714	+	CE	0.9901424	0.989005800000001	0.00113816964	0.00328513507272058	0.60226	0.0841249823361718	0.00707701265306122	50	0.994620658180523	FALSE
ENSMUSG00000062590.13	18	chr1:86176814-86176912	+	CE	0.9905056	0.9935446	-0.003038652	0.00223515463856576	0.5597	0.0509774860269968	0.00259870408163265	50	0.999999919607959	FALSE
ENSMUSG00000062590.13	20	chr1:86178135-86179850	+	AL	0.01959082	0.01282488	0.006765932	0.00283488043396427	0.55028	0.0338725341748823	0.00114734857142857	50	1	FALSE
ENSMUSG00000062590.13	21	chr1:86186105-86186139	+	CE	0.9904658	0.9935712	-0.0031051738	0.00156272938734282	0.55736	0.0477017776590845	0.00227545959183674	50	0.999999992464691	FALSE
ENSMUSG00000062590.13	22	chr1:86188877-86188988	+	CE	0.9901736	0.9935034	-0.0033290512	0.00167649120447079	0.55916	0.0394246167789018	0.00155430040816326	50	0.999999999995333	FALSE
ENSMUSG00000062590.13	23	chr1:86191010-86191102	+	CE	0.9896716	0.993107	-0.003434543	0.00257318402698279	0.55882	0.046781598510351	0.00218851795918367	50	0.999999995245068	FALSE
ENSMUSG00000062590.13	24	chr1:86194277-86194367	+	CE	0.9843288	0.993516	-0.009187072	0.00327377978508647	0.62912	0.0930914932872439	0.00866602612244898	50	0.974700543363035	FALSE
ENSMUSG00000062590.13	27	chr1:86198242-86198381	+	CE	0.9905098	0.9940342	-0.00352437584	0.00192095892872793	0.56818	0.0495327926834376	0.00245349755102041	50	0.999999902620207	FALSE
ENSMUSG00000062590.13	28	chr1:86199838-86199914	+	CE	0.9917336	0.99497	-0.0032369986	0.00189205616852597	0.57736	0.057250527134192	0.00327762285714286	50	0.999991771810523	FALSE
ENSMUSG00000062590.13	31	chr1:86207953-86208043	+	CE	0.9898658	0.978126	0.011738984	0.00475027724597379	0.73756	0.0680945201427354	0.00463686367346939	50	0.815767545127258	FALSE
ENSMUSG00000062590.13	32	chr1:86213050-86213052	+	AA	0.9354858	0.9678436	-0.0323582	0.0101572827738002	0.56312	0.0471024242194278	0.00221863836734694	50	0.99999998914749	FALSE
ENSMUSG00000062590.13	33	chr1:86213053-86213105	+	CE	0.984516	0.9904266	-0.0059095322	0.00274267224811436	0.59162	0.0654871509441013	0.00428856693877551	50	0.999771041606418	FALSE
ENSMUSG00000062590.13	35	chr1:86218848-86218898	+	CE	0.03117164	0.0926466	-0.06147484	0.00716181806344433	0.55464	0.0384632132759368	0.0014794187755102	50	0.999999999999457	FALSE
ENSMUSG00000062590.13	36	chr1:86244566-86244670	+	CE	0.9885488	0.9902828	-0.0017336736	0.00234991748497457	0.5565	0.0419218174165935	0.0017574387755102	50	0.999999999952944	FALSE
ENSMUSG00000062590.13	38	chr1:86252277-86252392	+	CE	0.967752	0.9500086	0.0177440418	0.0103330431911349	0.60652	0.0753165401787004	0.0056725812244898	50	0.997463820802093	FALSE
ENSMUSG00000062590.13	40	chr1:86257226-86257362	+	CE	0.9725666	0.975197	-0.00263079276	0.00435639230062605	0.53318	0.0232595734075679	0.00054100775510204	50	1	FALSE
ENSMUSG00000062590.13	42	chr1:86262039-86262041	+	AA	0.2581444	0.544243	-0.2860988	0.0400637377208276	0.68492	0.038300018649753	0.00146689142857143	50	0.999428909740622	FALSE
ENSMUSG00000062590.13	43	chr1:86262042-86262165	+	CE	0.8855192	0.9547404	-0.06922196	0.0177763077224508	0.65812	0.056367467821177	0.00317729142857143	50	0.996831222445698	FALSE
ENSMUSG00000062590.13	44	chr1:86268906-86269086	+	AL	0.2519562	0.2566882	-0.00473242	0.0337553148079722	0.53308	0.0222112675946976	0.000493340408163265	50	1	FALSE
ENSMUSG00000062590.13	45	chr1:86274383-86274555	+	CE	0.9482782	0.9539528	-0.0056752296	0.00727746833737122	0.53278	0.0247636089157177	0.000613236326530612	50	1	FALSE
ENSMUSG00000062590.13	46	chr1:86275660-86276697	+	TE	0.3221938	0.3027654	0.019428099	0.0427847765937408	0.53886	0.0278736288214052	0.000776939183673469	50	1	FALSE
ENSMUSG00000062590.13	47	chr1:86276698-86278284	+	TE	0.678146	0.6972166	-0.01906992982	0.0424458414742989	0.54116	0.0293580013777839	0.000861892244897959	50	1	FALSE
ENSMUSG00000026159.13	1	chr1:82839483-82839496	+	TS	0.4270574	0.6940372	-0.2669796	0.0375559209690927	0.67264	0.0289494704050816	0.000838071836734693	50	0.999999266254894	FALSE
ENSMUSG00000026159.13	2	chr1:82839497-82839668	+	TS	0.572758	0.3058474	0.2669112	0.0375113015155134	0.67314	0.0285600048590861	0.00081567387755102	50	0.99999941846997	FALSE
ENSMUSG00000026159.13	3	chr1:82839669-82839670	+	TS	0.05548752	0.08534622	-0.029858838	0.0090781703174263	0.6078	0.0293348020658892	0.000860530612244899	50	0.999999999999863	FALSE
ENSMUSG00000026159.13	4	chr1:82839671-82839673	+	TS	0.05530014	0.08509506	-0.029794898	0.00900557814673409	0.6082	0.028644193057553	0.000820489795918368	50	0.999999999999959	FALSE
ENSMUSG00000026159.13	5	chr1:82839674-82839733	+	TS	0.05538048	0.08520942	-0.029828848	0.00914968710361046	0.60714	0.0300699931791798	0.000904204489795919	50	0.999999999999572	FALSE
ENSMUSG00000026159.13	6	chr1:82839734-82839889	+	TS	0.0553902	0.08529846	-0.02990839	0.00871979076659316	0.60678	0.0277019781213677	0.000767399591836735	50	0.999999999999996	FALSE
ENSMUSG00000026159.13	7	chr1:82840073-82840286	+	AF	0.07247728	0.069794	0.00268329064	0.00744727086218888	0.52442	0.0171095986904117	0.000292738367346939	50	1	FALSE
ENSMUSG00000026159.13	8	chr1:82858356-82858449	+	CE	0.9416052	0.9473354	-0.0057299888	0.00966258035802299	0.53322	0.0233799931914587	0.000546624081632653	50	1	FALSE
ENSMUSG00000026159.13	9	chr1:82870685-82870800	+	CE	0.9456326	0.9549942	-0.00936168	0.00599080628316832	0.54362	0.020932242486418	0.000438158775510204	50	1	FALSE
ENSMUSG00000026159.13	10	chr1:82875288-82875450	+	CE	0.9666688	0.9615586	0.0051104814	0.00413806677122326	0.52124	0.0155229389180355	0.000240961632653061	50	1	FALSE
ENSMUSG00000026159.13	11	chr1:82876171-82876324	+	CE	0.9709266	0.9666026	0.0043248548	0.00494510908681982	0.52114	0.016510985829478	0.000272612653061225	50	1	FALSE
ENSMUSG00000026159.13	14	chr1:82880747-82880818	+	CE	0.11960986	0.12744476	-0.0078352812	0.0214370472846587	0.6061	0.0502151493524593	0.0025215612244898	50	0.999990440546007	FALSE
ENSMUSG00000026159.13	15	chr1:82882228-82882437	+	CE	0.9721756	0.969049	0.0031263586	0.00425042996855421	0.5275	0.0201901673381589	0.000407642857142857	50	1	FALSE
ENSMUSG00000026159.13	16	chr1:82883181-82883243	+	AA	0.9116236	0.9478352	-0.036212124	0.0177982447297085	0.60046	0.0612056453311961	0.00374613102040816	50	0.999836671715562	FALSE
ENSMUSG00000026159.13	17	chr1:82883244-82883361	+	CE	0.978098	0.9787668	-0.0006683096	0.00387134435032321	0.52872	0.0157868971761072	0.00024922612244898	50	1	FALSE
ENSMUSG00000026159.13	18	chr1:82886111-82886187	+	CE	0.975776399999999	0.9771264	-0.0013504548	0.00455978042552858	0.52976	0.0230894975683574	0.000533124897959183	50	1	FALSE
ENSMUSG00000026159.13	19	chr1:82886375-82886467	+	CE	0.9544606	0.9544834	-2.31422000000003e-05	0.0142734392484507	0.62576	0.0844184330388494	0.00712647183673469	50	0.98679808519378	FALSE
ENSMUSG00000026159.13	20	chr1:82891460-82891507	+	CE	0.7903044	0.928577	-0.13827168	0.0260786498660166	0.62536	0.0522016341913249	0.0027250106122449	50	0.999884964335645	FALSE
ENSMUSG00000026159.13	21	chr1:82893424-82893582	+	CE	0.97971	0.9817386	-0.002028614	0.00406271869858003	0.54054	0.0299736006294519	0.000898416734693877	50	1	FALSE
ENSMUSG00000026159.13	22	chr1:82894476-82894481	+	AA	0.8073084	0.7774252	0.02988298	0.0286632352261462	0.589	0.040727566756161	0.00165873469387755	50	0.999999996066048	FALSE
ENSMUSG00000026159.13	23	chr1:82894482-82894567	+	CE	0.9819412	0.9844004	-0.0024599688	0.00303581398047904	0.55416	0.0379028618810705	0.00143662693877551	50	0.999999999999775	FALSE
ENSMUSG00000026159.13	24	chr1:82894999-82895122	+	TE	0.03374554	0.03753408	-0.00378849484	0.0113052646010702	0.5793	0.0558395112837511	0.00311805102040816	50	0.999994084349728	FALSE
ENSMUSG00000026159.13	25	chr1:82895123-82895521	+	TE	0.1651732	0.1222834	0.042889824	0.0159372377858485	0.5844	0.0380558129325755	0.00144824489795918	50	0.999999999868457	FALSE
ENSMUSG00000026159.13	26	chr1:82895522-82895675	+	TE	0.11774646	0.0773906	0.040356632	0.0163926621409932	0.56274	0.0494998701296998	0.00245023714285714	50	0.999999951079149	FALSE
ENSMUSG00000026159.13	27	chr1:82895676-82896279	+	TE	0.04507872	0.03568392	0.0093947148	0.0115059383268342	0.59374	0.0614975725421047	0.00378195142857143	50	0.999892372596828	FALSE
ENSMUSG00000026159.13	28	chr1:82896280-82896381	+	TE	0.1352004	0.09792682	0.037273522	0.022937312704762	0.5578	0.0424720796644149	0.00180387755102041	50	0.99999999989724	FALSE
ENSMUSG00000026159.13	29	chr1:82896382-82901182	+	TE	0.5059176	0.6303202	-0.12440136	0.0272193978818678	0.6024	0.0320764393158542	0.00102889795918367	50	0.999999999996795	FALSE
ENSMUSG00000099996.1	3	chr1:76017604-76017679	-	CE	0.876273	0.8851112	-0.0088377544	0.0107932462260661	0.53504	0.0236409882731372	0.000558896326530612	50	1	FALSE
ENSMUSG00000050711.7	1	chr1:79440043-79440120	-	TS	0.982698	0.9693754	0.01332242	0.000554625709053283	0.88356	0.0140598719766576	0.00019768	50	1.64499985737178e-07	FALSE
ENSMUSG00000050711.7	2	chr1:79439956-79440042	-	TS	0.01729858	0.03061	-0.01331152	0.00055187717651592	0.88588	0.0148236435522197	0.000219740408163266	50	3.75564623372337e-07	FALSE
ENSMUSG00000050711.7	3	chr1:79436052-79437018	-	CE	0.999899999999999	0.9996596	0.0002421106	8.58607353895403e-06	0.7386	0.0162392821797728	0.000263714285714286	50	0.999967856646975	FALSE
ENSMUSG00000050711.7	4	chr1:79435932-79436051	-	RI	0.6016338	0.6115638	-0.009930818	0.00501806093807566	0.54618	0.0197212099641219	0.000388926122448979	50	1	FALSE
ENSMUSG00000026341.16	4	chr1:125435482-125435547	-	TS	0.06581156	0.06605504	-0.0002434602	0.00607905657456024	0.52124	0.015130129422002	0.000228920816326531	50	1	FALSE
ENSMUSG00000026341.16	5	chr1:125435471-125435481	-	TS	0.06587414	0.06604504	-0.00017090288	0.00596968367071184	0.52024	0.0161719838370093	0.00026153306122449	50	1	FALSE
ENSMUSG00000026341.16	6	chr1:125435458-125435470	-	TS	0.9341096	0.933766199999999	0.0003451618	0.00606967581830068	0.52146	0.0162370325025787	0.000263641224489796	50	1	FALSE
ENSMUSG00000026341.16	8	chr1:125435429-125435454	-	TS	0.3364126	0.4052638	-0.0688514	0.0317511113024218	0.5596	0.0362344970368046	0.0013129387755102	50	0.999999999999937	FALSE
ENSMUSG00000026341.16	9	chr1:125435285-125435428	-	TS	0.6637298	0.5946674	0.06906076	0.0317123524697509	0.55742	0.0320898547131364	0.0010297587755102	50	1	FALSE
ENSMUSG00000026341.16	10	chr1:125434568-125434646	-	AF	0.03281806	0.04392236	-0.011104362	0.0055528351746006	0.61974	0.0575453006999969	0.00331146163265306	50	0.999713515264715	FALSE
ENSMUSG00000026341.16	11	chr1:125418249-125418304	-	CE	0.9876	0.9902296	-0.0026299814	0.00174562097001122	0.55526	0.0385040734659255	0.00148256367346939	50	0.999999999999347	FALSE
ENSMUSG00000026341.16	12	chr1:125416256-125416380	-	CE	0.9910142	0.9930858	-0.00207152472	0.00135349980718877	0.57356	0.0651137654338896	0.00423980244897959	50	0.999938278626764	FALSE
ENSMUSG00000026341.16	14	chr1:125411264-125411374	-	CE	0.9916866	0.9940046	-0.00231857726	0.00140101440918353	0.57704	0.0614391884512729	0.00377477387755102	50	0.999969951941779	FALSE
ENSMUSG00000026341.16	16	chr1:125408520-125408615	-	CE	0.9943068	0.9909122	0.0033942888	0.00163107569275509	0.63042	0.0553961945204446	0.00306873836734694	50	0.999609292097468	FALSE
ENSMUSG00000026341.16	17	chr1:125407358-125407399	-	TE	0.008619546	0.005521336	0.0030981874	0.0010657935650037	0.5737	0.0465408532410845	0.00216605102040816	50	0.999999968782197	FALSE
ENSMUSG00000026341.16	18	chr1:125407349-125407357	-	TE	0.9913756	0.9944686	-0.003092657	0.00106846773179098	0.57172	0.0502889771668682	0.00252898122448979	50	0.999999773884474	FALSE
ENSMUSG00000026341.16	20	chr1:125405910-125405988	-	TE	0.04879204	0.03318106	0.015610996	0.0129172723855635	0.57164	0.0580951928180932	0.00337505142857143	50	0.999993341298753	FALSE
ENSMUSG00000026341.16	21	chr1:125405880-125405909	-	TE	0.10538868	0.10140916	0.003979107	0.00625756081433648	0.53142	0.0245690115090252	0.000603636326530612	50	1	FALSE
ENSMUSG00000026341.16	22	chr1:125405861-125405879	-	TE	0.8499158	0.8679798	-0.0180637954	0.0133135867809679	0.53004	0.0240186662104833	0.000576896326530612	50	1	FALSE
ENSMUSG00000026341.16	24	chr1:125403393-125403566	-	CE	0.9949778	0.9969056	-0.00192792	0.000527524679759253	0.57716	0.0513019711599658	0.00263189224489796	50	0.999999298370047	FALSE
ENSMUSG00000026341.16	25	chr1:125397613-125398316	-	TS	0.2698708	0.4836218	-0.2137506	0.0406796142302059	0.67894	0.042599420327569	0.0018147106122449	50	0.998959235046371	FALSE
ENSMUSG00000026341.16	26	chr1:125397545-125397612	-	TS	0.7301456	0.5164316	0.2137144	0.0407756540086941	0.6782	0.0430974216758038	0.00185738775510204	50	0.998899247617669	FALSE
ENSMUSG00000026341.16	27	chr1:125397452-125397544	-	CE	0.9918544	0.9896632	0.00219001884	0.00198301541740205	0.626	0.061705356496889	0.00380755102040816	50	0.998988250381823	FALSE
ENSMUSG00000026341.16	28	chr1:125397107-125397232	-	CE	0.992926	0.9938344	-0.0009089925	0.00164006182149641	0.6093	0.0716784913516529	0.00513780612244898	50	0.998178295538437	FALSE
ENSMUSG00000026341.16	30	chr1:125395068-125395151	-	CE	0.9972422	0.998303	-0.0010601058	0.000271641507671717	0.57308	0.0343058512293665	0.00117689142857143	50	0.999999999999927	FALSE
ENSMUSG00000026341.16	31	chr1:125393890-125394090	-	TE	0.0032147026	0.0019996228	0.00121508344	0.00295866204268319	0.62568	0.0908030926381534	0.00824520163265306	50	0.979949563639782	FALSE
ENSMUSG00000026341.16	32	chr1:125393484-125393889	-	TE	0.2024404	0.174482	0.027958152	0.0110646762171656	0.55968	0.0299110518104623	0.000894671020408162	50	1	FALSE
ENSMUSG00000026341.16	33	chr1:125392906-125393483	-	TE	0.6288528	0.6534112	-0.02455765	0.00953679373148212	0.55848	0.0253145436942675	0.000640826122448979	50	1	FALSE
ENSMUSG00000026341.16	34	chr1:125392905-125392905	-	TE	0.1663112	0.1706034	-0.0042917626	0.00263882599031588	0.5573	0.036872781842659	0.00135960204081633	50	0.9999999999999	FALSE
ENSMUSG00000045381.6	4	chr1:174041878-174043523	+	TE	0.7007628	0.7408862	-0.0401239598	0.0428574439066644	0.5543	0.0350470529198583	0.00122829591836735	50	0.999999999999998	FALSE
ENSMUSG00000045381.6	5	chr1:174043524-174044411	+	TE	0.299125	0.2587234	0.040401124	0.0419423303091162	0.55526	0.0320794994617167	0.00102909428571428	50	1	FALSE
ENSMUSG00000037995.15	49	chr1:172497997-172498124	+	CE	0.953699565217391	0.972131304347825	-0.0184314565217391	0.00271507204493338	0.618717391304348	0.0233853354272176	0.000546873913043479	46	1	FALSE
ENSMUSG00000037995.15	50	chr1:172498357-172498601	+	TE	0.0993915	0.0750065	0.024385254	0.0120063415617936	0.6243	0.0419889441230835	0.00176307142857143	50	0.999998182182954	FALSE
ENSMUSG00000037995.15	51	chr1:172498602-172498877	+	TE	0.8753398	0.8980354	-0.02269685	0.0113524961328973	0.5853	0.0266122957618144	0.000708214285714285	50	1	FALSE
ENSMUSG00000037995.15	52	chr1:172498878-172498878	+	TE	0.09096148	0.0563762	0.03458526	0.0132672104165549	0.59194	0.0428211324903382	0.0018336493877551	50	0.999999967949128	FALSE
ENSMUSG00000033124.15	1	chr1:75191963-75192196	-	TS	0.009010104	0.00501739	0.00399271	0.000892335766001629	0.56978	0.0356544012224383	0.00127123632653061	50	0.999999999999725	FALSE
ENSMUSG00000033124.15	2	chr1:75191927-75191962	-	TS	0.7437876	0.7511774	-0.007389482	0.00184198026177574	0.54436	0.0195163563009417	0.000380888163265306	50	1	FALSE
ENSMUSG00000033124.15	3	chr1:75191924-75191926	-	TS	0.2394398	0.2307064	0.008733952	0.00187159329343111	0.55428	0.0213580171822944	0.000456164897959183	50	1	FALSE
ENSMUSG00000033124.15	4	chr1:75191824-75191923	-	TS	0.02582302	0.02318356	0.00263934688	0.00121551754194957	0.52682	0.0151693703204308	0.000230109795918368	50	1	FALSE
ENSMUSG00000033124.15	8	chr1:75190878-75190880	-	AA	0.5237736	0.4945674	0.029205944	0.020177535292803	0.54264	0.0277089538317306	0.000767786122448979	50	1	FALSE
ENSMUSG00000033124.15	9	chr1:75190823-75190877	-	CE	0.9847066	0.9738724	0.010834826	0.00347682158791736	0.55992	0.0465288324041981	0.00216493224489796	50	0.999999995393675	FALSE
ENSMUSG00000033124.15	15	chr1:75189563-75189627	-	CE	0.9851202	0.988624	-0.00350309088	0.0031142980244292	0.59466	0.0731617191081316	0.00535263714285714	50	0.99894707848784	FALSE
ENSMUSG00000033124.15	16	chr1:75187945-75188106	-	CE	0.991931	0.9954258	-0.003494494	0.000794237945225947	0.57946	0.0301209873269622	0.000907273877551019	50	1	FALSE
ENSMUSG00000033124.15	17	chr1:75187685-75187826	-	CE	0.99224	0.9954502	-0.003209288	0.00102404101433328	0.57778	0.0316248997739801	0.00100013428571428	50	0.999999999999998	FALSE
ENSMUSG00000033124.15	19	chr1:75186939-75187186	-	AA	0.0773212	0.10974332	-0.03242172	0.0102824354060302	0.58808	0.0380256841235135	0.00144595265306122	50	0.999999999742254	FALSE
ENSMUSG00000033124.15	20	chr1:75186190-75186938	-	CE	0.989931	0.9940092	-0.004078524	0.000900440018412767	0.56752	0.0282071347176488	0.000795642448979591	50	1	FALSE
ENSMUSG00000033124.15	23	chr1:75185666-75185845	-	CE	0.9826282	0.9895874	-0.00695953	0.00153493174125305	0.56252	0.0381732035515459	0.00145719346938775	50	0.999999999998098	FALSE
ENSMUSG00000033124.15	24	chr1:75185053-75185301	-	CE	0.9746682	0.9840462	-0.009377958	0.00238557423156825	0.56766	0.0285075070671511	0.000812677959183672	50	1	FALSE
ENSMUSG00000033124.15	25	chr1:75184689-75184867	-	CE	0.9647316	0.9709684	-0.00623656	0.00496658795989105	0.5396	0.0277415182845982	0.000769591836734693	50	1	FALSE
ENSMUSG00000033124.15	26	chr1:75184456-75184573	-	CE	0.9362418	0.8875524	0.04868934	0.0154811037425024	0.56218	0.0328979187977673	0.00108227306122449	50	1	FALSE
ENSMUSG00000033124.15	29	chr1:75182592-75182737	-	CE	0.9656832	0.9750024	-0.0093200344	0.00385043687049906	0.57824	0.0285618269580864	0.000815777959183673	50	1	FALSE
ENSMUSG00000033124.15	30	chr1:75181932-75182591	-	RI	0.8332332	0.8516266	-0.018392948	0.0133664561699105	0.5253	0.0182457711063497	0.000332908163265306	50	1	FALSE
ENSMUSG00000033124.15	31	chr1:75180866-75181931	-	TE	0.5738172	0.5654256	0.00839186164	0.0204813721571589	0.5279	0.0221767022446751	0.00049180612244898	50	1	FALSE
ENSMUSG00000033124.15	32	chr1:75180865-75180865	-	TE	0.2940702	0.3336624	-0.039592858	0.0155262899080959	0.58716	0.0356212273333569	0.00126887183673469	50	0.999999999987033	FALSE
ENSMUSG00000033124.15	33	chr1:75180860-75180864	-	TE	0.1326352	0.1012466	0.031389142	0.013547983740494	0.54872	0.036777899308566	0.00135261387755102	50	0.999999999999988	FALSE
ENSMUSG00000097564.2	1	chr1:82725148-82725169	-	TS	0.90646	0.774493	0.13196792	0.0409015756569103	0.53054	0.0218895278288827	0.000479151428571429	50	1	FALSE
ENSMUSG00000097564.2	2	chr1:82725118-82725147	-	TS	0.0934067	0.09882472	-0.0054176222	0.0102310437084982	0.53462	0.0228989706568408	0.000524362857142857	50	1	FALSE
ENSMUSG00000097564.2	3	chr1:82724787-82725117	-	TS	0.09369184	0.2248302	-0.13113772	0.0406583169125936	0.53134	0.0223539340463136	0.000499698367346939	50	1	FALSE
ENSMUSG00000026349.14	2	chr1:127775101-127775182	+	CE	0.998533	0.9986986	-0.00016617484	4.39750225322122e-05	0.52572	0.0144717035652902	0.000209430204081633	50	1	FALSE
ENSMUSG00000026349.14	3	chr1:127791605-127791733	+	CE	0.9932362	0.9987106	-0.005473504	0.000995266533465652	0.70144	0.0273190970060229	0.000746333061224489	50	0.999950453739112	FALSE
ENSMUSG00000026349.14	4	chr1:127791734-127793357	+	RI	0.10957128	0.113139	-0.0035673324	0.00778883061246577	0.5345	0.0216844249569659	0.000470214285714286	50	1	FALSE
ENSMUSG00000026349.14	5	chr1:127793358-127793418	+	CE	0.9955162	0.9934866	0.0020292058	0.000965698990701131	0.6561	0.0431968678002827	0.0018659693877551	50	0.999867262611724	FALSE
ENSMUSG00000026349.14	8	chr1:127795255-127795317	+	CE	0.9967392	0.995774	0.0009655389	0.00063206534067043	0.54018	0.0321747080287404	0.00103521183673469	50	1	FALSE
ENSMUSG00000026349.14	11	chr1:127797841-127797886	+	CE	0.9790764	0.9871186	-0.008041622	0.00328286378926904	0.56526	0.0408310656041126	0.00166717591836735	50	0.999999999928329	FALSE
ENSMUSG00000026349.14	12	chr1:127797887-127798196	+	AD	0.6498274	0.5836284	0.06619854	0.0271083539674562	0.57842	0.0274873551633756	0.00075555469387755	50	1	FALSE
ENSMUSG00000026349.14	14	chr1:127799390-127799553	+	CE	0.9768642	0.986746	-0.009881566	0.00337923192272977	0.58868	0.0392508624629018	0.00154063020408163	50	0.999999999017087	FALSE
ENSMUSG00000026349.14	15	chr1:127801606-127801676	+	CE	0.9751316	0.9754748	-0.0003432624	0.00609497128406741	0.62316	0.0727967144358388	0.00529936163265306	50	0.99586852332199	FALSE
ENSMUSG00000026349.14	16	chr1:127802162-127803293	+	CE	0.9778126	0.9866108	-0.008798618	0.00282275369617351	0.53902	0.0271146394678112	0.000735203673469387	50	1	FALSE
ENSMUSG00000026349.14	17	chr1:127803294-127803391	+	RI	0.4712366	0.4756706	-0.00443365838	0.0339037038560242	0.5277	0.0198023395855445	0.000392132653061225	50	1	FALSE
ENSMUSG00000026349.14	18	chr1:127803392-127805932	+	TE	0.247924	0.2135846	0.034340102	0.0278250154830438	0.54322	0.028621591678383	0.000819195510204081	50	1	FALSE
ENSMUSG00000026349.14	19	chr1:127805933-127808061	+	TE	0.7518074	0.7864246	-0.034618144	0.028167277254515	0.53878	0.0287397115574976	0.000825971020408163	50	1	FALSE
ENSMUSG00000015961.8	1	chr1:177796502-177796511	-	TS	0.4580588	0.5781256	-0.12006638	0.0485186176683187	0.59174	0.0386152185289792	0.00149113510204082	50	0.999999999075057	FALSE
ENSMUSG00000015961.8	2	chr1:177796212-177796501	-	TS	0.542043	0.4220452	0.11999874	0.0486971692836159	0.58984	0.0397391289203342	0.00157919836734694	50	0.999999998100686	FALSE
ENSMUSG00000015961.8	3	chr1:177784896-177784998	-	CE	0.9834318	0.9855266	-0.00209468552	0.00217756099855747	0.54688	0.0324626252914999	0.00105382204081633	50	1	FALSE
ENSMUSG00000015961.8	4	chr1:177784049-177784117	-	CE	0.98803	0.9892022	-0.001171981342	0.00180949886823408	0.54982	0.0386996229481184	0.00149766081632653	50	0.999999999999726	FALSE
ENSMUSG00000015961.8	5	chr1:177782843-177782893	-	CE	0.9878934	0.9893908	-0.0014963594	0.00194285340322477	0.5434	0.0302985148150862	0.000917999999999999	50	1	FALSE
ENSMUSG00000015961.8	6	chr1:177776813-177776879	-	CE	0.98855	0.9903444	-0.00179435554	0.00208449567276045	0.55646	0.0405076006977174	0.00164086571428571	50	0.999999999990007	FALSE
ENSMUSG00000015961.8	7	chr1:177776457-177776564	-	CE	0.990766	0.992282	-0.00151587164	0.00200168110350352	0.57446	0.0533931165784428	0.00285082489795918	50	0.999998624361886	FALSE
ENSMUSG00000015961.8	8	chr1:177775581-177775662	-	CE	0.9923	0.9933052	-0.00100377508	0.00160274484492231	0.56932	0.0538214887666741	0.00289675265306122	50	0.999999021165895	FALSE
ENSMUSG00000015961.8	10	chr1:177773575-177773701	-	CE	0.9726252	0.9572162	0.015407162	0.0100988158753611	0.64314	0.0853410947256923	0.00728310244897959	50	0.9748941381631	FALSE
ENSMUSG00000015961.8	11	chr1:177772072-177772226	-	CE	0.9936512	0.9948064	-0.00115484988	0.00109361386383018	0.56816	0.0580971599994354	0.00337528	50	0.999995107964645	FALSE
ENSMUSG00000015961.8	12	chr1:177771141-177771265	-	CE	0.9921742	0.9938624	-0.0016880678	0.00118099436757939	0.55516	0.037911475835161	0.00143728	50	0.999999999999717	FALSE
ENSMUSG00000015961.8	13	chr1:177769925-177770022	-	CE	0.9941344	0.9955014	-0.0013663514	0.000771525267921186	0.55774	0.0499202670387939	0.00249203306122449	50	0.999999966019294	FALSE
ENSMUSG00000015961.8	15	chr1:177767655-177767804	-	CE	0.9963594	0.9972176	-0.0008587208	0.000414633999870158	0.55574	0.0385051335035012	0.00148264530612245	50	0.999999999999277	FALSE
ENSMUSG00000015961.8	16	chr1:177766572-177766584	-	CE	0.014724306	0.007965468	0.006758876	0.00271089440083406	0.60522	0.0683742074535271	0.00467503224489796	50	0.999105673802199	FALSE	chr1_-_177766571_177766584
ENSMUSG00000015961.8	17	chr1:177763176-177764297	-	TE	0.9905686	0.9993018	-0.008734522	0.00195869486057759	0.7429	0.0461568974658552	0.00213045918367347	50	0.895850805849846	FALSE
ENSMUSG00000015961.8	18	chr1:177762962-177763175	-	TE	0.00943058	0.000697362	0.008733222	0.00195756484775846	0.74178	0.0446273870338539	0.00199160367346939	50	0.908680314856768	FALSE
ENSMUSG00000043019.12	1	chr1:151755371-151755373	+	TS	0.918119	0.911454	0.006664837	0.00908367209194186	0.54116	0.0304237823193015	0.000925606530612244	50	1	FALSE
ENSMUSG00000043019.12	2	chr1:151755374-151755459	+	TS	0.08161136	0.08878112	-0.0071697088	0.00910282107119313	0.54366	0.0306451780672834	0.00093912693877551	50	1	FALSE
ENSMUSG00000043019.12	3	chr1:151755460-151755727	+	TS	0.08196254	0.0885061	-0.0065435488	0.00916845582659095	0.5428	0.0284318016829531	0.000808367346938775	50	1	FALSE
ENSMUSG00000043019.12	4	chr1:151759738-151759783	+	CE	0.9325988	0.9411676	-0.0085678916	0.00835418344241909	0.5234	0.0220518868645228	0.000486285714285714	50	1	FALSE
ENSMUSG00000043019.12	5	chr1:151770832-151770932	+	CE	0.9408254	0.941083	-0.000257899	0.00774117179915849	0.53	0.0212276292811505	0.000450612244897959	50	1	FALSE
ENSMUSG00000043019.12	6	chr1:151771410-151771449	+	CE	0.9478932	0.9489928	-0.0010997491	0.00567067326063649	0.52472	0.0152195363173221	0.000231634285714286	50	1	FALSE
ENSMUSG00000043019.12	7	chr1:151775857-151775969	+	CE	0.9387236	0.9395422	-0.00081759838	0.00763939815502433	0.52754	0.018822706652187	0.000354294285714286	50	1	FALSE
ENSMUSG00000043019.12	8	chr1:151777406-151777559	+	CE	0.9346584	0.9358676	-0.00120894742	0.0084186446698277	0.5243	0.0180614032044658	0.000326214285714286	50	1	FALSE
ENSMUSG00000043019.12	9	chr1:151782373-151782507	+	CE	0.9425112	0.9441032	-0.0015921596	0.00854515213856179	0.5254	0.0190059067080715	0.000361224489795918	50	1	FALSE
ENSMUSG00000043019.12	10	chr1:151784739-151784844	+	CE	0.9473062	0.9504174	-0.00311093246	0.00706219334303304	0.52604	0.0178610967051356	0.000319018775510204	50	1	FALSE
ENSMUSG00000043019.12	11	chr1:151792328-151792425	+	CE	0.943361	0.9244218	0.0189386238	0.00962312080078206	0.702	0.0685889858475239	0.00470444897959184	50	0.930656331091244	FALSE
ENSMUSG00000043019.12	12	chr1:151794676-151794801	+	CE	0.9549514	0.9621166	-0.0071641612	0.00589251452517259	0.56842	0.0300360939333914	0.000902166938775509	50	1	FALSE
ENSMUSG00000043019.12	13	chr1:151794980-151795063	+	CE	0.948339	0.9578234	-0.009484507	0.0071368425595209	0.54922	0.0268512835553801	0.000720991428571428	50	1	FALSE
ENSMUSG00000043019.12	14	chr1:151796066-151796149	+	CE	0.9487506	0.9535108	-0.0047602794	0.00798309328551728	0.53168	0.0236733209003084	0.00056042612244898	50	1	FALSE
ENSMUSG00000043019.12	15	chr1:151796783-151796907	+	CE	0.934205	0.949778	-0.015572916	0.00699506243634109	0.55026	0.0275264696358295	0.000757706530612244	50	1	FALSE
ENSMUSG00000043019.12	16	chr1:151804278-151804443	+	CE	0.9445806	0.9507404	-0.0061596534	0.00681034086913981	0.52602	0.0188760619379603	0.000356305714285715	50	1	FALSE
ENSMUSG00000043019.12	17	chr1:151804665-151804819	+	CE	0.9515642	0.9529734	-0.001408816	0.00723231416557717	0.5239	0.0165852774644089	0.000275071428571429	50	1	FALSE
ENSMUSG00000043019.12	18	chr1:151805847-151805849	+	AA	0.09378978	0.0981717	-0.0043816618	0.0243157472000103	0.57836	0.0475539478822071	0.00226137795918367	50	0.999999891381895	FALSE
ENSMUSG00000043019.12	19	chr1:151805850-151805946	+	CE	0.9491544	0.947098600000001	0.0020557044	0.00822305798416225	0.5267	0.0220928005634119	0.000488091836734694	50	1	FALSE
ENSMUSG00000043019.12	20	chr1:151805947-151806003	+	AD	0.8701686	0.839264	0.030904494	0.0249738566995806	0.56012	0.0406049358616232	0.00164876081632653	50	0.999999999977961	FALSE
ENSMUSG00000043019.12	21	chr1:151807366-151807557	+	CE	0.9527704	0.955492	-0.00272065684	0.0066777017224829	0.52502	0.0176467491369385	0.000311407755102041	50	1	FALSE
ENSMUSG00000043019.12	22	chr1:151808204-151808369	+	CE	0.9562328	0.9571406	-0.000907825	0.00706313187780681	0.52182	0.0166091811345167	0.000275864897959184	50	1	FALSE
ENSMUSG00000043019.12	23	chr1:151811519-151811704	+	CE	0.9512034	0.957904	-0.006699501584	0.00509250853870615	0.53242	0.0203791510107356	0.000415309795918367	50	1	FALSE
ENSMUSG00000043019.12	24	chr1:151812754-151812756	+	AA	0.4442324	0.4852494	-0.04101649	0.0402729594645789	0.5444	0.0278692281477442	0.000776693877551019	50	1	FALSE
ENSMUSG00000043019.12	25	chr1:151812757-151812768	+	CE	0.621131	0.567569	0.053563362	0.0343428520250346	0.55404	0.0277576685488048	0.000770488163265305	50	1	FALSE	chr1_+_151812756_151812768
ENSMUSG00000043019.12	26	chr1:151812769-151812801	+	AD	0.4326036	0.4161922	0.0164108758	0.0349509154271877	0.52582	0.0195089618339043	0.000380599591836735	50	1	FALSE
ENSMUSG00000043019.12	27	chr1:151818310-151818935	+	TE	0.002362831	0.0123980526	-0.01003519786	0.011488787314565	0.74498	0.137355265569223	0.0188664689795918	50	0.603799706015195	FALSE
ENSMUSG00000043019.12	28	chr1:151818936-151818979	+	TE	0.0439959	0.05574584	-0.01174985906	0.0148480796670108	0.57558	0.0619479999182988	0.00383755469387755	50	0.999968998588706	FALSE
ENSMUSG00000043019.12	29	chr1:151818980-151822051	+	TE	0.954366	0.9329614	0.021404714	0.0185529415400957	0.58196	0.061800191532627	0.00381926367346939	50	0.99995156635745	FALSE
ENSMUSG00000048865.16	17	chr1:171407728-171410240	+	TE	0.920092040816326	0.428877959183674	0.491215510204082	0.0772757726441807	0.803428571428571	0.0602570881031159	0.00363091666666667	49	0.446690657379143	FALSE
ENSMUSG00000048865.16	18	chr1:171410241-171410298	+	TE	0.0800872857142857	0.571272448979592	-0.491184693877551	0.077391031379128	0.800571428571429	0.0634386186272473	0.00402445833333333	49	0.46419908495257	FALSE
ENSMUSG00000026005.15	1	chr1:66700831-66700906	+	TS	0.3435362	0.3596986	-0.016161614	0.0183403513029805	0.52566	0.0210680239380218	0.000443861632653061	50	1	FALSE
ENSMUSG00000026005.15	2	chr1:66700907-66701017	+	TS	0.6566916	0.640219	0.0164729326	0.0182653069667908	0.52946	0.0216240701109496	0.000467600408163266	50	1	FALSE
ENSMUSG00000026005.15	3	chr1:66701018-66701028	+	AD	0.841466	0.8088054	0.032660502	0.0211026795911982	0.57206	0.0346436141301683	0.00120018	50	0.999999999999901	FALSE
ENSMUSG00000026005.15	4	chr1:66701029-66701417	+	AD	0.03276896	0.0444331	-0.011664018	0.00724243965921874	0.58338	0.0533073069999961	0.00284166897959184	50	0.999996716293661	FALSE
ENSMUSG00000026005.15	5	chr1:66701617-66701636	+	CE	0.2293988	0.2832008	-0.053802	0.0263794086424411	0.58064	0.0314030805716215	0.000986153469387754	50	0.999999999999997	FALSE	chr1_+_66701616_66701636
ENSMUSG00000026005.15	6	chr1:66701637-66701648	+	AD	0.2160476	0.2354944	-0.019447666	0.0244212228676049	0.54384	0.0289061535712677	0.000835565714285714	50	1	FALSE
ENSMUSG00000026005.15	7	chr1:66706446-66706525	+	CE	0.9883806	0.9896268	-0.0012470916	0.00238987211811945	0.56096	0.040909037971518	0.0016735493877551	50	0.999999999964193	FALSE
ENSMUSG00000026005.15	8	chr1:66714577-66714716	+	CE	0.9382494	0.960682	-0.0224327668	0.0113486097530216	0.5823	0.0588589632173419	0.00346437755102041	50	0.999978662968887	FALSE
ENSMUSG00000026005.15	11	chr1:66715959-66716045	+	CE	0.9924642	0.8406534	0.1518106	0.015563176372975	0.7385	0.0525346338628342	0.00275988775510204	50	0.882068008366469	FALSE
ENSMUSG00000026005.15	12	chr1:66717754-66718019	+	TE	0.1660374	0.1947958	-0.028759564	0.0129017859889394	0.56102	0.0386472746352792	0.00149361183673469	50	0.999999999997427	FALSE
ENSMUSG00000026005.15	13	chr1:66718020-66719805	+	TE	0.8339	0.8052046	0.028695474	0.0128662746980483	0.56292	0.0360174787500486	0.0012972587755102	50	0.999999999999902	FALSE
ENSMUSG00000036766.12	1	chr1:84696020-84696221	-	TS	0.8742684	0.9231242	-0.04885526	0.0134623182098806	0.64024	0.0348135324380668	0.00121198204081633	50	0.999999802925845	FALSE
ENSMUSG00000036766.12	2	chr1:84695453-84696019	-	TS	0.125797	0.0766778	0.04911964	0.0132727375700135	0.63834	0.036825351737794	0.00135610653061225	50	0.999999384424857	FALSE
ENSMUSG00000036766.12	3	chr1:84640425-84640485	-	AF	0.03245986	0.08232878	-0.04986896	0.00652498385629405	0.7057	0.0250462836870186	0.000627316326530612	50	0.999975105911894	FALSE
ENSMUSG00000036766.12	4	chr1:84623659-84623841	-	AF	0.03925754	0.13993678	-0.10067916	0.0275916934663537	0.75448	0.0551285103468362	0.00303915265306122	50	0.789118332711262	FALSE
ENSMUSG00000036766.12	5	chr1:84585313-84585621	-	CE	0.9867536	0.9431088	0.043645	0.00523378243837522	0.76406	0.0222475956050105	0.000494955510204083	50	0.95092005529492	FALSE
ENSMUSG00000036766.12	6	chr1:84583004-84583098	-	CE	0.9934544	0.9659132	0.02754086	0.00384719439788296	0.78146	0.0217248188738604	0.000471967755102041	50	0.801238585415723	FALSE
ENSMUSG00000036766.12	9	chr1:84534852-84534997	-	CE	0.9967182	0.969082	0.02763574	0.0037642847428028	0.74708	0.0374818813371398	0.00140489142857143	50	0.92614770409705	FALSE
ENSMUSG00000036766.12	11	chr1:84494731-84494884	-	CE	0.9977772	0.9771432	0.02063394	0.00228074918240942	0.74284	0.0404819738165228	0.00163879020408163	50	0.926434435932996	FALSE
ENSMUSG00000036766.12	12	chr1:84476345-84476458	-	CE	0.9928256	0.9738294	0.018995822	0.00644565016911152	0.68862	0.0733470614855935	0.00537979142857143	50	0.943538908887975	FALSE
ENSMUSG00000036766.12	13	chr1:84445395-84445619	-	CE	0.99807	0.984074	0.01399678	0.00227828266231119	0.768	0.0652198792781865	0.00425363265306122	50	0.667124446323684	FALSE
ENSMUSG00000036766.12	14	chr1:84418649-84418771	-	CE	0.9972904	0.9840706	0.01321882	0.00224835204012328	0.7817	0.0412559210345396	0.00170205102040816	50	0.656792737740004	FALSE
ENSMUSG00000036766.12	15	chr1:84405939-84406052	-	CE	0.9970148	0.9860614	0.01095227	0.00183627549812113	0.77506	0.0483851090265404	0.0023411187755102	50	0.681922313339532	FALSE
ENSMUSG00000036766.12	16	chr1:84395615-84395746	-	CE	0.991079	0.986724	0.0043543136	0.00217821167284294	0.7192	0.0495349804250924	0.00245371428571429	50	0.955639795508788	FALSE
ENSMUSG00000036766.12	17	chr1:84383785-84384031	-	CE	0.9991002	0.9867022	0.01239795	0.00175778170097009	0.68512	0.0764043058942601	0.00583761795918367	50	0.941616550391559	FALSE
ENSMUSG00000060771.14	2	chr1:37865074-37865079	-	TS	0.05799682	0.10671736	-0.04872058	0.0119695591705947	0.66526	0.0258084071099132	0.00066607387755102	50	0.999999995246736	FALSE
ENSMUSG00000060771.14	3	chr1:37865023-37865073	-	TS	0.941962	0.8935536	0.048408298	0.0121334328626336	0.66608	0.024549691381742	0.000602687346938776	50	0.999999998998083	FALSE
ENSMUSG00000060771.14	4	chr1:37864726-37864836	-	AF	0.05479884	0.5180046	-0.463206	0.0246813622155733	0.90268	0.0240046254046242	0.000576222040816327	50	0.000236006491742511	TRUE
ENSMUSG00000060771.14	8	chr1:37849231-37849446	-	CE	0.9834452	0.9620708	0.021374074	0.00582365766054886	0.61608	0.062788872015506	0.00394244244897959	50	0.999344889044081	FALSE
ENSMUSG00000060771.14	10	chr1:37842455-37842520	-	CE	0.9683462	0.949013	0.019332431	0.0113907111048688	0.60584	0.0743572073555367	0.00552899428571428	50	0.997820749300492	FALSE
ENSMUSG00000060771.14	11	chr1:37841353-37842454	-	RI	0.1671918	0.2598752	-0.09268324	0.0332901165516562	0.5725	0.0372872194551146	0.00139033673469388	50	0.999999999995163	FALSE
ENSMUSG00000060771.14	12	chr1:37841309-37841352	-	AA	0.8462254	0.8820484	-0.0358228418	0.0218912508793651	0.63372	0.0368571650055305	0.0013584506122449	50	0.999999700290321	FALSE
ENSMUSG00000060771.14	13	chr1:37841185-37841308	-	CE	0.9767654	0.9658566	0.0109097398	0.00828015684673895	0.6102	0.0701889577919374	0.00492648979591837	50	0.998448972178983	FALSE
ENSMUSG00000060771.14	14	chr1:37840499-37840657	-	CE	0.977665	0.9714998	0.006165091	0.00510937746445241	0.58918	0.0443454389896376	0.00196651795918367	50	0.999999938509564	FALSE
ENSMUSG00000060771.14	16	chr1:37835422-37835592	-	CE	0.9785748	0.9746596	0.0039141774	0.004397723448084	0.58468	0.0515009173684889	0.00265234448979592	50	0.999998260753592	FALSE
ENSMUSG00000060771.14	17	chr1:37835258-37835335	-	CE	0.9694106	0.9658164	0.00359400158	0.0104570869698973	0.62616	0.0978546110204276	0.00957552489795918	50	0.97030800055267	FALSE
ENSMUSG00000060771.14	18	chr1:37834338-37835257	-	RI	0.8244534	0.8285068	-0.00405387468	0.0241718315602363	0.5567	0.0333431448145259	0.00111176530612245	50	1	FALSE
ENSMUSG00000060771.14	21	chr1:37833435-37834185	-	TE	0.1792958	0.189609	-0.0103142346	0.037898237880627	0.55044	0.037441742502622	0.00140188408163265	50	0.999999999999949	FALSE
ENSMUSG00000060771.14	22	chr1:37832403-37833434	-	TE	0.8206858	0.8104038	0.01028289794	0.0379000958991654	0.54836	0.039054519715445	0.00152525551020408	50	0.999999999999671	FALSE
ENSMUSG00000060771.14	23	chr1:37819525-37819640	-	CE	0.8047622	0.6993948	0.10536828	0.0401176596663324	0.5924	0.0457142857142857	0.00208979591836735	50	0.999999776554347	FALSE
ENSMUSG00000060771.14	24	chr1:37815532-37815686	-	CE	0.6708324	0.6290728	0.041759482	0.0431442144386858	0.54866	0.0273955232451864	0.00075051469387755	50	1	FALSE
ENSMUSG00000060771.14	25	chr1:37810972-37811027	-	CE	0.9601578	0.9228864	0.037272472	0.0136352951627728	0.6166	0.0698862048808852	0.00488408163265306	50	0.997917592600304	FALSE
ENSMUSG00000060771.14	26	chr1:37806937-37807105	-	CE	0.922631	0.9607218	-0.03809012	0.0131913475037578	0.62626	0.0674221576852801	0.00454574734693878	50	0.997520384913842	FALSE
ENSMUSG00000060771.14	27	chr1:37804629-37804739	-	CE	0.9594334	0.9570248	0.002408317	0.00573383599836621	0.5364	0.02372461048905	0.000562857142857142	50	1	FALSE
ENSMUSG00000060771.14	28	chr1:37801720-37801905	-	CE	0.967042	0.9574614	0.0095801754	0.00698945554747371	0.5446	0.0285799987146713	0.000816816326530612	50	1	FALSE
ENSMUSG00000060771.14	30	chr1:37783817-37784026	-	CE	0.8454178	0.8961882	-0.0507713372	0.0263248426717094	0.59102	0.0504924686240939	0.0025494893877551	50	0.999997808352713	FALSE
ENSMUSG00000060771.14	31	chr1:37763307-37763509	-	CE	0.960274	0.9627282	-0.00245435856	0.00698355705212577	0.5293	0.0193425089650031	0.000374132653061225	50	1	FALSE
ENSMUSG00000060771.14	32	chr1:37761430-37761534	-	CE	0.961282	0.9584114	0.0028706042	0.00744469628782748	0.52432	0.0233504271691032	0.000545242448979592	50	1	FALSE
ENSMUSG00000060771.14	33	chr1:37760949-37761095	-	CE	0.958701	0.9627186	-0.0040183598	0.00645107321488179	0.52636	0.0265181955245366	0.000703214693877551	50	1	FALSE
ENSMUSG00000045648.15	1	chr1:70725715-70725751	+	TS	0.04796524	0.09302272	-0.045057762	0.0273278946210785	0.60828	0.0688583402385518	0.00474147102040816	50	0.998853156835665	FALSE
ENSMUSG00000045648.15	2	chr1:70725752-70725901	+	TS	0.6812248	0.6766608	0.0045637296	0.0197726268758986	0.52956	0.0192387364343877	0.000370128979591837	50	1	FALSE
ENSMUSG00000045648.15	3	chr1:70725902-70725922	+	TS	0.1918784	0.1697214	0.02215620017	0.0147645562725343	0.54792	0.0347115460412156	0.00120489142857143	50	1	FALSE
ENSMUSG00000045648.15	4	chr1:70725923-70726049	+	TS	0.10255282	0.08528996	0.017263038	0.00910520364774418	0.54716	0.0267141787621999	0.000713647346938775	50	1	FALSE
ENSMUSG00000045648.15	5	chr1:70726050-70726252	+	RI	0.8910772	0.9034136	-0.0123359	0.0194106354414695	0.5563	0.0378984949353843	0.00143629591836735	50	0.999999999999646	FALSE
ENSMUSG00000045648.15	6	chr1:70726253-70726438	+	CE	0.9845728	0.9863924	-0.0018195218	0.00285602260989928	0.55178	0.0332720940864557	0.00110703224489796	50	1	FALSE
ENSMUSG00000045648.15	7	chr1:70728699-70728878	+	CE	0.9703188	0.9864298	-0.016111098	0.0064753045314405	0.55864	0.0433466143959576	0.00187892897959184	50	0.999999999727675	FALSE
ENSMUSG00000045648.15	8	chr1:70728879-70729019	+	RI	0.9474904	0.923281	0.024209816	0.0154842692781714	0.57772	0.048566403101363	0.00235869551020408	50	0.999999819826147	FALSE
ENSMUSG00000045648.15	9	chr1:70729020-70729168	+	CE	0.9785636	0.9859794	-0.0074160831	0.00408076503720846	0.5654	0.0432765195326189	0.00187285714285714	50	0.999999999237437	FALSE
ENSMUSG00000045648.15	11	chr1:70750937-70751066	+	CE	0.8582654	0.8884338	-0.030168962	0.0305739142960398	0.55636	0.0388323240066198	0.0015079493877551	50	0.999999999998735	FALSE
ENSMUSG00000045648.15	12	chr1:70882067-70882489	+	TE	0.216026	0.192072	0.0239536348	0.0340531908896796	0.53802	0.0315300245635742	0.000994142448979592	50	1	FALSE
ENSMUSG00000045648.15	13	chr1:70882490-70885382	+	TE	0.461301	0.3853192	0.07598077	0.0471343168610824	0.58076	0.0405279243616204	0.00164251265306122	50	0.999999999183624	FALSE
ENSMUSG00000045648.15	14	chr1:70885383-70885397	+	TE	0.3270398	0.4290772	-0.1020367	0.04074614965721	0.56358	0.0356731706193999	0.00127257510204082	50	0.999999999999933	FALSE
ENSMUSG00000038866.15	5	chr1:106004122-106004136	+	TS	0.0812141	0.07015634	0.0110577458	0.00781106146123719	0.5278	0.0171297568992841	0.000293428571428571	50	1	FALSE
ENSMUSG00000038866.15	6	chr1:106004137-106004176	+	TS	0.918885	0.929796	-0.0109106202	0.00832696145401717	0.53154	0.0211237461890931	0.000446212653061224	50	1	FALSE
ENSMUSG00000038866.15	7	chr1:106006015-106006086	+	CE	0.5552714	0.07747272	0.4777988	0.0310207925424091	0.7237	0.0517116218729861	0.00267409183673469	50	0.9366769671479	FALSE
ENSMUSG00000038866.15	10	chr1:106015999-106016093	+	CE	0.9621784	0.951562	0.010616086	0.0047673098098686	0.57164	0.0289769507275936	0.000839663673469387	50	1	FALSE
ENSMUSG00000038866.15	11	chr1:106016587-106016687	+	CE	0.0499844	0.0710027	-0.0210181614	0.00740770501632357	0.59222	0.0349041193990109	0.00121829755102041	50	0.999999999984475	FALSE
ENSMUSG00000038866.15	12	chr1:106018219-106018302	+	CE	0.4992868	0.3018222	0.19746524	0.0508539162923344	0.61194	0.0394510339741895	0.00155638408163265	50	0.999999940606954	FALSE
ENSMUSG00000038866.15	13	chr1:106019848-106019905	+	CE	0.9581724	0.9511782	0.0069940842	0.00805426912556901	0.5578	0.0363076424180803	0.00131824489795918	50	0.999999999999953	FALSE
ENSMUSG00000038866.15	14	chr1:106021726-106021858	+	CE	0.9553768	0.949535	0.00584159588	0.00799709680799418	0.53932	0.031825057513134	0.00101283428571429	50	1	FALSE
ENSMUSG00000038866.15	17	chr1:106023664-106023758	+	CE	0.9564574	0.932867	0.0235906854	0.013976867613931	0.60032	0.0416248748236152	0.00173263020408163	50	0.999999952200236	FALSE
ENSMUSG00000038866.15	18	chr1:106027388-106027402	+	AA	0.8064022	0.7631836	0.0432191829	0.024149538491001	0.55166	0.0293268769950998	0.000860065714285713	50	1	FALSE
ENSMUSG00000038866.15	21	chr1:106029752-106031233	+	CE	0.954719	0.9623808	-0.0076614058	0.00526554178469178	0.55604	0.0297520090215153	0.000885182040816325	50	1	FALSE
ENSMUSG00000038866.15	22	chr1:106031234-106032095	+	RI	0.455393	0.5460848	-0.0906912	0.0340648473362324	0.5729	0.0321185622470298	0.00103160204081633	50	1	FALSE
ENSMUSG00000038866.15	23	chr1:106032096-106032448	+	TE	0.10714852	0.04216462	0.0649834	0.0305525824560657	0.57952	0.0573906200115151	0.00329368326530612	50	0.999989544559099	FALSE
ENSMUSG00000038866.15	24	chr1:106032449-106034067	+	TE	0.5691592	0.5809018	-0.0117414416	0.0376213917993159	0.5341	0.0230015527426178	0.000529071428571429	50	1	FALSE
ENSMUSG00000038866.15	25	chr1:106034068-106034074	+	TE	0.3332408	0.3786044	-0.045362712	0.037524159874872	0.5948	0.0328086598821913	0.00107640816326531	50	0.999999999998527	FALSE
ENSMUSG00000050840.8	2	chr1:104933957-104934342	+	CE	0.935802	0.951996	-0.0161947496	0.00944182938566829	0.53046	0.02741830909209	0.000751763673469387	50	1	FALSE
ENSMUSG00000050840.8	3	chr1:104941032-104941326	+	CE	0.9510954	0.9565614	-0.00546681446	0.00644244115217943	0.53606	0.0251277633265661	0.000631404489795918	50	1	FALSE
ENSMUSG00000050840.8	4	chr1:104942098-104942217	+	CE	0.9559372	0.9572482	-0.001311088	0.00769101261116917	0.52538	0.0182341796119938	0.00033248530612245	50	1	FALSE
ENSMUSG00000050840.8	5	chr1:104945192-104945359	+	CE	0.9589338	0.9352684	0.023664882	0.00834063998684019	0.55914	0.0295510695963059	0.000873265714285713	50	1	FALSE
ENSMUSG00000050840.8	6	chr1:104947324-104947511	+	CE	0.9447312	0.932504	0.0122274366	0.00856043526445191	0.56258	0.0265469088096324	0.000704738367346937	50	1	FALSE
ENSMUSG00000026134.11	2	chr1:33668858-33669020	-	CE	0.9606568	0.9805938	-0.019936724	0.00490875188224594	0.6248	0.0285849967783159	0.000817102040816327	50	0.999999999995294	FALSE
ENSMUSG00000026134.11	3	chr1:33667045-33667148	-	CE	0.9670352	0.9838854	-0.016849922	0.00498358345490021	0.61586	0.0355045326223948	0.0012605718367347	50	0.999999995919208	FALSE
ENSMUSG00000026134.11	4	chr1:33663777-33663856	-	CE	0.9747738	0.985837	-0.011063606	0.00416497638248982	0.60614	0.0355917956609012	0.00126677591836735	50	0.999999999338957	FALSE
ENSMUSG00000026134.11	5	chr1:33662246-33662366	-	CE	0.971707	0.9853646	-0.013658158	0.00444872721697534	0.6077	0.0342089915379103	0.00117025510204082	50	0.999999999807848	FALSE
ENSMUSG00000026134.11	6	chr1:33630338-33630433	-	CE	0.9739526	0.9863372	-0.012384424	0.0036490921656897	0.62216	0.0464320262450875	0.00215593306122449	50	0.999988464738833	FALSE
ENSMUSG00000026134.11	7	chr1:33628395-33628532	-	CE	0.9748304	0.984046	-0.0092157414	0.00473048976436039	0.62194	0.0803274954832543	0.00645250653061225	50	0.991728584598668	FALSE
ENSMUSG00000026134.11	8	chr1:33622143-33623324	-	TS	0.360024166666667	0.337172083333333	0.0228519291666667	0.0636554307477134	0.562916666666667	0.0387319850597238	0.00150016666666667	24	0.999999999995802	FALSE
ENSMUSG00000026134.11	9	chr1:33622064-33622142	-	TS	0.639845833333333	0.66307875	-0.02323245	0.0625308702584363	0.555125	0.0341904035608264	0.00116898369565217	24	1	FALSE
ENSMUSG00000026134.11	11	chr1:33533296-33533363	-	CE	0.959211	0.967528	-0.0083166034	0.0103725109940044	0.60392	0.0741090867214937	0.00549215673469388	50	0.998078346409753	FALSE
ENSMUSG00000026134.11	12	chr1:33514145-33514217	-	CE	0.9798336	0.9829328	-0.00309848874	0.00516531865979839	0.68266	0.0868610454950307	0.0075448412244898	50	0.918025760937863	FALSE
ENSMUSG00000026134.11	13	chr1:33512016-33512201	-	CE	0.9785502	0.9831624	-0.00461147718	0.00567814513516389	0.67382	0.093933691332487	0.00882353836734694	50	0.916542110383178	FALSE
ENSMUSG00000026134.11	14	chr1:33484682-33484808	-	CE	0.9759886	0.9891208	-0.013132528	0.00301765165718278	0.60686	0.0452890985666484	0.00205110244897959	50	0.999998882255753	FALSE
ENSMUSG00000026134.11	15	chr1:33480458-33480540	-	CE	0.9665166	0.9883172	-0.021800772	0.00939152767114997	0.62664	0.0813101293988464	0.00661133714285714	50	0.989245774676004	FALSE
ENSMUSG00000026134.11	17	chr1:33464053-33464121	-	CE	0.9769086	0.987488	-0.01057879	0.00338486304303469	0.60304	0.0466174006226895	0.00217318204081633	50	0.999998616998585	FALSE
ENSMUSG00000038079.14	3	chr1:59120095-59120112	-	TS	0.592884	0.6806268	-0.08774248	0.0352482787203076	0.55958	0.0299748806400919	0.000898493469387754	50	1	FALSE
ENSMUSG00000038079.14	4	chr1:59119997-59120094	-	TS	0.4072236	0.319405	0.08781804	0.0349354895731068	0.56106	0.0270987687046132	0.000734343265306121	50	1	FALSE
ENSMUSG00000038079.14	5	chr1:59119952-59119996	-	AD	0.5937292	0.5424676	0.051261708	0.0312930602134856	0.55728	0.0302088242277731	0.000912573061224489	50	1	FALSE
ENSMUSG00000038079.14	6	chr1:59119703-59119806	-	AF	0.886989	0.8497418	0.03724704	0.00658902841297097	0.64052	0.0269491130443574	0.000726254693877552	50	0.999999999972668	FALSE
ENSMUSG00000038079.14	7	chr1:59117975-59118006	-	CE	0.9921224	0.9947038	-0.002581019688	0.00139364259329242	0.60006	0.0661209189165377	0.00437197591836735	50	0.999555765068882	FALSE
ENSMUSG00000038079.14	8	chr1:59117331-59117341	-	CE	0.994489	0.997338	-0.002849664	0.000878601969215984	0.56408	0.0619874378320284	0.00384244244897959	50	0.999987265266605	FALSE	chr1_-_59117330_59117341
ENSMUSG00000038079.14	9	chr1:59116842-59116904	-	CE	0.008080558	0.00509273	0.002987824	0.000411846656404828	0.56222	0.0272548741194177	0.000742828163265305	50	1	FALSE
ENSMUSG00000038079.14	11	chr1:59115873-59115929	-	CE	0.9963114	0.9977132	-0.001402314	0.000191496849241411	0.56804	0.0240398988078959	0.000577916734693877	50	1	FALSE
ENSMUSG00000038079.14	13	chr1:59114081-59114218	-	CE	0.9967906	0.9979754	-0.0011844884	0.000187019316609656	0.56144	0.0241704491527339	0.000584210612244897	50	1	FALSE
ENSMUSG00000038079.14	14	chr1:59109988-59110105	-	CE	0.9972542	0.9982162	-0.000963046	0.000181986822263457	0.55352	0.02373771647976	0.000563479183673468	50	1	FALSE
ENSMUSG00000038079.14	22	chr1:59107454-59107527	-	CE	0.9973676	0.9983494	-0.0009813688	0.00015830886434165	0.56524	0.0254603012310442	0.000648226938775509	50	1	FALSE
ENSMUSG00000038079.14	23	chr1:59106544-59106634	-	CE	0.9975934	0.998495	-0.000902342	0.000134138802798916	0.57148	0.0257009806848545	0.000660540408163265	50	1	FALSE
ENSMUSG00000038079.14	24	chr1:59105546-59105667	-	CE	0.9976528	0.998511	-0.0008581838	0.000123268744253177	0.57302	0.0237920326228452	0.00056606081632653	50	1	FALSE
ENSMUSG00000038079.14	25	chr1:59100911-59101198	-	TE	0.7241734	0.7556714	-0.03149816	0.00777343434557069	0.56044	0.023302062622201	0.000542986122448978	50	1	FALSE
ENSMUSG00000038079.14	26	chr1:59100597-59100910	-	TE	0.04902012	0.02756712	0.021453002	0.00912190357714947	0.5641	0.0555819857764829	0.00308935714285714	50	0.999998753908794	FALSE
ENSMUSG00000038079.14	27	chr1:59100590-59100596	-	TE	0.2281034	0.2175996	0.01050352002	0.0116636879246151	0.52334	0.0170001320523083	0.000289004489795919	50	1	FALSE
ENSMUSG00000110712.1	1	chr1:72641188-72641242	+	TS	0.4767254	0.671758	-0.19503198	0.0441645647700294	0.63504	0.0401822176123332	0.0016146106122449	50	0.999997106745585	FALSE
ENSMUSG00000110712.1	2	chr1:72641243-72642272	+	TS	0.523275	0.3282466	0.19502786	0.0440522190226183	0.63306	0.0399935760147674	0.00159948612244898	50	0.999998016441586	FALSE
ENSMUSG00000006010.14	1	chr1:150393056-150393080	-	TS	0.002206246	0.003142506	-0.000936261	0.000290521223147259	0.53602	0.0284916672387001	0.000811775102040816	50	1	FALSE
ENSMUSG00000006010.14	2	chr1:150392938-150393055	-	TS	0.002306182	0.005878638	-0.0035724766	0.00387318774067469	0.65726	0.135519079159824	0.0183654208163265	50	0.847606931105247	FALSE
ENSMUSG00000006010.14	3	chr1:150392763-150392937	-	TS	0.01618648	0.021119062	-0.0049325306	0.01146132298539	0.63688	0.0859372433576873	0.00738520979591837	50	0.978717847746479	FALSE
ENSMUSG00000006010.14	4	chr1:150392749-150392762	-	TS	0.016318324	0.021183578	-0.0048652352	0.0115073192936441	0.63808	0.0820638974537898	0.00673448326530612	50	0.982773445595973	FALSE
ENSMUSG00000006010.14	5	chr1:150392748-150392748	-	TS	0.9690322	0.9573934	0.011638519	0.023970614562829	0.54164	0.115988169699345	0.0134532555102041	50	0.991374072551311	FALSE
ENSMUSG00000006010.14	6	chr1:150392744-150392747	-	TS	0.002434704	0.003374176	-0.0009394716	0.00028664676556632	0.53562	0.0243787210660512	0.000594322040816326	50	1	FALSE
ENSMUSG00000006010.14	7	chr1:150392720-150392743	-	TS	0.00228835	0.003412582	-0.0011242266	0.000281703908064507	0.55052	0.0295270474414941	0.000871846530612244	50	1	FALSE
ENSMUSG00000006010.14	8	chr1:150392690-150392719	-	TS	0.002477936	0.003372788	-0.0008948468	0.000297344342543476	0.5317	0.0279885180539653	0.000783357142857143	50	1	FALSE
ENSMUSG00000006010.14	9	chr1:150392604-150392689	-	AD	0.01398234	0.01401822	-3.58238400000001e-05	0.0029190912953337	0.55682	0.0449415447996571	0.00201974244897959	50	0.999999999166655	FALSE
ENSMUSG00000006010.14	10	chr1:150390236-150390356	-	CE	0.9981888	0.9973938	0.0007957034	0.000152252387650726	0.55574	0.019144786683138	0.000366522857142856	50	1	FALSE
ENSMUSG00000006010.14	11	chr1:150388620-150388657	-	AA	0.8306328	0.8367908	-0.0061585892	0.00855466787816747	0.54452	0.0269218369752595	0.000724785306122448	50	1	FALSE
ENSMUSG00000006010.14	12	chr1:150388523-150388619	-	CE	0.9976406	0.9967188	0.0009225826	0.000269213282102591	0.55752	0.028544444400311	0.000814785306122448	50	1	FALSE
ENSMUSG00000006010.14	14	chr1:150386358-150386453	-	CE	0.997345	0.9963712	0.0009729062	0.000273183226080585	0.54772	0.0237306655995132	0.000563144489795917	50	1	FALSE
ENSMUSG00000006010.14	15	chr1:150384429-150384535	-	CE	0.991981	0.9906234	0.00135751456	0.00159708849666896	0.5457	0.035080228747538	0.00123062244897959	50	1	FALSE
ENSMUSG00000006010.14	17	chr1:150383058-150383094	-	CE	0.9904806	0.9857696	0.0047109548	0.00197858832701112	0.57818	0.0481094373193418	0.00231451795918367	50	0.999999852986201	FALSE
ENSMUSG00000006010.14	19	chr1:150382268-150382408	-	CE	0.954548	0.9330766	0.02147188	0.00555731457186043	0.55712	0.0306491934840786	0.000939373061224489	50	1	FALSE
ENSMUSG00000006010.14	20	chr1:150381499-150381594	-	CE	0.9522926	0.9477284	0.0045644838	0.00630448142739811	0.53934	0.0320679189934649	0.00102835142857143	50	1	FALSE
ENSMUSG00000006010.14	21	chr1:150380312-150380377	-	CE	0.9963652	0.9965192	-0.000153678568	0.000498557567584335	0.64718	0.0585744563677335	0.00343096693877551	50	0.997739206587413	FALSE
ENSMUSG00000006010.14	26	chr1:150374779-150374794	-	AD	0.02045062	0.03702952	-0.016578901	0.00610828076891418	0.56958	0.0582899473252779	0.00339771795918367	50	0.999994054378049	FALSE
ENSMUSG00000006010.14	27	chr1:150372029-150372199	-	CE	0.9959374	0.9947696	0.0011674936	0.000736380836559509	0.55514	0.0596209146976777	0.00355465346938775	50	0.999997308823332	FALSE
ENSMUSG00000006010.14	28	chr1:150363491-150363598	-	CE	0.9958016	0.9942492	0.00155304794	0.000960426008907748	0.56688	0.057261533906333	0.00327888326530612	50	0.999996805854654	FALSE
ENSMUSG00000006010.14	29	chr1:150362534-150362888	-	TE	0.0206013708	0.04444224	-0.0238408738	0.024198404562961	0.62666	0.0952026002903325	0.00906353510204081	50	0.97364133516177	FALSE
ENSMUSG00000006010.14	30	chr1:150362521-150362533	-	TE	0.3664116	0.4390042	-0.07259226	0.0255008962850168	0.58328	0.0352756145175649	0.00124436897959184	50	0.999999999996527	FALSE
ENSMUSG00000006010.14	31	chr1:150361313-150362520	-	TE	0.5103092	0.454849	0.05546036	0.0171256560640128	0.56628	0.0260361130676887	0.000677879183673468	50	1	FALSE
ENSMUSG00000006010.14	32	chr1:150361305-150361312	-	TE	0.10369528	0.0633928	0.0403031	0.0119423042374577	0.6377	0.0542797929101369	0.00294629591836735	50	0.999472328703043	FALSE
ENSMUSG00000040713.12	2	chr1:165764601-165764754	+	CE	0.05167068	0.05017602	0.001494623	0.00738181296652414	0.52436	0.0204208376969432	0.000417010612244898	50	1	FALSE
ENSMUSG00000040713.12	3	chr1:165769476-165769520	+	AF	0.05165262	0.04952252	0.0021301052	0.00753285359013523	0.52252	0.0160448860185088	0.000257438367346939	50	1	FALSE
ENSMUSG00000040713.12	4	chr1:165769813-165769932	+	CE	0.9596426	0.9678528	-0.0082103474	0.00702232651457574	0.53148	0.0241747380375398	0.000584417959183673	50	1	FALSE
ENSMUSG00000040713.12	5	chr1:165770632-165770816	+	CE	0.967096	0.9690266	-0.00193098632	0.00407046636948136	0.52754	0.0247948398186529	0.000614784081632653	50	1	FALSE
ENSMUSG00000040713.12	6	chr1:165773844-165773918	+	TE	0.5028244	0.417675	0.085149094	0.0527115301431171	0.57312	0.0373213513327977	0.00139288326530612	50	0.999999999994247	FALSE
ENSMUSG00000040713.12	7	chr1:165773919-165775308	+	TE	0.4971568	0.582283	-0.085127528	0.0527179700573511	0.57254	0.0371737289284917	0.00138188612244898	50	0.999999999995786	FALSE
ENSMUSG00000040693.7	2	chr1:96867725-96867988	-	CE	0.965561	0.952641	0.012920804	0.00490974459749555	0.54242	0.027532607755095	0.000758044489795918	50	1	FALSE
ENSMUSG00000040693.7	3	chr1:96844476-96844655	-	CE	0.9683826	0.9520982	0.016284934	0.00649017903251725	0.54206	0.0296210143276006	0.000877404489795917	50	1	FALSE
ENSMUSG00000040693.7	4	chr1:96842454-96842550	-	CE	0.9714674	0.9588704	0.012596512	0.00427535889724608	0.54484	0.0262393690815141	0.000688504489795918	50	1	FALSE
ENSMUSG00000040693.7	5	chr1:96841130-96841251	-	CE	0.9648114	0.9556624	0.0091495748	0.0047930247299171	0.52876	0.0229075871933386	0.000524757551020408	50	1	FALSE
ENSMUSG00000040693.7	6	chr1:96839167-96839285	-	CE	0.9601116	0.9570364	0.00307653502	0.005996006765757	0.52258	0.0189058785804299	0.000357432244897959	50	1	FALSE
ENSMUSG00000040693.7	7	chr1:96837454-96837598	-	CE	0.9675456	0.8741376	0.09340764	0.0137606766411706	0.60936	0.0446321747219219	0.00199203102040816	50	0.999998918108506	FALSE
ENSMUSG00000040693.7	8	chr1:96836880-96837075	-	CE	0.6226154	0.8751778	-0.252563	0.0394091221310861	0.67018	0.0540939055000182	0.0029261506122449	50	0.995210999361538	FALSE
ENSMUSG00000040693.7	9	chr1:96831986-96832139	-	CE	0.9751436	0.9610546	0.014089332	0.00548495438477265	0.52772	0.0199489552690493	0.000397960816326531	50	1	FALSE
ENSMUSG00000040693.7	10	chr1:96828791-96828975	-	CE	0.9811072	0.9678728	0.013234106	0.00382073725412587	0.52748	0.0214877658594991	0.000461724081632653	50	1	FALSE
ENSMUSG00000040693.7	11	chr1:96823697-96823761	-	CE	0.9833206	0.9700128	0.013306954	0.00411022560795013	0.53382	0.0250034201742114	0.000625171020408163	50	1	FALSE
ENSMUSG00000040693.7	12	chr1:96821183-96821320	-	CE	0.9805246	0.9665176	0.014007346	0.00438698086262811	0.52746	0.0200735484391469	0.000402947346938776	50	1	FALSE
ENSMUSG00000026189.13	1	chr1:72284314-72284314	-	TS	0.495123	0.5054392	-0.010316658	0.0414739270270878	0.5313	0.0201192871217077	0.000404785714285714	50	1	FALSE
ENSMUSG00000026189.13	2	chr1:72284260-72284313	-	TS	0.5049788	0.4947912	0.010186734	0.041336831606685	0.53124	0.0210379249384127	0.000442594285714286	50	1	FALSE
ENSMUSG00000026189.13	3	chr1:72284093-72284259	-	TS	0.01863596	0.0226535	-0.0040173867	0.00371801897693141	0.53006	0.0224439528694961	0.000503731020408163	50	1	FALSE
ENSMUSG00000026189.13	4	chr1:72277287-72277420	-	CE	0.9798922	0.9788952	0.00099803106	0.00379121717000364	0.53486	0.0263849137476208	0.000696163673469388	50	1	FALSE
ENSMUSG00000026189.13	5	chr1:72276166-72276331	-	CE	0.8069878	0.8124888	-0.0055010128	0.0219627899350406	0.5547	0.0380934672207448	0.00145111224489796	50	0.999999999999669	FALSE
ENSMUSG00000026189.13	6	chr1:72275653-72275802	-	CE	0.3367048	0.3884488	-0.0517431922	0.0357344696905766	0.55216	0.0283954293533883	0.000806300408163264	50	1	FALSE
ENSMUSG00000026189.13	7	chr1:72274886-72274967	-	CE	0.9644024	0.9514936	0.0129086786	0.0133433771800934	0.62864	0.0872263674795269	0.00760843918367347	50	0.982352138836015	FALSE
ENSMUSG00000026189.13	8	chr1:72270277-72270373	-	CE	0.983186	0.9822284	0.0009572148	0.00365899079938396	0.54622	0.0285609194958597	0.000815726122448979	50	1	FALSE
ENSMUSG00000026189.13	9	chr1:72267500-72267517	-	AA	0.973157	0.9377222	0.035434828	0.0164150937724766	0.63742	0.0940610071242302	0.00884747306122449	50	0.966401913356941	FALSE
ENSMUSG00000026189.13	10	chr1:72267407-72267499	-	CE	0.9723672	0.9398828	0.03248536	0.0120034924947632	0.61464	0.0839902229489862	0.00705435755102041	50	0.991468326962467	FALSE
ENSMUSG00000026189.13	11	chr1:72266996-72267170	-	AL	0.11346442	0.2619832	-0.1485186	0.0318086249380413	0.69662	0.0269662600980089	0.000727179183673469	50	0.999983321264475	FALSE
ENSMUSG00000026189.13	12	chr1:72261952-72262063	-	CE	0.9741696	0.983567	-0.0093970052	0.00854684432777677	0.65972	0.12628458952311	0.0159477975510204	50	0.864093094750562	FALSE
ENSMUSG00000026189.13	13	chr1:72259172-72259433	-	TE	0.8619196	0.8450876	0.01683244306	0.019041472730911	0.57382	0.0493164252143073	0.00243210979591837	50	0.999999829346716	FALSE
ENSMUSG00000026189.13	14	chr1:72259167-72259171	-	TE	0.13770628	0.1550134	-0.01730717062	0.0185504722977907	0.58632	0.0478353639143294	0.00228822204081633	50	0.999999655574023	FALSE
ENSMUSG00000026037.14	1	chr1:58504956-58505109	-	TS	0.2629664	0.1928746	0.070091388	0.0485967820938443	0.57124	0.0591596111535288	0.00349985959183673	50	0.999990738633783	FALSE
ENSMUSG00000026037.14	2	chr1:58504926-58504955	-	TS	0.6639176	0.7376112	-0.07369352	0.0454478361426659	0.56378	0.0441409107291637	0.00194842	50	0.999999998759546	FALSE
ENSMUSG00000026037.14	3	chr1:58504772-58504925	-	TS	0.1141721	0.09221556	0.02195655966	0.00957526056826091	0.55688	0.0237156970320141	0.000562434285714285	50	1	FALSE
ENSMUSG00000026037.14	4	chr1:58501885-58501890	-	AA	0.8268044	0.8041696	0.022634806	0.0193750541712729	0.57438	0.0276677739307974	0.000765505714285713	50	1	FALSE
ENSMUSG00000026037.14	5	chr1:58501842-58501884	-	CE	0.9678986	0.975921	-0.00802169	0.00594318887694484	0.64444	0.071152655664868	0.00506270040816327	50	0.99083749236112	FALSE
ENSMUSG00000026037.14	10	chr1:58497376-58497465	-	CE	0.9639116	0.9812188	-0.01730682	0.00404121700547077	0.63024	0.0295707798410553	0.000874431020408165	50	0.999999999907669	FALSE
ENSMUSG00000026037.14	11	chr1:58493661-58493750	-	CE	0.957097	0.9747564	-0.017660162	0.00507497976507035	0.6238	0.0277393112343314	0.000769469387755104	50	0.999999999999204	FALSE
ENSMUSG00000026037.14	12	chr1:58492857-58492888	-	CE	0.9574236	0.9750252	-0.01760201	0.0049491172067164	0.62812	0.0258422530135499	0.000667822040816328	50	0.99999999999993	FALSE
ENSMUSG00000026037.14	16	chr1:58480960-58481153	-	CE	0.9595922	0.975405	-0.015812216	0.00423225069607563	0.62354	0.0288714321057466	0.000833559591836736	50	0.999999999994675	FALSE
ENSMUSG00000026037.14	19	chr1:58476434-58476543	-	CE	0.962272	0.9777898	-0.015517436	0.00576879684993504	0.60888	0.0247350367053766	0.000611822040816327	50	1	FALSE
ENSMUSG00000026037.14	20	chr1:58474809-58474941	-	CE	0.9523992	0.9805568	-0.02815724	0.00656898873203727	0.60152	0.0672807823488207	0.00452670367346939	50	0.999400747672912	FALSE
ENSMUSG00000026037.14	21	chr1:58472305-58472401	-	CE	0.9744404	0.9839672	-0.009526966	0.00365929726885937	0.61378	0.0356269159885773	0.00126927714285714	50	0.999999996918055	FALSE
ENSMUSG00000026037.14	22	chr1:58470940-58471086	-	CE	0.9793052	0.9887712	-0.00946544	0.00325880930026754	0.6094	0.050060779385194	0.00250608163265306	50	0.999987385192247	FALSE
ENSMUSG00000026037.14	23	chr1:58469668-58469839	-	CE	0.979468	0.9889284	-0.009460382	0.00367981974401531	0.60894	0.0421389392851983	0.00177569020408163	50	0.999999760190389	FALSE
ENSMUSG00000026037.14	24	chr1:58467651-58467712	-	CE	0.9753104	0.9868614	-0.011550762	0.00408830868102981	0.60502	0.0338800344553231	0.00114785673469388	50	0.999999999928403	FALSE
ENSMUSG00000026037.14	25	chr1:58465995-58466113	-	CE	0.976974399999999	0.9704042	0.006570388664	0.00774088834465637	0.7248	0.0702653861427938	0.00493722448979592	50	0.858015343850117	FALSE
ENSMUSG00000026037.14	26	chr1:58464204-58464290	-	TE	0.6738042	0.7809016	-0.1070978	0.0461198956102683	0.5382	0.0271804251292006	0.000738775510204081	50	1	FALSE
ENSMUSG00000026037.14	27	chr1:58462771-58464203	-	TE	0.3261922	0.2191136	0.10707922	0.0461275599952336	0.53704	0.0241972843812807	0.000585508571428571	50	1	FALSE
ENSMUSG00000102277.1	1	chr1:137927251-137928169	+	TS	0.18836742	0.15760494	0.030761164	0.0554142373349171	0.57178	0.0538521369405266	0.00290005265306122	50	0.999998722488628	FALSE
ENSMUSG00000102277.1	2	chr1:137928170-137930273	+	TS	0.8117876	0.8424052	-0.030616852	0.0552456371473922	0.55558	0.0561648775427113	0.00315449346938776	50	0.999999308948758	FALSE
ENSMUSG00000101288.1	2	chr1:89303853-89303947	-	CE	0.898249	0.8972606	0.0009886972	0.00445869360998288	0.51688	0.0134992667979277	0.000182230204081633	50	1	FALSE
ENSMUSG00000090553.8	1	chr1:133610250-133610291	-	TS	0.0005865336	0.0004988902	8.764276e-05	1.0596373961167e-05	0.53952	0.0152318677751078	0.000232009795918367	50	1	FALSE
ENSMUSG00000090553.8	2	chr1:133610233-133610249	-	TS	0.000587014	0.0004991762	8.783768e-05	1.11669290416856e-05	0.53738	0.0152621848276807	0.000232934285714286	50	1	FALSE
ENSMUSG00000090553.8	3	chr1:133610216-133610232	-	TS	0.9924396	0.9926322	-0.00019262764	4.992219194182e-05	0.5227	0.0124363686543188	0.000154663265306123	50	1	FALSE
ENSMUSG00000090553.8	4	chr1:133610164-133610215	-	TS	0.007559748	0.007367268	0.0001924783	5.38880008628061e-05	0.52084	0.0132993171529479	0.000176871836734694	50	1	FALSE
ENSMUSG00000090553.8	6	chr1:133609926-133610047	-	TS	0.07709746	0.08504414	-0.00794668448	0.00747179603085091	0.53714	0.0272486734370984	0.000742490204081632	50	1	FALSE
ENSMUSG00000090553.8	7	chr1:133609908-133609925	-	TS	0.9230396	0.914967	0.00807255440000001	0.0074412403653218	0.54018	0.0265442949018567	0.000704599591836734	50	1	FALSE
ENSMUSG00000090553.8	8	chr1:133609745-133609907	-	RI	0.0167928	0.004584424	0.012208374	0.00122142135466707	0.79618	0.02367698443292	0.000560599591836734	50	0.552810296432361	FALSE
ENSMUSG00000090553.8	9	chr1:133609718-133609744	-	CE	0.9992818	0.9994024	-0.000121784	1.06990060572113e-05	0.54786	0.0195959283567598	0.000384000408163265	50	1	FALSE	chr1_-_133609717_133609744
ENSMUSG00000090553.8	10	chr1:133608897-133608959	-	CE	0.9993096	0.9994282	-0.00011838096	1.11454802571102e-05	0.54146	0.0133159563636094	0.000177314693877551	50	1	FALSE
ENSMUSG00000090553.8	15	chr1:133603896-133604076	-	TE	0.5866036	0.6042836	-0.01768166	0.00271299923354661	0.59444	0.0242900500331359	0.000590006530612245	50	1	FALSE
ENSMUSG00000090553.8	16	chr1:133603876-133603895	-	TE	0.2964996	0.3065856	-0.010085222	0.00367691923358706	0.54376	0.0184242076782538	0.000339451428571428	50	1	FALSE
ENSMUSG00000090553.8	17	chr1:133603871-133603875	-	TE	0.117664	0.08974384	0.02792052	0.00440156043869787	0.56324	0.0299731580598647	0.000898390204081632	50	1	FALSE
ENSMUSG00000102425.1	1	chr1:133131180-133131782	-	TE	0.7309992	0.8602064	-0.12920692	0.0272536819027957	0.58952	0.0420642074811877	0.00176939755102041	50	0.999999987353424	FALSE
ENSMUSG00000102425.1	2	chr1:133128676-133131179	-	TE	0.2690204	0.139802	0.12921726	0.0272249648771798	0.59594	0.0386709879124189	0.00149544530612245	50	0.999999997921902	FALSE
ENSMUSG00000026511.7	1	chr1:182124737-182124749	+	TS	0.9953704	0.996047	-0.000676378	0.000335030786169917	0.57816	0.0415664503646675	0.00172776979591837	50	0.99999999864846	FALSE
ENSMUSG00000026511.7	2	chr1:182124750-182124780	+	TS	0.004626168	0.003948532	0.00067763116	0.000338517255154838	0.58054	0.0357840518575935	0.00128049836734694	50	0.99999999999623	FALSE
ENSMUSG00000026511.7	3	chr1:182124781-182124975	+	TS	0.003626264	0.00208187	0.001544396	6.46893422758466e-05	0.6169	0.0174674624630471	0.00030511224489796	50	1	FALSE
ENSMUSG00000026511.7	5	chr1:182128684-182128752	+	CE	0.9851408	0.9912452	-0.006104798	0.00122881696840199	0.5648	0.0489914611468787	0.00240016326530612	50	0.999999953541062	FALSE
ENSMUSG00000026511.7	7	chr1:182131336-182131805	+	TE	0.1147548	0.3173056	-0.2025506	0.0085889205826757	0.87592	0.0171676487401539	0.000294728163265307	50	5.05333523034483e-05	FALSE
ENSMUSG00000026511.7	8	chr1:182131806-182131919	+	TE	0.03431698	0.03337302	0.00094392072	0.00387597586866989	0.53258	0.0265076731286222	0.000702656734693878	50	1	FALSE
ENSMUSG00000026511.7	9	chr1:182131920-182132407	+	TE	0.8511374	0.6494748	0.2016624	0.00782684797504652	0.86894	0.0165583815634258	0.000274180000000001	50	9.84931856494415e-05	FALSE
ENSMUSG00000026309.14	1	chr1:91398802-91398815	-	TS	0.06084398	0.05893458	0.0019094328	0.0113431781509197	0.53102	0.0229644712278665	0.00052736693877551	50	1	FALSE
ENSMUSG00000026309.14	2	chr1:91398795-91398801	-	TS	0.9385586	0.9410644	-0.00250503728	0.0112566642118913	0.53058	0.0236756052871787	0.000560534285714286	50	1	FALSE
ENSMUSG00000026309.14	3	chr1:91398794-91398794	-	TS	0.05404616	0.05521626	-0.0011701334	0.00599961341912131	0.52122	0.0157794622396148	0.000248991428571429	50	1	FALSE
ENSMUSG00000026309.14	4	chr1:91398786-91398793	-	TS	0.05350604	0.05514684	-0.0016407582	0.00614635079200814	0.5235	0.0161980724476837	0.000262377551020408	50	1	FALSE
ENSMUSG00000026309.14	5	chr1:91398784-91398785	-	TS	0.05346122	0.05514556	-0.00168432176	0.00613572572437947	0.52508	0.0169631533456658	0.000287748571428572	50	1	FALSE
ENSMUSG00000026309.14	6	chr1:91398779-91398783	-	TS	0.0534732	0.05508042	-0.0016072259	0.00607509687877706	0.52036	0.0143124891943636	0.000204847346938776	50	1	FALSE
ENSMUSG00000026309.14	7	chr1:91398756-91398778	-	TS	0.05342166	0.05514576	-0.0017240808	0.00617124445105697	0.52478	0.0172334392554542	0.000296991428571429	50	1	FALSE
ENSMUSG00000026309.14	8	chr1:91398701-91398755	-	TS	0.0534924	0.0550827	-0.00159028282	0.00615613256642924	0.52494	0.014709999375685	0.000216384081632653	50	1	FALSE
ENSMUSG00000026309.14	9	chr1:91398651-91398700	-	TS	0.05349316	0.05512338	-0.0016302406	0.00607532553959496	0.5222	0.0184578947215283	0.000340693877551021	50	1	FALSE
ENSMUSG00000026309.14	10	chr1:91391132-91391197	-	CE	0.9499276	0.9283168	0.0216117548	0.013851757785289	0.5762	0.0599332962550868	0.003592	50	0.999982023651426	FALSE
ENSMUSG00000026309.14	11	chr1:91390607-91390663	-	CE	0.9645836	0.9678956	-0.003312213	0.00737116396548263	0.61486	0.0826183776561281	0.00682579632653061	50	0.992338376143902	FALSE
ENSMUSG00000026309.14	14	chr1:91388447-91388464	-	AA	0.8981704	0.9317798	-0.033609398	0.0175784167900145	0.57408	0.0386474594565927	0.00149362612244898	50	0.999999999965527	FALSE
ENSMUSG00000026309.14	15	chr1:91388355-91388446	-	CE	0.9622964	0.9740468	-0.011750699	0.00775786570883509	0.64344	0.0905725912498604	0.00820339428571429	50	0.966439543317669	FALSE
ENSMUSG00000026309.14	16	chr1:91388345-91388354	-	AD	0.8082516	0.8052796	0.0029718602	0.0326466465540871	0.54826	0.031589723206209	0.000997910612244897	50	1	FALSE
ENSMUSG00000026309.14	17	chr1:91387342-91388344	-	RI	0.10618296	0.1693134	-0.063130594	0.0210846820323444	0.57196	0.0395169609671801	0.00156159020408163	50	0.9999999999395	FALSE
ENSMUSG00000026309.14	18	chr1:91387215-91387341	-	CE	0.97593	0.9810054	-0.00507460975	0.00528154956302136	0.63148	0.0908673040140155	0.00825686693877551	50	0.975988517395909	FALSE
ENSMUSG00000026309.14	19	chr1:91385344-91385346	-	TE	0.02203584	0.0255201	-0.00348423856	0.00393747511596683	0.53892	0.0302005811540244	0.000912075102040816	50	1	FALSE
ENSMUSG00000026309.14	20	chr1:91385255-91385343	-	TE	0.9779124	0.974477	0.003435016	0.00388368946913333	0.54322	0.0255983816452748	0.000655277142857142	50	1	FALSE
ENSMUSG00000026309.14	26	chr1:91383304-91383391	-	CE	0.95878	0.9612528	-0.0024731386	0.0113013087300322	0.57588	0.0652451077218258	0.00425692408163265	50	0.999925023776215	FALSE
ENSMUSG00000026309.14	27	chr1:91381895-91381972	-	AA	0.9693644	0.9645654	0.0048000832	0.0106754705347542	0.60104	0.0734054883117449	0.00538836571428571	50	0.998485705856716	FALSE
ENSMUSG00000026309.14	28	chr1:91381851-91381894	-	CE	0.9691122	0.9651282	0.00398371166	0.0100234594804357	0.59094	0.0732073961915246	0.00535932285714286	50	0.999128366462309	FALSE
ENSMUSG00000026309.14	31	chr1:91378466-91378585	-	CE	0.9891504	0.9740376	0.015111874	0.00569935868453851	0.64026	0.0845216576520178	0.0071439106122449	50	0.978224674504745	FALSE
ENSMUSG00000026309.14	32	chr1:91376318-91376399	-	CE	0.988557	0.9873716	0.001184956898	0.00215830547259011	0.55472	0.0444384646770919	0.00197477714285714	50	0.999999999610083	FALSE
ENSMUSG00000026309.14	33	chr1:91376083-91376317	-	RI	0.10982684	0.1604198	-0.05059355	0.0157296727531414	0.56602	0.0394836520032051	0.0015589587755102	50	0.999999999981078	FALSE
ENSMUSG00000026309.14	34	chr1:91376055-91376082	-	TE	0.002722898	0.003169818	-0.00044693084	0.000931332621809516	0.58466	0.0881095352619774	0.00776329020408163	50	0.996036879691782	FALSE
ENSMUSG00000026309.14	35	chr1:91376054-91376054	-	TE	0.00273178	0.003177816	-0.00044604254	0.000944148948596829	0.58194	0.089937259310282	0.0080887106122449	50	0.995754679693955	FALSE
ENSMUSG00000026309.14	36	chr1:91376011-91376053	-	TE	0.9748128	0.9723636	0.0024487998	0.0100539651213858	0.61212	0.136397923259072	0.0186043934693878	50	0.919793274916484	FALSE
ENSMUSG00000026309.14	37	chr1:91375959-91376010	-	TE	0.01266862	0.01353248	-0.00086383258	0.00185876333945272	0.53938	0.0585438576223511	0.00342738326530612	50	0.999999591257275	FALSE
ENSMUSG00000026309.14	38	chr1:91375832-91375958	-	TE	0.0152502	0.01727056	-0.00202040188	0.00964320774834814	0.63744	0.157160539264921	0.0246994351020408	50	0.838786790381145	FALSE
ENSMUSG00000026309.14	39	chr1:91375831-91375831	-	TE	0.002726844	0.00318092	-0.00045408078	0.000936352266858533	0.588	0.0894244636208546	0.00799673469387755	50	0.99493155516454	FALSE
ENSMUSG00000026309.14	40	chr1:91374017-91375538	-	AA	0.70031387755102	0.740907142857143	-0.0405936693877551	0.0344382064808187	0.533040816326531	0.0326872548962598	0.00106845663265306	49	1	FALSE
ENSMUSG00000026309.14	41	chr1:91373865-91374016	-	TE	0.912969782608695	0.384988695652174	0.527981521739131	0.0453963248618892	0.807673913043478	0.0425571794950047	0.00181111352657005	46	0.407688758489436	FALSE
ENSMUSG00000026309.14	42	chr1:91373861-91373864	-	TE	0.0866054130434783	0.614916086956522	-0.528309565217391	0.0458946909520539	0.808021739130435	0.0407106260387109	0.00165735507246377	46	0.402221908218399	FALSE
ENSMUSG00000043263.13	1	chr1:173630917-173631024	+	TS	0.1215902	0.10139838	0.020191692	0.00595799892395877	0.55822	0.022299711721391	0.000497277142857142	50	1	FALSE
ENSMUSG00000043263.13	2	chr1:173631025-173631155	+	TS	0.8783166	0.8986218	-0.02030604	0.00615210547015559	0.55538	0.0243099794742985	0.000590975102040815	50	1	FALSE
ENSMUSG00000041040.12	2	chr1:59949053-59949204	+	CE	0.9276708	0.9505528	-0.02288222	0.00768968833075058	0.59704	0.0281359382357895	0.000791631020408163	50	1	FALSE
ENSMUSG00000041040.12	3	chr1:59952935-59953024	+	CE	0.9297254	0.9462212	-0.016496308	0.00557154141225802	0.58086	0.0299223553039993	0.000895347346938775	50	1	FALSE
ENSMUSG00000041040.12	4	chr1:59958322-59958435	+	CE	0.9421184	0.946456	-0.0043376778	0.00630669381270936	0.53614	0.027144368378982	0.000736816734693877	50	1	FALSE
ENSMUSG00000041040.12	5	chr1:59968954-59969097	+	CE	0.9527622	0.9509818	0.00177973576	0.00519730731112269	0.52884	0.0209170958299469	0.000437524897959183	50	1	FALSE
ENSMUSG00000041040.12	8	chr1:59974883-59975003	+	CE	0.9503622	0.9624658	-0.0121035352	0.00553274365489387	0.5732	0.0244740595700169	0.000598979591836734	50	1	FALSE
ENSMUSG00000041040.12	10	chr1:59979278-59979435	+	CE	0.7600112	0.736429	0.0235820902	0.0289716618232437	0.57924	0.0314308830318727	0.000987900408163265	50	0.999999999999998	FALSE
ENSMUSG00000041040.12	12	chr1:59981409-59981515	+	TE	0.016819848	0.03474636	-0.0179266534	0.0117882311159964	0.63894	0.0917083687454923	0.00841042489795918	50	0.968762704741212	FALSE
ENSMUSG00000041040.12	13	chr1:59981516-59985346	+	TE	0.9831894	0.9652418	0.0179483592	0.0117875509114321	0.58904	0.0924156449340231	0.00854065142857143	50	0.993229682458152	FALSE
ENSMUSG00000026024.14	1	chr1:59237227-59237231	-	TS	0.14457896	0.20286072	-0.058281864	0.0377737560100183	0.56726	0.0405366098076033	0.00164321673469388	50	0.999999999924443	FALSE
ENSMUSG00000026024.14	2	chr1:59237155-59237226	-	TS	0.8552268	0.796552	0.058674432	0.0380205869900765	0.56712	0.0393179815538563	0.00154590367346939	50	0.999999999980673	FALSE
ENSMUSG00000026024.14	3	chr1:59236848-59237093	-	AF	0.06170346	0.06372744	-0.00202396456	0.00620411230182221	0.5183	0.016015617378047	0.0002565	50	1	FALSE
ENSMUSG00000026024.14	4	chr1:59220375-59220452	-	CE	0.95916	0.9547964	0.00436474724	0.00519093051117109	0.52966	0.0220561528275223	0.000486473877551021	50	1	FALSE
ENSMUSG00000026024.14	6	chr1:59217927-59218081	-	CE	0.969162	0.9656348	0.0035281164	0.0046349311637324	0.52392	0.0198256070241885	0.000393054693877551	50	1	FALSE
ENSMUSG00000026024.14	10	chr1:59211131-59211488	-	CE	0.9626156	0.949353	0.0132617288	0.00735171698566594	0.56572	0.0325958805460357	0.00106249142857143	50	1	FALSE
ENSMUSG00000026024.14	11	chr1:59208949-59209117	-	CE	0.9058572	0.9364882	-0.030630736	0.0109348503551766	0.71886	0.055865731893532	0.00312098	50	0.93363176054721	FALSE
ENSMUSG00000026024.14	12	chr1:59207760-59207856	-	CE	0.9585514	0.932245	0.02630612	0.0061646023644544	0.62618	0.0247565204768855	0.00061288530612245	50	0.999999999999997	FALSE
ENSMUSG00000026024.14	13	chr1:59206519-59206596	-	CE	0.9630098	0.942445	0.02056488	0.00693573917259034	0.61666	0.0266401645517992	0.000709698367346939	50	0.999999999999991	FALSE
ENSMUSG00000026024.14	14	chr1:59202915-59203097	-	CE	0.9611654	0.9434196	0.0177464174	0.00830547325721549	0.6183	0.030530179114029	0.000932091836734695	50	0.99999999998239	FALSE
ENSMUSG00000026024.14	15	chr1:59199020-59199191	-	CE	0.965407	0.9468202	0.018586236	0.00654657931107755	0.61616	0.0278965728273242	0.000778218775510205	50	0.999999999999895	FALSE
ENSMUSG00000026024.14	16	chr1:59196191-59196371	-	CE	0.966145	0.9454388	0.02070484	0.0068801793758356	0.60396	0.0266542181828463	0.000710447346938776	50	1	FALSE
ENSMUSG00000026024.14	17	chr1:59194033-59194098	-	CE	0.9549888	0.9487122	0.00627669688	0.00828877598241884	0.56286	0.029710858318817	0.000882735102040815	50	1	FALSE
ENSMUSG00000026024.14	18	chr1:59191889-59192051	-	CE	0.964125	0.9509036	0.0132201084	0.00683648361807901	0.55512	0.0274208620117856	0.000751903673469387	50	1	FALSE
ENSMUSG00000026024.14	20	chr1:59187735-59187866	-	CE	0.9555914	0.947948	0.0076439728	0.00766660550290915	0.53338	0.0236633618464822	0.000559954693877551	50	1	FALSE
ENSMUSG00000026024.14	21	chr1:59187321-59187449	-	CE	0.9614362	0.949943799999999	0.0114925386	0.0063992367944489	0.56394	0.0294648943660078	0.000868179999999999	50	1	FALSE
ENSMUSG00000026024.14	22	chr1:59186456-59186526	-	CE	0.9637628	0.9547708	0.0089927692	0.00699874972961012	0.55386	0.0272224472201355	0.00074106163265306	50	1	FALSE
ENSMUSG00000026024.14	23	chr1:59186012-59186078	-	CE	0.970002	0.956288	0.013713438	0.00612278310997473	0.5585	0.0298617563079588	0.000891724489795917	50	1	FALSE
ENSMUSG00000026024.14	24	chr1:59185397-59185599	-	CE	0.9625218	0.9602244	0.0022980641	0.00534696798576231	0.53058	0.0256372576456967	0.000657268979591836	50	1	FALSE
ENSMUSG00000026024.14	25	chr1:59185213-59185278	-	CE	0.9731624	0.9569832	0.01617875	0.00576459747325635	0.559	0.0307192686987785	0.000943673469387754	50	1	FALSE
ENSMUSG00000026024.14	26	chr1:59183781-59183879	-	CE	0.9694322	0.9544648	0.01496728	0.00660012252904197	0.56102	0.029909721305479	0.000894591428571427	50	1	FALSE
ENSMUSG00000026024.14	27	chr1:59183164-59183328	-	CE	0.971665	0.9619242	0.009741084	0.00520982880232496	0.54624	0.0257036168343552	0.000660675918367347	50	1	FALSE
ENSMUSG00000026024.14	28	chr1:59180549-59180660	-	CE	0.9757236	0.958795	0.016928668	0.00604912144268429	0.56646	0.0290279316577418	0.00084262081632653	50	1	FALSE
ENSMUSG00000026024.14	29	chr1:59180106-59180183	-	CE	0.967313	0.9608408	0.00647365366	0.00628754026542861	0.55544	0.0282612881547049	0.000798700408163264	50	1	FALSE
ENSMUSG00000026024.14	30	chr1:59179060-59179193	-	CE	0.968876	0.9581	0.01077507854	0.00582027257288586	0.55824	0.0274735940012758	0.000754798367346938	50	1	FALSE
ENSMUSG00000026024.14	31	chr1:59178532-59178699	-	CE	0.9650628	0.9623514	0.002710977378	0.00663056577062401	0.5278	0.0190969599033726	0.000364693877551021	50	1	FALSE
ENSMUSG00000026024.14	32	chr1:59174924-59175041	-	CE	0.9693298	0.9704064	-0.00107666292	0.00614435870185368	0.53068	0.0232444331716088	0.000540303673469388	50	1	FALSE
ENSMUSG00000026024.14	33	chr1:59173156-59173313	-	CE	0.9708654	0.9733888	-0.0025233545	0.00560862430094832	0.53752	0.0235911086675312	0.000556540408163265	50	1	FALSE
ENSMUSG00000026024.14	34	chr1:59170437-59170559	-	CE	0.9686716	0.9738082	-0.0051380986	0.00564934772033996	0.5347	0.0251243844477342	0.000631234693877551	50	1	FALSE
ENSMUSG00000026024.14	35	chr1:59169837-59170013	-	CE	0.9690916	0.9726834	-0.00359186028	0.00463005427983626	0.52986	0.0199663083565229	0.000398653469387755	50	1	FALSE
ENSMUSG00000026024.14	36	chr1:59168389-59168434	-	CE	0.9648416	0.9720726	-0.00722979136	0.00504024322902364	0.53154	0.022673557375975	0.000514090204081632	50	1	FALSE
ENSMUSG00000026024.14	37	chr1:59168151-59168212	-	CE	0.9686908	0.9717442	-0.00305315088	0.00506078337903042	0.5376	0.0284884509360318	0.000811591836734693	50	1	FALSE
ENSMUSG00000026024.14	38	chr1:59167463-59167612	-	CE	0.9748212	0.9774452	-0.0026243794	0.00537187180442774	0.54072	0.0310575765510525	0.000964573061224489	50	1	FALSE
ENSMUSG00000026024.14	39	chr1:59167183-59167279	-	CE	0.979361	0.980768	-0.00140754386	0.00398561852920279	0.53942	0.0307525276877149	0.000945717959183673	50	1	FALSE
ENSMUSG00000026024.14	40	chr1:59164058-59164215	-	TE	0.06057606	0.03269968	0.027876426	0.0121963636401837	0.63328	0.0797324710439574	0.00635726693877551	50	0.987812480416763	FALSE
ENSMUSG00000026024.14	41	chr1:59162926-59164057	-	TE	0.9391506	0.967289	-0.028138514	0.0118960361634301	0.63392	0.0803303993592992	0.00645297306122449	50	0.986924868598516	FALSE
ENSMUSG00000026639.18	10	chr1:193280223-193280275	+	CE	0.931151	0.9535522	-0.022401536	0.00533241117318442	0.56722	0.0291829486138039	0.000851644489795917	50	1	FALSE
ENSMUSG00000026639.18	30	chr1:193330040-193330195	+	CE	0.9088924	0.9333612	-0.024468586	0.0126963781660243	0.63328	0.0416535957729501	0.00173502204081633	50	0.99999506313835	FALSE
ENSMUSG00000026639.18	31	chr1:193330748-193330944	+	CE	0.9109678	0.928384	-0.01741596	0.0126604549194308	0.59584	0.0393349613406886	0.00154723918367347	50	0.999999996270479	FALSE
ENSMUSG00000026639.18	34	chr1:193334180-193334340	+	CE	0.961216511627907	0.956940465116279	0.00427631860465116	0.00128934496146129	0.566372093023256	0.0171825260848865	0.000295239202657806	43	1	FALSE
ENSMUSG00000026639.18	35	chr1:193334416-193334633	+	CE	0.965326888888889	0.947008444444444	0.0183188688888889	0.00834072795743388	0.5572	0.0221540064096768	0.000490799999999999	45	1	FALSE
ENSMUSG00000026639.18	36	chr1:193334849-193335046	+	CE	0.947620666666666	0.788960666666667	0.158659822222222	0.0333893866399931	0.560822222222222	0.0422171275501527	0.00178228585858586	45	0.99999999986615	FALSE
ENSMUSG00000026639.18	38	chr1:193338806-193339013	+	CE	0.959285306122449	0.958841632653061	0.000443986918367347	0.00967434710036477	0.527795918367347	0.0258360049090385	0.000667499149659864	49	1	FALSE
ENSMUSG00000026639.18	39	chr1:193339389-193339530	+	CE	0.962317551020408	0.959418163265306	0.00290040755102041	0.00579138834404495	0.52230612244898	0.0174274736188208	0.000303716836734694	49	1	FALSE
ENSMUSG00000026639.18	40	chr1:193339885-193340061	+	CE	0.9557042	0.9558672	-0.000161399906	0.00546597207417063	0.53168	0.0276541615866622	0.000764752653061224	50	1	FALSE
ENSMUSG00000026639.18	41	chr1:193340748-193340901	+	CE	0.9461652	0.9511838	-0.0050174064	0.00820283659537476	0.54548	0.0273758719924487	0.000749438367346939	50	1	FALSE
ENSMUSG00000026639.18	42	chr1:193343374-193343875	+	TE	0.9849802	0.870832800000001	0.1141482	0.00753166206282328	0.69048	0.0261824368613771	0.000685519999999999	50	0.999997245958886	FALSE
ENSMUSG00000026639.18	43	chr1:193343876-193343878	+	TE	0.01501938	0.1291438	-0.114124	0.00744291883714491	0.69258	0.0273242734279861	0.000746615918367346	50	0.999989955198356	FALSE
ENSMUSG00000033684.14	1	chr1:155812852-155812889	-	TS	0.06603812	0.1310952	-0.065056878	0.0385314949560046	0.56248	0.0550013877375946	0.00302515265306122	50	0.999999176406977	FALSE
ENSMUSG00000033684.14	2	chr1:155812845-155812851	-	TS	0.04269308	0.07687618	-0.03418359178	0.0365262378846899	0.62122	0.0943004945125216	0.00889258326530612	50	0.978533791126756	FALSE
ENSMUSG00000033684.14	3	chr1:155812839-155812844	-	TS	0.02832604	0.02431432	0.00401173586	0.0116869901195922	0.64188	0.117576833758758	0.0138243118367347	50	0.915677043882297	FALSE
ENSMUSG00000033684.14	4	chr1:155812821-155812838	-	TS	0.24725	0.2459318	0.00131797	0.0378547016215264	0.54282	0.0281676395597385	0.000793415918367346	50	1	FALSE
ENSMUSG00000033684.14	5	chr1:155812526-155812820	-	TS	0.6764204	0.5941036	0.082315334	0.0427419380485868	0.5736	0.0344780320476322	0.00118873469387755	50	0.99999999999989	FALSE
ENSMUSG00000033684.14	6	chr1:155803697-155803797	-	CE	0.9757934	0.9761756	-0.00038307268	0.00406306013451236	0.53036	0.0224560886702771	0.000504275918367347	50	1	FALSE
ENSMUSG00000033684.14	9	chr1:155795351-155795396	-	CE	0.9615994	0.9695498	-0.0079503906	0.00477009732833679	0.5273	0.02026281403589	0.000410581632653061	50	1	FALSE
ENSMUSG00000033684.14	10	chr1:155794546-155794648	-	CE	0.9624348	0.967372	-0.00493653344	0.00556123591216462	0.5346	0.0223771019990872	0.000500734693877551	50	1	FALSE
ENSMUSG00000033684.14	11	chr1:155794343-155794545	-	TE	0.3359372	0.08661362	0.2493232	0.0253427016777322	0.75508	0.0352454020738442	0.00124223836734694	50	0.902480182950247	FALSE
ENSMUSG00000033684.14	12	chr1:155794169-155794342	-	TE	0.6641806	0.9134824	-0.2493016	0.0254862794107748	0.75512	0.036453851172491	0.00132888326530612	50	0.894163176082864	FALSE
ENSMUSG00000033684.14	13	chr1:155792194-155792284	-	CE	0.9635284	0.9697816	-0.0062537578	0.00514518347774086	0.54678	0.0280686403558949	0.000787848571428571	50	1	FALSE
ENSMUSG00000033684.14	14	chr1:155790981-155791126	-	CE	0.9645246	0.9701922	-0.0056674326	0.00478067976978162	0.5373	0.0235512900985513	0.000554663265306122	50	1	FALSE
ENSMUSG00000033684.14	15	chr1:155789298-155789432	-	CE	0.964718	0.9721126	-0.0073954666	0.00496815718549793	0.54396	0.0244840306138928	0.00059946775510204	50	1	FALSE
ENSMUSG00000033684.14	16	chr1:155786794-155786923	-	CE	0.9655416	0.973359	-0.0078180404	0.00422335836913501	0.55078	0.0290476666666276	0.000843766938775509	50	1	FALSE
ENSMUSG00000033684.14	17	chr1:155783403-155783525	-	CE	0.9581676	0.9650486	-0.00688098312	0.00488354813523672	0.5396	0.0246452379802273	0.00060738775510204	50	1	FALSE
ENSMUSG00000033684.14	18	chr1:155782525-155782672	-	CE	0.9630716	0.9686968	-0.005625444	0.00567088497601889	0.53968	0.0266086068628869	0.000708017959183673	50	1	FALSE
ENSMUSG00000033684.14	19	chr1:155781831-155781996	-	AF	0.08965564	0.04571856	0.0439372	0.0161969834304076	0.57156	0.0343072313433914	0.00117698612244898	50	0.99999999999995	FALSE
ENSMUSG00000033684.14	20	chr1:155781275-155781454	-	CE	0.960663	0.9694856	-0.0088226114	0.00582710567783923	0.5601	0.0296567093279626	0.000879520408163264	50	1	FALSE
ENSMUSG00000033684.14	23	chr1:155779439-155779717	-	AD	0.6031836	0.4471906	0.15599334	0.0337970045162259	0.62084	0.0301420852981749	0.00090854530612245	50	0.999999999981016	FALSE
ENSMUSG00000033684.14	26	chr1:155778162-155778851	-	TE	0.3883572	0.5221776	-0.1338208	0.035397901041198	0.59808	0.0322830845958128	0.00104219755102041	50	0.999999999998513	FALSE
ENSMUSG00000033684.14	27	chr1:155778159-155778161	-	TE	0.536683	0.428948	0.10773504	0.0337055505039434	0.59122	0.0338961740059981	0.0011489506122449	50	0.999999999996892	FALSE
ENSMUSG00000033684.14	28	chr1:155778158-155778158	-	TE	0.0761082	0.04748606	0.02862224	0.0058876377389668	0.55428	0.0459915875182514	0.00211522612244898	50	0.999999998650506	FALSE
ENSMUSG00000033684.14	29	chr1:155776029-155778157	-	TE	0.001368474	0.006676218	-0.005307748	0.00151732145494914	0.72734	0.0727493909084538	0.00529247387755102	50	0.838907785629727	FALSE
ENSMUSG00000078185.3	6	chr1:175687327-175687440	-	TE	0.11246304	0.0924556	0.020007402	0.0231105060806083	0.56432	0.0404345982383141	0.00163495673469388	50	0.999999999960353	FALSE
ENSMUSG00000078185.3	7	chr1:175686488-175687326	-	TE	0.004132876	0.00551691	-0.00138403096	0.00383589987367618	0.63698	0.0826310931249273	0.00682789755102041	50	0.982764497659095	FALSE
ENSMUSG00000078185.3	8	chr1:175686356-175686487	-	TE	0.06255048	0.0584482	0.00410223	0.0205126884042092	0.574	0.0538656681391926	0.00290151020408163	50	0.999998388913685	FALSE
ENSMUSG00000078185.3	9	chr1:175682237-175686355	-	TE	0.8256084	0.8486524	-0.023043696	0.0357589041242161	0.54732	0.0432602187998656	0.00187144653061224	50	0.999999999961828	FALSE
ENSMUSG00000026576.12	1	chr1:164458023-164458355	-	TS	0.9900578	0.9879592	0.002098737	0.00105625750327923	0.54876	0.0372030062423642	0.00138406367346939	50	0.999999999999976	FALSE
ENSMUSG00000026576.12	2	chr1:164457761-164458022	-	TS	0.009946782	0.01205104	-0.0021042238	0.00105614943760368	0.54934	0.0366943303188792	0.00134647387755102	50	0.999999999999988	FALSE
ENSMUSG00000026576.12	4	chr1:164453489-164453617	-	CE	0.9992642	0.9989468	0.0003173316	2.07050836072611e-05	0.57854	0.0151417924153985	0.00022927387755102	50	1	FALSE
ENSMUSG00000026576.12	7	chr1:164443195-164443350	-	CE	0.999540200000001	0.9993408	0.0001989842	1.3352617581797e-05	0.57394	0.0171135582960125	0.00029287387755102	50	1	FALSE
ENSMUSG00000026576.12	10	chr1:164439299-164439382	-	CE	0.999783	0.9997034	8.04066e-05	6.82023485606154e-05	0.58762	0.0381810349332156	0.00145779142857143	50	0.999999999721986	FALSE
ENSMUSG00000104413.1	6	chr1:171914710-171914799	-	AD	0.8905024	0.889210199999999	0.0012916812	0.00632248950093064	0.5203	0.014542337908216	0.000211479591836735	50	1	FALSE
ENSMUSG00000104413.1	7	chr1:171913476-171913623	-	TE	0.06752086	0.0460685	0.021452392	0.0122193812993421	0.59444	0.0543684182035783	0.00295592489795918	50	0.999985798301443	FALSE
ENSMUSG00000104413.1	8	chr1:171913462-171913475	-	TE	0.9324782	0.9539502	-0.021471982	0.012211043906397	0.59026	0.0571877716342383	0.00327044122448979	50	0.999975190461144	FALSE
ENSMUSG00000026608.12	4	chr1:189001905-189001958	-	CE	0.9299164	0.941205999999999	-0.0112894984	0.00873420936744388	0.55362	0.0314447296125784	0.000988771020408162	50	1	FALSE
ENSMUSG00000026608.12	5	chr1:189001343-189001388	-	CE	0.9403132	0.9451014	-0.0047886124	0.00887537716788846	0.53122	0.0226024109243204	0.000510868979591837	50	1	FALSE
ENSMUSG00000026608.12	6	chr1:189000253-189000326	-	CE	0.9439588	0.9583272	-0.014368078	0.00703664029526992	0.55986	0.0282055212426827	0.000795551428571427	50	1	FALSE
ENSMUSG00000026608.12	8	chr1:188997277-188997335	-	CE	0.98831	0.9899298	-0.00161987274	0.00238668991201568	0.55248	0.0363072152271559	0.00131821387755102	50	0.999999999999986	FALSE
ENSMUSG00000026608.12	9	chr1:188997043-188997276	-	RI	0.4986284	0.434922	0.063707094	0.0344927629313828	0.55632	0.0324851237538988	0.00105528326530612	50	1	FALSE
ENSMUSG00000026608.12	10	chr1:188996962-188997042	-	CE	0.9802554	0.9830694	-0.002813165	0.00362560476426741	0.53474	0.0268744700944436	0.000722237142857142	50	1	FALSE
ENSMUSG00000026608.12	11	chr1:188996400-188996540	-	CE	0.980819	0.9827996	-0.00198006958	0.00334157818316235	0.54516	0.0295678810846624	0.000874259591836734	50	1	FALSE
ENSMUSG00000026608.12	12	chr1:188995833-188996399	-	RI	0.304515	0.3008836	0.0036323488	0.03026902757531	0.52998	0.0219828226075706	0.000483244489795918	50	1	FALSE
ENSMUSG00000026608.12	13	chr1:188995742-188995832	-	CE	0.9851158	0.9863116	-0.00119579316	0.00316234084180171	0.5484	0.0291218411617992	0.00084808163265306	50	1	FALSE
ENSMUSG00000026608.12	15	chr1:188992563-188992753	-	CE	0.9435932	0.975878	-0.03228554	0.0121581639477349	0.61638	0.0801918337742792	0.00643073020408163	50	0.993450902132255	FALSE
ENSMUSG00000026608.12	16	chr1:188987516-188987631	-	CE	0.9479134	0.9707656	-0.022852040894	0.0113440919203452	0.62842	0.0886092292608625	0.00785159551020408	50	0.980876824850038	FALSE
ENSMUSG00000026608.12	17	chr1:188983207-188983294	-	CE	0.9670616	0.9628882	0.0041723584	0.00849320663676213	0.64964	0.0904344976618267	0.00817839836734694	50	0.960303089527208	FALSE
ENSMUSG00000026608.12	18	chr1:188983010-188983126	-	CE	0.9672364	0.974902199999999	-0.007665514	0.00547508940051919	0.5482	0.0272636410343332	0.000743306122448979	50	1	FALSE
ENSMUSG00000026608.12	20	chr1:188981225-188981395	-	CE	0.9680364	0.9758536	-0.00781680306	0.00523215754437408	0.54992	0.0275250090363106	0.000757626122448979	50	1	FALSE
ENSMUSG00000026608.12	25	chr1:188976611-188976707	-	CE	0.957127	0.9758222	-0.018695086	0.00883402915174506	0.59042	0.0680537272742527	0.00463130979591837	50	0.999646930038651	FALSE
ENSMUSG00000026608.12	29	chr1:188974287-188974471	-	CE	0.9733342	0.9811652	-0.0078306282	0.00393425316662628	0.56838	0.0294887664533255	0.000869587346938775	50	1	FALSE
ENSMUSG00000026608.12	31	chr1:188974199-188974204	-	AA	0.933522399999999	0.9436756	-0.0101536028	0.0173172549444225	0.60168	0.0820568344602243	0.00673332408163265	50	0.995692938351331	FALSE
ENSMUSG00000026608.12	32	chr1:188974066-188974198	-	CE	0.9748128	0.983628	-0.0088163504	0.00403946194179472	0.5631	0.0299116044643655	0.000894704081632652	50	1	FALSE
ENSMUSG00000026608.12	35	chr1:188972519-188972683	-	TE	0.00267583	0.0005740166	0.0021018078	0.0018265928903035	0.65836	0.11118834177619	0.0123628473469388	50	0.902587264797256	FALSE
ENSMUSG00000026608.12	36	chr1:188972476-188972518	-	TE	0.05586148	0.0368818	0.018979652	0.0100149704725382	0.59902	0.0603619998045804	0.00364357102040816	50	0.999879848569703	FALSE
ENSMUSG00000026608.12	37	chr1:188972364-188972475	-	TE	0.016143786	0.0064260332	0.009717755802	0.00701476852031614	0.63784	0.0855053071511962	0.00731115755102041	50	0.978620141244782	FALSE
ENSMUSG00000026608.12	38	chr1:188972251-188972363	-	TE	0.003452942	0.00094948	0.0025034564	0.0039588357728611	0.66922	0.120602956270667	0.0145450730612245	50	0.857888997870044	FALSE
ENSMUSG00000026608.12	39	chr1:188971095-188972250	-	TE	0.9274032	0.9566878	-0.029284184	0.0140234128407527	0.60978	0.0637089331512097	0.00405882816326531	50	0.999479737386007	FALSE
ENSMUSG00000038608.15	8	chr1:80664640-80664789	-	CE	0.10261382	0.7888604	-0.6862456	0.0275646149360267	0.96256	0.0161966990842112	0.000262333061224489	50	5.56595792258294e-09	TRUE
ENSMUSG00000038608.15	16	chr1:80605791-80605925	-	CE	0.964298723404255	0.929974680851064	0.0343240425531915	0.00492463338718222	0.693723404255319	0.0235064303206587	0.00055255226641998	47	0.999999542354308	FALSE
ENSMUSG00000038608.15	17	chr1:80595541-80595724	-	CE	0.963072045454546	0.935131818181818	0.0279407727272727	0.00495541861683512	0.669340909090909	0.0214638074840526	0.000460695031712473	44	0.999999999988887	FALSE
ENSMUSG00000038608.15	18	chr1:80593159-80593244	-	CE	0.967136818181818	0.948635227272727	0.0185013636363636	0.00425302235675044	0.679227272727273	0.0294119605763904	0.000865063424947145	44	0.999996270457831	FALSE
ENSMUSG00000038608.15	23	chr1:80586720-80586870	-	CE	0.961687391304348	0.938409130434783	0.0232788043478261	0.01126201846935	0.661369565217391	0.0228923652441907	0.000524060386473429	46	0.999999999987502	FALSE
ENSMUSG00000038608.15	24	chr1:80586649-80586719	-	AD	0.9565896	0.8999652	0.05662424	0.0097335289708789	0.71756	0.0321413713942333	0.00103306775510204	50	0.9968161702658	FALSE
ENSMUSG00000038608.15	27	chr1:80584996-80585078	-	CE	0.948892	0.9299518	0.018940422	0.00758673647918578	0.63142	0.0278069804773065	0.000773228163265307	50	0.999999999991655	FALSE
ENSMUSG00000038608.15	29	chr1:80578586-80578708	-	CE	0.9650428	0.9338858	0.031155956	0.00832041409529647	0.67708	0.0249037657999831	0.000620197551020407	50	0.999999966811157	FALSE
ENSMUSG00000038608.15	30	chr1:80575859-80575938	-	CE	0.9635366	0.934626	0.028911168	0.00872615194003564	0.66784	0.031995765025888	0.00102372897959184	50	0.999996978085282	FALSE
ENSMUSG00000038608.15	31	chr1:80574080-80574267	-	CE	0.9653692	0.9442314	0.021138184	0.00642551115182191	0.6841	0.0301081384346492	0.000906499999999999	50	0.999985954908971	FALSE
ENSMUSG00000038608.15	32	chr1:80573480-80573545	-	CE	0.9680806	0.9469336	0.02114681	0.0056853037350789	0.66512	0.0302166598189185	0.000913046530612245	50	0.999999518783989	FALSE
ENSMUSG00000038608.15	33	chr1:80572457-80572549	-	CE	0.9751448	0.9438572	0.03128818	0.00632681816310376	0.68982	0.0309157446183352	0.000955783265306121	50	0.999944288557297	FALSE
ENSMUSG00000038608.15	34	chr1:80568747-80568870	-	CE	0.9726832	0.9500272	0.0226559	0.00471122797480787	0.6927	0.0277931499415498	0.000772459183673468	50	0.99998580702584	FALSE
ENSMUSG00000038608.15	35	chr1:80568438-80568559	-	CE	0.9674754	0.946924	0.020551812	0.00650797210067148	0.65654	0.0280678550978859	0.000787804489795918	50	0.99999999113529	FALSE
ENSMUSG00000038608.15	36	chr1:80567996-80568082	-	CE	0.956651	0.9309058	0.025744136	0.00928098671805527	0.64782	0.031909111999105	0.00101819142857143	50	0.999999929606204	FALSE
ENSMUSG00000038608.15	37	chr1:80567292-80567384	-	CE	0.9446762	0.9293888	0.0152875456	0.0100307895667519	0.59148	0.0327484163817154	0.0010724587755102	50	0.999999999999415	FALSE
ENSMUSG00000038608.15	38	chr1:80566728-80566846	-	CE	0.949349	0.9232518	0.026098074	0.00791146567294633	0.62282	0.028627580536031	0.00081953836734694	50	0.999999999997108	FALSE
ENSMUSG00000038608.15	39	chr1:80564502-80564571	-	CE	0.9418258	0.9134444	0.02838098	0.0070488160664304	0.61764	0.0335977161517304	0.00112880653061225	50	0.999999999205709	FALSE
ENSMUSG00000038608.15	40	chr1:80560901-80561014	-	CE	0.9456736	0.9414846	0.0041895454	0.00709865755535976	0.5557	0.0263425240140077	0.00069392857142857	50	1	FALSE
ENSMUSG00000038608.15	41	chr1:80559167-80559238	-	CE	0.944478	0.9484356	-0.0039571076	0.0076558606194957	0.54588	0.0314146982367509	0.000986883265306122	50	1	FALSE
ENSMUSG00000038608.15	42	chr1:80552678-80552824	-	CE	0.947401	0.939712	0.0076886416	0.00665470172072757	0.58562	0.0315878367187661	0.000997791428571428	50	0.999999999999983	FALSE
ENSMUSG00000038608.15	43	chr1:80551455-80551538	-	CE	0.9485288	0.9387012	0.0098269084	0.006956854743088	0.61782	0.0270484750032234	0.000731620000000001	50	0.999999999999969	FALSE
ENSMUSG00000038608.15	44	chr1:80549706-80549802	-	CE	0.9588526	0.9317982	0.0270545	0.00598696526733243	0.67688	0.0280943308973791	0.000789291428571428	50	0.999999164016619	FALSE
ENSMUSG00000038608.15	45	chr1:80549133-80549177	-	CE	0.9598698	0.9250006	0.03486894	0.00601742908832844	0.68568	0.0268597567117099	0.000721446530612244	50	0.999998208332868	FALSE
ENSMUSG00000038608.15	46	chr1:80543341-80543516	-	CE	0.9638378	0.9292026	0.03463508	0.00476429270438553	0.66014	0.0211872217939714	0.000448898367346939	50	0.999999999999835	FALSE
ENSMUSG00000038608.15	47	chr1:80543100-80543216	-	CE	0.9677978	0.9455848	0.02221222	0.00609338567893457	0.61598	0.0266393065424238	0.000709652653061225	50	0.999999999999993	FALSE
ENSMUSG00000038608.15	48	chr1:80541228-80541339	-	CE	0.9533076	0.9443554	0.0089518798	0.00535885722506493	0.61416	0.0245982909643607	0.000605075918367348	50	1	FALSE
ENSMUSG00000038608.15	49	chr1:80540457-80540578	-	CE	0.9498944	0.9092366	0.04065744	0.00798834386595972	0.67016	0.0322859418449629	0.00104238204081633	50	0.99999459825207	FALSE
ENSMUSG00000038608.15	50	chr1:80540244-80540358	-	CE	0.9677066	0.9351228	0.03258392	0.0066190826599141	0.65714	0.0286142607517187	0.000818775918367347	50	0.999999980996828	FALSE
ENSMUSG00000038608.15	51	chr1:80540085-80540151	-	CE	0.968576	0.9415732	0.0270034	0.00515312932070585	0.68138	0.0235665709280354	0.000555383265306122	50	0.999999980936106	FALSE
ENSMUSG00000038608.15	52	chr1:80539810-80539857	-	CE	0.9717334	0.9432666	0.02846642	0.00440313439420936	0.6556	0.0265568316280849	0.000705265306122449	50	0.999999998997621	FALSE
ENSMUSG00000038608.15	53	chr1:80538783-80538884	-	CE	0.9649	0.9424284	0.02247146	0.00634350152843242	0.62668	0.0259437696504088	0.00067307918367347	50	0.999999999999946	FALSE
ENSMUSG00000038608.15	54	chr1:80536845-80536969	-	CE	0.9617774	0.9517336	0.0100438772	0.00545734203203019	0.62474	0.0279429520886497	0.000780808571428573	50	0.999999999998477	FALSE
ENSMUSG00000038608.15	55	chr1:80535853-80535965	-	CE	0.9682934	0.9479258	0.020367384	0.00587203551288961	0.63212	0.0260350156676797	0.000677822040816327	50	0.999999999999606	FALSE
ENSMUSG00000038608.15	56	chr1:80533786-80533923	-	CE	0.9691748	0.9529138	0.0162620752	0.00531297438012784	0.62152	0.0273169155936577	0.000746213877551022	50	0.999999999999824	FALSE
ENSMUSG00000038608.15	57	chr1:80532322-80532504	-	CE	0.9631614	0.9504392	0.012722996	0.00662531582173335	0.57402	0.0284307177940641	0.000808305714285713	50	1	FALSE
ENSMUSG00000038608.15	58	chr1:80531174-80531284	-	CE	0.9682228	0.9585914	0.0096317616	0.00608848824262686	0.62376	0.0323214467245411	0.00104467591836735	50	0.99999999930914	FALSE
ENSMUSG00000038608.15	61	chr1:80528649-80528706	-	CE	0.9743318	0.9593984	0.014932408	0.00519812095036548	0.60712	0.0308674850393268	0.000952801632653062	50	0.999999999998375	FALSE
ENSMUSG00000038608.15	62	chr1:80528233-80528331	-	CE	0.971564	0.9612376	0.010325749	0.00565493692579713	0.61658	0.0294528956339524	0.000867473061224491	50	0.999999999997963	FALSE
ENSMUSG00000038608.15	63	chr1:80526224-80526330	-	CE	0.9732382	0.9616752	0.0115629168	0.00462113897703269	0.59014	0.0369290605107154	0.00136375551020408	50	0.999999999883312	FALSE
ENSMUSG00000038608.15	64	chr1:80523970-80524092	-	CE	0.9613146	0.9368428	0.024471644	0.00920520122426712	0.6348	0.0365094340617628	0.0013329387755102	50	0.999999721274806	FALSE
ENSMUSG00000038608.15	65	chr1:80523716-80523829	-	CE	0.9619112	0.936771	0.025139534	0.00979144188026129	0.62932	0.0390648022586856	0.0015260587755102	50	0.999999335486581	FALSE
ENSMUSG00000038608.15	67	chr1:80522185-80522190	-	CE	0.3173526	0.1668804	0.15047164	0.0415196590189687	0.61188	0.046285996471803	0.00214239346938776	50	0.999996641131876	FALSE	chr1_-_80522184_80522190
ENSMUSG00000038608.15	69	chr1:80515489-80515635	-	CE	0.9719258	0.9598976	0.012027946	0.00413195213374936	0.58548	0.0258340386122729	0.000667397551020408	50	1	FALSE
ENSMUSG00000038608.15	70	chr1:80512427-80512637	-	CE	0.9711134	0.9583448	0.012768512	0.00478549916606664	0.59934	0.0285318368543933	0.000814065714285715	50	0.999999999999998	FALSE
ENSMUSG00000038608.15	71	chr1:80510277-80510467	-	CE	0.9736382	0.9620594	0.011578128	0.00449415471909902	0.60712	0.0369785597008729	0.00136741387755102	50	0.999999996765835	FALSE
ENSMUSG00000038608.15	73	chr1:80505621-80505721	-	CE	0.9748456	0.952835	0.02201068	0.0048224623164385	0.63466	0.0286916115167582	0.000823208571428573	50	0.999999999918384	FALSE
ENSMUSG00000038608.15	74	chr1:80505464-80505620	-	RI	0.03717702	0.09866158	-0.06148462	0.017063109100008	0.5992	0.0495741044975569	0.00245759183673469	50	0.999996454373825	FALSE
ENSMUSG00000038608.15	75	chr1:80505325-80505463	-	CE	0.9801762	0.9613284	0.018848292	0.0050127555651411	0.63812	0.0298818353123207	0.000892924081632654	50	0.999999999022656	FALSE
ENSMUSG00000038608.15	76	chr1:80505199-80505324	-	RI	0.05820298	0.1251358	-0.06693224	0.0242646953500558	0.64392	0.0917691958454603	0.00842158530612245	50	0.963949851969823	FALSE
ENSMUSG00000038608.15	77	chr1:80505126-80505198	-	CE	0.06131754	0.183374	-0.12205636	0.0301174004520676	0.62592	0.0778923485278475	0.00606721795918367	50	0.992186619803507	FALSE
ENSMUSG00000038608.15	78	chr1:80503995-80505125	-	RI	0.10338134	0.2361822	-0.13279976	0.0300608990934831	0.64872	0.0472401766054519	0.00223163428571429	50	0.999774349695822	FALSE
ENSMUSG00000038608.15	79	chr1:80503919-80503994	-	CE	0.9668152	0.6271494	0.3396652	0.0259725677292211	0.79834	0.040117994334061	0.00160945346938775	50	0.496495061848765	FALSE
ENSMUSG00000038608.15	82	chr1:80501713-80501826	-	TE	0.1853316	0.1764872	0.0088440608	0.0224912053261463	0.56754	0.0389118365077795	0.00151413102040816	50	0.999999999986932	FALSE
ENSMUSG00000038608.15	83	chr1:80501641-80501712	-	TE	0.2652232	0.196605	0.06861862	0.0221852085066899	0.6263	0.0383007699608224	0.00146694897959184	50	0.999999747586644	FALSE
ENSMUSG00000038608.15	84	chr1:80501553-80501640	-	TE	0.0626662	0.07696132	-0.01429517448	0.0112123489844444	0.54176	0.0276018041409748	0.000761859591836734	50	1	FALSE
ENSMUSG00000038608.15	85	chr1:80501188-80501552	-	TE	0.03034018	0.03740072	-0.007060485	0.0172740409623935	0.63562	0.080426132924211	0.00646836285714286	50	0.985976216233263	FALSE
ENSMUSG00000038608.15	86	chr1:80501073-80501187	-	TE	0.493994	0.5664122	-0.0724192371	0.0340453856065934	0.57258	0.036516191544272	0.00133343224489796	50	0.999999999998226	FALSE
ENSMUSG00000042215.8	1	chr1:33757742-33757795	-	TS	0.4146016	0.4693112	-0.054709686	0.0514532342105263	0.5433	0.0283413954116157	0.00080323469387755	50	1	FALSE
ENSMUSG00000042215.8	2	chr1:33757728-33757741	-	TS	0.5371984	0.490549	0.0466500662	0.0490321487561681	0.54176	0.0329486675584545	0.00108561469387755	50	1	FALSE
ENSMUSG00000042215.8	3	chr1:33757579-33757727	-	TS	0.07188536	0.07617698	-0.00429159162	0.0141261176361184	0.5407	0.0349344867909483	0.00122041836734694	50	1	FALSE
ENSMUSG00000042215.8	6	chr1:33748217-33748326	-	CE	0.843187	0.872926	-0.0297389044	0.0186801156432593	0.5951	0.0345574056565924	0.00119421428571429	50	0.999999999981272	FALSE
ENSMUSG00000042215.8	7	chr1:33746802-33747016	-	TE	0.0009022716	0.010918564	-0.010016296	0.00783676604130212	0.69696	0.12861316148094	0.0165413453061225	50	0.768859044848256	FALSE
ENSMUSG00000042215.8	8	chr1:33746739-33746801	-	TE	0.0058534842	0.023188432	-0.0173349428	0.0139101180347961	0.6733	0.103706070119313	0.0107549489795918	50	0.892181381238907	FALSE
ENSMUSG00000042215.8	9	chr1:33745484-33746738	-	TE	0.994141	0.970934	0.0232065828	0.0145912201849101	0.5913	0.106894617187553	0.0114264591836735	50	0.981399770676597	FALSE
ENSMUSG00000033952.14	36	chr1:139492707-139492876	+	CE	0.902723	0.8960352	0.0066871552	0.0129563336926184	0.54316	0.0330641676694495	0.00109323918367347	50	1	FALSE
ENSMUSG00000040297.12	2	chr1:161863914-161864025	-	CE	0.9677776	0.9839708	-0.016192694	0.00416909047392344	0.60554	0.0385154143539589	0.00148343714285714	50	0.999999990267285	FALSE
ENSMUSG00000040297.12	3	chr1:161862192-161862302	-	CE	0.96679	0.9806294	-0.013840498	0.00477914112138982	0.58062	0.0338905139939705	0.00114856693877551	50	0.99999999999976	FALSE
ENSMUSG00000040297.12	4	chr1:161859350-161859504	-	CE	0.9693552	0.980229	-0.010873315	0.00498171341875679	0.56102	0.0311621761834727	0.000971081224489795	50	1	FALSE
ENSMUSG00000040297.12	7	chr1:161856821-161856971	-	CE	0.9656038	0.9750866	-0.009480986	0.00454175369797453	0.57386	0.0353362911096758	0.00124865346938775	50	0.99999999999956	FALSE
ENSMUSG00000040297.12	10	chr1:161852936-161852947	-	AA	0.7034342	0.4939988	0.2094346	0.0304854469267966	0.67166	0.0289845912617764	0.000840106530612244	50	0.999999378982029	FALSE
ENSMUSG00000040297.12	13	chr1:161852275-161852342	-	CE	0.9529934	0.9659792	-0.0129867848	0.00624140238742349	0.5887	0.0232161537709925	0.000538989795918367	50	1	FALSE
ENSMUSG00000040297.12	14	chr1:161848642-161848749	-	CE	0.9580022	0.968159	-0.0101570804	0.00549483936015439	0.56174	0.0278258505563383	0.000774277959183672	50	1	FALSE
ENSMUSG00000040297.12	15	chr1:161847205-161847310	-	CE	0.9616442	0.9712284	-0.0095841876	0.00487691203946386	0.56658	0.0270314178507234	0.000730697551020407	50	1	FALSE
ENSMUSG00000040297.12	16	chr1:161845560-161845580	-	CE	0.9648784	0.976309	-0.011429934	0.00443101202033245	0.55516	0.025242788422576	0.000637198367346938	50	1	FALSE	chr1_-_161845559_161845580
ENSMUSG00000040297.12	17	chr1:161845303-161845358	-	CE	0.9651282	0.9742292	-0.0091014416	0.00552500812867935	0.5602	0.0262787257790675	0.000690571428571427	50	1	FALSE
ENSMUSG00000040297.12	22	chr1:161844002-161844067	-	CE	0.9689934	0.9754886	-0.0064952404	0.00514026108383729	0.55974	0.0255245460092749	0.000651502448979591	50	1	FALSE
ENSMUSG00000040297.12	25	chr1:161837719-161837809	-	CE	0.9633832	0.9525838	0.0108000472	0.00770581674889503	0.68752	0.0708422334544608	0.00501862204081633	50	0.951995004445217	FALSE
ENSMUSG00000040297.12	28	chr1:161833416-161833503	-	CE	0.9704336	0.9745268	-0.004094338604	0.00445573655153226	0.53022	0.0230069111178288	0.000529317959183673	50	1	FALSE
ENSMUSG00000040297.12	31	chr1:161828156-161828310	-	CE	0.9725372	0.9746126	-0.00207487036	0.00369564753098273	0.53236	0.0194430198376734	0.000378031020408163	50	1	FALSE
ENSMUSG00000040297.12	33	chr1:161827657-161827748	-	CE	0.9687298	0.970403600000001	-0.00167360058	0.00418972259772216	0.52826	0.0235595727760024	0.000555053469387755	50	1	FALSE
ENSMUSG00000067851.11	2	chr1:10216529-10216559	-	CE	0.948063	0.959304	-0.011240221	0.00639258765952435	0.5489	0.0317594594618064	0.00100866326530612	50	1	FALSE
ENSMUSG00000067851.11	3	chr1:10215837-10215993	-	CE	0.9568354	0.9669464	-0.0101108952	0.00682352601591033	0.56564	0.0285555384384571	0.000815418775510203	50	1	FALSE
ENSMUSG00000067851.11	6	chr1:10213044-10213223	-	CE	0.967856	0.9702444	-0.0023876466	0.00512948266015264	0.53078	0.0206647585250338	0.000427032244897959	50	1	FALSE
ENSMUSG00000067851.11	8	chr1:10209425-10209701	-	CE	0.977071	0.9776508	-0.0005799228	0.00386183200305684	0.52568	0.0207408106034889	0.000430181224489796	50	1	FALSE
ENSMUSG00000067851.11	9	chr1:10209161-10209424	-	TE	0.1848942	0.2102924	-0.0253988228	0.0251608424021078	0.52592	0.0223714833058991	0.000500483265306122	50	1	FALSE
ENSMUSG00000067851.11	10	chr1:10208946-10209160	-	TE	0.8150764	0.7897968	0.02527982	0.025105670315078	0.52692	0.0255924414861984	0.00065497306122449	50	1	FALSE
ENSMUSG00000067851.11	11	chr1:10204808-10204909	-	CE	0.9809328	0.9811354	-0.0002035614	0.00417785769924526	0.53364	0.0250817113630222	0.000629092244897959	50	1	FALSE
ENSMUSG00000067851.11	12	chr1:10199729-10199904	-	CE	0.9819718	0.9832552	-0.00128302056	0.00382072186320594	0.53886	0.0283498623255484	0.000803714693877551	50	1	FALSE
ENSMUSG00000067851.11	13	chr1:10198843-10198976	-	CE	0.9819362	0.9830832	-0.001146189072	0.0032621244514351	0.54646	0.0311862149033832	0.000972579999999999	50	1	FALSE
ENSMUSG00000067851.11	14	chr1:10194257-10194491	-	CE	0.9811014	0.9766588	0.0044424958	0.00581479429562886	0.61948	0.0951497723784638	0.00905347918367347	50	0.978603744424181	FALSE
ENSMUSG00000067851.11	15	chr1:10189439-10189678	-	CE	0.9835584	0.9873562	-0.0037975596	0.00247447846090968	0.55128	0.0319783345024568	0.00102261387755102	50	1	FALSE
ENSMUSG00000067851.11	16	chr1:10189227-10189335	-	CE	0.9867858	0.989523	-0.00273749268	0.00226030826072705	0.559	0.0422127749306645	0.00178191836734694	50	0.999999999902432	FALSE
ENSMUSG00000067851.11	17	chr1:10188757-10188958	-	CE	0.9858422	0.9888142	-0.0029724228	0.00253197715527306	0.5468	0.0345608012000856	0.00119444897959184	50	1	FALSE
ENSMUSG00000067851.11	18	chr1:10184386-10184497	-	CE	0.9846144	0.9866294	-0.002013819	0.00323021797105751	0.53866	0.0352209411270845	0.00124051469387755	50	1	FALSE
ENSMUSG00000067851.11	19	chr1:10183976-10184181	-	CE	0.9852166	0.987692	-0.00247457882	0.00276449022287164	0.5446	0.0270502178496641	0.000731714285714285	50	1	FALSE
ENSMUSG00000067851.11	20	chr1:10183663-10183747	-	CE	0.9849156	0.9881132	-0.0031975954	0.00235441568545297	0.55006	0.0390559044635941	0.00152536367346939	50	0.999999999999532	FALSE
ENSMUSG00000067851.11	21	chr1:10180870-10181041	-	CE	0.9774306	0.984702	-0.007271704	0.00298121891014192	0.56128	0.0345478313800045	0.00119355265306122	50	0.999999999999994	FALSE
ENSMUSG00000067851.11	22	chr1:10179826-10179977	-	CE	0.9703098	0.9797138	-0.009403493	0.00389733791334769	0.57992	0.0272567834657349	0.000742932244897958	50	1	FALSE
ENSMUSG00000067851.11	23	chr1:10174067-10174195	-	CE	0.9763306	0.974605	0.00172555	0.00564536823664302	0.65498	0.0918646942019421	0.00843912204081633	50	0.951174661753589	FALSE
ENSMUSG00000067851.11	24	chr1:10173194-10173352	-	CE	0.976744	0.9756674	0.00107633952	0.00494941670937932	0.6515	0.0920721212430999	0.00847727551020408	50	0.955074327319605	FALSE
ENSMUSG00000067851.11	26	chr1:10172834-10172984	-	CE	0.9720218	0.9699888	0.0020342365	0.00649526786854486	0.64036	0.0920788836613831	0.00847852081632653	50	0.966876253582169	FALSE
ENSMUSG00000067851.11	27	chr1:10163697-10163787	-	CE	0.9732034	0.9809748	-0.00777206758	0.00394924774033731	0.5716	0.0330281265417393	0.00109085714285714	50	0.999999999999994	FALSE
ENSMUSG00000067851.11	29	chr1:10160963-10161003	-	CE	0.9775868	0.9839706	-0.0063830192	0.00347925435840746	0.56304	0.0322515369037362	0.00104016163265306	50	1	FALSE
ENSMUSG00000067851.11	33	chr1:10159877-10160028	-	CE	0.979465	0.9850456	-0.0055796876	0.00281636019144885	0.56542	0.0350882793385309	0.00123118734693877	50	0.999999999999959	FALSE
ENSMUSG00000067851.11	34	chr1:10159568-10159740	-	CE	0.9789464	0.9855958	-0.006650034	0.00359950375047076	0.57826	0.0385305656563191	0.00148460448979592	50	0.999999999932145	FALSE
ENSMUSG00000067851.11	35	chr1:10158061-10159567	-	RI	0.07968624	0.07911664	0.0005694882	0.0151390488550926	0.56122	0.04188969480209	0.00175474653061224	50	0.999999999896363	FALSE
ENSMUSG00000067851.11	36	chr1:10157900-10158060	-	CE	0.9812568	0.9877904	-0.0065326218	0.0026625570199062	0.56768	0.0440627752560515	0.00194152816326531	50	0.999999997878595	FALSE
ENSMUSG00000067851.11	37	chr1:10157045-10157899	-	RI	0.09355658	0.09017976	0.00337713	0.0183204694247424	0.54764	0.0382258380402255	0.00146121469387755	50	0.999999999999912	FALSE
ENSMUSG00000067851.11	38	chr1:10156914-10157044	-	CE	0.9828262	0.9898014	-0.0069749074	0.00272281196353225	0.5706	0.0494723175531694	0.00244751020408163	50	0.999999873778122	FALSE
ENSMUSG00000067851.11	41	chr1:10154281-10154410	-	CE	0.984046	0.9898116	-0.005765694	0.00218893321118404	0.58648	0.048046847886586	0.00230849959183673	50	0.999999606238389	FALSE
ENSMUSG00000067851.11	42	chr1:10153607-10153742	-	CE	0.9859178	0.9907872	-0.0048694796	0.00228061509688832	0.57412	0.0497506599279377	0.00247512816326531	50	0.999999775527842	FALSE
ENSMUSG00000067851.11	43	chr1:10153386-10153524	-	CE	0.9851806	0.9900964	-0.0049156164	0.00219815561206111	0.57924	0.0449660007615731	0.0020219412244898	50	0.999999976908526	FALSE
ENSMUSG00000067851.11	44	chr1:10151801-10151873	-	CE	0.9826706	0.9884696	-0.005798794	0.00253581791530457	0.5664	0.0409863093120179	0.00167987755102041	50	0.999999999896863	FALSE
ENSMUSG00000067851.11	47	chr1:10144718-10144857	-	CE	0.9866384	0.9906144	-0.0039754674	0.00195887623096302	0.56148	0.0506046057434398	0.00256082612244898	50	0.999999919683291	FALSE
ENSMUSG00000067851.11	48	chr1:10142576-10142744	-	CE	0.9894724	0.9927836	-0.0033101544	0.00187373919099376	0.57104	0.0550965608764119	0.00303563102040816	50	0.999997987853253	FALSE
ENSMUSG00000067851.11	50	chr1:10141559-10141697	-	CE	0.990507000000001	0.9934546	-0.002947066478	0.00173215656841338	0.58136	0.0605699999831532	0.00366872489795918	50	0.999967122179005	FALSE
ENSMUSG00000067851.11	51	chr1:10140467-10140584	-	CE	0.9726754	0.9633206	0.009356102	0.00664292364914726	0.56984	0.0464882517526784	0.00216115755102041	50	0.999999982182433	FALSE
ENSMUSG00000067851.11	52	chr1:10138690-10138996	-	TE	0.04644086	0.015522992	0.03091792	0.00829472302582202	0.70144	0.0896540197944639	0.00803784326530612	50	0.86440560391998	FALSE
ENSMUSG00000067851.11	53	chr1:10137571-10138689	-	TE	0.9535596	0.984475	-0.03091594	0.00829659488649484	0.70476	0.0858262506819589	0.00736614530612245	50	0.867199538004688	FALSE
ENSMUSG00000079429.9	55	chr1:88259905-88260169	+	TE	0.3557972	0.3516636	0.00413389704	0.0563523944308476	0.54052	0.0398524011516373	0.00158821387755102	50	0.999999999999804	FALSE
ENSMUSG00000079429.9	56	chr1:88260170-88262289	+	TE	0.6442376	0.6483584	-0.0041209242	0.0563328806513894	0.54152	0.0386101604476842	0.00149074448979592	50	0.999999999999959	FALSE
ENSMUSG00000104217.1	2	chr1:4828584-4828649	+	CE	0.9667468	0.957289	0.009457346	0.00240078743283047	0.54456	0.016680870138318	0.000278251428571428	50	1	FALSE
ENSMUSG00000104217.1	3	chr1:4830268-4830315	+	CE	0.9909282	0.987812	0.003115842	0.000671583909413912	0.54502	0.0198283347042271	0.000393162857142857	50	1	FALSE
ENSMUSG00000104217.1	4	chr1:4832311-4832381	+	CE	0.9928886	0.9903598	0.002528944	0.000528173942112379	0.5531	0.0212941018948958	0.000453438775510203	50	1	FALSE
ENSMUSG00000104217.1	5	chr1:4837001-4837074	+	CE	0.9911052	0.989316	0.0017889356	0.000637796663183495	0.5345	0.0174954804659573	0.000306091836734694	50	1	FALSE
ENSMUSG00000104217.1	6	chr1:4839387-4839488	+	CE	0.9854436	0.9787162	0.006727814	0.00155602059663326	0.57298	0.0362882395071821	0.00131683632653061	50	0.999999999998585	FALSE
ENSMUSG00000104217.1	7	chr1:4840956-4841132	+	CE	0.9810396	0.9750596	0.00597993	0.00156733090306223	0.5323	0.0225671334068836	0.000509275510204081	50	1	FALSE
ENSMUSG00000104217.1	8	chr1:4867470-4867532	+	CE	0.9824558	0.9756932	0.006762436	0.00125075610369186	0.54964	0.0246168682833871	0.000605990204081632	50	1	FALSE
ENSMUSG00000104217.1	9	chr1:4878027-4878132	+	CE	0.9879688	0.9829716	0.004996312	0.000917989627712511	0.54926	0.0258818429776237	0.000669869795918367	50	1	FALSE
ENSMUSG00000015843.10	1	chr1:167598384-167598459	+	TS	0.7167782	0.4777628	0.2390168	0.0324603844231389	0.74288	0.0363136225633504	0.00131867918367347	50	0.947883558954766	FALSE
ENSMUSG00000015843.10	2	chr1:167598460-167598479	+	TS	0.246165	0.4364936	-0.19033	0.0279031560646345	0.73448	0.0363251978659443	0.00131952	50	0.970037363649265	FALSE
ENSMUSG00000015843.10	3	chr1:167598480-167598568	+	TS	0.0877862	0.1373724	-0.04958662	0.00668639389369432	0.6902	0.0258125108094062	0.000666285714285713	50	0.999998107113074	FALSE
ENSMUSG00000015843.10	4	chr1:167598569-167598652	+	AD	0.96635	0.9598538	0.0064958808	0.00742067098431293	0.53154	0.023888525125111	0.000570661632653061	50	1	FALSE
ENSMUSG00000015843.10	5	chr1:167598653-167598694	+	RI	0.9588296	0.949649	0.009180905	0.00786222266507074	0.53372	0.0233500775683718	0.00054522612244898	50	1	FALSE
ENSMUSG00000015843.10	6	chr1:167598695-167598698	+	AA	0.961599	0.9559948	0.0056051566	0.00690442299264122	0.52684	0.0184759744710005	0.000341361632653061	50	1	FALSE
ENSMUSG00000015843.10	7	chr1:167598699-167598800	+	CE	0.969615	0.953831	0.0157834546	0.00620730225794644	0.53878	0.0239687636863702	0.000574501632653061	50	1	FALSE
ENSMUSG00000015843.10	8	chr1:167613704-167613951	+	CE	0.978533	0.9748534	0.00367945478	0.0038728804495727	0.55612	0.0222432195584751	0.00049476081632653	50	1	FALSE
ENSMUSG00000015843.10	9	chr1:167618309-167618495	+	AF	0.0358727	0.044823	-0.0089502466	0.00579616184645991	0.57572	0.0281156794079643	0.000790491428571428	50	1	FALSE
ENSMUSG00000015843.10	10	chr1:167624928-167625072	+	CE	0.9800676	0.9654338	0.014634666	0.00479570049662301	0.55548	0.0287886315430666	0.000828785306122448	50	1	FALSE
ENSMUSG00000015843.10	11	chr1:167627292-167627471	+	CE	0.9812764	0.9720572	0.0092186428	0.00394638193011872	0.57648	0.0323962960845835	0.00104952	50	0.999999999999994	FALSE
ENSMUSG00000015843.10	12	chr1:167630962-167631122	+	CE	0.9785884	0.9725508	0.0060376494	0.00433384519389592	0.54892	0.0278398041278589	0.00077505469387755	50	1	FALSE
ENSMUSG00000015843.10	13	chr1:167631230-167631359	+	CE	0.9797636	0.9717954	0.007967804	0.00499845334017046	0.5315	0.0252022431784254	0.00063515306122449	50	1	FALSE
ENSMUSG00000015843.10	14	chr1:167632515-167632647	+	CE	0.9801552	0.9746862	0.0054689492	0.00491947657197507	0.53694	0.0230025819313877	0.000529118775510204	50	1	FALSE
ENSMUSG00000015843.10	15	chr1:167634435-167634526	+	CE	0.981204	0.9712442	0.009958613	0.00431044746087222	0.58216	0.0357361989916016	0.00127707591836735	50	0.999999999994946	FALSE
ENSMUSG00000015843.10	16	chr1:167635700-167635805	+	CE	0.983267	0.9725302	0.010736532	0.0038130820462193	0.59096	0.0339867681335437	0.00115510040816326	50	0.999999999996671	FALSE
ENSMUSG00000015843.10	17	chr1:167639126-167639424	+	TE	0.1930348	0.336002	-0.14296706	0.0305115667002947	0.65104	0.0274091895806751	0.000751263673469388	50	0.999999999025636	FALSE
ENSMUSG00000015843.10	18	chr1:167639425-167639618	+	TE	0.3297814	0.5447006	-0.21491804	0.0574711120782308	0.67896	0.0440486558436538	0.00194028408163265	50	0.998528524745619	FALSE
ENSMUSG00000015843.10	19	chr1:167639619-167639621	+	TE	0.2363102	0.05407064	0.1822398	0.0313055849154422	0.57156	0.0537705480419783	0.00289127183673469	50	0.999998794909672	FALSE
ENSMUSG00000015843.10	20	chr1:167639622-167639623	+	TE	0.2679692	0.09484874	0.1731212	0.0318229476719334	0.78468	0.0417208605386039	0.00174063020408163	50	0.626862993123956	FALSE
ENSMUSG00000026393.10	7	chr1:138534364-138534426	-	CE	0.979874489795919	0.962774897959184	0.0170989591836735	0.00252902719241332	0.721530612244898	0.0167917415723925	0.000281962585034014	49	0.999999716596546	FALSE
ENSMUSG00000026393.10	8	chr1:138532737-138532847	-	CE	0.9846402	0.947574	0.03706704	0.00389796824606704	0.73986	0.0213522545767468	0.000455918775510205	50	0.998482591474629	FALSE
ENSMUSG00000026393.10	9	chr1:138516528-138516636	-	CE	0.984829791666667	0.954410208333333	0.030418875	0.00242482693942686	0.785770833333333	0.0168664839294337	0.000284478280141844	48	0.798875711775123	FALSE
ENSMUSG00000026393.10	10	chr1:138515625-138515732	-	CE	0.9827046	0.9436098	0.03909468	0.00508259239830885	0.80648	0.0191569670813284	0.000366989387755101	50	0.359450228675702	FALSE
ENSMUSG00000026393.10	12	chr1:138502571-138502665	-	CE	0.9780196	0.912414	0.065606028	0.01100087836226	0.62468	0.0371848334235168	0.0013827118367347	50	0.999999914234432	FALSE
ENSMUSG00000026393.10	13	chr1:138498576-138498689	-	CE	0.9730072	0.9197224	0.053283902	0.011350764561617	0.63514	0.0644550183287159	0.0041544493877551	50	0.997328478512333	FALSE
ENSMUSG00000026393.10	14	chr1:138484112-138487110	-	TE	0.5900326	0.8315158	-0.2414842	0.0214532025191236	0.8191	0.021222100532709	0.000450377551020407	50	0.18265991963172	FALSE
ENSMUSG00000026393.10	15	chr1:138483837-138484111	-	TE	0.3903066	0.1676666	0.2226396	0.0208457741971257	0.81902	0.0213546247918337	0.000456019999999999	50	0.185005162746506	FALSE
ENSMUSG00000026393.10	16	chr1:138482875-138483836	-	TE	0.01975314	0.012082302	0.00767085	0.00267628535971646	0.63656	0.0363880222499837	0.00132408816326531	50	0.999999658896104	FALSE
ENSMUSG00000016494.9	1	chr1:194938819-194938874	+	TS	0.02782296	0.002091554	0.02573146	0.00343109765390206	0.76396	0.0318721681415121	0.00101583510204082	50	0.872662257291706	FALSE
ENSMUSG00000016494.9	2	chr1:194938875-194938904	+	TS	0.960405	0.9842222	-0.023817	0.00388671860970413	0.62564	0.0347361835695805	0.00120660244897959	50	0.999999987219825	FALSE
ENSMUSG00000016494.9	3	chr1:194938905-194938950	+	TS	0.03737038	0.01307614	0.02429432	0.00373900351474364	0.61662	0.0290993302398554	0.000846771020408164	50	0.999999999998874	FALSE
ENSMUSG00000016494.9	4	chr1:194938951-194938994	+	TS	0.02922694	0.004482514	0.02474436	0.00336500758260965	0.70394	0.034998781319891	0.00122491469387755	50	0.998373188639351	FALSE
ENSMUSG00000016494.9	5	chr1:194938995-194939044	+	TS	0.02864322	0.002414328	0.02622892	0.00357617858888393	0.7627	0.0320071739407507	0.00102445918367347	50	0.880277708728764	FALSE
ENSMUSG00000016494.9	7	chr1:194947839-194948006	+	CE	0.9493002	0.998459	-0.04915858	0.0143073739801459	0.6808	0.0708686626580379	0.00502236734693878	50	0.961930581580905	FALSE
ENSMUSG00000016494.9	8	chr1:194948007-194949304	+	RI	0.06439702	0.04000722	0.02438992	0.0034682093058793	0.55222	0.0290329088435583	0.000842909795918366	50	1	FALSE
ENSMUSG00000016494.9	9	chr1:194949305-194949381	+	AA	0.964787	0.9979358	-0.03314824	0.00355700364937016	0.72618	0.0715098651678671	0.00511366081632653	50	0.848082155948675	FALSE
ENSMUSG00000016494.9	10	chr1:194949382-194949564	+	CE	0.9806856	0.9988764	-0.01819138	0.00309696278397176	0.72422	0.0488998518423531	0.00239119551020408	50	0.946248119228693	FALSE
ENSMUSG00000016494.9	12	chr1:194950939-194951019	+	CE	0.9787162	0.9987852	-0.0200694	0.00339015680210476	0.6983	0.047408881455022	0.00224760204081633	50	0.988878886969564	FALSE
ENSMUSG00000016494.9	15	chr1:194958810-194958862	+	CE	0.9590972	0.9938566	-0.03475998	0.00504018240474104	0.81614	0.0272029485196599	0.000740000408163264	50	0.268751939421809	FALSE
ENSMUSG00000016494.9	16	chr1:194959066-194959230	+	CE	0.9714896	0.997964	-0.0264749	0.00527696270189044	0.7456	0.038165589801521	0.00145661224489796	50	0.928269968598285	FALSE
ENSMUSG00000016494.9	17	chr1:194959780-194959935	+	AA	0.6857444	0.7685314	-0.082787016	0.0291981913626293	0.56038	0.0301668083583698	0.000910036326530611	50	1	FALSE
ENSMUSG00000101337.6	28	chr1:46615269-46615396	+	CE	0.899626315789474	0.97613	-0.0765025789473684	0.0103740726670751	0.802	0.0242761886080441	0.000589333333333332	19	0.455098859331827	FALSE
ENSMUSG00000101337.6	35	chr1:46639148-46639366	+	AF	0.866372692307692	0.734372692307692	0.132001	0.0162391100371911	0.528769230769231	0.0328880618976646	0.00108162461538462	26	1	FALSE
ENSMUSG00000101337.6	36	chr1:46639527-46639703	+	CE	0.87696976744186	0.885895813953488	-0.00892669976744186	0.0114604110375386	0.537372093023256	0.0237667467331323	0.000564858250276855	43	1	FALSE
ENSMUSG00000073491.11	18	chr1:173566284-173567269	-	TE	0.788191	0.7875578	0.000633124018	0.00515156192659723	0.51444	0.0115884530847719	0.000134292244897959	50	1	FALSE
ENSMUSG00000073491.11	19	chr1:173566283-173566283	-	TE	0.2118244	0.2124136	-0.0005907072	0.00533171023142842	0.51322	0.00941403641551557	8.86240816326532e-05	50	1	FALSE
ENSMUSG00000051951.5	2	chr1:3421702-3421901	-	CE	0.9355	0.934304	0.001196004	0.00974049837414485	0.6564	0.0662958736056993	0.00439514285714286	50	0.99016327916436	FALSE
ENSMUSG00000051951.5	4	chr1:3215633-3216344	-	TS	0.132365	0.3198536	-0.1874894	0.0391823344935871	0.6184	0.0553589400629922	0.00306461224489796	50	0.999848342104076	FALSE
ENSMUSG00000051951.5	5	chr1:3214482-3215632	-	TS	0.867714	0.680304	0.18741	0.039265296720267	0.61912	0.0610762788383075	0.00373031183673469	50	0.999422770572583	FALSE
ENSMUSG00000051951.5	7	chr1:3213439-3213608	-	AD	0.9376606	0.917627	0.0200332634	0.0120893844432479	0.57484	0.0428782614633855	0.00183854530612245	50	0.999999997563957	FALSE
ENSMUSG00000051951.5	8	chr1:3206523-3207317	-	TE	0.1356064	0.14344212	-0.0078359092	0.0282066489916721	0.55244	0.0419485399030765	0.00175968	50	0.999999999976341	FALSE
ENSMUSG00000051951.5	9	chr1:3205901-3206522	-	TE	0.8644084	0.85654	0.0078684142	0.028142230990621	0.55284	0.0435624627777781	0.00189768816326531	50	0.99999999987101	FALSE
ENSMUSG00000026179.14	1	chr1:74284930-74285044	+	TS	0.00495514	0.005831064	-0.0008759214	0.000221027085569038	0.52554	0.0158284296022527	0.00025053918367347	50	1	FALSE
ENSMUSG00000026179.14	2	chr1:74285045-74285049	+	TS	0.004959554	0.005833002	-0.0008734532	0.000225608222263322	0.52466	0.0147919034665342	0.000218800408163266	50	1	FALSE
ENSMUSG00000026179.14	3	chr1:74285050-74285053	+	TS	0.051802106	0.049378958	0.0024230872	0.0299239642738168	0.60642	0.0964710149977384	0.00930665673469388	50	0.984276993061749	FALSE
ENSMUSG00000026179.14	4	chr1:74285054-74285054	+	TS	0.9480794	0.9505564	-0.0024764092	0.0299488413748673	0.49046	0.125143380625128	0.0156608657142857	50	0.995617534339906	FALSE
ENSMUSG00000026179.14	5	chr1:74285055-74285137	+	TS	0.005075558	0.005891676	-0.0008161298	0.000225681749006545	0.52152	0.0177892882238218	0.000316458775510204	50	1	FALSE
ENSMUSG00000026179.14	7	chr1:74285842-74286010	+	CE	0.9986198	0.9983796	0.000240614	4.99080869893725e-05	0.52542	0.0138285271545927	0.000191228163265306	50	1	FALSE
ENSMUSG00000026179.14	9	chr1:74287092-74287208	+	CE	0.8102062	0.912215	-0.10200796	0.0037427450526291	0.85234	0.0217420968517345	0.000472718775510204	50	0.0122671173587387	FALSE
ENSMUSG00000026179.14	10	chr1:74287209-74287273	+	TE	0.2197666	0.1977294	0.0220381156	0.0117475703061789	0.53796	0.0246186920854866	0.000606079999999999	50	1	FALSE
ENSMUSG00000026179.14	11	chr1:74287274-74287454	+	TE	0.7802184	0.8022838	-0.022064776	0.0117586998961613	0.54018	0.0291265290393062	0.00084835469387755	50	1	FALSE
ENSMUSG00000026179.14	15	chr1:74347385-74347500	+	CE	0.9946366	0.987141	0.007495144	0.00143102462081245	0.59228	0.0633613028107657	0.00401465469387755	50	0.999849366021178	FALSE
ENSMUSG00000026179.14	17	chr1:74347652-74347764	+	CE	0.9932964	0.9899728	0.0033232034	0.00170364310717322	0.69042	0.0772591953446716	0.00596898326530612	50	0.929219955310068	FALSE
ENSMUSG00000026179.14	18	chr1:74348763-74348821	+	CE	0.996519	0.9912724	0.005246408	0.00144084962773032	0.58284	0.0512370879702728	0.00262523918367347	50	0.999998733455582	FALSE
ENSMUSG00000026179.14	19	chr1:74349308-74349400	+	CE	0.9934872	0.9915204	0.0019670842	0.00155916154267199	0.62798	0.0646335005067426	0.0041774893877551	50	0.998168399085145	FALSE
ENSMUSG00000026179.14	20	chr1:74349714-74349877	+	CE	0.9968482	0.9921048	0.004744564	0.00125377273316684	0.57878	0.0541043172293778	0.00292727714285714	50	0.999997126504255	FALSE
ENSMUSG00000026179.14	21	chr1:74350617-74350703	+	CE	0.9971716	0.9930998	0.004071584	0.00102323216895068	0.57344	0.0520228207381243	0.00270637387755102	50	0.999999340466772	FALSE
ENSMUSG00000026179.14	22	chr1:74351537-74351652	+	CE	0.996741	0.9922884	0.004453344	0.00122155416750422	0.58422	0.0607239622540948	0.00368739959183673	50	0.999957060051356	FALSE
ENSMUSG00000026179.14	23	chr1:74351758-74353684	+	TE	0.03109724	0.0691712	-0.03807402	0.0132366997682464	0.56886	0.0482180464141798	0.00232498	50	0.999999951692659	FALSE
ENSMUSG00000026179.14	24	chr1:74353685-74353686	+	TE	0.6406876	0.6017974	0.038890908	0.0193351000297159	0.54186	0.0277371113661602	0.000769347346938775	50	1	FALSE
ENSMUSG00000026179.14	25	chr1:74353687-74353694	+	TE	0.3285178	0.3294108	-0.000893337	0.0175222631012759	0.53654	0.0226969475606617	0.000515151428571428	50	1	FALSE
ENSMUSG00000093650.2	1	chr1:150625266-150625298	+	TS	0.9129806	0.9152278	-0.0022477634	0.00472066648405369	0.51642	0.0117179262635659	0.000137309795918368	50	1	FALSE
ENSMUSG00000093650.2	2	chr1:150625299-150625777	+	TS	0.08692616	0.0847192	0.0022069606	0.00487017751350677	0.51828	0.0126974848867396	0.00016122612244898	50	1	FALSE
ENSMUSG00000073725.8	1	chr1:24678630-24678659	+	TS	0.8985048	0.8776032	0.020900892	0.0104676430567539	0.57294	0.0317980938974367	0.0010111187755102	50	1	FALSE
ENSMUSG00000073725.8	2	chr1:24678660-24678738	+	TS	0.03762066	0.03704444	0.0005761768	0.0044196288607411	0.5286	0.0267329957398061	0.000714653061224489	50	1	FALSE
ENSMUSG00000073725.8	3	chr1:24678739-24678816	+	TS	0.07001464	0.0911052	-0.021090658	0.00740560332423734	0.59882	0.0352985459606876	0.00124598734693878	50	0.999999999894518	FALSE
ENSMUSG00000073725.8	4	chr1:24678926-24679034	+	AF	0.03428366	0.0987696	-0.06448582	0.00317437847164205	0.77738	0.023600319956323	0.000556975102040817	50	0.830372645335219	FALSE
ENSMUSG00000073725.8	5	chr1:24685397-24685573	+	CE	0.9957254	0.9981398	-0.002415732	0.000622350431647178	0.66718	0.0479070912053226	0.0022950893877551	50	0.998698860080718	FALSE
ENSMUSG00000073725.8	6	chr1:24692941-24693001	+	CE	0.998972	0.997674	0.0012989742	0.000293300996004975	0.74506	0.0389507328793276	0.00151715959183674	50	0.926069017829385	FALSE
ENSMUSG00000073725.8	7	chr1:24704821-24704918	+	CE	0.9989042	0.998986	-8.241464e-05	2.65128974011225e-05	0.5199	0.0117321292672241	0.000137642857142857	50	1	FALSE
ENSMUSG00000073725.8	8	chr1:24705977-24706044	+	CE	0.9983322	0.9987616	-0.0004291421	0.000133552429565879	0.55598	0.0487465289188128	0.00237622408163265	50	0.999999987176728	FALSE
ENSMUSG00000073725.8	9	chr1:24706925-24707051	+	AL	0.00291587	0.00262128	0.0002945896	9.06781442506114e-05	0.51656	0.0114449168825719	0.00013098612244898	50	1	FALSE
ENSMUSG00000073725.8	10	chr1:24711512-24711600	+	CE	0.998303399999999	0.998751800000001	-0.000448882	0.000135566260205563	0.55532	0.0458833658890248	0.00210528326530612	50	0.99999999855796	FALSE
ENSMUSG00000073725.8	11	chr1:24714909-24714982	+	CE	0.9984994	0.998921	-0.00042129184	0.000136952195757313	0.56876	0.051944853018389	0.00269826775510204	50	0.99999962020175	FALSE
ENSMUSG00000073725.8	12	chr1:24728546-24728626	+	AA	0.9989456	0.9990342	-8.869526e-05	2.62051850250352e-05	0.5191	0.0107991874221902	0.000116622448979592	50	1	FALSE
ENSMUSG00000073725.8	17	chr1:24743883-24743947	+	CE	0.9980064	0.9961716	0.001835766	0.000428553599443428	0.71038	0.0344767830783061	0.00118864857142857	50	0.997241763536642	FALSE
ENSMUSG00000073725.8	18	chr1:24743948-24744255	+	RI	0.04547438	0.07479878	-0.0293245	0.00458047349504126	0.64442	0.0307080325860535	0.000942983265306123	50	0.999999989334098	FALSE
ENSMUSG00000073725.8	19	chr1:24744256-24744358	+	CE	0.9984514	0.9979672	0.00048397644	0.000251619591276209	0.67458	0.0541212131634696	0.00292910571428571	50	0.993705360614273	FALSE
ENSMUSG00000073725.8	23	chr1:24746805-24746954	+	CE	0.998918	0.9983994	0.00051820374	0.000255160677111247	0.7234	0.0532326430464831	0.00283371428571429	50	0.931486601685474	FALSE
ENSMUSG00000073725.8	24	chr1:24748800-24748878	+	CE	0.9977476	0.9975684	0.0001795047	0.000486645613894867	0.55926	0.0380594647511346	0.00144852285714286	50	0.999999999999172	FALSE
ENSMUSG00000073725.8	25	chr1:24762192-24762283	+	CE	0.9991574	0.999238	-8.106624e-05	1.78066323043651e-05	0.52258	0.0137782585315876	0.000189840408163266	50	1	FALSE
ENSMUSG00000073725.8	27	chr1:24762623-24765448	+	TE	0.1844492	0.1994672	-0.0150183666	0.0138397145262208	0.52926	0.0192319992699243	0.000369869795918367	50	1	FALSE
ENSMUSG00000073725.8	28	chr1:24765449-24766301	+	TE	0.8155116	0.8005378	0.014974299	0.0137891325248548	0.53034	0.0197159523105075	0.000388718775510204	50	1	FALSE
ENSMUSG00000038576.15	7	chr1:182764605-182764734	+	AD	0.04456254	0.0360758	0.0084867784	0.0065112571413763	0.5505	0.039834478963402	0.00158678571428571	50	0.999999999998589	FALSE
ENSMUSG00000038576.15	9	chr1:182765006-182765188	+	CE	0.9819812	0.9860836	-0.0041029382	0.00272134875547874	0.53836	0.0268075225506969	0.000718643265306122	50	1	FALSE
ENSMUSG00000038576.15	10	chr1:182833063-182833228	+	TE	0.012462128	0.00979782	0.00266435358	0.00250235504669705	0.56536	0.0502965735027989	0.00252974530612245	50	0.999999892868335	FALSE
ENSMUSG00000038576.15	11	chr1:182833229-182833254	+	TE	0.987551	0.9902006	-0.00264989028	0.00250312681616622	0.56598	0.049063261953007	0.00240720367346939	50	0.999999943727732	FALSE
ENSMUSG00000038576.15	15	chr1:182858422-182858610	+	CE	0.9869486	0.990538	-0.003589517	0.00218683074282028	0.5566	0.0402076244165766	0.00161665306122449	50	0.999999999992753	FALSE
ENSMUSG00000038576.15	16	chr1:182887340-182887531	+	CE	0.9869968	0.9900728	-0.0030762538	0.00225404775066572	0.54694	0.0411038555220251	0.00168952693877551	50	0.999999999996641	FALSE
ENSMUSG00000038576.15	17	chr1:182888768-182888912	+	CE	0.989828	0.9915538	-0.0017261814	0.00171588509540224	0.54946	0.0438039276964139	0.00191878408163265	50	0.999999999906713	FALSE
ENSMUSG00000038576.15	18	chr1:182891883-182892265	+	CE	0.9926712	0.9935306	-0.00085963743	0.00115072550055059	0.54778	0.0411777084533536	0.00169560367346939	50	0.999999999995714	FALSE
ENSMUSG00000038576.15	19	chr1:182895199-182895232	+	TE	0.001212094	0.0016527482	-0.000440638564	0.00305902237491001	0.6821	0.162868076074109	0.0265260102040816	50	0.731945275935148	FALSE
ENSMUSG00000038576.15	20	chr1:182895233-182896591	+	TE	0.9987874	0.9983474	0.00044008578	0.00305885641374246	0.6742	0.16489167749199	0.0271892653061224	50	0.746441963232019	FALSE
ENSMUSG00000038949.8	1	chr1:179546370-179546498	+	TS	0.3159882	0.14958444	0.16640346	0.0455298327290481	0.65782	0.0449665136177887	0.00202198734693878	50	0.999725363708353	FALSE
ENSMUSG00000038949.8	2	chr1:179546499-179546508	+	TS	0.5898098	0.7317672	-0.1419573	0.0409325456815159	0.60316	0.0337223719116396	0.00113719836734694	50	0.9999999999614	FALSE
ENSMUSG00000038949.8	3	chr1:179546509-179546616	+	TS	0.1447794	0.1637394	-0.01895944892	0.00817868455363667	0.57306	0.0243397801542903	0.000592424897959183	50	1	FALSE
ENSMUSG00000038949.8	4	chr1:179579338-179579768	+	CE	0.9450298	0.9435688	0.0014617432	0.0062662804262114	0.52384	0.0191932811373232	0.000368382040816327	50	1	FALSE
ENSMUSG00000038949.8	6	chr1:179592685-179592866	+	CE	0.9456934	0.9436006	0.002093317	0.0082509976974912	0.52452	0.0178785471719486	0.000319642448979592	50	1	FALSE
ENSMUSG00000038949.8	7	chr1:179593390-179593466	+	AF	0.07414318	0.09415482	-0.020011568	0.0150036378454332	0.54868	0.0296533991581514	0.000879324081632652	50	1	FALSE
ENSMUSG00000038949.8	8	chr1:179601702-179601732	+	CE	0.9340026	0.9490808	-0.0150783164	0.00734598547134996	0.54292	0.0224688809744699	0.000504850612244897	50	1	FALSE
ENSMUSG00000038949.8	10	chr1:179604519-179604605	+	CE	0.9264968	0.945694	-0.019196814	0.00720301974965234	0.56478	0.031487146713592	0.000991440408163264	50	1	FALSE
ENSMUSG00000038949.8	11	chr1:179604953-179605067	+	CE	0.939062	0.9327514	0.0063106794	0.00769271882182462	0.52892	0.0198430988363353	0.000393748571428571	50	1	FALSE
ENSMUSG00000038949.8	13	chr1:179606248-179606269	+	CE	0.9534178	0.9323822	0.021034866	0.00777200150389689	0.54398	0.0232163647420679	0.000538999591836734	50	1	FALSE	chr1_+_179606247_179606269
ENSMUSG00000038949.8	14	chr1:179606437-179606533	+	CE	0.953543	0.926158	0.027385796	0.00703076455136412	0.58254	0.0330801191913555	0.00109429428571429	50	0.999999999999896	FALSE
ENSMUSG00000038949.8	15	chr1:179609786-179610666	+	CE	0.956246	0.9507882	0.0054574809	0.00514159205972312	0.53202	0.020883046536678	0.000436101632653061	50	1	FALSE
ENSMUSG00000038949.8	16	chr1:179622767-179622902	+	CE	0.9615468	0.9656286	-0.0040827228	0.00477729210257257	0.52532	0.0196015826099916	0.000384222040816327	50	1	FALSE
ENSMUSG00000026104.14	1	chr1:52119440-52119454	+	TS	0.014093394	0.01209708	0.001996319	0.00283572240840308	0.54664	0.0333868848746428	0.00111468408163265	50	1	FALSE
ENSMUSG00000026104.14	2	chr1:52119455-52119489	+	TS	0.014096324	0.012056936	0.0020394002	0.00281154276971863	0.55168	0.0343561419515626	0.00118034448979592	50	1	FALSE
ENSMUSG00000026104.14	3	chr1:52119490-52119491	+	TS	0.9287038	0.937228	-0.008523928	0.0114110808658316	0.5687	0.0447752892856344	0.00200482653061224	50	0.999999995643283	FALSE
ENSMUSG00000026104.14	4	chr1:52119492-52119497	+	TS	0.015684224	0.013642598	0.00204162072	0.00321645282807068	0.55584	0.0412426171500761	0.00170095346938775	50	0.999999999979699	FALSE
ENSMUSG00000026104.14	5	chr1:52119498-52119548	+	TS	0.0148116	0.012186614	0.0026249261	0.00304640696100711	0.55144	0.0371473403887705	0.00137992489795918	50	0.999999999999959	FALSE
ENSMUSG00000026104.14	6	chr1:52119549-52119558	+	TS	0.05855258	0.05348816	0.005064392	0.00804382552226164	0.55104	0.0369803919362018	0.0013675493877551	50	0.999999999999972	FALSE
ENSMUSG00000026104.14	7	chr1:52119559-52119571	+	TS	0.0164266	0.01446608	0.001960545	0.00288156952734857	0.54912	0.0305438059454393	0.000932924081632652	50	1	FALSE
ENSMUSG00000026104.14	8	chr1:52119572-52119604	+	TS	0.02214658	0.01730888	0.0048376976	0.00562394959300267	0.56904	0.0577199290027425	0.00333159020408163	50	0.999995384478607	FALSE
ENSMUSG00000026104.14	9	chr1:52119605-52119608	+	AD	0.9738576	0.9756936	-0.0018351084	0.00402386550867997	0.53584	0.0254336752502404	0.000646871836734693	50	1	FALSE
ENSMUSG00000026104.14	10	chr1:52119609-52119623	+	AD	0.8828934	0.8904364	-0.0075427882	0.0186411181883799	0.56366	0.0422502795546844	0.00178508612244898	50	0.999999999776247	FALSE
ENSMUSG00000026104.14	11	chr1:52119624-52119793	+	AF	0.04064086	0.03745094	0.00318987014	0.0041681494015649	0.53884	0.0233564744334239	0.000545524897959184	50	1	FALSE
ENSMUSG00000026104.14	12	chr1:52119912-52120035	+	CE	0.9750486	0.9759966	-0.0009467888	0.00343988681468792	0.53802	0.0291823891539862	0.000851611836734693	50	1	FALSE
ENSMUSG00000026104.14	13	chr1:52120036-52120072	+	AD	0.806597	0.8218206	-0.015222512	0.0257329295252302	0.53022	0.0235001432909222	0.000552256734693877	50	1	FALSE
ENSMUSG00000026104.14	14	chr1:52120073-52120110	+	AD	0.11924204	0.13504452	-0.015803058	0.0201885064280665	0.5434	0.0342874999534994	0.00117563265306122	50	1	FALSE
ENSMUSG00000026104.14	16	chr1:52122591-52122721	+	CE	0.9708588	0.972554	-0.0016943752	0.0035507419068931	0.53086	0.0216776100045693	0.000469918775510204	50	1	FALSE
ENSMUSG00000026104.14	17	chr1:52123114-52123258	+	CE	0.9728402	0.9751648	-0.0023231547	0.00348233854692158	0.53452	0.0208857338284059	0.00043621387755102	50	1	FALSE
ENSMUSG00000026104.14	18	chr1:52126520-52126618	+	CE	0.9775496	0.9790738	-0.00152365968	0.00355393708238707	0.5381	0.0282237777884723	0.000796581632653061	50	1	FALSE
ENSMUSG00000026104.14	19	chr1:52132544-52132633	+	CE	0.9763186	0.9795252	-0.003206913	0.00401208696551128	0.54164	0.022524145774194	0.000507337142857142	50	1	FALSE
ENSMUSG00000026104.14	20	chr1:52135603-52135681	+	CE	0.9702376	0.9763358	-0.00609786482	0.00386055923416866	0.54298	0.0289394089047289	0.000837489387755101	50	1	FALSE
ENSMUSG00000026104.14	21	chr1:52136879-52136970	+	CE	0.9650044	0.969866	-0.00486041484	0.00413777553097686	0.5332	0.0232607227851973	0.000541061224489796	50	1	FALSE
ENSMUSG00000026104.14	22	chr1:52137279-52137430	+	CE	0.9617102	0.9630638	-0.00135329768	0.00418661086028708	0.51924	0.0133807049629727	0.000179043265306123	50	1	FALSE
ENSMUSG00000026104.14	24	chr1:52139194-52139352	+	CE	0.962951	0.9631322	-0.00018091604	0.00439404177832911	0.52238	0.0155260018901802	0.000241056734693878	50	1	FALSE
ENSMUSG00000026104.14	25	chr1:52140577-52140669	+	CE	0.9709074	0.9722762	-0.001367723254	0.00408892713665877	0.52438	0.0218976189181773	0.000479505714285715	50	1	FALSE
ENSMUSG00000026104.14	26	chr1:52142901-52142960	+	CE	0.9683462	0.972022	-0.003675978	0.0048421387120628	0.52332	0.0175073628825715	0.000306507755102041	50	1	FALSE
ENSMUSG00000026104.14	27	chr1:52144086-52144115	+	CE	0.967477	0.9693416	-0.001864936644	0.00384959114159394	0.52144	0.0173583597457025	0.000301312653061225	50	1	FALSE	chr1_+_52144085_52144115
ENSMUSG00000026104.14	28	chr1:52144204-52144297	+	CE	0.9629598	0.9667978	-0.00383830326	0.0042690046162647	0.52574	0.0171806844557296	0.000295175918367347	50	1	FALSE
ENSMUSG00000026104.14	29	chr1:52145150-52145191	+	CE	0.9635682	0.9671518	-0.003583401	0.00502995385606142	0.52518	0.0178264765252734	0.000317783265306123	50	1	FALSE
ENSMUSG00000026104.14	30	chr1:52147294-52147377	+	CE	0.9654312	0.9690274	-0.00359576249	0.00561770246272226	0.52442	0.0173629796182709	0.00030147306122449	50	1	FALSE
ENSMUSG00000026104.14	31	chr1:52147883-52147900	+	AA	0.07007438	0.04923182	0.020842554	0.00861054584325879	0.58352	0.0626425688216202	0.00392409142857143	50	0.999932191596868	FALSE
ENSMUSG00000026104.14	32	chr1:52147901-52147999	+	CE	0.9675996	0.9704546	-0.00285491188	0.00471291918413262	0.5261	0.0162571805171545	0.000264295918367347	50	1	FALSE
ENSMUSG00000026104.14	33	chr1:52148903-52149038	+	CE	0.9621072	0.967772	-0.005664714	0.00572600331798609	0.52544	0.0191088824308253	0.000365149387755102	50	1	FALSE
ENSMUSG00000026104.14	36	chr1:52150322-52150618	+	RI	0.07522812	0.08630236	-0.01107439154	0.0119098509102376	0.58208	0.0558817410214807	0.00312276897959184	50	0.999992234144049	FALSE
ENSMUSG00000026104.14	37	chr1:52150619-52150668	+	CE	0.9633072	0.9690484	-0.0057405924	0.00561090105821005	0.52902	0.0229724679935414	0.000527734285714286	50	1	FALSE
ENSMUSG00000026104.14	38	chr1:52151238-52151332	+	CE	0.9696734	0.9739056	-0.0042331848	0.00491865673614219	0.52954	0.021071510895723	0.000444008571428571	50	1	FALSE
ENSMUSG00000026104.14	42	chr1:52153844-52154029	+	CE	0.9694158	0.9722102	-0.00279492034	0.00428601595106516	0.5366	0.0237856070353652	0.000565755102040816	50	1	FALSE
ENSMUSG00000026104.14	43	chr1:52154986-52155061	+	CE	0.9210822	0.9516516	-0.030569106	0.0149315040092459	0.58054	0.0531456258879356	0.00282445755102041	50	0.999997694751337	FALSE
ENSMUSG00000026104.14	44	chr1:52155062-52155331	+	TE	0.627069	0.6088578	0.01821129	0.0352146223193953	0.53176	0.0232585819140605	0.000540961632653061	50	1	FALSE
ENSMUSG00000026104.14	45	chr1:52155332-52155412	+	TE	0.3729258	0.3915156	-0.018590448	0.0355228383722718	0.5293	0.0225073684079917	0.000506581632653061	50	1	FALSE
ENSMUSG00000026104.14	46	chr1:52155512-52155631	+	CE	0.04943002	0.04845952	0.0009704756	0.00572456859762399	0.5224	0.0189349046008924	0.000358530612244898	50	1	FALSE
ENSMUSG00000026104.14	47	chr1:52155983-52156082	+	CE	0.9665206	0.971941	-0.00542059848	0.00428365682647999	0.53046	0.0205537721846966	0.000422457551020408	50	1	FALSE
ENSMUSG00000026104.14	48	chr1:52159283-52159560	+	TE	0.2056378	0.1540862	0.05155128	0.018348792674557	0.555	0.0331194498623343	0.00109689795918367	50	1	FALSE
ENSMUSG00000026104.14	49	chr1:52159561-52160730	+	TE	0.09133302	0.09026542	0.0010675522	0.0205069140586564	0.54954	0.0345591536649961	0.00119433510204082	50	1	FALSE
ENSMUSG00000026104.14	50	chr1:52160731-52161007	+	TE	0.6644234	0.6968072	-0.0323832366	0.0275258792928875	0.53972	0.0262655512729786	0.000689879183673469	50	1	FALSE
ENSMUSG00000026104.14	51	chr1:52161008-52161863	+	TE	0.0217727	0.05154872	-0.0297761	0.0100488394009722	0.64796	0.0849648090418039	0.0072190187755102	50	0.971392503848483	FALSE
ENSMUSG00000026104.14	52	chr1:52161864-52161865	+	TE	0.03985222	0.01832058	0.02153176	0.00963608195805998	0.67062	0.0917474105734803	0.00841758734693877	50	0.927897795838519	FALSE
ENSMUSG00000026458.13	2	chr1:134329146-134329247	-	CE	0.9495476	0.9510548	-0.001506953	0.0080526954243661	0.53206	0.0237395820330106	0.000563567755102041	50	1	FALSE
ENSMUSG00000026458.13	3	chr1:134328644-134328808	-	CE	0.9565068	0.9575234	-0.00101737702	0.00702199279508218	0.54062	0.0281656108162607	0.000793301632653061	50	1	FALSE
ENSMUSG00000026458.13	4	chr1:134328293-134328367	-	CE	0.9465484	0.9353036	0.0112443126	0.0103441275350075	0.5447	0.0369816556841748	0.00136764285714286	50	0.999999999999993	FALSE
ENSMUSG00000026458.13	5	chr1:134328000-134328089	-	CE	0.9382108	0.9281582	0.0100522679	0.0109041344238363	0.54412	0.0301598733283758	0.000909617959183673	50	1	FALSE
ENSMUSG00000026458.13	8	chr1:134326816-134326962	-	CE	0.9436338	0.9258376	0.01779596	0.00881241107900137	0.55614	0.0303852877933666	0.000923265714285713	50	1	FALSE
ENSMUSG00000026458.13	9	chr1:134326484-134326618	-	CE	0.949132199999999	0.9328242	0.0163075068	0.00657187174017043	0.5802	0.0305320173200634	0.000932204081632652	50	1	FALSE
ENSMUSG00000026458.13	10	chr1:134324511-134324594	-	CE	0.9582458	0.925747	0.032499392	0.00606642800403153	0.63428	0.0287757267324319	0.000828042448979593	50	0.999999999916455	FALSE
ENSMUSG00000026458.13	11	chr1:134324079-134324210	-	CE	0.9500882	0.936995	0.0130932276	0.00715243123077728	0.5988	0.02934245374601	0.000860979591836735	50	0.99999999999999	FALSE
ENSMUSG00000026458.13	12	chr1:134323002-134323093	-	CE	0.957675	0.9305896	0.02708506	0.00565255443938438	0.62206	0.0314684227862323	0.000990261632653062	50	0.999999999836963	FALSE
ENSMUSG00000026458.13	13	chr1:134321061-134321169	-	CE	0.9643974	0.9434454	0.020952644	0.00672360588266233	0.56356	0.0295207709649891	0.000871475918367346	50	1	FALSE
ENSMUSG00000026458.13	14	chr1:134319215-134319423	-	CE	0.960747	0.9519222	0.0088259036	0.00615712081805096	0.57162	0.032762528371695	0.00107338326530612	50	0.999999999999997	FALSE
ENSMUSG00000026458.13	15	chr1:134317808-134318048	-	CE	0.9601536	0.9585614	0.001592700848	0.00483944082396699	0.53466	0.0231354573707783	0.000535249387755101	50	1	FALSE
ENSMUSG00000026458.13	16	chr1:134317438-134317473	-	CE	0.950664	0.9594142	-0.00875004664	0.00705403274284674	0.55592	0.030549284369854	0.000933258775510203	50	1	FALSE
ENSMUSG00000026458.13	17	chr1:134317063-134317196	-	CE	0.9536264	0.9634964	-0.0098689604	0.00703260884963461	0.5402	0.0277312172138777	0.000769020408163265	50	1	FALSE
ENSMUSG00000026458.13	18	chr1:134316615-134316778	-	CE	0.9265242	0.9660652	-0.03954168	0.0104383794004508	0.61758	0.0460851430307346	0.00212384040816327	50	0.999994067699458	FALSE
ENSMUSG00000026458.13	19	chr1:134313630-134313723	-	CE	0.927206	0.9458032	-0.0185975926	0.0139898254264773	0.65022	0.0778678341283276	0.00606339959183673	50	0.980125334940212	FALSE
ENSMUSG00000026458.13	20	chr1:134313087-134313168	-	CE	0.954963	0.9450812	0.0098819948	0.00724449134131984	0.53336	0.0226542422931678	0.000513214693877551	50	1	FALSE
ENSMUSG00000026458.13	21	chr1:134312536-134312736	-	CE	0.950225	0.9672562	-0.017031922	0.00633211490362986	0.54794	0.0280170574865399	0.000784955510204081	50	1	FALSE
ENSMUSG00000026458.13	22	chr1:134312057-134312119	-	CE	0.9588358	0.9717028	-0.012866622	0.00485786582990338	0.53276	0.0266225008408378	0.000708757551020408	50	1	FALSE
ENSMUSG00000026458.13	24	chr1:134311529-134311555	-	CE	0.9603104	0.972186200000001	-0.01187571	0.0051452522211139	0.52722	0.0241511312955965	0.000583277142857143	50	1	FALSE	chr1_-_134311528_134311555
ENSMUSG00000026458.13	25	chr1:134309576-134309751	-	CE	0.9661902	0.9693536	-0.00316314554	0.00497417706345866	0.52648	0.0259860559154485	0.000675275102040816	50	1	FALSE
ENSMUSG00000026458.13	28	chr1:134304385-134304567	-	RI	0.04792776	0.0503294	-0.00240177364	0.00618658435763034	0.52458	0.0168995713023757	0.000285595510204082	50	1	FALSE
ENSMUSG00000026458.13	29	chr1:134304287-134304384	-	CE	0.9689166	0.9632484	0.005668205082	0.00458155305287075	0.54208	0.0229710021282379	0.00052766693877551	50	1	FALSE
ENSMUSG00000026458.13	30	chr1:134303605-134303780	-	CE	0.9693204	0.9647818	0.004538938	0.00429374848076473	0.55032	0.027145443485801	0.000736875102040815	50	1	FALSE
ENSMUSG00000026458.13	31	chr1:134300470-134300538	-	CE	0.9672684	0.9576778	0.009590946	0.00607348250690807	0.5769	0.033540867548684	0.00112498979591837	50	0.999999999999947	FALSE
ENSMUSG00000026458.13	32	chr1:134299291-134299468	-	CE	0.9607156	0.9584634	0.0022517014	0.00598553127527353	0.5441	0.0303733570144383	0.00092254081632653	50	1	FALSE
ENSMUSG00000026458.13	33	chr1:134299026-134299136	-	CE	0.428597	0.416557	0.012039256	0.0368919200439368	0.53636	0.0209428376534698	0.000438602448979592	50	1	FALSE
ENSMUSG00000026458.13	34	chr1:134298381-134298828	-	TE	0.11105848	0.1659706	-0.05491173	0.0398771565555778	0.57464	0.0619020819932742	0.00383186775510204	50	0.999971539681184	FALSE
ENSMUSG00000026458.13	35	chr1:134297501-134298380	-	TE	0.004376764	0.024405874	-0.0200290698	0.00977733977891747	0.65356	0.087697103947715	0.00769078204081633	50	0.961021375708616	FALSE
ENSMUSG00000026458.13	36	chr1:134296789-134297500	-	TE	0.08207574	0.196045	-0.1139688158	0.0464889315830206	0.64084	0.0699983556658181	0.00489976979591837	50	0.993051391261371	FALSE
ENSMUSG00000026458.13	37	chr1:134296785-134296788	-	TE	0.4817192	0.3782298	0.10348944	0.030226447553095	0.64504	0.0413323809414086	0.00170836571428571	50	0.999981493736584	FALSE
ENSMUSG00000026458.13	38	chr1:134296784-134296784	-	TE	0.2203112	0.1767632	0.04354832	0.0132119027819614	0.65212	0.0433220686562064	0.00187680163265306	50	0.999908928781687	FALSE
ENSMUSG00000026458.13	39	chr1:134296783-134296783	-	TE	0.10631878	0.08759058	0.018728348	0.00654970219354892	0.64026	0.04315601029393	0.0018624412244898	50	0.999977076539811	FALSE
ENSMUSG00000026473.15	2	chr1:153900606-153900677	+	AF	0.011613792	0.01338972	-0.00177582892	0.001827811577051	0.54816	0.0382373681956618	0.00146209632653061	50	0.9999999999999	FALSE
ENSMUSG00000026473.15	3	chr1:153901116-153901145	+	AF	0.011626838	0.01625254	-0.00462567808	0.00349592688307629	0.5731	0.0710674442529986	0.00505058163265306	50	0.999778946063426	FALSE
[truncated: 193,442 more rows]
