# Supplementary material for: MicroExonator enables systematic discovery and quantification of microexons across mouse embryonic development
Source: Genome Biol. 2021 Jan 22;22:43. doi: 10.1186/s13059-020-02246-2 (PMC7821500; doi:10.1186/s13059-020-02246-2)
Supplement: Supplementary file 7 — Additional file 7. Text file used by MicroExonator to retrieve the analysed RNA-seq from ENCODE. It contains the ENCODE accession codes and URLs from all the experiments analysed for this article. [file 13059_2020_2246_MOESM7_ESM.tsv]

url	sample
https://www.encodeproject.org/files/ENCFF001RTA/@@download/ENCFF001RTA.fastq.gz	ENCFF001RTA
https://www.encodeproject.org/files/ENCFF001RTD/@@download/ENCFF001RTD.fastq.gz	ENCFF001RTD
https://www.encodeproject.org/files/ENCFF001RTM/@@download/ENCFF001RTM.fastq.gz	ENCFF001RTM
https://www.encodeproject.org/files/ENCFF001RTN/@@download/ENCFF001RTN.fastq.gz	ENCFF001RTN
https://www.encodeproject.org/files/ENCFF002EZU/@@download/ENCFF002EZU.fastq.gz	ENCFF002EZU
https://www.encodeproject.org/files/ENCFF002EZV/@@download/ENCFF002EZV.fastq.gz	ENCFF002EZV
https://www.encodeproject.org/files/ENCFF002EZW/@@download/ENCFF002EZW.fastq.gz	ENCFF002EZW
https://www.encodeproject.org/files/ENCFF002EZX/@@download/ENCFF002EZX.fastq.gz	ENCFF002EZX
https://www.encodeproject.org/files/ENCFF002EZY/@@download/ENCFF002EZY.fastq.gz	ENCFF002EZY
https://www.encodeproject.org/files/ENCFF002EZZ/@@download/ENCFF002EZZ.fastq.gz	ENCFF002EZZ
https://www.encodeproject.org/files/ENCFF002FAA/@@download/ENCFF002FAA.fastq.gz	ENCFF002FAA
https://www.encodeproject.org/files/ENCFF002FAB/@@download/ENCFF002FAB.fastq.gz	ENCFF002FAB
https://www.encodeproject.org/files/ENCFF002FAC/@@download/ENCFF002FAC.fastq.gz	ENCFF002FAC
https://www.encodeproject.org/files/ENCFF002FAD/@@download/ENCFF002FAD.fastq.gz	ENCFF002FAD
https://www.encodeproject.org/files/ENCFF002FAE/@@download/ENCFF002FAE.fastq.gz	ENCFF002FAE
https://www.encodeproject.org/files/ENCFF002FAF/@@download/ENCFF002FAF.fastq.gz	ENCFF002FAF
https://www.encodeproject.org/files/ENCFF002FAG/@@download/ENCFF002FAG.fastq.gz	ENCFF002FAG
https://www.encodeproject.org/files/ENCFF002FAH/@@download/ENCFF002FAH.fastq.gz	ENCFF002FAH
https://www.encodeproject.org/files/ENCFF002FAI/@@download/ENCFF002FAI.fastq.gz	ENCFF002FAI
https://www.encodeproject.org/files/ENCFF002FAJ/@@download/ENCFF002FAJ.fastq.gz	ENCFF002FAJ
https://www.encodeproject.org/files/ENCFF003CSR/@@download/ENCFF003CSR.fastq.gz	ENCFF003CSR
https://www.encodeproject.org/files/ENCFF007SHF/@@download/ENCFF007SHF.fastq.gz	ENCFF007SHF
https://www.encodeproject.org/files/ENCFF014ITK/@@download/ENCFF014ITK.fastq.gz	ENCFF014ITK
https://www.encodeproject.org/files/ENCFF014ZBI/@@download/ENCFF014ZBI.fastq.gz	ENCFF014ZBI
https://www.encodeproject.org/files/ENCFF016KLR/@@download/ENCFF016KLR.fastq.gz	ENCFF016KLR
https://www.encodeproject.org/files/ENCFF019VGV/@@download/ENCFF019VGV.fastq.gz	ENCFF019VGV
https://www.encodeproject.org/files/ENCFF021BPG/@@download/ENCFF021BPG.fastq.gz	ENCFF021BPG
https://www.encodeproject.org/files/ENCFF032XDZ/@@download/ENCFF032XDZ.fastq.gz	ENCFF032XDZ
https://www.encodeproject.org/files/ENCFF034XQS/@@download/ENCFF034XQS.fastq.gz	ENCFF034XQS
https://www.encodeproject.org/files/ENCFF037JQC/@@download/ENCFF037JQC.fastq.gz	ENCFF037JQC
https://www.encodeproject.org/files/ENCFF039KJW/@@download/ENCFF039KJW.fastq.gz	ENCFF039KJW
https://www.encodeproject.org/files/ENCFF046EJC/@@download/ENCFF046EJC.fastq.gz	ENCFF046EJC
https://www.encodeproject.org/files/ENCFF048EJZ/@@download/ENCFF048EJZ.fastq.gz	ENCFF048EJZ
https://www.encodeproject.org/files/ENCFF051VXS/@@download/ENCFF051VXS.fastq.gz	ENCFF051VXS
https://www.encodeproject.org/files/ENCFF052VGB/@@download/ENCFF052VGB.fastq.gz	ENCFF052VGB
https://www.encodeproject.org/files/ENCFF053CRD/@@download/ENCFF053CRD.fastq.gz	ENCFF053CRD
https://www.encodeproject.org/files/ENCFF059FUK/@@download/ENCFF059FUK.fastq.gz	ENCFF059FUK
https://www.encodeproject.org/files/ENCFF060NTC/@@download/ENCFF060NTC.fastq.gz	ENCFF060NTC
https://www.encodeproject.org/files/ENCFF061AVT/@@download/ENCFF061AVT.fastq.gz	ENCFF061AVT
https://www.encodeproject.org/files/ENCFF062HAD/@@download/ENCFF062HAD.fastq.gz	ENCFF062HAD
https://www.encodeproject.org/files/ENCFF063CEM/@@download/ENCFF063CEM.fastq.gz	ENCFF063CEM
https://www.encodeproject.org/files/ENCFF063LXW/@@download/ENCFF063LXW.fastq.gz	ENCFF063LXW
https://www.encodeproject.org/files/ENCFF064MCV/@@download/ENCFF064MCV.fastq.gz	ENCFF064MCV
https://www.encodeproject.org/files/ENCFF070BUP/@@download/ENCFF070BUP.fastq.gz	ENCFF070BUP
https://www.encodeproject.org/files/ENCFF070OPW/@@download/ENCFF070OPW.fastq.gz	ENCFF070OPW
https://www.encodeproject.org/files/ENCFF071QDU/@@download/ENCFF071QDU.fastq.gz	ENCFF071QDU
https://www.encodeproject.org/files/ENCFF078SPI/@@download/ENCFF078SPI.fastq.gz	ENCFF078SPI
https://www.encodeproject.org/files/ENCFF082DGE/@@download/ENCFF082DGE.fastq.gz	ENCFF082DGE
https://www.encodeproject.org/files/ENCFF085MBO/@@download/ENCFF085MBO.fastq.gz	ENCFF085MBO
https://www.encodeproject.org/files/ENCFF085URY/@@download/ENCFF085URY.fastq.gz	ENCFF085URY
https://www.encodeproject.org/files/ENCFF090KDU/@@download/ENCFF090KDU.fastq.gz	ENCFF090KDU
https://www.encodeproject.org/files/ENCFF091YUW/@@download/ENCFF091YUW.fastq.gz	ENCFF091YUW
https://www.encodeproject.org/files/ENCFF093YSD/@@download/ENCFF093YSD.fastq.gz	ENCFF093YSD
https://www.encodeproject.org/files/ENCFF093ZAR/@@download/ENCFF093ZAR.fastq.gz	ENCFF093ZAR
https://www.encodeproject.org/files/ENCFF094ZGK/@@download/ENCFF094ZGK.fastq.gz	ENCFF094ZGK
https://www.encodeproject.org/files/ENCFF099UUS/@@download/ENCFF099UUS.fastq.gz	ENCFF099UUS
https://www.encodeproject.org/files/ENCFF101BTX/@@download/ENCFF101BTX.fastq.gz	ENCFF101BTX
https://www.encodeproject.org/files/ENCFF104CQE/@@download/ENCFF104CQE.fastq.gz	ENCFF104CQE
https://www.encodeproject.org/files/ENCFF107WVN/@@download/ENCFF107WVN.fastq.gz	ENCFF107WVN
https://www.encodeproject.org/files/ENCFF113UJZ/@@download/ENCFF113UJZ.fastq.gz	ENCFF113UJZ
https://www.encodeproject.org/files/ENCFF114DRT/@@download/ENCFF114DRT.fastq.gz	ENCFF114DRT
https://www.encodeproject.org/files/ENCFF126IRS/@@download/ENCFF126IRS.fastq.gz	ENCFF126IRS
https://www.encodeproject.org/files/ENCFF130DKL/@@download/ENCFF130DKL.fastq.gz	ENCFF130DKL
https://www.encodeproject.org/files/ENCFF136TII/@@download/ENCFF136TII.fastq.gz	ENCFF136TII
https://www.encodeproject.org/files/ENCFF140MLD/@@download/ENCFF140MLD.fastq.gz	ENCFF140MLD
https://www.encodeproject.org/files/ENCFF143NRY/@@download/ENCFF143NRY.fastq.gz	ENCFF143NRY
https://www.encodeproject.org/files/ENCFF155LJD/@@download/ENCFF155LJD.fastq.gz	ENCFF155LJD
https://www.encodeproject.org/files/ENCFF156BSL/@@download/ENCFF156BSL.fastq.gz	ENCFF156BSL
https://www.encodeproject.org/files/ENCFF160LUK/@@download/ENCFF160LUK.fastq.gz	ENCFF160LUK
https://www.encodeproject.org/files/ENCFF167NXN/@@download/ENCFF167NXN.fastq.gz	ENCFF167NXN
https://www.encodeproject.org/files/ENCFF172XPK/@@download/ENCFF172XPK.fastq.gz	ENCFF172XPK
https://www.encodeproject.org/files/ENCFF173XBZ/@@download/ENCFF173XBZ.fastq.gz	ENCFF173XBZ
https://www.encodeproject.org/files/ENCFF179JEC/@@download/ENCFF179JEC.fastq.gz	ENCFF179JEC
https://www.encodeproject.org/files/ENCFF180LOF/@@download/ENCFF180LOF.fastq.gz	ENCFF180LOF
https://www.encodeproject.org/files/ENCFF184ELK/@@download/ENCFF184ELK.fastq.gz	ENCFF184ELK
https://www.encodeproject.org/files/ENCFF198HBZ/@@download/ENCFF198HBZ.fastq.gz	ENCFF198HBZ
https://www.encodeproject.org/files/ENCFF203BWA/@@download/ENCFF203BWA.fastq.gz	ENCFF203BWA
https://www.encodeproject.org/files/ENCFF216XBD/@@download/ENCFF216XBD.fastq.gz	ENCFF216XBD
https://www.encodeproject.org/files/ENCFF220DJN/@@download/ENCFF220DJN.fastq.gz	ENCFF220DJN
https://www.encodeproject.org/files/ENCFF228OAV/@@download/ENCFF228OAV.fastq.gz	ENCFF228OAV
https://www.encodeproject.org/files/ENCFF229IFK/@@download/ENCFF229IFK.fastq.gz	ENCFF229IFK
https://www.encodeproject.org/files/ENCFF235BLS/@@download/ENCFF235BLS.fastq.gz	ENCFF235BLS
https://www.encodeproject.org/files/ENCFF235DNM/@@download/ENCFF235DNM.fastq.gz	ENCFF235DNM
https://www.encodeproject.org/files/ENCFF235PJS/@@download/ENCFF235PJS.fastq.gz	ENCFF235PJS
https://www.encodeproject.org/files/ENCFF236BUE/@@download/ENCFF236BUE.fastq.gz	ENCFF236BUE
https://www.encodeproject.org/files/ENCFF237DCF/@@download/ENCFF237DCF.fastq.gz	ENCFF237DCF
https://www.encodeproject.org/files/ENCFF237SXT/@@download/ENCFF237SXT.fastq.gz	ENCFF237SXT
https://www.encodeproject.org/files/ENCFF241GLU/@@download/ENCFF241GLU.fastq.gz	ENCFF241GLU
https://www.encodeproject.org/files/ENCFF244FRB/@@download/ENCFF244FRB.fastq.gz	ENCFF244FRB
https://www.encodeproject.org/files/ENCFF245OTN/@@download/ENCFF245OTN.fastq.gz	ENCFF245OTN
https://www.encodeproject.org/files/ENCFF246JLP/@@download/ENCFF246JLP.fastq.gz	ENCFF246JLP
https://www.encodeproject.org/files/ENCFF249AZE/@@download/ENCFF249AZE.fastq.gz	ENCFF249AZE
https://www.encodeproject.org/files/ENCFF249ZZI/@@download/ENCFF249ZZI.fastq.gz	ENCFF249ZZI
https://www.encodeproject.org/files/ENCFF251LNG/@@download/ENCFF251LNG.fastq.gz	ENCFF251LNG
https://www.encodeproject.org/files/ENCFF252QAP/@@download/ENCFF252QAP.fastq.gz	ENCFF252QAP
https://www.encodeproject.org/files/ENCFF262CIY/@@download/ENCFF262CIY.fastq.gz	ENCFF262CIY
https://www.encodeproject.org/files/ENCFF263TIR/@@download/ENCFF263TIR.fastq.gz	ENCFF263TIR
https://www.encodeproject.org/files/ENCFF266SYA/@@download/ENCFF266SYA.fastq.gz	ENCFF266SYA
https://www.encodeproject.org/files/ENCFF270GKY/@@download/ENCFF270GKY.fastq.gz	ENCFF270GKY
https://www.encodeproject.org/files/ENCFF273IHW/@@download/ENCFF273IHW.fastq.gz	ENCFF273IHW
https://www.encodeproject.org/files/ENCFF275SGM/@@download/ENCFF275SGM.fastq.gz	ENCFF275SGM
https://www.encodeproject.org/files/ENCFF276ENR/@@download/ENCFF276ENR.fastq.gz	ENCFF276ENR
https://www.encodeproject.org/files/ENCFF282QML/@@download/ENCFF282QML.fastq.gz	ENCFF282QML
https://www.encodeproject.org/files/ENCFF289EZB/@@download/ENCFF289EZB.fastq.gz	ENCFF289EZB
https://www.encodeproject.org/files/ENCFF291NWK/@@download/ENCFF291NWK.fastq.gz	ENCFF291NWK
https://www.encodeproject.org/files/ENCFF294JRP/@@download/ENCFF294JRP.fastq.gz	ENCFF294JRP
https://www.encodeproject.org/files/ENCFF296HAI/@@download/ENCFF296HAI.fastq.gz	ENCFF296HAI
https://www.encodeproject.org/files/ENCFF300QQW/@@download/ENCFF300QQW.fastq.gz	ENCFF300QQW
https://www.encodeproject.org/files/ENCFF301EKO/@@download/ENCFF301EKO.fastq.gz	ENCFF301EKO
https://www.encodeproject.org/files/ENCFF301QEB/@@download/ENCFF301QEB.fastq.gz	ENCFF301QEB
https://www.encodeproject.org/files/ENCFF316QLU/@@download/ENCFF316QLU.fastq.gz	ENCFF316QLU
https://www.encodeproject.org/files/ENCFF316SZZ/@@download/ENCFF316SZZ.fastq.gz	ENCFF316SZZ
https://www.encodeproject.org/files/ENCFF316XGF/@@download/ENCFF316XGF.fastq.gz	ENCFF316XGF
https://www.encodeproject.org/files/ENCFF320FJX/@@download/ENCFF320FJX.fastq.gz	ENCFF320FJX
https://www.encodeproject.org/files/ENCFF321ZGR/@@download/ENCFF321ZGR.fastq.gz	ENCFF321ZGR
https://www.encodeproject.org/files/ENCFF327YJQ/@@download/ENCFF327YJQ.fastq.gz	ENCFF327YJQ
https://www.encodeproject.org/files/ENCFF329ACL/@@download/ENCFF329ACL.fastq.gz	ENCFF329ACL
https://www.encodeproject.org/files/ENCFF333IFD/@@download/ENCFF333IFD.fastq.gz	ENCFF333IFD
https://www.encodeproject.org/files/ENCFF336BOI/@@download/ENCFF336BOI.fastq.gz	ENCFF336BOI
https://www.encodeproject.org/files/ENCFF348BYM/@@download/ENCFF348BYM.fastq.gz	ENCFF348BYM
https://www.encodeproject.org/files/ENCFF352EXD/@@download/ENCFF352EXD.fastq.gz	ENCFF352EXD
https://www.encodeproject.org/files/ENCFF358MFI/@@download/ENCFF358MFI.fastq.gz	ENCFF358MFI
https://www.encodeproject.org/files/ENCFF358SEO/@@download/ENCFF358SEO.fastq.gz	ENCFF358SEO
https://www.encodeproject.org/files/ENCFF360GSG/@@download/ENCFF360GSG.fastq.gz	ENCFF360GSG
https://www.encodeproject.org/files/ENCFF360NRX/@@download/ENCFF360NRX.fastq.gz	ENCFF360NRX
https://www.encodeproject.org/files/ENCFF360XMZ/@@download/ENCFF360XMZ.fastq.gz	ENCFF360XMZ
https://www.encodeproject.org/files/ENCFF367OPA/@@download/ENCFF367OPA.fastq.gz	ENCFF367OPA
https://www.encodeproject.org/files/ENCFF372TIL/@@download/ENCFF372TIL.fastq.gz	ENCFF372TIL
https://www.encodeproject.org/files/ENCFF377BWR/@@download/ENCFF377BWR.fastq.gz	ENCFF377BWR
https://www.encodeproject.org/files/ENCFF377KCE/@@download/ENCFF377KCE.fastq.gz	ENCFF377KCE
https://www.encodeproject.org/files/ENCFF378CNA/@@download/ENCFF378CNA.fastq.gz	ENCFF378CNA
https://www.encodeproject.org/files/ENCFF378HXV/@@download/ENCFF378HXV.fastq.gz	ENCFF378HXV
https://www.encodeproject.org/files/ENCFF379JZS/@@download/ENCFF379JZS.fastq.gz	ENCFF379JZS
https://www.encodeproject.org/files/ENCFF381RLD/@@download/ENCFF381RLD.fastq.gz	ENCFF381RLD
https://www.encodeproject.org/files/ENCFF405TRT/@@download/ENCFF405TRT.fastq.gz	ENCFF405TRT
https://www.encodeproject.org/files/ENCFF405VKS/@@download/ENCFF405VKS.fastq.gz	ENCFF405VKS
https://www.encodeproject.org/files/ENCFF409ZNA/@@download/ENCFF409ZNA.fastq.gz	ENCFF409ZNA
https://www.encodeproject.org/files/ENCFF416EWW/@@download/ENCFF416EWW.fastq.gz	ENCFF416EWW
https://www.encodeproject.org/files/ENCFF417NAF/@@download/ENCFF417NAF.fastq.gz	ENCFF417NAF
https://www.encodeproject.org/files/ENCFF418MSC/@@download/ENCFF418MSC.fastq.gz	ENCFF418MSC
https://www.encodeproject.org/files/ENCFF419QRX/@@download/ENCFF419QRX.fastq.gz	ENCFF419QRX
https://www.encodeproject.org/files/ENCFF421QJA/@@download/ENCFF421QJA.fastq.gz	ENCFF421QJA
https://www.encodeproject.org/files/ENCFF427WPK/@@download/ENCFF427WPK.fastq.gz	ENCFF427WPK
https://www.encodeproject.org/files/ENCFF445AIZ/@@download/ENCFF445AIZ.fastq.gz	ENCFF445AIZ
https://www.encodeproject.org/files/ENCFF447CLP/@@download/ENCFF447CLP.fastq.gz	ENCFF447CLP
https://www.encodeproject.org/files/ENCFF447EXU/@@download/ENCFF447EXU.fastq.gz	ENCFF447EXU
https://www.encodeproject.org/files/ENCFF448ZPT/@@download/ENCFF448ZPT.fastq.gz	ENCFF448ZPT
https://www.encodeproject.org/files/ENCFF453JXA/@@download/ENCFF453JXA.fastq.gz	ENCFF453JXA
https://www.encodeproject.org/files/ENCFF458NWF/@@download/ENCFF458NWF.fastq.gz	ENCFF458NWF
https://www.encodeproject.org/files/ENCFF460TCF/@@download/ENCFF460TCF.fastq.gz	ENCFF460TCF
https://www.encodeproject.org/files/ENCFF473WMT/@@download/ENCFF473WMT.fastq.gz	ENCFF473WMT
https://www.encodeproject.org/files/ENCFF476UXE/@@download/ENCFF476UXE.fastq.gz	ENCFF476UXE
https://www.encodeproject.org/files/ENCFF477PIC/@@download/ENCFF477PIC.fastq.gz	ENCFF477PIC
https://www.encodeproject.org/files/ENCFF478ZKL/@@download/ENCFF478ZKL.fastq.gz	ENCFF478ZKL
https://www.encodeproject.org/files/ENCFF479HKB/@@download/ENCFF479HKB.fastq.gz	ENCFF479HKB
https://www.encodeproject.org/files/ENCFF485OXT/@@download/ENCFF485OXT.fastq.gz	ENCFF485OXT
https://www.encodeproject.org/files/ENCFF489RVW/@@download/ENCFF489RVW.fastq.gz	ENCFF489RVW
https://www.encodeproject.org/files/ENCFF490QEC/@@download/ENCFF490QEC.fastq.gz	ENCFF490QEC
https://www.encodeproject.org/files/ENCFF494GEO/@@download/ENCFF494GEO.fastq.gz	ENCFF494GEO
https://www.encodeproject.org/files/ENCFF494GQK/@@download/ENCFF494GQK.fastq.gz	ENCFF494GQK
https://www.encodeproject.org/files/ENCFF499UQZ/@@download/ENCFF499UQZ.fastq.gz	ENCFF499UQZ
https://www.encodeproject.org/files/ENCFF499WIP/@@download/ENCFF499WIP.fastq.gz	ENCFF499WIP
https://www.encodeproject.org/files/ENCFF500GLW/@@download/ENCFF500GLW.fastq.gz	ENCFF500GLW
https://www.encodeproject.org/files/ENCFF500NCE/@@download/ENCFF500NCE.fastq.gz	ENCFF500NCE
https://www.encodeproject.org/files/ENCFF503BOB/@@download/ENCFF503BOB.fastq.gz	ENCFF503BOB
https://www.encodeproject.org/files/ENCFF503TOH/@@download/ENCFF503TOH.fastq.gz	ENCFF503TOH
https://www.encodeproject.org/files/ENCFF505QCL/@@download/ENCFF505QCL.fastq.gz	ENCFF505QCL
https://www.encodeproject.org/files/ENCFF510RXX/@@download/ENCFF510RXX.fastq.gz	ENCFF510RXX
https://www.encodeproject.org/files/ENCFF526QHV/@@download/ENCFF526QHV.fastq.gz	ENCFF526QHV
https://www.encodeproject.org/files/ENCFF528EVC/@@download/ENCFF528EVC.fastq.gz	ENCFF528EVC
https://www.encodeproject.org/files/ENCFF528JFG/@@download/ENCFF528JFG.fastq.gz	ENCFF528JFG
https://www.encodeproject.org/files/ENCFF528MAS/@@download/ENCFF528MAS.fastq.gz	ENCFF528MAS
https://www.encodeproject.org/files/ENCFF528UUE/@@download/ENCFF528UUE.fastq.gz	ENCFF528UUE
https://www.encodeproject.org/files/ENCFF530SXN/@@download/ENCFF530SXN.fastq.gz	ENCFF530SXN
https://www.encodeproject.org/files/ENCFF536HIT/@@download/ENCFF536HIT.fastq.gz	ENCFF536HIT
https://www.encodeproject.org/files/ENCFF542DBJ/@@download/ENCFF542DBJ.fastq.gz	ENCFF542DBJ
https://www.encodeproject.org/files/ENCFF548GUA/@@download/ENCFF548GUA.fastq.gz	ENCFF548GUA
https://www.encodeproject.org/files/ENCFF551UCM/@@download/ENCFF551UCM.fastq.gz	ENCFF551UCM
https://www.encodeproject.org/files/ENCFF553BSP/@@download/ENCFF553BSP.fastq.gz	ENCFF553BSP
https://www.encodeproject.org/files/ENCFF553BVK/@@download/ENCFF553BVK.fastq.gz	ENCFF553BVK
https://www.encodeproject.org/files/ENCFF555MUK/@@download/ENCFF555MUK.fastq.gz	ENCFF555MUK
https://www.encodeproject.org/files/ENCFF557LMN/@@download/ENCFF557LMN.fastq.gz	ENCFF557LMN
https://www.encodeproject.org/files/ENCFF562GFS/@@download/ENCFF562GFS.fastq.gz	ENCFF562GFS
https://www.encodeproject.org/files/ENCFF565KTC/@@download/ENCFF565KTC.fastq.gz	ENCFF565KTC
https://www.encodeproject.org/files/ENCFF570CRR/@@download/ENCFF570CRR.fastq.gz	ENCFF570CRR
https://www.encodeproject.org/files/ENCFF576MIX/@@download/ENCFF576MIX.fastq.gz	ENCFF576MIX
https://www.encodeproject.org/files/ENCFF581SPK/@@download/ENCFF581SPK.fastq.gz	ENCFF581SPK
https://www.encodeproject.org/files/ENCFF584CMS/@@download/ENCFF584CMS.fastq.gz	ENCFF584CMS
https://www.encodeproject.org/files/ENCFF586VFP/@@download/ENCFF586VFP.fastq.gz	ENCFF586VFP
https://www.encodeproject.org/files/ENCFF599OTY/@@download/ENCFF599OTY.fastq.gz	ENCFF599OTY
https://www.encodeproject.org/files/ENCFF603WRT/@@download/ENCFF603WRT.fastq.gz	ENCFF603WRT
https://www.encodeproject.org/files/ENCFF618MYZ/@@download/ENCFF618MYZ.fastq.gz	ENCFF618MYZ
https://www.encodeproject.org/files/ENCFF635VBU/@@download/ENCFF635VBU.fastq.gz	ENCFF635VBU
https://www.encodeproject.org/files/ENCFF635YMK/@@download/ENCFF635YMK.fastq.gz	ENCFF635YMK
https://www.encodeproject.org/files/ENCFF637AVG/@@download/ENCFF637AVG.fastq.gz	ENCFF637AVG
https://www.encodeproject.org/files/ENCFF637ZYL/@@download/ENCFF637ZYL.fastq.gz	ENCFF637ZYL
https://www.encodeproject.org/files/ENCFF638TAT/@@download/ENCFF638TAT.fastq.gz	ENCFF638TAT
https://www.encodeproject.org/files/ENCFF642EVR/@@download/ENCFF642EVR.fastq.gz	ENCFF642EVR
https://www.encodeproject.org/files/ENCFF645LDN/@@download/ENCFF645LDN.fastq.gz	ENCFF645LDN
https://www.encodeproject.org/files/ENCFF646JUX/@@download/ENCFF646JUX.fastq.gz	ENCFF646JUX
https://www.encodeproject.org/files/ENCFF652UDJ/@@download/ENCFF652UDJ.fastq.gz	ENCFF652UDJ
https://www.encodeproject.org/files/ENCFF654OBR/@@download/ENCFF654OBR.fastq.gz	ENCFF654OBR
https://www.encodeproject.org/files/ENCFF654QAE/@@download/ENCFF654QAE.fastq.gz	ENCFF654QAE
https://www.encodeproject.org/files/ENCFF657LQI/@@download/ENCFF657LQI.fastq.gz	ENCFF657LQI
https://www.encodeproject.org/files/ENCFF663SNC/@@download/ENCFF663SNC.fastq.gz	ENCFF663SNC
https://www.encodeproject.org/files/ENCFF671GFL/@@download/ENCFF671GFL.fastq.gz	ENCFF671GFL
https://www.encodeproject.org/files/ENCFF672PAZ/@@download/ENCFF672PAZ.fastq.gz	ENCFF672PAZ
https://www.encodeproject.org/files/ENCFF676BDY/@@download/ENCFF676BDY.fastq.gz	ENCFF676BDY
https://www.encodeproject.org/files/ENCFF676PFC/@@download/ENCFF676PFC.fastq.gz	ENCFF676PFC
https://www.encodeproject.org/files/ENCFF677ULG/@@download/ENCFF677ULG.fastq.gz	ENCFF677ULG
https://www.encodeproject.org/files/ENCFF678XFK/@@download/ENCFF678XFK.fastq.gz	ENCFF678XFK
https://www.encodeproject.org/files/ENCFF679RDZ/@@download/ENCFF679RDZ.fastq.gz	ENCFF679RDZ
https://www.encodeproject.org/files/ENCFF682WAX/@@download/ENCFF682WAX.fastq.gz	ENCFF682WAX
https://www.encodeproject.org/files/ENCFF694UNH/@@download/ENCFF694UNH.fastq.gz	ENCFF694UNH
https://www.encodeproject.org/files/ENCFF700EWM/@@download/ENCFF700EWM.fastq.gz	ENCFF700EWM
https://www.encodeproject.org/files/ENCFF700OLU/@@download/ENCFF700OLU.fastq.gz	ENCFF700OLU
https://www.encodeproject.org/files/ENCFF706XOL/@@download/ENCFF706XOL.fastq.gz	ENCFF706XOL
https://www.encodeproject.org/files/ENCFF709FPA/@@download/ENCFF709FPA.fastq.gz	ENCFF709FPA
https://www.encodeproject.org/files/ENCFF714ZDW/@@download/ENCFF714ZDW.fastq.gz	ENCFF714ZDW
https://www.encodeproject.org/files/ENCFF718DNJ/@@download/ENCFF718DNJ.fastq.gz	ENCFF718DNJ
https://www.encodeproject.org/files/ENCFF727ACE/@@download/ENCFF727ACE.fastq.gz	ENCFF727ACE
https://www.encodeproject.org/files/ENCFF728LAM/@@download/ENCFF728LAM.fastq.gz	ENCFF728LAM
https://www.encodeproject.org/files/ENCFF738FUB/@@download/ENCFF738FUB.fastq.gz	ENCFF738FUB
https://www.encodeproject.org/files/ENCFF739BEA/@@download/ENCFF739BEA.fastq.gz	ENCFF739BEA
https://www.encodeproject.org/files/ENCFF739QUZ/@@download/ENCFF739QUZ.fastq.gz	ENCFF739QUZ
https://www.encodeproject.org/files/ENCFF744XBD/@@download/ENCFF744XBD.fastq.gz	ENCFF744XBD
https://www.encodeproject.org/files/ENCFF746XUK/@@download/ENCFF746XUK.fastq.gz	ENCFF746XUK
https://www.encodeproject.org/files/ENCFF748SRJ/@@download/ENCFF748SRJ.fastq.gz	ENCFF748SRJ
https://www.encodeproject.org/files/ENCFF758NAG/@@download/ENCFF758NAG.fastq.gz	ENCFF758NAG
https://www.encodeproject.org/files/ENCFF758VQQ/@@download/ENCFF758VQQ.fastq.gz	ENCFF758VQQ
https://www.encodeproject.org/files/ENCFF771GDS/@@download/ENCFF771GDS.fastq.gz	ENCFF771GDS
https://www.encodeproject.org/files/ENCFF775CBB/@@download/ENCFF775CBB.fastq.gz	ENCFF775CBB
https://www.encodeproject.org/files/ENCFF775HDI/@@download/ENCFF775HDI.fastq.gz	ENCFF775HDI
https://www.encodeproject.org/files/ENCFF778KZE/@@download/ENCFF778KZE.fastq.gz	ENCFF778KZE
https://www.encodeproject.org/files/ENCFF780HRS/@@download/ENCFF780HRS.fastq.gz	ENCFF780HRS
https://www.encodeproject.org/files/ENCFF781WVF/@@download/ENCFF781WVF.fastq.gz	ENCFF781WVF
https://www.encodeproject.org/files/ENCFF783MUB/@@download/ENCFF783MUB.fastq.gz	ENCFF783MUB
https://www.encodeproject.org/files/ENCFF786VDJ/@@download/ENCFF786VDJ.fastq.gz	ENCFF786VDJ
https://www.encodeproject.org/files/ENCFF798JOI/@@download/ENCFF798JOI.fastq.gz	ENCFF798JOI
https://www.encodeproject.org/files/ENCFF800SJE/@@download/ENCFF800SJE.fastq.gz	ENCFF800SJE
https://www.encodeproject.org/files/ENCFF807MPL/@@download/ENCFF807MPL.fastq.gz	ENCFF807MPL
https://www.encodeproject.org/files/ENCFF810MMJ/@@download/ENCFF810MMJ.fastq.gz	ENCFF810MMJ
https://www.encodeproject.org/files/ENCFF810ZDM/@@download/ENCFF810ZDM.fastq.gz	ENCFF810ZDM
https://www.encodeproject.org/files/ENCFF819IDW/@@download/ENCFF819IDW.fastq.gz	ENCFF819IDW
https://www.encodeproject.org/files/ENCFF819ZTA/@@download/ENCFF819ZTA.fastq.gz	ENCFF819ZTA
https://www.encodeproject.org/files/ENCFF820NAK/@@download/ENCFF820NAK.fastq.gz	ENCFF820NAK
https://www.encodeproject.org/files/ENCFF834WRE/@@download/ENCFF834WRE.fastq.gz	ENCFF834WRE
https://www.encodeproject.org/files/ENCFF839MMS/@@download/ENCFF839MMS.fastq.gz	ENCFF839MMS
https://www.encodeproject.org/files/ENCFF839UKS/@@download/ENCFF839UKS.fastq.gz	ENCFF839UKS
https://www.encodeproject.org/files/ENCFF839VKV/@@download/ENCFF839VKV.fastq.gz	ENCFF839VKV
https://www.encodeproject.org/files/ENCFF850KIG/@@download/ENCFF850KIG.fastq.gz	ENCFF850KIG
https://www.encodeproject.org/files/ENCFF853SOX/@@download/ENCFF853SOX.fastq.gz	ENCFF853SOX
https://www.encodeproject.org/files/ENCFF854WTE/@@download/ENCFF854WTE.fastq.gz	ENCFF854WTE
https://www.encodeproject.org/files/ENCFF863UFD/@@download/ENCFF863UFD.fastq.gz	ENCFF863UFD
https://www.encodeproject.org/files/ENCFF867HND/@@download/ENCFF867HND.fastq.gz	ENCFF867HND
https://www.encodeproject.org/files/ENCFF874AXO/@@download/ENCFF874AXO.fastq.gz	ENCFF874AXO
https://www.encodeproject.org/files/ENCFF876NSY/@@download/ENCFF876NSY.fastq.gz	ENCFF876NSY
https://www.encodeproject.org/files/ENCFF878OGG/@@download/ENCFF878OGG.fastq.gz	ENCFF878OGG
https://www.encodeproject.org/files/ENCFF889DNO/@@download/ENCFF889DNO.fastq.gz	ENCFF889DNO
https://www.encodeproject.org/files/ENCFF891HIX/@@download/ENCFF891HIX.fastq.gz	ENCFF891HIX
https://www.encodeproject.org/files/ENCFF895DPO/@@download/ENCFF895DPO.fastq.gz	ENCFF895DPO
https://www.encodeproject.org/files/ENCFF896COV/@@download/ENCFF896COV.fastq.gz	ENCFF896COV
https://www.encodeproject.org/files/ENCFF896QPV/@@download/ENCFF896QPV.fastq.gz	ENCFF896QPV
https://www.encodeproject.org/files/ENCFF901TLF/@@download/ENCFF901TLF.fastq.gz	ENCFF901TLF
https://www.encodeproject.org/files/ENCFF904JAW/@@download/ENCFF904JAW.fastq.gz	ENCFF904JAW
https://www.encodeproject.org/files/ENCFF910RNP/@@download/ENCFF910RNP.fastq.gz	ENCFF910RNP
https://www.encodeproject.org/files/ENCFF913XMQ/@@download/ENCFF913XMQ.fastq.gz	ENCFF913XMQ
https://www.encodeproject.org/files/ENCFF916XIQ/@@download/ENCFF916XIQ.fastq.gz	ENCFF916XIQ
https://www.encodeproject.org/files/ENCFF917VEZ/@@download/ENCFF917VEZ.fastq.gz	ENCFF917VEZ
https://www.encodeproject.org/files/ENCFF919VVI/@@download/ENCFF919VVI.fastq.gz	ENCFF919VVI
https://www.encodeproject.org/files/ENCFF920CNZ/@@download/ENCFF920CNZ.fastq.gz	ENCFF920CNZ
https://www.encodeproject.org/files/ENCFF920QAY/@@download/ENCFF920QAY.fastq.gz	ENCFF920QAY
https://www.encodeproject.org/files/ENCFF926BFE/@@download/ENCFF926BFE.fastq.gz	ENCFF926BFE
https://www.encodeproject.org/files/ENCFF929PSZ/@@download/ENCFF929PSZ.fastq.gz	ENCFF929PSZ
https://www.encodeproject.org/files/ENCFF931IVO/@@download/ENCFF931IVO.fastq.gz	ENCFF931IVO
https://www.encodeproject.org/files/ENCFF932YNB/@@download/ENCFF932YNB.fastq.gz	ENCFF932YNB
https://www.encodeproject.org/files/ENCFF938RVG/@@download/ENCFF938RVG.fastq.gz	ENCFF938RVG
https://www.encodeproject.org/files/ENCFF956HCY/@@download/ENCFF956HCY.fastq.gz	ENCFF956HCY
https://www.encodeproject.org/files/ENCFF957SPL/@@download/ENCFF957SPL.fastq.gz	ENCFF957SPL
https://www.encodeproject.org/files/ENCFF959PSX/@@download/ENCFF959PSX.fastq.gz	ENCFF959PSX
https://www.encodeproject.org/files/ENCFF959ZAX/@@download/ENCFF959ZAX.fastq.gz	ENCFF959ZAX
https://www.encodeproject.org/files/ENCFF985XAR/@@download/ENCFF985XAR.fastq.gz	ENCFF985XAR
https://www.encodeproject.org/files/ENCFF986WFE/@@download/ENCFF986WFE.fastq.gz	ENCFF986WFE
